# Supplementary material for: Network signatures link hepatic effects of anti-diabetic interventions with systemic disease parameters
Source: BMC Syst Biol. 2014 Sep 11;8:108. doi: 10.1186/s12918-014-0108-0 (PMC4363943; doi:10.1186/s12918-014-0108-0)
Supplement: Additional file 2: Table S1. — This table contains the module assignments for each gene in the dataset, as well as corresponding module membership scores and p-values (based on correlation to the module eigengene). [file s12918-014-0108-0-S2.xlsx]

## Sheet: wgcna.modmembership
Entrez ID	Symbol	Module name	Module color	Module membership r	Module membership p
71724	Aox3	A	yellow	0.973759	4.91163e-26
102294	Cyp4v3	A	yellow	0.963725	2.11596e-23
20704	Serpina1e	A	yellow	0.962846	3.30959e-23
11606	Agt	A	yellow	0.96008	1.26426e-22
23831	Car14	A	yellow	0.956207	7.09767e-22
56174	Nagk	A	yellow	-0.9552	1.08375e-21
67182	Pdzk1ip1	A	yellow	-0.954856	1.24961e-21
12654	Chi3l1	A	yellow	-0.95307	2.57186e-21
11611	Agxt	A	yellow	0.950682	6.467e-21
218103	Slc17a2	A	yellow	0.948916	1.24215e-20
16000	Igf1	A	yellow	0.946217	3.22749e-20
12865	Cox7a1	A	yellow	-0.943032	9.36344e-20
26876	Adh4	A	yellow	0.940524	2.07672e-19
67695	Ost4	A	yellow	-0.940038	2.4134e-19
16424	Itih1	A	yellow	0.938179	4.24145e-19
67307	Pbld2	A	yellow	0.937596	5.04418e-19
170439	Elovl6	A	yellow	-0.936743	6.47861e-19
16621	Klkb1	A	yellow	0.934525	1.22297e-18
19683	Rdh16	A	yellow	-0.934278	1.31055e-18
14870	Gstp1	A	yellow	0.934134	1.3645e-18
216456	Gls2	A	yellow	0.934105	1.37587e-18
21371	Tbca	A	yellow	-0.932241	2.29895e-18
71760	Agxt2l1	A	yellow	0.931155	3.08034e-18
213484	Nudt18	A	yellow	-0.931096	3.12932e-18
66594	Uqcr11	A	yellow	-0.929782	4.42917e-18
74315	Rnf145	A	yellow	-0.928793	5.72659e-18
58239	Dexi	A	yellow	0.927768	7.44634e-18
218952	Fermt2	A	yellow	0.926824	9.44901e-18
13014	Cstb	A	yellow	-0.925826	1.21159e-17
56176	Pigp	A	yellow	-0.925719	1.24416e-17
66881	Pcyox1	A	yellow	-0.925235	1.40159e-17
53901	Rcan2	A	yellow	-0.923382	2.19507e-17
16816	Lcat	A	yellow	0.923373	2.20003e-17
217258	Abca8a	A	yellow	0.922961	2.42709e-17
19653	Rbm4	A	yellow	0.922424	2.75652e-17
16005	Igfals	A	yellow	0.921569	3.36911e-17
76560	Prss8	A	yellow	-0.92053	4.28606e-17
74868	Tmem65	A	yellow	-0.920351	4.46612e-17
110175	Ggct	A	yellow	-0.919776	5.09492e-17
20714	Serpina3k	A	yellow	0.919025	6.04135e-17
20130	Rras	A	yellow	-0.918419	6.92226e-17
224530	Acat3	A	yellow	0.917158	9.16181e-17
50702	Cfhr1	A	yellow	0.916843	9.81948e-17
57429	Sult5a1	A	yellow	0.916504	1.05777e-16
12007	Azgp1	A	yellow	0.916288	1.10873e-16
110382	C8b	A	yellow	0.915048	1.45012e-16
11974	Atp6v0e	A	yellow	-0.914469	1.64138e-16
12350	Car3	A	yellow	0.914412	1.66132e-16
54150	Rdh7	A	yellow	0.913934	1.83901e-16
19123	Proc	A	yellow	0.913328	2.08972e-16
69379	C8g	A	yellow	0.91324	2.12884e-16
12411	Cbs	A	yellow	0.91233	2.57486e-16
105349	Akr1c18	A	yellow	-0.909661	4.44532e-16
114332	Lyve1	A	yellow	-0.909644	4.46061e-16
67027	Mkrn2	A	yellow	-0.909292	4.78751e-16
381531	Mup21	A	yellow	0.908001	6.18949e-16
18703	Pigr	A	yellow	0.907084	7.41348e-16
12496	Entpd2	A	yellow	-0.906455	8.37875e-16
13107	Cyp2f2	A	yellow	0.905406	1.02599e-15
72000	1600016N20Rik	A	yellow	-0.905027	1.10332e-15
66083	Setd6	A	yellow	0.904612	1.19406e-15
13649	Egfr	A	yellow	0.904467	1.22745e-15
213649	Arhgef19	A	yellow	0.904296	1.2681e-15
55938	Apom	A	yellow	0.903374	1.50882e-15
13909	Ces3b	A	yellow	0.902732	1.70127e-15
16325	Inhbc	A	yellow	0.902557	1.75764e-15
66253	Aig1	A	yellow	-0.901856	2.00149e-15
71690	Esm1	A	yellow	-0.901801	2.02212e-15
217995	Heatr1	A	yellow	0.90028	2.67103e-15
56738	Mocs1	A	yellow	0.899014	3.35643e-15
56693	Crtap	A	yellow	-0.898498	3.68073e-15
14732	Gpam	A	yellow	-0.898486	3.68881e-15
13101	Cyp2d10	A	yellow	0.898254	3.84426e-15
18830	Pltp	A	yellow	-0.898005	4.01748e-15
226777	C130074G19Rik	A	yellow	0.897739	4.21167e-15
76108	Rap2a	A	yellow	0.89455	7.33547e-15
271844	Pla2g4f	A	yellow	-0.894437	7.47828e-15
71966	Nkiras2	A	yellow	-0.893675	8.51555e-15
105827	Amigo2	A	yellow	-0.892721	1.00047e-14
60409	Trappc4	A	yellow	-0.889166	1.79996e-14
22129	Ttc3	A	yellow	-0.888724	1.9339e-14
22370	Vtn	A	yellow	0.888126	2.12948e-14
77583	Notum	A	yellow	0.887961	2.18685e-14
228026	Pdk1	A	yellow	-0.886953	2.5691e-14
100038514	Gm11837	A	yellow	0.88624	2.87664e-14
75396	Spp2	A	yellow	-0.886188	2.90016e-14
19376	Rab34	A	yellow	-0.885442	3.2617e-14
226564	Fmo4	A	yellow	-0.885178	3.39909e-14
76279	Cyp2d26	A	yellow	0.885093	3.44488e-14
12258	Serping1	A	yellow	0.884806	3.60279e-14
270066	Slc35e1	A	yellow	0.883653	4.3083e-14
272428	Acsm5	A	yellow	0.881965	5.57844e-14
16592	Fabp5	A	yellow	-0.881756	5.75826e-14
192231	Hexim1	A	yellow	0.881475	6.00868e-14
16206	Lrig1	A	yellow	0.881426	6.05365e-14
380601	Fastkd5	A	yellow	0.880994	6.46083e-14
11898	Ass1	A	yellow	0.880399	7.06491e-14
71519	Cyp2u1	A	yellow	0.880313	7.1565e-14
192166	Sardh	A	yellow	0.880178	7.30307e-14
93692	Glrx	A	yellow	-0.879998	7.50143e-14
68185	Chchd8	A	yellow	-0.879956	7.54881e-14
11307	Abcg1	A	yellow	-0.879516	8.06095e-14
234729	Vac14	A	yellow	-0.87946	8.12802e-14
13105	Cyp2d9	A	yellow	0.879121	8.54642e-14
75772	Pnpla5	A	yellow	-0.878747	9.03245e-14
100037258	Dnajc3	A	yellow	0.878577	9.26236e-14
18979	Pon1	A	yellow	0.877854	1.0301e-13
230558	C8a	A	yellow	0.877183	1.13613e-13
76971	2810007J24Rik	A	yellow	0.875982	1.3522e-13
20702	Serpina1c	A	yellow	0.874842	1.59233e-13
16976	Lrpap1	A	yellow	-0.874216	1.74069e-13
140740	Sec63	A	yellow	0.873253	1.99478e-13
224045	Eif2b5	A	yellow	0.873247	1.99645e-13
74334	Ranbp10	A	yellow	0.87274	2.14376e-13
50490	Nox4	A	yellow	0.872537	2.20568e-13
93673	Cml2	A	yellow	0.872415	2.24351e-13
52585	Dhrs1	A	yellow	0.872201	2.31173e-13
20195	S100a11	A	yellow	-0.872104	2.3433e-13
98496	Pid1	A	yellow	0.871752	2.46107e-13
110460	Acat2	A	yellow	-0.871548	2.53181e-13
11438	Chrna4	A	yellow	-0.871088	2.6983e-13
223337	Ugt3a2	A	yellow	0.87022	3.04114e-13
17436	Me1	A	yellow	-0.869454	3.37766e-13
20211	Saa4	A	yellow	0.869074	3.5569e-13
15112	Hao1	A	yellow	0.868861	3.66124e-13
75458	Cklf	A	yellow	-0.868196	4.00665e-13
66943	Pqlc1	A	yellow	0.866425	5.08034e-13
102644	Oaf	A	yellow	0.866147	5.27176e-13
71242	Spata24	A	yellow	-0.865121	6.03802e-13
19895	Rpia	A	yellow	-0.86453	6.52631e-13
68832	1110057K04Rik	A	yellow	0.864455	6.59063e-13
69573	Hilpda	A	yellow	-0.864184	6.82879e-13
208638	Slc25a38	A	yellow	0.863153	7.80972e-13
75472	1700009P17Rik	A	yellow	-0.862924	8.04549e-13
22637	Zap70	A	yellow	0.862584	8.40685e-13
217214	Nags	A	yellow	0.861958	9.11347e-13
52009	Hn1l	A	yellow	0.860621	1.08122e-12
14104	Fasn	A	yellow	-0.860008	1.16864e-12
12974	Cs	A	yellow	-0.859531	1.24126e-12
50500	Ttpa	A	yellow	0.859365	1.26743e-12
16010	Igfbp4	A	yellow	0.859276	1.28178e-12
235339	Dlat	A	yellow	-0.858908	1.34245e-12
72599	Pdia5	A	yellow	0.856147	1.89184e-12
28035	Usp39	A	yellow	0.855778	1.97951e-12
20343	Sell	A	yellow	-0.85529	2.10112e-12
27226	Pla2g7	A	yellow	-0.854399	2.34199e-12
110948	Hlcs	A	yellow	-0.853534	2.60042e-12
68212	Tmbim4	A	yellow	-0.853513	2.60686e-12
15368	Hmox1	A	yellow	-0.852641	2.89478e-12
20568	Slpi	A	yellow	-0.852496	2.94545e-12
18032	Nfix	A	yellow	0.851109	3.47427e-12
71756	Cpn2	A	yellow	0.849545	4.17698e-12
17938	Naca	A	yellow	-0.849213	4.34233e-12
68738	Acss1	A	yellow	-0.84855	4.6912e-12
228608	Smox	A	yellow	-0.848533	4.7007e-12
56454	Aldh18a1	A	yellow	-0.848322	4.81745e-12
72472	Slc16a10	A	yellow	0.848316	4.82034e-12
20692	Sparc	A	yellow	-0.847087	5.55603e-12
22236	Ugt1a2	A	yellow	-0.846749	5.77632e-12
11847	Arg2	A	yellow	-0.846339	6.05467e-12
15139	Hc	A	yellow	0.845901	6.36529e-12
68255	Tmem86b	A	yellow	0.84465	7.33721e-12
72621	Pdzd11	A	yellow	0.844142	7.77064e-12
72084	Pigx	A	yellow	-0.843704	8.16259e-12
67017	2010011I20Rik	A	yellow	0.843415	8.43224e-12
18408	Slc25a15	A	yellow	0.843338	8.50491e-12
231986	Jazf1	A	yellow	-0.843147	8.6893e-12
22340	Vegfb	A	yellow	-0.842859	8.97378e-12
77037	Mrap	A	yellow	-0.842587	9.25024e-12
67264	Ndufb8	A	yellow	-0.842565	9.27267e-12
71839	Osgin1	A	yellow	0.841688	1.02227e-11
18744	Pja1	A	yellow	0.840588	1.15422e-11
246278	Cd207	A	yellow	-0.840055	1.2238e-11
226548	Aph1a	A	yellow	0.840009	1.22987e-11
72748	Hdhd3	A	yellow	0.839664	1.27728e-11
12826	Col4a1	A	yellow	-0.83924	1.33777e-11
15512	Hspa2	A	yellow	-0.838931	1.38354e-11
14605	Tsc22d3	A	yellow	0.838721	1.4155e-11
12274	C6	A	yellow	0.837835	1.55786e-11
71177	4933424B01Rik	A	yellow	0.836331	1.83102e-11
74450	Pank2	A	yellow	-0.833977	2.35015e-11
228994	Ythdf1	A	yellow	0.832256	2.81369e-11
68352	Aspdh	A	yellow	0.832079	2.86579e-11
30057	Timm8b	A	yellow	-0.830947	3.22201e-11
12450	Ccng1	A	yellow	-0.830129	3.50493e-11
11529	Adh7	A	yellow	-0.82527	5.72583e-11
231396	Ugt2b36	A	yellow	0.821264	8.48606e-11
67896	Ccdc80	A	yellow	-0.820248	9.36274e-11
67996	Srsf6	A	yellow	0.818992	1.05622e-10
66190	Acer3	A	yellow	-0.818246	1.13417e-10
11488	Adam11	A	yellow	-0.815179	1.51484e-10
20463	Cox7a2l	A	yellow	-0.814397	1.62934e-10
60525	Acss2	A	yellow	-0.810828	2.26309e-10
20496	Slc12a2	A	yellow	0.810345	2.36478e-10
67469	Abhd5	A	yellow	-0.802133	4.89966e-10
14381	G6pdx	A	yellow	-0.798418	6.73707e-10
67880	Dcxr	A	yellow	0.795096	8.90837e-10
114774	Pawr	A	yellow	0.275297	0.085556
13587	Ear2	B	red	0.976533	6.02192e-27
16854	Lgals3	B	red	0.974168	3.65711e-26
65221	Slc15a3	B	red	0.967698	2.41704e-24
53877	Ear4	B	red	0.96471	1.26515e-23
13057	Cyba	B	red	0.96321	2.75355e-23
12260	C1qb	B	red	0.962094	4.81067e-23
14127	Fcer1g	B	red	0.961512	6.39298e-23
105855	Nckap1l	B	red	0.95849	2.61847e-22
23833	Cd52	B	red	0.958472	2.63922e-22
18173	Slc11a1	B	red	0.956721	5.69733e-22
16792	Laptm5	B	red	0.95654	6.1596e-22
19261	Sirpa	B	red	0.955959	7.88621e-22
26362	Axl	B	red	0.954361	1.53085e-21
56620	Clec4n	B	red	0.953801	1.92022e-21
13007	Csrp1	B	red	0.952678	3.00133e-21
19141	Lgmn	B	red	0.952435	3.30106e-21
72042	Cotl1	B	red	0.95136	5.00096e-21
14017	Evi2a	B	red	0.950836	6.10247e-21
73723	Sh3bgrl3	B	red	0.950535	6.83469e-21
68774	Ms4a6d	B	red	0.949743	9.17862e-21
17084	Ly86	B	red	0.946592	2.83489e-20
246256	Fcgr4	B	red	0.944698	5.40613e-20
66102	Cxcl16	B	red	0.944693	5.4147e-20
12721	Coro1a	B	red	0.943159	8.98602e-20
22329	Vcam1	B	red	0.941985	1.31126e-19
20719	Serpinb6a	B	red	0.94122	1.67053e-19
18636	Cfp	B	red	0.941174	1.69515e-19
231507	Plac8	B	red	0.940323	2.21006e-19
12524	Cd86	B	red	0.939744	2.64175e-19
278180	Vsig4	B	red	0.93728	5.53534e-19
18718	Pip4k2a	B	red	0.932676	2.04217e-18
20345	Selplg	B	red	0.932623	2.07178e-18
14710	Gngt2	B	red	0.93179	2.59773e-18
67759	5033414D02Rik	B	red	0.929941	4.24822e-18
235442	Rab8b	B	red	0.928948	5.50242e-18
93695	Gpnmb	B	red	0.928051	6.92729e-18
67893	Tmem86a	B	red	0.925932	1.18027e-17
12443	Ccnd1	B	red	0.925429	1.33632e-17
102595	Plekho2	B	red	0.924685	1.60314e-17
65972	Ifi30	B	red	0.924582	1.64363e-17
227929	Cytip	B	red	0.92318	2.30388e-17
19241	Tmsb4x	B	red	0.920343	4.47412e-17
22324	Vav1	B	red	0.918011	7.58295e-17
20970	Sdc3	B	red	0.917147	9.18442e-17
24088	Tlr2	B	red	0.916328	1.09911e-16
18746	Pkm2	B	red	0.914107	1.77268e-16
56356	Gltp	B	red	0.91393	1.84054e-16
13123	Cyp7b1	B	red	-0.912449	2.51173e-16
12512	Cd63	B	red	0.912421	2.52656e-16
212032	Hk3	B	red	0.91185	2.84389e-16
12475	Cd14	B	red	0.911839	2.85074e-16
15958	Ifit2	B	red	0.909843	4.28528e-16
107321	Lpxn	B	red	0.908664	5.42723e-16
17118	Marcks	B	red	0.907553	6.76173e-16
93725	Ear10	B	red	0.907145	7.32549e-16
503845	Ear12	B	red	0.906439	8.40531e-16
56644	Clec7a	B	red	0.906237	8.7407e-16
11745	Anxa3	B	red	0.905763	9.58013e-16
22177	Tyrobp	B	red	0.904781	1.15636e-15
12362	Casp1	B	red	0.903473	1.48107e-15
20621	Snn	B	red	0.902244	1.86288e-15
230514	Leprot	B	red	0.900593	2.52358e-15
29875	Iqgap1	B	red	0.899165	3.26652e-15
20715	Serpina3g	B	red	0.896634	5.11507e-15
12522	Cd83	B	red	0.89514	6.62831e-15
17105	Lyz2	B	red	0.894582	7.29504e-15
58194	Sh3kbp1	B	red	0.894277	7.68589e-15
12262	C1qc	B	red	0.893874	8.23231e-15
20303	Ccl4	B	red	0.891815	1.16423e-14
66610	Abi3	B	red	0.88969	1.65281e-14
326618	Tpm4	B	red	0.888805	1.90856e-14
19419	Rasgrp1	B	red	0.887939	2.19444e-14
15900	Irf8	B	red	0.886639	2.70035e-14
12153	Bmp1	B	red	-0.886463	2.77702e-14
12523	Cd84	B	red	0.88508	3.45183e-14
83433	Trem2	B	red	0.884984	3.50387e-14
19240	Tmsb10	B	red	0.883491	4.41728e-14
14998	H2-DMa	B	red	0.881837	5.68754e-14
19038	Ppic	B	red	0.881471	6.01255e-14
327957	A430084P05Rik	B	red	0.881129	6.33069e-14
108101	Fermt3	B	red	0.881032	6.42401e-14
22038	Plscr1	B	red	0.881021	6.4345e-14
12514	Cd68	B	red	0.876626	1.23197e-13
74568	Mlkl	B	red	0.876092	1.33082e-13
270198	Pfkfb4	B	red	0.875447	1.46028e-13
53378	Sdcbp	B	red	0.875057	1.54424e-13
230603	Ttc39a	B	red	0.874885	1.58265e-13
20305	Ccl6	B	red	0.874391	1.69798e-13
17304	Mfge8	B	red	0.87407	1.77721e-13
52150	Kcnk6	B	red	0.87382	1.84115e-13
55932	Gbp3	B	red	0.871064	2.70723e-13
69769	Tnfaip8l2	B	red	0.870284	3.01484e-13
192654	Pla2g15	B	red	0.870109	3.0879e-13
17972	Ncf4	B	red	0.869857	3.19651e-13
71982	Snx10	B	red	0.869684	3.2729e-13
19703	Renbp	B	red	0.869551	3.33288e-13
12508	Cd53	B	red	0.867155	4.60888e-13
16175	Il1a	B	red	0.866549	4.99731e-13
14131	Fcgr3	B	red	0.865833	5.49575e-13
213002	Ifitm6	B	red	0.865486	5.75395e-13
11629	Aif1	B	red	0.864356	6.67697e-13
17085	Ly9	B	red	0.864237	6.78169e-13
74202	Fblim1	B	red	0.862231	8.79885e-13
21391	Tbxas1	B	red	0.861486	9.68199e-13
226421	5430435G22Rik	B	red	0.861407	9.78067e-13
12229	Btk	B	red	0.861237	9.99478e-13
30794	Pdlim4	B	red	0.860438	1.10669e-12
224109	Lrrc33	B	red	0.860117	1.15262e-12
14469	Gbp2	B	red	0.859014	1.3248e-12
11867	Arpc1b	B	red	0.858706	1.3769e-12
230279	6330416G13Rik	B	red	0.858684	1.38079e-12
20541	Slc8a1	B	red	0.858613	1.39313e-12
76820	Fam49a	B	red	0.856745	1.75746e-12
22751	Zfp90	B	red	0.855814	1.97075e-12
18301	Fxyd5	B	red	0.855395	2.07435e-12
226652	Arhgap30	B	red	0.854853	2.21629e-12
14999	H2-DMb1	B	red	0.854195	2.40074e-12
110006	Gusb	B	red	0.853346	2.65992e-12
16154	Il10ra	B	red	0.852875	2.81467e-12
14961	H2-Ab1	B	red	0.852691	2.87747e-12
22352	Vim	B	red	0.852646	2.89304e-12
117109	Pop5	B	red	-0.850271	3.83586e-12
232670	Tspan33	B	red	-0.846907	5.67268e-12
14969	H2-Eb1	B	red	0.846727	5.7912e-12
16909	Lmo2	B	red	0.844297	7.63611e-12
104759	Pld4	B	red	0.844224	7.69918e-12
18753	Prkcd	B	red	0.843006	8.82719e-12
21857	Timp1	B	red	0.842601	9.23548e-12
239217	Kctd12	B	red	0.84245	9.39276e-12
23880	Fyb	B	red	0.841734	1.01698e-11
105675	Ppif	B	red	0.840072	1.22148e-11
20652	Soat1	B	red	0.839338	1.32346e-11
54483	Mefv	B	red	0.838563	1.43988e-11
109225	Ms4a7	B	red	0.838369	1.47052e-11
19354	Rac2	B	red	0.83822	1.49448e-11
71712	Dram1	B	red	0.837816	1.56119e-11
16149	Cd74	B	red	0.834755	2.16491e-11
14991	H2-M3	B	red	0.831007	3.20229e-11
99543	Olfml3	B	red	0.830243	3.46441e-11
58887	Repin1	B	red	-0.829632	3.68807e-11
14609	Gja1	B	red	0.829557	3.71636e-11
14728	Lilrb4	B	red	0.828548	4.11866e-11
224840	Treml4	B	red	0.82818	4.2754e-11
74191	P2ry13	B	red	0.827673	4.5004e-11
382062	AB124611	B	red	0.827459	4.59878e-11
268566	Gphn	B	red	-0.826762	4.93295e-11
216445	Arhgap9	B	red	0.826174	5.2321e-11
238393	Serpina3f	B	red	0.822554	7.48481e-11
20728	Spic	B	red	0.821794	8.06038e-11
11677	Akr1b3	B	red	0.82052	9.12028e-11
12332	Capg	B	red	0.818283	1.13025e-10
83436	Plekha2	B	red	0.816258	1.36909e-10
26382	Fgd2	B	red	0.811753	2.07989e-10
12046	Bcl2a1c	B	red	0.81163	2.1033e-10
21813	Tgfbr2	B	red	0.811402	2.14763e-10
50778	Rgs1	B	red	0.810888	2.25093e-10
20440	St6gal1	B	red	0.808832	2.71158e-10
17329	Cxcl9	B	red	0.80554	3.6368e-10
217305	Cd300ld	B	red	0.779741	3.04091e-09
20304	Ccl5	B	red	0.770111	6.25634e-09
80281	Cttnbp2nl	B	red	0.763138	1.03267e-08
94179	Krt23	C	black	0.977647	2.41404e-27
15496	Hsd3b5	C	black	-0.973973	4.21241e-26
17068	Ly6d	C	black	0.959281	1.82892e-22
18113	Nnmt	C	black	-0.957454	4.14572e-22
53897	Gal3st1	C	black	0.957447	4.15777e-22
74147	Ehhadh	C	black	0.957185	4.66124e-22
66116	Cml1	C	black	-0.955185	1.09073e-21
70061	Sdr9c7	C	black	-0.954891	1.23164e-21
241041	Gm4956	C	black	-0.950552	6.79125e-21
64385	Cyp4f14	C	black	-0.949558	9.82573e-21
98878	Ehd4	C	black	0.949302	1.07929e-20
22359	Vldlr	C	black	0.947679	1.93661e-20
227620	Uap1l1	C	black	0.944874	5.09623e-20
67442	Retsat	C	black	0.944872	5.09953e-20
433256	Acsl5	C	black	0.942648	1.06018e-19
19193	Pipox	C	black	-0.941324	1.61684e-19
216820	Dhrs7b	C	black	0.941306	1.62613e-19
12908	Crat	C	black	0.941167	1.69868e-19
13034	Ctse	C	black	0.939984	2.45412e-19
666168	Cyp4a31	C	black	0.939796	2.60037e-19
14792	Lpcat3	C	black	0.93962	2.74378e-19
171282	Acot4	C	black	0.937451	5.26454e-19
66152	Uqcr10	C	black	0.937233	5.61322e-19
320024	Nceh1	C	black	0.936404	7.14911e-19
16956	Lpl	C	black	0.9356	9.01424e-19
19299	Abcd3	C	black	0.934714	1.15955e-18
12306	Anxa2	C	black	0.934201	1.33947e-18
26897	Acot1	C	black	0.931563	2.76166e-18
68396	Nat8	C	black	-0.93147	2.8311e-18
12856	Cox17	C	black	0.93089	3.30636e-18
171281	Acot3	C	black	0.930109	4.06455e-18
319476	Lrtm1	C	black	-0.929084	5.31168e-18
56358	Copz2	C	black	0.928502	6.17308e-18
330790	Hapln4	C	black	-0.927017	9.00201e-18
14711	Gnmt	C	black	-0.925911	1.18643e-17
69772	Bdh2	C	black	-0.925403	1.34476e-17
69134	Fam25c	C	black	-0.925087	1.45318e-17
72002	Slc39a5	C	black	0.921767	3.21672e-17
12279	C9	C	black	-0.921626	3.32415e-17
13177	Eci1	C	black	0.920329	4.48926e-17
230779	Serinc2	C	black	0.920036	4.80106e-17
18816	Serpinf2	C	black	-0.919574	5.33445e-17
72747	Ttc39c	C	black	-0.919246	5.74645e-17
14756	Gpld1	C	black	-0.918666	6.54973e-17
56473	Fads2	C	black	0.918384	6.97658e-17
16180	Il1rap	C	black	-0.916619	1.03132e-16
114663	Impa2	C	black	0.916364	1.09046e-16
17912	Myo1b	C	black	-0.913359	2.07616e-16
15483	Hsd11b1	C	black	-0.91305	2.21539e-16
53357	Pla2g6	C	black	0.912914	2.27945e-16
11429	Aco2	C	black	0.910704	3.59806e-16
109821	F11	C	black	-0.908372	5.75112e-16
20454	St3gal5	C	black	0.907481	6.85786e-16
13803	Enc1	C	black	0.907051	7.46098e-16
11520	Plin2	C	black	0.905377	1.03173e-15
22021	Tpst1	C	black	-0.904538	1.21108e-15
16210	Impact	C	black	0.904531	1.21264e-15
13119	Cyp4a14	C	black	0.904263	1.27597e-15
21817	Tgm2	C	black	0.903991	1.34329e-15
68054	Serpina12	C	black	-0.903549	1.46003e-15
13094	Cyp2b9	C	black	0.901147	2.28053e-15
52432	Ppp2r2d	C	black	0.900597	2.52165e-15
12257	Tspo	C	black	0.899773	2.92794e-15
18631	Pex11a	C	black	0.898615	3.60445e-15
56807	Scamp5	C	black	0.897243	4.59671e-15
71754	Cyp2d40	C	black	-0.896113	5.60126e-15
84652	Fam126a	C	black	0.894569	7.31131e-15
100048613	LOC100048613	C	black	0.89453	7.36044e-15
71720	Osbpl3	C	black	0.894112	7.90556e-15
194433	Olfr707	C	black	-0.893691	8.49242e-15
20511	Slc1a2	C	black	-0.893459	8.83308e-15
15529	Sdc2	C	black	-0.891849	1.15762e-14
52710	Gpr172b	C	black	0.89092	1.35063e-14
11656	Alas2	C	black	-0.890028	1.564e-14
76650	Srxn1	C	black	0.88964	1.66648e-14
59083	Fetub	C	black	-0.888956	1.86258e-14
12724	Clcn2	C	black	-0.888669	1.95091e-14
109901	Cela1	C	black	-0.887722	2.27226e-14
72094	Ugt2a3	C	black	-0.886611	2.71226e-14
15109	Hal	C	black	-0.885849	3.05938e-14
382044	Ces1b	C	black	-0.884149	3.98994e-14
227622	BC029214	C	black	-0.881654	5.84775e-14
66901	Proz	C	black	-0.881085	6.37283e-14
14600	Ghr	C	black	-0.879829	7.69316e-14
57742	Abhd1	C	black	0.879164	8.49321e-14
235674	Acaa1b	C	black	0.876887	1.18622e-13
11747	Anxa5	C	black	0.87441	1.69333e-13
14635	Galk1	C	black	0.872723	2.14883e-13
18844	Plxna1	C	black	-0.87226	2.29293e-13
57279	Slc25a20	C	black	0.872022	2.3703e-13
11983	Atpif1	C	black	0.871951	2.39388e-13
103743	Tmem98	C	black	0.870516	2.91992e-13
54140	Avpr1a	C	black	-0.866355	5.12798e-13
26464	Vnn3	C	black	0.866293	5.17067e-13
59046	Arpp19	C	black	0.866253	5.19781e-13
14571	Gpd2	C	black	0.865503	5.74169e-13
14225	Fkbp1a	C	black	0.86482	6.28229e-13
268756	Gulo	C	black	-0.864807	6.29332e-13
14120	Fbp2	C	black	0.863921	7.06712e-13
17174	Masp1	C	black	-0.863754	7.22329e-13
68801	Elovl5	C	black	0.862424	8.58249e-13
114664	Hsd17b11	C	black	0.861528	9.62989e-13
24059	Slco2a1	C	black	-0.860858	1.04903e-12
108958	Fam73b	C	black	0.858255	1.45689e-12
22271	Upp1	C	black	0.858093	1.48667e-12
17347	Mknk2	C	black	0.857805	1.54092e-12
207683	Igsf11	C	black	0.857613	1.57814e-12
27356	Insl6	C	black	0.856175	1.88529e-12
53886	Cdkl2	C	black	0.855978	1.93153e-12
20276	Scnn1a	C	black	-0.855792	1.97611e-12
107869	Cth	C	black	-0.855131	2.14241e-12
20278	Scnn1g	C	black	0.854785	2.23475e-12
74451	Pgs1	C	black	0.849566	4.16693e-12
18815	Plg	C	black	-0.849499	4.19954e-12
19156	Psap	C	black	0.849043	4.42949e-12
66208	Nenf	C	black	0.848298	4.83065e-12
22629	Ywhah	C	black	0.845496	6.66599e-12
109232	Sccpdh	C	black	0.843982	7.91202e-12
211949	Spsb4	C	black	-0.842548	9.29042e-12
16427	Itih4	C	black	-0.841856	1.00332e-11
20520	Slc22a5	C	black	0.841016	1.10104e-11
319613	Sybu	C	black	0.840252	1.19763e-11
69748	Aldh16a1	C	black	-0.836268	1.84346e-11
16852	Lgals1	C	black	0.835121	2.08262e-11
12651	Chkb	C	black	0.833485	2.47467e-11
22003	Tpm1	C	black	0.832798	2.65914e-11
11740	Slc25a5	C	black	0.832494	2.74474e-11
100047937	NA	C	black	-0.83142	3.06839e-11
171210	Acot2	C	black	0.831343	3.09313e-11
74156	Acot12	C	black	0.830075	3.52433e-11
69309	Slc16a13	C	black	0.822221	7.73161e-11
74158	Josd1	C	black	0.82141	8.36714e-11
20717	Serpina3m	C	black	-0.820115	9.48339e-11
226422	Rab7l1	C	black	-0.815979	1.40542e-10
54648	Ccdc120	C	black	0.814174	1.66348e-10
13074	Cyp17a1	C	black	0.810551	2.32087e-10
15495	Hsd3b4	C	black	-0.801468	5.18969e-10
217843	Unc79	C	black	0.785255	1.97923e-09
338364	Trim65	C	black	-0.295072	0.0645422
210029	Metrnl	C	black	-0.089669	0.582152
56364	Zmym3	C	black	-0.0768318	0.637487
18588	Pde6g	C	black	-0.0437607	0.788608
280662	Afm	D	green	0.931972	2.47332e-18
59048	C1galt1c1	D	green	0.931522	2.7918e-18
16425	Itih2	D	green	0.929672	4.55806e-18
99586	Dpyd	D	green	0.924828	1.5483e-17
69352	Necab1	D	green	0.919312	5.66107e-17
103161	Apof	D	green	0.91877	6.39879e-17
28194	Apon	D	green	0.917035	9.41446e-17
12012	Baat	D	green	0.913918	1.84502e-16
105387	Akr1c14	D	green	0.90915	4.92549e-16
11818	Apoh	D	green	0.907704	6.56322e-16
19139	Prps1	D	green	0.900015	2.80292e-15
111175	Pecr	D	green	0.896257	5.46269e-15
14791	Emg1	D	green	0.894829	6.99325e-15
28199	Dcaf11	D	green	0.892134	1.10391e-14
74129	Dmgdh	D	green	0.887192	2.4733e-14
66885	Acadsb	D	green	0.884159	3.9839e-14
20700	Serpina1a	D	green	0.878894	8.83868e-14
52633	Nit2	D	green	0.871665	2.49099e-13
19172	Psmb4	D	green	-0.871392	2.58706e-13
59010	Sqrdl	D	green	0.870177	3.05915e-13
56456	Actl6a	D	green	0.868975	3.60526e-13
98256	Kmo	D	green	0.86612	5.29058e-13
320541	Slc35e2	D	green	0.86562	5.6532e-13
50915	Grb14	D	green	0.863539	7.42837e-13
70361	Lman1	D	green	0.862678	8.30563e-13
18478	Pah	D	green	0.859493	1.24719e-12
15161	Hcfc1	D	green	0.850697	3.64778e-12
56720	Tdo2	D	green	0.850419	3.76963e-12
237542	Osbpl8	D	green	0.847478	5.31135e-12
192174	Rwdd4a	D	green	0.844361	7.58055e-12
94175	Hrg	D	green	0.843817	8.06016e-12
11522	Adh1	D	green	-0.84279	9.04245e-12
66960	Fam188a	D	green	0.841042	1.09788e-11
14962	Cfb	D	green	0.839833	1.2538e-11
11905	Serpinc1	D	green	0.838816	1.40092e-11
20409	Ostf1	D	green	-0.837461	1.62192e-11
18416	Otc	D	green	0.835771	1.9438e-11
68444	Cyp2d13	D	green	0.830727	3.29596e-11
24135	Zfp68	D	green	0.825662	5.50686e-11
11722	Amy1	D	green	0.82484	5.97589e-11
12623	Ces1g	D	green	0.819881	9.69924e-11
69608	Sec24d	D	green	0.819017	1.05378e-10
70789	Kynu	D	green	0.818913	1.0643e-10
67758	Aadac	D	green	0.818335	1.12463e-10
66286	Sec11c	D	green	0.816537	1.33353e-10
56048	Lgals8	D	green	0.813562	1.76061e-10
230103	Npr2	D	green	0.808442	2.80826e-10
211660	Cspp1	D	green	0.808313	2.84094e-10
270076	Gcdh	D	green	0.808158	2.88074e-10
106025	Sharpin	D	green	0.805339	3.70177e-10
69802	Cox11	D	green	0.804012	4.15991e-10
238673	Zfp367	D	green	0.803643	4.29646e-10
545366	Cfhr2	D	green	0.802371	4.79932e-10
50850	Spast	D	green	0.801764	5.05851e-10
15902	Id2	D	green	0.800042	5.86617e-10
66711	Sbds	D	green	-0.799481	6.15463e-10
14735	Gpc4	D	green	0.798392	6.75239e-10
15568	Elavl1	D	green	0.795507	8.60761e-10
11625	Ahsg	D	green	0.795189	8.83944e-10
71853	Pdia6	D	green	0.793171	1.04484e-09
14797	Aes	D	green	0.792706	1.08561e-09
67841	Atg3	D	green	0.791424	1.20592e-09
68646	1110020G09Rik	D	green	0.789442	1.41654e-09
214048	Larp1b	D	green	0.7863	1.82194e-09
66050	0610009B22Rik	D	green	0.785951	1.87316e-09
52575	Rg9mtd1	D	green	0.784423	2.11344e-09
14859	Gsta3	D	green	0.783996	2.18565e-09
320632	Snrnp200	D	green	0.783609	2.25294e-09
74255	Smu1	D	green	0.78161	2.63274e-09
68953	Chmp2a	D	green	0.781371	2.68183e-09
66660	Sltm	D	green	0.778534	3.33536e-09
435565	Iigp1b	D	green	0.778104	3.4463e-09
218490	Btf3	D	green	-0.776923	3.76951e-09
16971	Lrp1	D	green	0.775718	4.12813e-09
70470	Rprd1b	D	green	0.775612	4.16114e-09
17319	Mif	D	green	-0.775074	4.33288e-09
67179	Ccdc25	D	green	0.77424	4.61151e-09
213760	Prepl	D	green	0.773173	4.99284e-09
16426	Itih3	D	green	0.773053	5.03771e-09
67054	Paics	D	green	0.77288	5.10265e-09
53413	Exoc7	D	green	0.772275	5.33623e-09
19684	Rdx	D	green	0.769761	6.41836e-09
68734	Smek1	D	green	0.768832	6.86785e-09
57912	Cdc42se1	D	green	-0.768039	7.2741e-09
69354	Slc38a4	D	green	0.76713	7.76734e-09
50799	Slc25a13	D	green	0.766648	8.0415e-09
76299	Erp44	D	green	0.766599	8.06985e-09
57321	Terf2ip	D	green	0.766357	8.21138e-09
55980	Impa1	D	green	0.765825	8.53081e-09
20842	Stag1	D	green	0.763183	1.02941e-08
21763	Tex2	D	green	0.75897	1.38213e-08
16644	Kng1	D	green	0.758087	1.46906e-08
50753	Fbxo8	D	green	0.757642	1.51479e-08
14688	Gnb1	D	green	-0.749247	2.66865e-08
66410	Mterfd1	D	green	0.746958	3.10242e-08
79264	Krit1	D	green	0.745267	3.4638e-08
13205	Ddx3x	D	green	0.743647	3.8466e-08
11416	Slc33a1	D	green	0.742595	4.11573e-08
12266	C3	D	green	0.740357	4.74758e-08
29815	Bcar3	D	green	0.73918	5.11512e-08
227399	Ppip5k2	D	green	0.73823	5.43081e-08
23923	Aadat	D	green	0.737428	5.71103e-08
18828	Plscr2	D	green	0.73629	6.13239e-08
29869	Ulk2	D	green	0.735484	6.44753e-08
55978	Ift20	D	green	0.733149	7.44885e-08
66659	Acp6	D	green	0.730848	8.5744e-08
67788	Sfr1	D	green	0.728489	9.89119e-08
622320	Kctd21	D	green	-0.7284	9.94416e-08
19899	Rpl18	D	green	-0.728143	1.00992e-07
12345	Capzb	D	green	-0.727327	1.06063e-07
20016	Polr1c	D	green	0.726727	1.09945e-07
54401	Ywhab	D	green	0.724848	1.22956e-07
14629	Gclc	D	green	0.722436	1.41761e-07
76184	Abca6	D	green	0.721728	1.47763e-07
216565	Ehbp1	D	green	0.720326	1.60358e-07
56334	Tmed2	D	green	0.719551	1.6774e-07
56228	Ube2j1	D	green	0.719112	1.72061e-07
22258	Usp4	D	green	0.716045	2.05231e-07
66926	Trmt6	D	green	0.713253	2.40492e-07
14151	Fech	D	green	0.712672	2.48497e-07
208884	Zdhhc9	D	green	0.711623	2.6358e-07
218214	Kdm1b	D	green	0.711173	2.70311e-07
64945	Cldn12	D	green	0.710337	2.83236e-07
13476	Reep5	D	green	-0.708426	3.14953e-07
26965	Cul1	D	green	0.708212	3.18707e-07
22185	U2af2	D	green	0.707696	3.27912e-07
76846	Rps9	D	green	-0.707492	3.31628e-07
70337	Iyd	D	green	0.705648	3.66964e-07
12550	Cdh1	D	green	0.70426	3.95814e-07
66433	Chchd7	D	green	0.700779	4.77688e-07
66266	Eapp	D	green	0.697414	5.7143e-07
18777	Lypla1	D	green	0.692754	7.2951e-07
72544	Exosc6	D	green	0.686335	1.01387e-06
243537	Uroc1	D	green	0.685461	1.05961e-06
20742	Spnb2	D	green	-0.682527	1.22769e-06
20102	Rps4x	D	green	-0.68143	1.29658e-06
20005	Rpl9	D	green	-0.680718	1.34319e-06
19058	Ppp3r1	D	green	-0.679158	1.45075e-06
53623	Gria3	D	green	-0.678926	1.46736e-06
94213	Ddx50	D	green	0.676468	1.65503e-06
69276	Sec62	D	green	0.674768	1.79754e-06
22346	Vhl	D	green	0.673606	1.90133e-06
108075	Ltbp4	D	green	-0.671928	2.06091e-06
235956	Zfp825	D	green	0.669529	2.31061e-06
110960	Tars	D	green	0.666094	2.7169e-06
67160	Eef1g	D	green	-0.662906	3.15185e-06
108652	Slc35b3	D	green	-0.660893	3.45841e-06
104859	Tecpr2	D	green	-0.660808	3.47201e-06
215929	AI317395	D	green	-0.660105	3.58579e-06
17355	Aff1	D	green	0.659721	3.64934e-06
22368	Trpv2	D	green	-0.658674	3.82812e-06
76890	Memo1	D	green	0.657964	3.95387e-06
67681	Mrpl18	D	green	0.657352	4.06525e-06
67125	Tspan31	D	green	0.649843	5.68816e-06
79464	Lias	D	green	0.647992	6.17065e-06
67148	Fam103a1	D	green	0.644835	7.081e-06
52898	Rnasek	D	green	0.64312	7.62527e-06
224481	Tfb1m	D	green	0.637817	9.56115e-06
244209	Cyp2r1	D	green	0.636612	1.00596e-05
56040	Rplp1	D	green	-0.636508	1.0104e-05
17449	Mdh1	D	green	0.635867	1.03797e-05
72124	Seh1l	D	green	-0.635173	1.06861e-05
19053	Ppp2cb	D	green	-0.634812	1.08487e-05
14645	Glul	D	green	0.622873	1.7689e-05
13370	Dio1	D	green	0.612821	2.62893e-05
394430	Ugt1a10	D	green	-0.604208	3.65245e-05
75695	Rilpl1	D	green	-0.600171	4.24718e-05
54380	Smarcal1	D	green	0.599002	4.43523e-05
27361	Sepx1	D	green	0.595987	4.95546e-05
21677	Tead2	D	green	-0.592097	5.70866e-05
667250	Gm12657	D	green	0.591237	5.88851e-05
18476	Pafah1b3	D	green	-0.571834	0.000115921
13885	Esd	D	green	0.570352	0.000121867
68052	Rps13	D	green	-0.567237	0.000135265
56551	Txn2	D	green	0.5669	0.000136794
13669	Eif3a	D	green	0.552923	0.000215606
13722	Aimp1	D	green	-0.544579	0.000280232
108062	Cstf2	D	green	0.528812	0.000451547
16157	Il11ra1	D	green	-0.52819	0.000459902
56175	Bace2	D	green	-0.512542	0.000721371
68193	Rpl24	D	green	-0.455313	0.0031558
16008	Igfbp2	D	green	-0.444151	0.0040912
64384	Sirt3	D	green	0.432104	0.00536324
20716	Serpina3n	D	green	0.408257	0.00891704
16841	Lect2	D	green	0.0771254	0.636198
98952	Fam102a	E	royalblue	-0.920743	4.08116e-17
70382	Kctd2	E	royalblue	-0.918859	6.27142e-17
15486	Hsd17b2	E	royalblue	0.914414	1.66075e-16
76267	Fads1	E	royalblue	-0.912715	2.37644e-16
78308	Gpr108	E	royalblue	0.910212	3.97693e-16
50765	Trfr2	E	royalblue	0.889162	1.80112e-14
14950	H13	E	royalblue	0.889111	1.81615e-14
68346	Sirt5	E	royalblue	-0.888199	2.10475e-14
104009	Qsox1	E	royalblue	0.882875	4.85547e-14
69202	Ptms	E	royalblue	0.882529	5.11897e-14
71562	Afmid	E	royalblue	0.88158	5.91379e-14
269378	Ahcy	E	royalblue	0.880859	6.59409e-14
109815	H47	E	royalblue	0.878015	1.00612e-13
16768	Lag3	E	royalblue	0.874821	1.59706e-13
27973	Vkorc1	E	royalblue	0.87466	1.63428e-13
76574	Mfsd2a	E	royalblue	-0.870628	2.87526e-13
74032	Sdr42e1	E	royalblue	0.867907	4.16558e-13
57440	Ehd3	E	royalblue	0.865439	5.7904e-13
20500	Slc13a2	E	royalblue	0.865267	5.92346e-13
69871	Ppp1r35	E	royalblue	0.864246	6.77303e-13
107747	Aldh1l1	E	royalblue	0.864037	6.96146e-13
211652	Wwc1	E	royalblue	0.858539	1.40596e-12
66863	Lztr1	E	royalblue	-0.849177	4.36097e-12
11883	Arsa	E	royalblue	-0.84896	4.47254e-12
27413	Abcb11	E	royalblue	0.8489	4.50396e-12
16796	Lasp1	E	royalblue	0.846257	6.11122e-12
230857	Ece1	E	royalblue	0.840249	1.19803e-11
26874	Abcd2	E	royalblue	-0.839293	1.33004e-11
53421	Sec61a1	E	royalblue	0.838146	1.5064e-11
67059	Ola1	E	royalblue	0.831266	3.11781e-11
66905	Plin3	E	royalblue	-0.822669	7.40045e-11
74270	Usp20	E	royalblue	-0.814717	1.5816e-10
107508	Eprs	E	royalblue	0.814137	1.66921e-10
75909	Vmp1	E	royalblue	0.812596	1.92498e-10
56350	Arl3	E	royalblue	0.811892	2.05349e-10
117150	Pip4k2c	E	royalblue	-0.810673	2.29532e-10
57315	Wdr46	E	royalblue	0.810534	2.32444e-10
14160	Lgr5	E	royalblue	0.807286	3.11451e-10
20597	Smpd1	E	royalblue	0.804711	3.91226e-10
67484	Eepd1	E	royalblue	-0.800833	5.48122e-10
225280	Ino80c	E	royalblue	-0.799603	6.0908e-10
66256	Ssr2	E	royalblue	0.798496	6.6928e-10
13864	Nr2f6	E	royalblue	0.798486	6.6986e-10
380712	Tlcd2	E	royalblue	0.792926	1.06622e-09
13082	Cyp26a1	E	royalblue	0.792004	1.14999e-09
11731	Ang2	E	royalblue	0.782687	2.42124e-09
20318	Sdf4	E	royalblue	0.771768	5.5397e-09
50935	St6galnac6	E	royalblue	0.767409	7.61281e-09
69587	Pcgf3	E	royalblue	0.760861	1.21182e-08
80885	Niacr1	E	royalblue	-0.751848	2.24455e-08
66161	Pop4	E	royalblue	-0.730333	8.84731e-08
73078	Pmpcb	F	blue	0.952275	3.51407e-21
71750	R3hdm2	F	blue	0.937561	5.09618e-19
30960	Vapa	F	blue	0.935318	9.76999e-19
26908	Eif2s3y	F	blue	0.93301	1.8636e-18
66073	Txndc12	F	blue	0.932767	1.99211e-18
67117	Dynlt3	F	blue	0.923863	1.95617e-17
67869	Paip2	F	blue	0.92227	2.85811e-17
52653	Nudcd2	F	blue	0.917142	9.19387e-17
66925	Sdhd	F	blue	0.911658	2.95898e-16
20813	Srp14	F	blue	0.910358	3.86028e-16
68198	Ndufb2	F	blue	0.907034	7.48604e-16
73024	2900064A13Rik	F	blue	0.903318	1.5248e-15
13382	Dld	F	blue	0.89819	3.88776e-15
68537	Mrpl13	F	blue	0.897374	4.49206e-15
80795	Selk	F	blue	0.895733	5.9831e-15
269951	Idh2	F	blue	0.892844	9.79917e-15
68735	Mrps18c	F	blue	0.889088	1.82307e-14
68183	Bcas2	F	blue	0.885894	3.03788e-14
239447	Colec10	F	blue	0.88435	3.86725e-14
19262	Ptpra	F	blue	0.883773	4.22924e-14
56043	Akr1e1	F	blue	0.88364	4.31679e-14
66448	Mrpl20	F	blue	0.881194	6.26928e-14
56351	Ptges3	F	blue	0.8802	7.27839e-14
11946	Atp5a1	F	blue	0.879926	7.58336e-14
67126	Atp5e	F	blue	0.872089	2.34807e-13
59026	Huwe1	F	blue	0.868497	3.8465e-13
76959	Chmp5	F	blue	0.866564	4.98754e-13
69104	2013-03-05	F	blue	0.866516	5.01941e-13
13202	Ddt	F	blue	0.866479	5.04381e-13
56724	Cript	F	blue	0.866135	5.28013e-13
68836	Mrpl52	F	blue	0.865713	5.58392e-13
108143	Taf9	F	blue	0.864303	6.72314e-13
17859	Mxi1	F	blue	0.861495	9.67071e-13
67710	Polr2g	F	blue	0.859488	1.24798e-12
23994	Dazap2	F	blue	0.857301	1.6406e-12
100041703	Gm13342	F	blue	0.856683	1.77084e-12
70984	4931406C07Rik	F	blue	0.85658	1.79354e-12
72039	Mccc1	F	blue	0.856008	1.92446e-12
227615	Tmem203	F	blue	0.855115	2.14664e-12
70078	Nol7	F	blue	0.854438	2.33083e-12
67392	4833420G17Rik	F	blue	0.853915	2.48346e-12
269254	Setx	F	blue	0.85344	2.63005e-12
67217	2810055F11Rik	F	blue	0.852066	3.10068e-12
14897	Trip12	F	blue	0.851944	3.1463e-12
20091	Rps3a	F	blue	0.85152	3.3091e-12
21402	Skp1a	F	blue	0.851506	3.31449e-12
50493	Txnrd1	F	blue	0.850965	3.53393e-12
104776	Aldh6a1	F	blue	0.85094	3.54452e-12
245867	Pcmtd2	F	blue	0.8481	4.94306e-12
71883	Coq2	F	blue	0.844428	7.52338e-12
11502	Adam9	F	blue	0.844289	7.643e-12
69082	Zc3h15	F	blue	0.84306	8.77422e-12
18477	Prdx1	F	blue	0.841654	1.02608e-11
277333	Gm5069	F	blue	0.83782	1.56039e-11
76561	Snx7	F	blue	0.837815	1.56129e-11
70178	Fam108c	F	blue	0.836252	1.84661e-11
108853	Mtrf1l	F	blue	0.835141	2.07819e-11
20163	Rsu1	F	blue	0.834788	2.15733e-11
57373	D930014E17Rik	F	blue	0.834254	2.28253e-11
100727	Ugt2b34	F	blue	0.833365	2.50593e-11
76273	Ndfip2	F	blue	0.833047	2.59076e-11
12866	Cox7a2	F	blue	0.832104	2.85859e-11
54381	Pgcp	F	blue	0.831066	3.18269e-11
16648	Kpna3	F	blue	0.830858	3.25179e-11
28185	Tomm70a	F	blue	0.830241	3.46495e-11
67106	Zbtb8os	F	blue	0.827253	4.69536e-11
66407	Mrps15	F	blue	0.826334	5.14887e-11
433182	Gm5506	F	blue	0.825993	5.32784e-11
22327	Vbp1	F	blue	0.825247	5.73916e-11
68839	Ankrd46	F	blue	0.82317	7.04603e-11
59029	Psmd14	F	blue	0.822655	7.41069e-11
269823	Pon3	F	blue	0.822439	7.56926e-11
16451	Jak1	F	blue	0.820469	9.16474e-11
56444	Actr10	F	blue	0.819237	1.03178e-10
72157	Pgm2	F	blue	0.819078	1.04761e-10
66046	Ndufb5	F	blue	0.81885	1.0707e-10
27045	Nit1	F	blue	0.818332	1.12496e-10
67830	Rer1	F	blue	0.818099	1.15015e-10
54198	Snx3	F	blue	0.815856	1.42177e-10
59025	Usp14	F	blue	0.81364	1.74806e-10
14894	Gtl3	F	blue	0.813443	1.78014e-10
68202	Ndufa5	F	blue	0.813118	1.83443e-10
99730	Taf13	F	blue	0.812966	1.86032e-10
100039532	Gm10029	F	blue	0.812575	1.92859e-10
17993	Ndufs4	F	blue	0.812359	1.9673e-10
66661	Srp72	F	blue	0.812257	1.98593e-10
11668	Aldh1a1	F	blue	0.811892	2.05341e-10
100042777	Gm10131	F	blue	0.811262	2.17527e-10
72201	Otud6b	F	blue	0.809541	2.5436e-10
226856	Lpgat1	F	blue	0.809496	2.55382e-10
59027	Nampt	F	blue	0.806999	3.19517e-10
104725	1110002B05Rik	F	blue	0.806714	3.27745e-10
67443	Map1lc3b	F	blue	0.806284	3.40511e-10
83409	Lamtor2	F	blue	0.80501	3.81095e-10
19345	Rab5c	F	blue	0.804819	3.8756e-10
22627	Ywhae	F	blue	0.804291	4.05939e-10
83435	Plekha3	F	blue	0.803902	4.19998e-10
15500	Hsf2	F	blue	0.803809	4.23457e-10
14694	Gnb2l1	F	blue	0.803477	4.3592e-10
72739	Zkscan3	F	blue	0.802678	4.67337e-10
208650	Cblb	F	blue	0.801696	5.08846e-10
13063	Cycs	F	blue	0.798913	6.45963e-10
110842	Etfa	F	blue	0.798407	6.7434e-10
30940	Usp25	F	blue	0.796523	7.90584e-10
76916	4930455C21Rik	F	blue	0.796207	8.11817e-10
27061	Bcap31	F	blue	0.795906	8.32534e-10
100046796	Gm14567	F	blue	0.795537	8.58601e-10
17846	Commd1	F	blue	0.794194	9.6018e-10
65098	Zfand6	F	blue	0.791709	1.17817e-09
20194	S100a10	F	blue	0.789134	1.45214e-09
319154	Hist2h3b	F	blue	0.788588	1.51752e-09
53328	Pgrmc1	F	blue	0.788155	1.57119e-09
68219	Nudt21	F	blue	0.786954	1.72952e-09
26926	Aifm1	F	blue	0.786754	1.75734e-09
213827	Arcn1	F	blue	0.786564	1.7841e-09
76863	Dcun1d5	F	blue	0.7865	1.79321e-09
26374	Rfwd2	F	blue	0.786231	1.83197e-09
56698	Phax	F	blue	0.784268	2.13943e-09
67171	Dram2	F	blue	0.783612	2.25236e-09
66413	Psmd6	F	blue	0.782103	2.53387e-09
16170	Il16	F	blue	0.781845	2.58508e-09
229096	Ythdf3	F	blue	0.781201	2.7173e-09
15528	Hspe1	F	blue	0.781057	2.74775e-09
56440	Snx1	F	blue	0.779222	3.16443e-09
170719	Oxr1	F	blue	0.779056	3.20481e-09
14231	Fkbp7	F	blue	0.776911	3.773e-09
66477	Usmg5	F	blue	0.77399	4.69832e-09
68194	Ndufb4	F	blue	0.773192	4.98578e-09
19662	Rbp4	F	blue	0.772867	5.10733e-09
22017	Tpmt	F	blue	0.772684	5.1772e-09
71679	Atp5h	F	blue	0.771358	5.70977e-09
15452	Hprt	F	blue	0.771286	5.73981e-09
109672	Cyb5	F	blue	0.769085	6.74236e-09
19027	Sypl	F	blue	0.768535	7.01724e-09
19386	Ranbp2	F	blue	0.767694	7.45767e-09
20422	Shfm1	F	blue	0.767568	7.52617e-09
107358	Tm9sf3	F	blue	0.767248	7.70164e-09
233489	Picalm	F	blue	0.767118	7.77398e-09
106338	Nsun3	F	blue	0.766674	8.02672e-09
66218	Ndufb9	F	blue	0.766044	8.39782e-09
192678	Rassf3	F	blue	0.765671	8.62496e-09
226823	Kctd3	F	blue	0.765518	8.72017e-09
18457	Pldn	F	blue	0.764097	9.64897e-09
18674	Slc25a3	F	blue	0.763701	9.92358e-09
68303	Fam114a1	F	blue	0.763492	1.00711e-08
18484	Pam	F	blue	0.762998	1.04293e-08
16211	Kpnb1	F	blue	0.762948	1.04663e-08
71254	Naif1	F	blue	-0.762868	1.05252e-08
18786	Plaa	F	blue	0.762316	1.09428e-08
74117	Actr3	F	blue	0.761375	1.16899e-08
54326	Elovl2	F	blue	0.76137	1.1694e-08
17305	Mfng	F	blue	0.759582	1.3247e-08
60599	Trp53inp1	F	blue	0.759467	1.33539e-08
13626	Eed	F	blue	0.758335	1.44423e-08
21872	Tjp1	F	blue	0.758172	1.46048e-08
66092	Ghitm	F	blue	0.758041	1.47378e-08
17448	Mdh2	F	blue	0.757932	1.48484e-08
71900	Tmem106b	F	blue	0.756139	1.67928e-08
69091	Vps26b	F	blue	0.755453	1.75969e-08
66225	Llph	F	blue	0.754764	1.84409e-08
69574	Cmbl	F	blue	0.753108	2.06251e-08
56445	Dnaja2	F	blue	0.753081	2.06617e-08
66999	Med28	F	blue	0.752812	2.10393e-08
71412	Dhrs2	F	blue	-0.751805	2.25105e-08
69639	Exosc8	F	blue	0.751747	2.25981e-08
30924	Angptl3	F	blue	0.751278	2.3317e-08
380773	1810035L17Rik	F	blue	0.750926	2.38711e-08
107939	Pom121	F	blue	0.746408	3.21594e-08
22019	Tpp2	F	blue	0.7462	3.25986e-08
235623	Scap	F	blue	0.745903	3.32351e-08
20363	Sepp1	F	blue	0.745654	3.37786e-08
66997	Psmd12	F	blue	0.745639	3.38116e-08
170833	Hook2	F	blue	0.745255	3.46653e-08
19247	Ptpn11	F	blue	-0.744442	3.65422e-08
26395	Map2k1	F	blue	0.73999	4.85942e-08
22343	Lin7c	F	blue	0.739861	4.89952e-08
54338	Slc23a2	F	blue	0.737952	5.52648e-08
72129	Pex13	F	blue	0.73655	6.03348e-08
209224	Enox2	F	blue	0.736415	6.0846e-08
20479	Vps4b	F	blue	0.735516	6.43487e-08
102334	Ankrd10	F	blue	0.734635	6.79612e-08
74150	Slc35f5	F	blue	0.734583	6.81828e-08
234463	Tmem184c	F	blue	0.733704	7.19834e-08
54610	Tbc1d8	F	blue	0.733429	7.32132e-08
70356	St13	F	blue	0.732935	7.54714e-08
252875	Mios	F	blue	0.732536	7.7343e-08
230737	Gnl2	F	blue	0.73218	7.90476e-08
67870	Enoph1	F	blue	0.732053	7.96663e-08
19349	Rab7	F	blue	-0.731953	8.0154e-08
56369	Apip	F	blue	0.731558	8.21142e-08
67267	2900010M23Rik	F	blue	0.730711	8.64639e-08
13680	Ddx19a	F	blue	0.730556	8.72846e-08
70396	Asnsd1	F	blue	0.73023	8.90271e-08
98985	Clp1	F	blue	0.729195	9.47867e-08
234664	Nae1	F	blue	0.728821	9.69496e-08
67210	Gatad1	F	blue	-0.728713	9.75869e-08
72320	2510003E04Rik	F	blue	0.726918	1.08694e-07
210766	Brcc3	F	blue	0.720111	1.62373e-07
100087	Kti12	F	blue	0.719492	1.68315e-07
353187	Nr1d2	F	blue	0.718565	1.77588e-07
56200	Ddx21	F	blue	0.717447	1.89392e-07
12469	Cct8	F	blue	0.717011	1.94193e-07
67239	Rpf2	F	blue	0.716761	1.96995e-07
22334	Vdac2	F	blue	0.716743	1.97198e-07
66631	Hiatl1	F	blue	0.716558	1.99303e-07
17149	Magoh	F	blue	0.714516	2.239e-07
66922	Rras2	F	blue	0.714445	2.248e-07
19045	Ppp1ca	F	blue	-0.71332	2.3958e-07
12864	Cox6c	F	blue	0.711774	2.61358e-07
212627	Prpsap2	F	blue	0.711487	2.65596e-07
170750	Xpnpep1	F	blue	-0.711265	2.68916e-07
110265	Msra	F	blue	0.710506	2.80571e-07
232288	Frmd4b	F	blue	0.709969	2.89108e-07
67542	Cog6	F	blue	-0.709742	2.92774e-07
77781	Epm2aip1	F	blue	0.707234	3.36366e-07
20973	Syngr2	F	blue	-0.703651	4.09119e-07
72787	Tmem48	F	blue	0.703115	4.21196e-07
69487	2310003L22Rik	F	blue	0.702694	4.30895e-07
56744	Pf4	F	blue	0.702345	4.39078e-07
28169	Agpat3	F	blue	0.702246	4.41439e-07
67477	Abhd15	F	blue	0.702162	4.43451e-07
100683	Trrap	F	blue	0.701977	4.47879e-07
75416	Nop14	F	blue	0.6986	5.36615e-07
625054	Gm6548	F	blue	0.696427	6.02005e-07
79555	BC005537	F	blue	0.696418	6.02291e-07
67755	Ddx47	F	blue	-0.693935	6.86018e-07
67388	1110008F13Rik	F	blue	0.693746	6.92836e-07
67602	Necap1	F	blue	-0.6931	7.1654e-07
56748	Nfu1	F	blue	0.692928	7.22974e-07
19335	Rab23	F	blue	-0.69063	8.14192e-07
18201	Nsmaf	F	blue	-0.690012	8.40515e-07
15018	H2-Q7	F	blue	0.689519	8.62059e-07
20610	Sumo3	F	blue	-0.688935	8.88196e-07
26358	Aldh1a7	F	blue	0.688622	9.02537e-07
66359	Fam36a	F	blue	0.688422	9.1178e-07
108099	Prkag2	F	blue	0.687811	9.40654e-07
27756	Lsm2	F	blue	0.686751	9.92717e-07
98828	Cdc123	F	blue	0.685464	1.05949e-06
14569	Gdi2	F	blue	0.685262	1.07032e-06
68028	Rpl22l1	F	blue	0.682064	1.25631e-06
94221	Gopc	F	blue	0.680899	1.33117e-06
71910	Ppapdc1b	F	blue	-0.680659	1.3471e-06
67466	Pdcl	F	blue	-0.677907	1.54264e-06
78560	Gpr124	F	blue	0.677337	1.58635e-06
70248	Dazap1	F	blue	0.67662	1.6428e-06
56726	Sh3bgrl	F	blue	0.675184	1.76164e-06
106298	Rrn3	F	blue	0.674992	1.77808e-06
21849	Trim28	F	blue	-0.674951	1.78162e-06
330938	Dixdc1	F	blue	0.674336	1.83549e-06
56706	Ccnl1	F	blue	0.674295	1.83909e-06
65963	Tmem176b	F	blue	0.674079	1.85843e-06
238257	Tmem30b	F	blue	0.673681	1.8944e-06
68263	Pdhb	F	blue	0.672367	2.01803e-06
67249	Tbc1d19	F	blue	0.671974	2.0564e-06
27050	Rps3	F	blue	0.670974	2.15711e-06
214498	Cdc73	F	blue	0.670791	2.17599e-06
210148	Slc30a6	F	blue	0.670764	2.17882e-06
67456	Ergic2	F	blue	0.670443	2.21236e-06
12465	Cct5	F	blue	0.667174	2.58258e-06
53610	Nono	F	blue	0.666897	2.61649e-06
26370	Cetn2	F	blue	0.666536	2.66117e-06
103694	Tmed4	F	blue	-0.66433	2.95019e-06
71955	2400003C14Rik	F	blue	0.663376	3.08389e-06
319229	Sctr	F	blue	-0.66301	3.13672e-06
59052	Mettl9	F	blue	0.660608	3.50397e-06
66822	Fbxo25	F	blue	0.660064	3.59258e-06
68082	Dusp19	F	blue	0.658875	3.79319e-06
66365	Ccdc90b	F	blue	0.658659	3.8307e-06
22631	Ywhaz	F	blue	0.658127	3.92472e-06
18642	Pfkm	F	blue	-0.658113	3.92722e-06
97112	Nmd3	F	blue	0.656755	4.17674e-06
13388	Dll1	F	blue	-0.656304	4.2627e-06
27681	Snf8	F	blue	0.656242	4.27465e-06
245688	Rbbp7	F	blue	-0.655608	4.39882e-06
19246	Ptpn1	F	blue	0.654666	4.58912e-06
20219	Apcs	F	blue	0.653266	4.88615e-06
22380	Wbp4	F	blue	0.653187	4.90355e-06
116891	Derl2	F	blue	0.652966	4.95206e-06
18124	Nr4a3	F	blue	-0.651099	5.38082e-06
232430	Crebl2	F	blue	-0.65083	5.44541e-06
56505	Ruvbl1	F	blue	-0.650327	5.56802e-06
66142	Cox7b	F	blue	0.650255	5.58563e-06
26413	Mapk1	F	blue	-0.64919	5.85442e-06
67397	Erp29	F	blue	-0.643793	7.40736e-06
69957	Cdc16	F	blue	0.643256	7.581e-06
15107	Hadh	F	blue	0.643255	7.58133e-06
209513	Taar4	F	blue	-0.643249	7.58327e-06
17444	Grap2	F	blue	-0.642943	7.68387e-06
12301	Cacybp	F	blue	0.642894	7.69993e-06
105559	Mbnl2	F	blue	0.642566	7.80945e-06
17125	Smad1	F	blue	0.642537	7.81903e-06
50926	Hnrpdl	F	blue	0.64237	7.87543e-06
320351	D230037D09Rik	F	blue	0.640932	8.3758e-06
67669	l7Rn6	F	blue	-0.640728	8.44906e-06
103136	Pwp1	F	blue	0.638773	9.18221e-06
75812	Tasp1	F	blue	0.637985	9.49375e-06
93739	Gabarapl2	F	blue	0.637341	9.7554e-06
64138	Ctsz	F	blue	0.636659	1.004e-05
72552	Hsdl1	F	blue	0.63625	1.02142e-05
68095	Ociad1	F	blue	0.635995	1.03239e-05
268783	Mtmr12	F	blue	0.63577	1.0422e-05
81013	Vmn1r65	F	blue	0.634845	1.0834e-05
15525	Hspa4	F	blue	0.634104	1.11744e-05
226791	Lyplal1	F	blue	0.632968	1.17152e-05
69178	Snx5	F	blue	0.632588	1.19016e-05
56321	Aatf	F	blue	-0.632329	1.203e-05
67955	Sugt1	F	blue	0.631053	1.26823e-05
68059	Tm9sf2	F	blue	0.630787	1.28219e-05
56531	Ylpm1	F	blue	0.630172	1.31507e-05
66384	Srp19	F	blue	0.628132	1.42978e-05
28077	Med10	F	blue	-0.627355	1.47583e-05
53356	Eif3g	F	blue	-0.626499	1.52811e-05
109331	Rnf20	F	blue	0.624361	1.66619e-05
27993	Imp4	F	blue	-0.623823	1.70267e-05
23874	Farsb	F	blue	-0.623624	1.71633e-05
12540	Cdc42	F	blue	0.622386	1.80375e-05
12387	Ctnnb1	F	blue	0.622354	1.80608e-05
80898	Erap1	F	blue	0.621407	1.87574e-05
66674	6330409N04Rik	F	blue	0.621034	1.90383e-05
67116	Cuedc2	F	blue	0.621	1.90637e-05
67089	Psmc6	F	blue	0.620845	1.91823e-05
94246	Arid4b	F	blue	-0.620805	1.92128e-05
23873	Faim	F	blue	0.620379	1.95416e-05
353499	Tmc4	F	blue	-0.619192	2.04833e-05
71664	Mettl7b	F	blue	0.618378	2.11538e-05
69656	Pir	F	blue	0.618205	2.12988e-05
108014	Srsf9	F	blue	-0.617766	2.16701e-05
193670	Rnf185	F	blue	-0.616292	2.2963e-05
67242	Gemin6	F	blue	-0.612626	2.64883e-05
11746	Anxa4	F	blue	0.610545	2.87023e-05
270156	AU019823	F	blue	-0.610495	2.87575e-05
56031	Ppie	F	blue	-0.608419	3.11375e-05
67832	Brix1	F	blue	-0.608384	3.11793e-05
54598	Calcrl	F	blue	0.607948	3.17013e-05
17827	Mtx1	F	blue	-0.606162	3.39275e-05
231866	Zfp12	F	blue	-0.605787	3.44125e-05
67923	Tceb1	F	blue	-0.601183	4.09039e-05
70839	P2ry12	F	blue	0.596234	4.91096e-05
16765	Stmn1	F	blue	0.596161	4.92396e-05
66538	Rps19bp1	F	blue	-0.59614	4.92773e-05
228889	Ddx27	F	blue	-0.595986	4.95565e-05
30933	Tor2a	F	blue	0.594981	5.14115e-05
226118	AI606181	F	blue	0.59301	5.52306e-05
98415	Nucks1	F	blue	-0.592943	5.53645e-05
234797	6430548M08Rik	F	blue	-0.590648	6.0146e-05
17246	Mdm2	F	blue	-0.590084	6.13776e-05
77411	Esrp2	F	blue	-0.589299	6.31295e-05
30932	Zfp330	F	blue	-0.588361	6.52836e-05
20466	Sin3a	F	blue	-0.584065	7.6019e-05
16647	Kpna2	F	blue	0.582172	8.12389e-05
11303	Abca1	F	blue	0.578854	9.11781e-05
67920	Mak16	F	blue	-0.574238	0.000106837
319625	Galm	F	blue	-0.573351	0.000110111
15371	Hmx1	F	blue	0.570255	0.000122265
76784	Mtif2	F	blue	0.569217	0.000126602
217265	Abca5	F	blue	0.552427	0.00021903
378430	Nanos2	F	blue	-0.549349	0.000241433
12946	Cr1l	F	blue	-0.547731	0.00025401
230766	Fam167b	F	blue	-0.546048	0.000267724
26572	Cops3	F	blue	-0.542628	0.000297647
56398	1500003O03Rik	F	blue	-0.541061	0.000312344
57913	Lrdd	F	blue	-0.541038	0.000312564
21830	Theg	F	blue	-0.536173	0.000362436
224742	Abcf1	F	blue	-0.53549	0.000369985
22122	Tsta3	F	blue	-0.531012	0.000423058
27041	G3bp1	F	blue	-0.527542	0.000468759
13726	Emd	F	blue	-0.490231	0.001322
72102	Dusp11	F	blue	-0.479295	0.00175327
19166	Psma2	F	blue	-0.0526665	0.746881
270166	Clpx	G	magenta	0.954678	1.34459e-21
12686	Elovl3	G	magenta	0.940669	1.98533e-19
235636	Rtp3	G	magenta	0.938838	3.48035e-19
330064	Slc5a6	G	magenta	-0.929945	4.24397e-18
13195	Ddc	G	magenta	0.9229	2.46226e-17
11865	Arntl	G	magenta	0.922873	2.47829e-17
12753	Clock	G	magenta	0.918774	6.39172e-17
13170	Dbp	G	magenta	-0.916107	1.15322e-16
229599	Gm129	G	magenta	-0.903741	1.40832e-15
83814	Nedd4l	G	magenta	0.897472	4.41529e-15
18627	Per2	G	magenta	-0.893693	8.48928e-15
18626	Per1	G	magenta	-0.882813	4.90182e-14
12737	Cldn1	G	magenta	0.878998	8.70433e-14
381269	Mreg	G	magenta	0.878881	8.85646e-14
83961	Nrg4	G	magenta	-0.874497	1.67263e-13
212980	Slc45a3	G	magenta	0.872003	2.3764e-13
72056	1810055G02Rik	G	magenta	-0.867795	4.22909e-13
20893	Bhlhe40	G	magenta	-0.867756	4.25123e-13
56349	Net1	G	magenta	0.861375	9.81989e-13
98845	Eps8l2	G	magenta	0.860188	1.14237e-12
53619	Blcap	G	magenta	0.856156	1.88964e-12
76737	Creld2	G	magenta	0.854484	2.31782e-12
53376	Usp2	G	magenta	-0.854029	2.4494e-12
11938	Atp2a2	G	magenta	0.8539	2.48799e-12
104174	Gldc	G	magenta	0.852495	2.9458e-12
104175	Sbk1	G	magenta	-0.849766	4.0704e-12
207521	Dtx4	G	magenta	0.849133	4.38301e-12
140887	Lnx2	G	magenta	0.847837	5.09584e-12
69635	Dapk1	G	magenta	0.847406	5.35556e-12
29820	Tnfrsf19	G	magenta	-0.840009	1.22989e-11
19734	Rgs16	G	magenta	-0.839346	1.32237e-11
14287	Fpgs	G	magenta	0.83712	1.68252e-11
54139	Irf6	G	magenta	0.833402	2.49622e-11
56695	Pnkd	G	magenta	0.833395	2.49809e-11
67876	Coq10b	G	magenta	-0.820765	8.90657e-11
26379	Esrra	G	magenta	-0.816444	1.34531e-10
66279	Tmem218	G	magenta	0.814434	1.62379e-10
20442	St3gal1	G	magenta	0.813811	1.72048e-10
53872	Caprin1	G	magenta	0.811993	2.03454e-10
13664	Eif1a	G	magenta	0.811429	2.14243e-10
68337	Crip2	G	magenta	0.811228	2.18205e-10
226747	Ahctf1	G	magenta	0.810641	2.30197e-10
28042	Ept1	G	magenta	0.805041	3.80033e-10
12660	Chka	G	magenta	0.80333	4.41551e-10
59005	Trappc2l	G	magenta	-0.803271	4.43796e-10
107652	Uap1	G	magenta	0.802918	4.57661e-10
14773	Grk5	G	magenta	0.802553	4.72412e-10
18628	Per3	G	magenta	-0.802251	4.84968e-10
240514	Ccdc85b	G	magenta	-0.796653	7.8198e-10
75646	Rai14	G	magenta	0.791657	1.1832e-09
225994	BC016495	G	magenta	-0.791242	1.22399e-09
74148	1300001I01Rik	G	magenta	0.791113	1.23688e-09
13436	Dnmt3b	G	magenta	0.790625	1.28705e-09
83701	Srrt	G	magenta	0.789686	1.38887e-09
75221	Dpp3	G	magenta	0.788646	1.51047e-09
67426	Adck3	G	magenta	0.788041	1.58556e-09
18984	Por	G	magenta	-0.781187	2.72028e-09
55950	Bri3	G	magenta	-0.778059	3.45808e-09
72999	Insig2	G	magenta	0.773135	5.00698e-09
228869	Ncoa5	G	magenta	0.769122	6.72439e-09
69836	Pla2g12b	G	magenta	0.767958	7.31657e-09
231214	Cc2d2a	G	magenta	-0.767264	7.69308e-09
56632	Sphk2	G	magenta	0.763413	1.01275e-08
16168	Il15	G	magenta	-0.761709	1.14193e-08
14020	Evi5	G	magenta	0.759299	1.35097e-08
69083	Sult1c2	G	magenta	-0.755151	1.79615e-08
17283	Men1	G	magenta	0.754891	1.82816e-08
11772	Ap2a2	G	magenta	0.75116	2.35025e-08
56149	Grasp	G	magenta	-0.750926	2.38717e-08
215474	Sec22c	G	magenta	-0.749369	2.64726e-08
16407	Itgae	G	magenta	0.746544	3.18736e-08
72727	B3gat3	G	magenta	0.746165	3.26724e-08
66206	1110059E24Rik	G	magenta	-0.743806	3.8073e-08
223774	Alg12	G	magenta	0.741761	4.34144e-08
233067	Lrfn3	G	magenta	0.732078	7.9547e-08
74838	Naa15	G	magenta	0.731732	8.1246e-08
71116	Stx18	G	magenta	0.729736	9.1733e-08
21685	Tef	G	magenta	-0.729092	9.53782e-08
18441	P2ry1	G	magenta	-0.725683	1.1701e-07
83431	Ndel1	G	magenta	-0.725404	1.18964e-07
109778	Blvra	G	magenta	-0.72165	1.48443e-07
17761	Mtap7	G	magenta	0.721487	1.49866e-07
66071	Ethe1	G	magenta	0.719094	1.72239e-07
107351	Kank1	G	magenta	0.717487	1.88963e-07
68591	Mocos	G	magenta	0.716124	2.04309e-07
74018	Als2	G	magenta	0.71598	2.05992e-07
235497	Leo1	G	magenta	0.715749	2.08727e-07
59002	Wdr8	G	magenta	0.715525	2.11405e-07
239555	Smcr7l	G	magenta	0.715325	2.13831e-07
16402	Itga5	G	magenta	0.705542	3.69098e-07
227835	Gtdc1	G	magenta	-0.705518	3.69583e-07
108960	Irak2	G	magenta	0.704501	3.90666e-07
20969	Sdc1	G	magenta	0.70393	4.02981e-07
67843	Slc35a4	G	magenta	-0.701004	4.7194e-07
70686	Dusp16	G	magenta	0.700493	4.85063e-07
24010	Ik	G	magenta	0.694073	6.81119e-07
381534	Ube2u	G	magenta	0.693837	6.89556e-07
53607	Snrpa	G	magenta	0.692644	7.33701e-07
15184	Hdac5	G	magenta	0.690299	8.28212e-07
209815	Tbc1d25	G	magenta	0.689928	8.44119e-07
20924	Supt5h	G	magenta	0.68415	1.13189e-06
21787	Tfg	G	magenta	0.681733	1.2772e-06
76281	Tax1bp3	G	magenta	-0.680468	1.35991e-06
67738	Ppid	G	magenta	0.675027	1.77507e-06
170442	Bbox1	G	magenta	-0.673807	1.88293e-06
56737	Alg2	G	magenta	0.672749	1.98134e-06
67840	Mrp63	G	magenta	0.672562	1.99922e-06
217716	Mlh3	G	magenta	0.671878	2.06588e-06
66412	Arrdc4	G	magenta	-0.671429	2.11072e-06
77056	Tmco4	G	magenta	-0.669252	2.34127e-06
12051	Bcl3	G	magenta	0.667342	2.56224e-06
380705	Tmem102	G	magenta	0.666776	2.63135e-06
27261	Dok3	G	magenta	-0.665961	2.73386e-06
56529	Sec11a	G	magenta	0.663974	2.99953e-06
20867	Stip1	G	magenta	0.663453	3.0729e-06
226153	Peo1	G	magenta	0.662025	3.28285e-06
223697	Sun2	G	magenta	-0.658847	3.79815e-06
106582	Nrm	G	magenta	-0.655724	4.37586e-06
52443	Mrpl48	G	magenta	-0.652874	4.97247e-06
11655	Alas1	G	magenta	-0.646615	6.55361e-06
114565	Zfp295	G	magenta	0.635014	1.07575e-05
67892	1810063B05Rik	G	magenta	-0.617954	2.15106e-05
240263	Fem1c	G	magenta	0.60784	3.1832e-05
53972	Ngef	G	magenta	-0.588917	6.39982e-05
15903	Id3	G	magenta	0.581903	8.20062e-05
71375	Foxn3	H	purple	0.910884	3.46866e-16
225339	Ammecr1l	H	purple	0.884847	3.57944e-14
11906	Zfhx3	H	purple	0.875333	1.4843e-13
57908	Zfp318	H	purple	0.873784	1.85066e-13
18720	Pip5k1a	H	purple	0.873186	2.01363e-13
22661	Zfp148	H	purple	0.864103	6.90084e-13
12763	Cmah	H	purple	0.862521	8.47614e-13
268490	Lsm12	H	purple	0.858922	1.34012e-12
19334	Rab22a	H	purple	0.855381	2.07797e-12
321003	Xpnpep3	H	purple	0.854389	2.3448e-12
13002	Dnajc5	H	purple	0.847758	5.14229e-12
72465	Zfp131	H	purple	0.838789	1.40498e-11
217869	Eif5	H	purple	0.835441	2.01319e-11
223267	A2ld1	H	purple	0.833443	2.48558e-11
66884	Appbp2	H	purple	0.827111	4.76283e-11
67102	D16Ertd472e	H	purple	0.826837	4.89598e-11
18021	Nfatc3	H	purple	0.826607	5.01003e-11
232334	Vgll4	H	purple	0.824806	5.99595e-11
22289	Kdm6a	H	purple	0.824452	6.20999e-11
109113	Uhrf2	H	purple	0.823775	6.63924e-11
208292	Zfp871	H	purple	0.823339	6.92995e-11
66691	Gapvd1	H	purple	0.822892	7.2407e-11
54367	Zfp326	H	purple	0.815148	1.51913e-10
15586	Hyal1	H	purple	0.809276	2.60511e-10
108079	Prkaa2	H	purple	0.809225	2.61713e-10
26365	Ceacam1	H	purple	0.80751	3.05284e-10
214150	Eif2c3	H	purple	0.802478	4.75513e-10
14056	Ezh2	H	purple	0.797472	7.29899e-10
12455	Ccnt1	H	purple	0.794185	9.60885e-10
232341	Wnk1	H	purple	0.790535	1.29648e-09
109910	Zfp91	H	purple	0.789753	1.38135e-09
20238	Atxn1	H	purple	0.788011	1.58944e-09
107932	Chd4	H	purple	0.78545	1.94905e-09
78938	Fbxo34	H	purple	0.785375	1.96057e-09
116940	Tgs1	H	purple	0.784551	2.09231e-09
68365	Rab14	H	purple	0.783	2.36273e-09
15531	Ndst1	H	purple	0.780296	2.91394e-09
68268	Zdhhc21	H	purple	0.778424	3.3634e-09
216991	Adap2	H	purple	0.77447	4.53297e-09
13209	Ddx6	H	purple	0.77364	4.82269e-09
13046	Celf1	H	purple	0.773308	4.94313e-09
13688	Eif4ebp2	H	purple	0.773174	4.99257e-09
71755	Dhdh	H	purple	0.767935	7.3291e-09
66913	Kdelr2	H	purple	0.767423	7.60535e-09
210711	Mcmbp	H	purple	0.76436	9.46987e-09
76799	2510006D16Rik	H	purple	0.754666	1.85634e-08
384309	Trim56	H	purple	0.747102	3.07326e-08
67302	Zc3h13	H	purple	0.74659	3.17782e-08
218397	Rasa1	H	purple	0.74653	3.19029e-08
13511	Dsg2	H	purple	0.745407	3.43248e-08
433904	Ociad2	H	purple	0.743454	3.89476e-08
68652	Tab2	H	purple	0.740145	4.81207e-08
320319	E330018D03Rik	H	purple	0.737622	5.64205e-08
21372	Tbl1x	H	purple	0.737156	5.80912e-08
71371	Arid5b	H	purple	0.735139	6.58715e-08
216971	BC017647	H	purple	0.732909	7.55953e-08
66244	Nemf	H	purple	0.72932	9.40715e-08
12013	Bach1	H	purple	0.724084	1.28651e-07
224938	Pja2	H	purple	0.7227	1.39578e-07
110611	Hdlbp	H	purple	0.720009	1.63344e-07
18607	Pdpk1	H	purple	0.719517	1.68071e-07
245945	Rbm47	H	purple	0.71854	1.77844e-07
52357	Wwc2	H	purple	0.718187	1.81496e-07
70508	Bbx	H	purple	0.716581	1.99034e-07
14661	Glud1	H	purple	0.7145	2.24097e-07
16564	Kif21a	H	purple	0.711108	2.71297e-07
229709	Ahcyl1	H	purple	0.710265	2.84366e-07
232371	C1rl	H	purple	0.710167	2.85932e-07
20187	Ryk	H	purple	0.709902	2.90178e-07
17134	Mafg	H	purple	0.708707	3.10087e-07
19346	Rab6a	H	purple	0.697944	5.55635e-07
19877	Rock1	H	purple	0.697852	5.58348e-07
66855	Tcf25	H	purple	0.69675	5.91853e-07
12444	Ccnd2	H	purple	0.689982	8.4182e-07
328572	Ep300	H	purple	0.689613	8.57901e-07
319604	Fam168a	H	purple	0.689144	8.78752e-07
26406	Map3k3	H	purple	0.687765	9.42859e-07
20729	Spin1	H	purple	0.686891	9.85682e-07
20411	Sorbs1	H	purple	0.686074	1.02733e-06
18519	Kat2b	H	purple	0.68207	1.25593e-06
214987	Chtf8	H	purple	0.679299	1.44071e-06
77110	Gpbp1l1	H	purple	0.678303	1.51298e-06
13026	Pcyt1a	H	purple	0.676465	1.65528e-06
20218	Khdrbs1	H	purple	0.674391	1.83063e-06
67547	Slc39a8	H	purple	0.669322	2.33351e-06
54650	Sfmbt1	H	purple	0.668797	2.39227e-06
76740	Efr3a	H	purple	0.668262	2.45356e-06
320981	Enpp6	H	purple	0.664503	2.92652e-06
216760	Mfap3	H	purple	0.664104	2.98144e-06
75763	Dcaf17	H	purple	0.658651	3.83212e-06
18569	Pdcd4	H	purple	0.658404	3.87549e-06
338320	Mia2	H	purple	0.657414	4.0538e-06
116848	Baz2a	H	purple	0.657025	4.12595e-06
403187	Opa3	H	purple	0.65076	5.46237e-06
211347	Pank3	H	purple	0.650719	5.47236e-06
56376	Pdlim5	H	purple	0.650156	5.61015e-06
328365	Zmiz1	H	purple	0.648315	6.08381e-06
60344	Fign	H	purple	0.647844	6.21078e-06
19043	Ppm1b	H	purple	0.644961	7.04219e-06
72154	Zfp157	H	purple	0.63919	9.0212e-06
19046	Ppp1cb	H	purple	0.637092	9.85828e-06
80905	Polh	H	purple	0.631568	1.24152e-05
19777	C80913	H	purple	0.630193	1.31396e-05
18646	Prf1	H	purple	0.62674	1.51318e-05
22110	Tspyl1	H	purple	0.621562	1.86413e-05
56637	Gsk3b	H	purple	0.619313	2.03859e-05
170459	Stard4	H	purple	0.611977	2.71611e-05
233532	Rsf1	H	purple	0.610845	2.83733e-05
12487	Cd28	H	purple	0.608795	3.06936e-05
56503	Ankrd49	H	purple	0.607752	3.19393e-05
242521	Klhl9	H	purple	0.594552	5.22217e-05
238330	6430527G18Rik	H	purple	0.582532	8.02221e-05
241490	Rbm45	H	purple	0.559063	0.000176987
73389	Hbp1	H	purple	0.558162	0.000182231
20334	Sec23a	H	purple	0.551365	0.000226542
74754	Dhcr24	H	purple	0.550458	0.000233134
84092	Usp8	H	purple	0.487591	0.00141646
74143	Opa1	H	purple	0.458963	0.00289351
207921	A830093I24Rik	I	greenyellow	0.899645	2.99658e-15
19250	Ptpn14	I	greenyellow	0.896049	5.66366e-15
317652	Klk15	I	greenyellow	0.871048	2.71344e-13
72085	Osgepl1	I	greenyellow	0.852175	3.06066e-12
226866	Gm106	I	greenyellow	0.850235	3.85199e-12
21935	Tnfrsf17	I	greenyellow	0.839773	1.26208e-11
54712	Plxnc1	I	greenyellow	0.835176	2.0705e-11
12169	Bmx	I	greenyellow	0.829366	3.78974e-11
384198	Fam47e	I	greenyellow	0.827986	4.36032e-11
14616	Gja8	I	greenyellow	0.825837	5.41158e-11
258429	Olfr996	I	greenyellow	0.815611	1.45482e-10
665186	Gm7534	I	greenyellow	0.806769	3.26135e-10
381290	Atp2b4	I	greenyellow	0.790935	1.25496e-09
68867	Rnf122	I	greenyellow	0.790598	1.2898e-09
246190	Otoa	I	greenyellow	0.789465	1.41387e-09
65964	B230120H23Rik	I	greenyellow	0.788328	1.54957e-09
214305	Hhipl1	I	greenyellow	0.78725	1.68926e-09
103266	AI597468	I	greenyellow	0.78407	2.17286e-09
16367	Irs1	I	greenyellow	0.784038	2.17844e-09
12328	Caml	I	greenyellow	0.779357	3.1319e-09
258513	Olfr536	I	greenyellow	0.778104	3.44621e-09
245527	Eda2r	I	greenyellow	0.775424	4.22046e-09
52440	Tax1bp1	I	greenyellow	-0.773715	4.79561e-09
170829	Tram2	I	greenyellow	0.772291	5.32993e-09
26448	Stk30	I	greenyellow	0.770743	5.97363e-09
11308	Abi1	I	greenyellow	0.770201	6.2152e-09
68169	A930038C07Rik	I	greenyellow	0.770039	6.28935e-09
17979	Ncoa3	I	greenyellow	0.768621	6.97369e-09
66627	Ogfod2	I	greenyellow	0.768288	7.14384e-09
170676	Peg10	I	greenyellow	0.767322	7.66063e-09
258377	Olfr654	I	greenyellow	0.767284	7.68201e-09
20618	Sncg	I	greenyellow	0.760489	1.24371e-08
50780	Rgs3	I	greenyellow	0.753064	2.06856e-08
225594	Gm4841	I	greenyellow	0.751159	2.35035e-08
12288	Cacna1c	I	greenyellow	0.751014	2.37315e-08
258765	Olfr1110	I	greenyellow	0.750237	2.49907e-08
330301	Zfp786	I	greenyellow	0.747308	3.03197e-08
67040	Ddx17	I	greenyellow	0.740199	4.79557e-08
65970	Lima1	I	greenyellow	-0.739221	5.10181e-08
14239	Foxs1	I	greenyellow	0.73831	5.40352e-08
13193	Dcx	I	greenyellow	0.735877	6.29217e-08
237930	Ttll6	I	greenyellow	0.735114	6.59742e-08
213011	Zfp583	I	greenyellow	0.734251	6.95968e-08
72668	2810030E01Rik	I	greenyellow	0.733688	7.20549e-08
100041294	Gm3258	I	greenyellow	0.733018	7.50907e-08
117147	Acsm1	I	greenyellow	0.732823	7.59952e-08
654459	Defb25	I	greenyellow	0.732455	7.77284e-08
22025	Nr2c1	I	greenyellow	-0.731226	8.37932e-08
12959	Cryba4	I	greenyellow	0.724911	1.22499e-07
14619	Gjb2	I	greenyellow	-0.724422	1.26098e-07
20944	Svs5	I	greenyellow	0.72249	1.41313e-07
71373	Prr16	I	greenyellow	0.720829	1.55731e-07
269855	A430110N23Rik	I	greenyellow	0.720749	1.56454e-07
65112	Pmepa1	I	greenyellow	0.719249	1.70702e-07
11513	Adcy7	I	greenyellow	0.715929	2.066e-07
11652	Akt2	I	greenyellow	0.709843	2.91142e-07
258457	Olfr108	I	greenyellow	0.709761	2.92475e-07
67310	Prl8a9	I	greenyellow	0.707046	3.39872e-07
216853	Wrap53	I	greenyellow	0.706456	3.51062e-07
76156	Fam131b	I	greenyellow	0.705246	3.75099e-07
76072	Rnf183	I	greenyellow	0.705076	3.78597e-07
192950	Nacad	I	greenyellow	0.704683	3.86806e-07
18358	Olfr58	I	greenyellow	0.701529	4.58813e-07
110521	Hivep1	I	greenyellow	0.701494	4.5968e-07
13036	Ctsh	I	greenyellow	0.700651	4.80968e-07
83561	Tdrd1	I	greenyellow	0.695101	6.45452e-07
105732	Fam83h	I	greenyellow	0.695037	6.47618e-07
232491	Pyroxd1	I	greenyellow	-0.693815	6.90332e-07
78267	Klhdc8b	I	greenyellow	0.693444	7.03833e-07
117606	Boc	I	greenyellow	0.690588	8.15954e-07
74127	Krt80	I	greenyellow	0.6889	8.89781e-07
12764	Cmas	I	greenyellow	-0.686158	1.02296e-06
74042	4921501E09Rik	I	greenyellow	0.685361	1.06501e-06
20821	Trim21	I	greenyellow	0.684141	1.13239e-06
11431	Acp1	I	greenyellow	0.681758	1.27562e-06
29808	Mga	I	greenyellow	0.680644	1.34811e-06
209268	Igsf1	I	greenyellow	0.680131	1.38274e-06
100226	Stx12	I	greenyellow	0.678595	1.49144e-06
214111	Slc24a1	I	greenyellow	0.678537	1.49574e-06
81701	Egfl8	I	greenyellow	0.677616	1.56478e-06
243753	2010107G12Rik	I	greenyellow	0.676222	1.67497e-06
241764	L3mbtl1	I	greenyellow	0.675545	1.73107e-06
258331	Olfr1330	I	greenyellow	0.673945	1.87043e-06
101700	Trim68	I	greenyellow	-0.673102	1.94799e-06
218441	Zfyve16	I	greenyellow	-0.670489	2.20761e-06
233529	Kctd14	I	greenyellow	0.669168	2.35057e-06
76441	Daam2	I	greenyellow	0.665946	2.73581e-06
12578	Cdkn2a	I	greenyellow	0.665787	2.75622e-06
114585	D17H6S53E	I	greenyellow	0.663189	3.11073e-06
22759	Zfp97	I	greenyellow	-0.658989	3.77347e-06
55990	Fmo2	I	greenyellow	-0.654619	4.599e-06
628813	Gm11437	I	greenyellow	0.652958	4.95389e-06
19222	Ptgir	I	greenyellow	0.650814	5.44931e-06
20354	Sema4d	I	greenyellow	0.650583	5.50537e-06
218454	Lhfpl2	I	greenyellow	0.64928	5.83109e-06
16785	Rpsa	I	greenyellow	0.648554	6.02036e-06
15467	Eif2ak1	I	greenyellow	0.644237	7.26643e-06
223664	Lrrc14	I	greenyellow	0.637127	9.84374e-06
94216	Col4a6	I	greenyellow	0.632093	1.21483e-05
74453	Ccdc11	I	greenyellow	0.628467	1.4103e-05
17301	Foxd2	I	greenyellow	0.627843	1.44673e-05
226041	Pgm5	I	greenyellow	0.618311	2.12094e-05
116913	Tpbpb	I	greenyellow	0.61399	2.51226e-05
258925	Olfr20	I	greenyellow	0.613125	2.59809e-05
320858	L3mbtl4	I	greenyellow	0.612845	2.62648e-05
54646	Ppp1r3f	I	greenyellow	0.611346	2.78311e-05
258373	Olfr323	I	greenyellow	0.604462	3.61764e-05
77877	6030458C11Rik	I	greenyellow	-0.59931	4.38497e-05
235330	Ttc12	I	greenyellow	0.595278	5.08565e-05
22160	Twist1	I	greenyellow	0.568646	0.000129048
14784	Grb2	I	greenyellow	0.557212	0.000187912
16593	Klc1	I	greenyellow	0.517231	0.000631768
216151	Polrmt	J	cyan	0.91741	8.66645e-17
72278	Ccpg1	J	cyan	0.880804	6.6482e-14
80280	Cdk5rap3	J	cyan	0.880265	7.20805e-14
229707	Fam40a	J	cyan	0.874626	1.64218e-13
102122	Fam192a	J	cyan	0.873378	1.95978e-13
112403	Dom3z	J	cyan	0.855939	1.94061e-12
72106	Jmjd8	J	cyan	0.855672	2.0054e-12
67789	Dalrd3	J	cyan	0.854164	2.40979e-12
97484	Cog8	J	cyan	0.853673	2.55689e-12
224640	Lemd2	J	cyan	0.847548	5.26852e-12
68611	Mrpl28	J	cyan	0.845313	6.80631e-12
18554	Pcsk7	J	cyan	0.843678	8.18718e-12
56305	Pitpnb	J	cyan	0.841663	1.02502e-11
59053	Fam203a	J	cyan	0.83974	1.26673e-11
69024	Snx15	J	cyan	0.831267	3.1175e-11
75560	Ep400	J	cyan	0.830515	3.3686e-11
27421	Abcc6	J	cyan	0.828442	4.1634e-11
13667	Eif2b4	J	cyan	0.826172	5.23345e-11
52535	Mettl17	J	cyan	0.82589	5.38269e-11
73218	3110056O03Rik	J	cyan	0.823151	7.05952e-11
12915	Atf6b	J	cyan	0.821924	7.95892e-11
26932	Ppp2r5e	J	cyan	0.818243	1.13449e-10
56716	Mlst8	J	cyan	0.815575	1.45973e-10
14852	Gspt1	J	cyan	0.813739	1.732e-10
55949	Eef1b2	J	cyan	-0.813628	1.74988e-10
74479	Snx11	J	cyan	0.812682	1.90978e-10
67136	Kbtbd4	J	cyan	0.810552	2.3208e-10
79263	Trim39	J	cyan	0.80954	2.54386e-10
384281	Gatc	J	cyan	0.806267	3.41001e-10
70044	Tut1	J	cyan	0.805673	3.59431e-10
223649	Nrbp2	J	cyan	0.802626	4.69426e-10
100608	Noc4l	J	cyan	0.800729	5.53072e-10
66874	1200014J11Rik	J	cyan	0.800263	5.75615e-10
75678	Ippk	J	cyan	0.795036	8.95231e-10
230673	Ipo13	J	cyan	0.792563	1.09846e-09
328162	Trmt61a	J	cyan	0.790975	1.25088e-09
69742	Tm2d2	J	cyan	0.790763	1.2727e-09
212139	Cc2d1a	J	cyan	0.787377	1.67213e-09
216874	Camta2	J	cyan	0.785874	1.88461e-09
67877	Naa20	J	cyan	-0.784832	2.04649e-09
70427	Mier2	J	cyan	0.782932	2.37533e-09
72674	Adipor1	J	cyan	-0.771519	5.64237e-09
67414	Mfn1	J	cyan	0.767718	7.44483e-09
74753	5830415F09Rik	J	cyan	0.767315	7.66435e-09
70611	Fbxo33	J	cyan	0.763921	9.77024e-09
100121	Tdrd7	J	cyan	0.763743	9.89401e-09
98685	1190005F20Rik	J	cyan	0.762179	1.10488e-08
50933	Uchl3	J	cyan	-0.761339	1.17198e-08
70428	Polr3b	J	cyan	0.760728	1.22312e-08
107817	Jmjd6	J	cyan	0.760365	1.25447e-08
28075	Pppde2	J	cyan	0.759119	1.368e-08
56449	Csda	J	cyan	-0.759023	1.37714e-08
244672	Cwf19l2	J	cyan	0.758281	1.44959e-08
71726	Smug1	J	cyan	0.751722	2.26355e-08
19089	Prkcsh	J	cyan	0.750711	2.42151e-08
270096	Mon1b	J	cyan	0.745827	3.34012e-08
54673	Sh3glb1	J	cyan	-0.743082	3.98903e-08
19935	Mrpl23	J	cyan	-0.738059	5.48957e-08
66126	Elof1	J	cyan	0.736615	6.00901e-08
223696	Tomm22	J	cyan	-0.736093	6.20796e-08
114674	Gtf2ird2	J	cyan	0.733823	7.14586e-08
67337	Cstf1	J	cyan	0.726582	1.10899e-07
103784	Wdr92	J	cyan	0.72435	1.26643e-07
17380	Mme	J	cyan	-0.724165	1.28031e-07
56187	Rabggta	J	cyan	0.723399	1.33958e-07
69190	Dym	J	cyan	0.720406	1.59612e-07
106581	Itfg3	J	cyan	0.718225	1.81099e-07
107242	AI837181	J	cyan	0.704038	4.00623e-07
19946	Rpl30	J	cyan	-0.700388	4.87794e-07
59024	Med12	J	cyan	0.698672	5.34553e-07
545725	Mterf	J	cyan	0.697543	5.67566e-07
216345	Zfc3h1	J	cyan	0.692689	7.31978e-07
14085	Fah	J	cyan	0.692629	7.34294e-07
74200	2810403A07Rik	J	cyan	0.69156	7.7608e-07
234549	Heatr3	J	cyan	0.689897	8.45465e-07
17357	Marcksl1	J	cyan	-0.685387	1.06359e-06
80284	BC003266	J	cyan	-0.683504	1.16913e-06
72023	Cyb561d1	J	cyan	0.679167	1.45009e-06
214290	Zcchc6	J	cyan	0.673162	1.94234e-06
60441	Mrpl38	J	cyan	0.667257	2.57253e-06
56749	Dhodh	J	cyan	0.666787	2.63002e-06
26949	Vat1	J	cyan	-0.664081	2.9846e-06
103677	Smg6	J	cyan	0.651746	5.22864e-06
67914	Coq9	K	lightyellow	0.869145	3.52255e-13
69833	Polr2f	K	lightyellow	0.861504	9.65983e-13
208211	Alg1	K	lightyellow	0.834674	2.18365e-11
56436	Adrm1	K	lightyellow	0.830343	3.42868e-11
230696	AU022252	K	lightyellow	0.796742	7.76146e-10
27369	Dguok	K	lightyellow	0.793744	9.96608e-10
21812	Tgfbr1	K	lightyellow	-0.786014	1.86384e-09
50797	Copb2	K	lightyellow	-0.784288	2.13594e-09
211548	Nomo1	K	lightyellow	0.78173	2.60816e-09
69731	Gemin7	K	lightyellow	0.780671	2.83082e-09
67776	Vwa5a	K	lightyellow	-0.778719	3.28843e-09
11806	Apoa1	K	lightyellow	0.777498	3.60886e-09
224703	2013-03-02	K	lightyellow	0.775996	4.04276e-09
66973	Mrps18b	K	lightyellow	0.768723	6.92241e-09
77254	Yif1b	K	lightyellow	0.768465	7.05309e-09
94065	Mrpl34	K	lightyellow	0.759746	1.30976e-08
233204	Tbc1d17	K	lightyellow	0.757893	1.48889e-08
20224	Sar1a	K	lightyellow	0.753183	2.05206e-08
246703	Apoa1bp	K	lightyellow	0.752572	2.13818e-08
94067	Mrpl43	K	lightyellow	0.751358	2.31928e-08
12751	Tpp1	K	lightyellow	-0.744963	3.53282e-08
17184	Matr3	K	lightyellow	-0.739528	5.00393e-08
27643	Ubl4	K	lightyellow	0.734894	6.68803e-08
58202	Cobra1	K	lightyellow	0.732105	7.94126e-08
66242	Mrps16	K	lightyellow	0.730567	8.72234e-08
11720	Mat1a	K	lightyellow	-0.721698	1.48025e-07
26363	Btd	K	lightyellow	0.706517	3.49886e-07
24109	Ubl3	K	lightyellow	-0.698545	5.38183e-07
18002	Nedd8	K	lightyellow	0.698358	5.43556e-07
17842	Mup3	K	lightyellow	0.698108	5.50821e-07
27998	Exosc5	K	lightyellow	0.694956	6.50392e-07
70208	Med23	K	lightyellow	-0.693437	7.04069e-07
75751	Ipo4	K	lightyellow	0.686387	1.01117e-06
12165	Gdf2	K	lightyellow	-0.683587	1.16432e-06
72113	Adck1	K	lightyellow	0.677377	1.58324e-06
57295	Icmt	K	lightyellow	0.677226	1.59494e-06
56030	Tmem131	K	lightyellow	0.676987	1.61368e-06
19364	Rad51l3	K	lightyellow	0.676449	1.65657e-06
20181	Rxra	K	lightyellow	0.652921	4.96196e-06
20701	Serpina1b	K	lightyellow	0.648748	5.96923e-06
102580	Alg9	K	lightyellow	0.647171	6.3963e-06
73095	Slc25a42	K	lightyellow	0.639084	9.06161e-06
13106	Cyp2e1	K	lightyellow	0.635881	1.03736e-05
72826	Fam76b	K	lightyellow	-0.618735	2.08572e-05
66337	1700025K23Rik	K	lightyellow	-0.608039	3.1592e-05
22273	Uqcrc1	K	lightyellow	0.60772	3.19785e-05
67178	Zmat5	K	lightyellow	0.600523	4.19212e-05
20703	Serpina1d	K	lightyellow	0.598698	4.48542e-05
319530	Zfp750	K	lightyellow	-0.580169	8.71129e-05
218811	Sec24c	K	lightyellow	0.566027	0.000140817
22169	Cmpk2	K	lightyellow	-0.554806	0.000203025
78514	Arhgap10	K	lightyellow	0.534027	0.000386625
105193	Nhlrc1	K	lightyellow	-0.521108	0.000565342
98238	Lrrc59	K	lightyellow	0.456268	0.00308527
18670	Abcb4	L	darkgreen	-0.92826	6.5676e-18
14863	Gstm2	L	darkgreen	0.894994	6.79676e-15
13095	Cyp2c29	L	darkgreen	0.876241	1.30247e-13
14867	Gstm6	L	darkgreen	0.862609	8.37958e-13
110446	Acat1	L	darkgreen	-0.862128	8.91557e-13
15360	Hmgcs2	L	darkgreen	-0.860754	1.06309e-12
16164	Il13ra1	L	darkgreen	0.848547	4.69282e-12
53315	Sult1d1	L	darkgreen	0.838243	1.49068e-11
13087	Cyp2a5	L	darkgreen	0.8279	4.39842e-11
16780	Lamb3	L	darkgreen	-0.821673	8.15582e-11
215210	Tmem120a	L	darkgreen	-0.819204	1.03508e-10
13112	Cyp3a11	L	darkgreen	0.817458	1.22237e-10
170728	Rtn4ip1	L	darkgreen	-0.804191	4.09505e-10
11858	Rnd2	L	darkgreen	0.803392	4.39149e-10
18105	Nqo2	L	darkgreen	0.788056	1.58369e-09
17388	Mmp15	L	darkgreen	-0.787022	1.72024e-09
23972	Papss2	L	darkgreen	0.758596	1.41835e-08
14719	Got2	L	darkgreen	-0.74557	3.39635e-08
15507	Hspb1	L	darkgreen	-0.74355	3.87066e-08
245038	Dclk3	L	darkgreen	0.738526	5.33048e-08
67801	Pllp	L	darkgreen	-0.737126	5.8202e-08
14913	Guca1a	L	darkgreen	0.723884	1.30175e-07
107770	Tm6sf2	L	darkgreen	0.715861	2.07393e-07
225341	Lims2	L	darkgreen	-0.711371	2.67334e-07
67891	Rpl4	L	darkgreen	0.708168	3.19487e-07
22004	Tpm2	L	darkgreen	-0.694679	6.59875e-07
64918	Bhmt2	L	darkgreen	0.687322	9.64327e-07
13108	Cyp2g1	L	darkgreen	0.680514	1.35683e-06
18563	Pcx	L	darkgreen	-0.676097	1.68522e-06
11821	Aprt	L	darkgreen	0.670088	2.25013e-06
14130	Fcgr2b	L	darkgreen	0.667077	2.59438e-06
12696	Cirbp	L	darkgreen	0.65753	4.03251e-06
11826	Aqp1	L	darkgreen	0.652725	5.00567e-06
11537	Cfd	L	darkgreen	-0.650272	5.5815e-06
55927	Hes6	L	darkgreen	0.628191	1.42635e-05
76927	1700021C14Rik	L	darkgreen	-0.622183	1.81845e-05
22678	Zfp2	L	darkgreen	-0.617101	2.22451e-05
66172	Med11	L	darkgreen	-0.598232	4.56321e-05
246179	Fktn	L	darkgreen	0.559232	0.000176018
75296	Fgfr1op	L	darkgreen	-0.529867	0.000437679
11684	Alox12	L	darkgreen	0.519296	0.000595573
66416	Ndufa7	M	darkturquoise	0.912896	2.28814e-16
27370	Rps26	M	darkturquoise	0.895753	5.9625e-15
57342	Parva	M	darkturquoise	-0.891938	1.14067e-14
66461	Ptpmt1	M	darkturquoise	0.88904	1.83715e-14
66414	Ndufa12	M	darkturquoise	0.883801	4.21053e-14
216440	Os9	M	darkturquoise	-0.881908	5.62696e-14
67671	Rpl38	M	darkturquoise	0.873889	1.82349e-13
69029	1500032L24Rik	M	darkturquoise	0.865174	5.99623e-13
15254	Hint1	M	darkturquoise	0.865144	6.02031e-13
15377	Foxa3	M	darkturquoise	-0.864671	6.40659e-13
66377	Ndufc1	M	darkturquoise	0.86351	7.45634e-13
17991	Ndufa2	M	darkturquoise	0.859924	1.1812e-12
14073	Faah	M	darkturquoise	-0.855306	2.09715e-12
232078	Thnsl2	M	darkturquoise	0.850347	3.80146e-12
407785	Ndufs6	M	darkturquoise	0.849418	4.23975e-12
67281	Rpl37	M	darkturquoise	0.843612	8.24783e-12
78653	Bola3	M	darkturquoise	0.842278	9.57355e-12
56709	Dnajb12	M	darkturquoise	0.836264	1.84407e-11
73373	Phospho2	M	darkturquoise	-0.8313	3.1067e-11
69534	Avpi1	M	darkturquoise	0.82097	8.73145e-11
19944	Rpl29	M	darkturquoise	0.820538	9.10386e-11
227743	Mapkap1	M	darkturquoise	-0.813137	1.83127e-10
30963	Ptpla	M	darkturquoise	0.806197	3.43121e-10
11534	Adk	M	darkturquoise	-0.806197	3.43146e-10
20517	Slc22a1	M	darkturquoise	-0.796673	7.80688e-10
106529	Tecr	M	darkturquoise	0.793521	1.01514e-09
12858	Cox5a	M	darkturquoise	0.784858	2.04226e-09
20116	Rps8	M	darkturquoise	0.782311	2.49325e-09
12509	Cd59a	M	darkturquoise	-0.780941	2.77257e-09
12336	Capns1	M	darkturquoise	0.780234	2.92789e-09
66113	Apoa5	M	darkturquoise	-0.772328	5.31551e-09
234384	Mpv17l2	M	darkturquoise	0.772199	5.36634e-09
269261	Rpl12	M	darkturquoise	0.762527	1.07811e-08
18453	P4hb	M	darkturquoise	-0.762074	1.11305e-08
67091	Trappc6a	M	darkturquoise	0.760849	1.21284e-08
121022	Mrps6	M	darkturquoise	0.75429	1.90431e-08
211255	Kbtbd7	M	darkturquoise	-0.749391	2.64342e-08
68011	Snrpg	M	darkturquoise	0.745517	3.40815e-08
72181	Nsun4	M	darkturquoise	-0.741298	4.47175e-08
108657	Rnpepl1	N	orange	0.945254	4.48316e-20
13650	Rhbdf1	N	orange	0.913008	2.23514e-16
223754	Tbc1d22a	N	orange	0.908238	5.907e-16
69554	Klhdc2	N	orange	0.894317	7.6337e-15
110253	Triobp	N	orange	0.886641	2.69941e-14
12337	Capn5	N	orange	0.885648	3.15783e-14
15587	Hyal2	N	orange	0.883107	4.68553e-14
78388	Mvp	N	orange	0.87971	7.83121e-14
66168	Grina	N	orange	0.877346	1.10949e-13
19769	Rit1	N	orange	0.863765	7.21265e-13
14824	Grn	N	orange	0.856748	1.75673e-12
64660	Mrps24	N	orange	0.852252	3.03282e-12
70497	Arhgap17	N	orange	0.84547	6.68571e-12
68519	Eml1	N	orange	0.832582	2.71965e-11
16907	Lmnb2	N	orange	0.822331	7.649e-11
67245	Peli1	N	orange	-0.818938	1.06171e-10
72981	Prkrir	N	orange	0.815817	1.42688e-10
109115	Supt3h	N	orange	0.812143	2.00682e-10
74525	8430419L09Rik	N	orange	-0.806355	3.38371e-10
66953	Cdca7	N	orange	0.791936	1.15646e-09
21401	Tcea3	N	orange	-0.78519	1.98954e-09
238023	Hexdc	N	orange	0.754939	1.82229e-08
218793	Ube2e2		brown	NA	NA
80732	Mynn		brown	NA	NA
56381	Spen		brown	NA	NA
12317	Calr		brown	NA	NA
77219	Ptgr2		brown	NA	NA
223691	Eif3l		brown	NA	NA
18029	Nfic		brown	NA	NA
27375	Tjp3		brown	NA	NA
110213	Tmbim6		brown	NA	NA
217012	Unc45b		brown	NA	NA
74195	Elp3		brown	NA	NA
207818	Smagp		brown	NA	NA
14263	Fmo5		brown	NA	NA
56463	Snd1		brown	NA	NA
226122	Ubtd1		brown	NA	NA
56418	Ykt6		brown	NA	NA
56447	Copz1		brown	NA	NA
26398	Map2k4		brown	NA	NA
11545	Parp1		brown	NA	NA
22594	Xrcc1		brown	NA	NA
72333	Palld		brown	NA	NA
67976	Trabd		brown	NA	NA
13367	Diap1		brown	NA	NA
20497	Slc12a3		brown	NA	NA
21770	Ppp2r5d		brown	NA	NA
14232	Fkbp8		brown	NA	NA
58992	F12		brown	NA	NA
22260	Nr1h2		brown	NA	NA
211914	Asap2		brown	NA	NA
211007	Trim41		brown	NA	NA
18571	Pdcd6ip		brown	NA	NA
213990	Agap3		brown	NA	NA
18034	Nfkb2		brown	NA	NA
15191	Hdgf		brown	NA	NA
224647	D17Wsu92e		brown	NA	NA
193813	Mcfd2		brown	NA	NA
207781	C2cd2		brown	NA	NA
17299	Mettl1		brown	NA	NA
217337	Srp68		brown	NA	NA
229615	Pias3		brown	NA	NA
75410	Wbp7		brown	NA	NA
216157	ORF61		brown	NA	NA
224022	Slc7a4		brown	NA	NA
67458	Ergic1		brown	NA	NA
435684	Shf		brown	NA	NA
387609	Zhx2		brown	NA	NA
20359	Sema6b		brown	NA	NA
21991	Tpi1		brown	NA	NA
114143	Atp6v0b		brown	NA	NA
223690	Ankrd54		brown	NA	NA
110157	Raf1		brown	NA	NA
74268	Aven		brown	NA	NA
19822	Rnf4		brown	NA	NA
74196	Ttc27		brown	NA	NA
56374	Tmem59		brown	NA	NA
18712	Pim1		brown	NA	NA
18143	Npas2		brown	NA	NA
66111	Tmed3		brown	NA	NA
94190	Ophn1		brown	NA	NA
107951	Cdk9		brown	NA	NA
12338	Capn6		brown	NA	NA
208643	Eif4g1		brown	NA	NA
19157	Cyth1		brown	NA	NA
12606	Cebpa		brown	NA	NA
276770	Eif5a		brown	NA	NA
56407	Trpc4ap		brown	NA	NA
17776	Mast2		brown	NA	NA
78893	Cnot10		brown	NA	NA
58859	Efemp2		brown	NA	NA
13135	Dad1		brown	NA	NA
80294	Pofut2		brown	NA	NA
67026	Thap4		brown	NA	NA
72141	Adpgk		brown	NA	NA
74463	Exoc3l2		brown	NA	NA
94230	Cpsf1		brown	NA	NA
14860	Gsta4		brown	NA	NA
74781	Wipi2		brown	NA	NA
19192	Psme3		brown	NA	NA
16413	Itgb1bp1		brown	NA	NA
223255	Stk24		brown	NA	NA
212111	Inpp5a		brown	NA	NA
27979	Eif3b		brown	NA	NA
106759	Ticam1		brown	NA	NA
233900	Rnf40		brown	NA	NA
12333	Capn1		brown	NA	NA
19719	Rfng		brown	NA	NA
21379	Tbrg4		brown	NA	NA
208727	Hdac4		brown	NA	NA
11993	Aup1		brown	NA	NA
231103	Gckr		brown	NA	NA
13175	Dclk1		brown	NA	NA
20350	Sema3f		brown	NA	NA
104252	Cdc42ep2		brown	NA	NA
52874	D19Bwg1357e		brown	NA	NA
68796	Tmem214		brown	NA	NA
66830	Nacc1		brown	NA	NA
17966	Nbr1		brown	NA	NA
56453	Mbtps1		brown	NA	NA
22117	Tst		brown	NA	NA
105782	Scrib		brown	NA	NA
66515	Cul7		brown	NA	NA
53310	Dlg3		brown	NA	NA
66056	Zfp524		brown	NA	NA
67862	2310033P09Rik		brown	NA	NA
20818	Srprb		brown	NA	NA
19341	Rab4a		brown	NA	NA
67437	Ssr3		brown	NA	NA
72361	Ces2g		brown	NA	NA
17688	Msh6		brown	NA	NA
236082	Dhrsx		brown	NA	NA
15239	Hgs		brown	NA	NA
66932	Rexo1		brown	NA	NA
22378	Wbp2		brown	NA	NA
67422	Dhdds		brown	NA	NA
67282	Ccdc53		brown	NA	NA
14470	Rabac1		brown	NA	NA
73744	Man2c1		brown	NA	NA
66818	9130011J15Rik		brown	NA	NA
20185	Ncor1		brown	NA	NA
68842	Tulp4		brown	NA	NA
56018	Stard10		brown	NA	NA
56177	Olfm1		brown	NA	NA
59021	Rab2a		brown	NA	NA
13858	Eps15		brown	NA	NA
260302	Gga3		brown	NA	NA
319885	Zcchc7		brown	NA	NA
14208	Ppm1g		brown	NA	NA
215819	Nhsl1		brown	NA	NA
22393	Wfs1		brown	NA	NA
14070	F8a		brown	NA	NA
12261	C1qbp		brown	NA	NA
81845	Gpank1		brown	NA	NA
20515	Slc20a1		brown	NA	NA
269831	Tspan12		brown	NA	NA
105841	Dennd3		brown	NA	NA
68929	Mospd3		brown	NA	NA
22668	Sf1		brown	NA	NA
60595	Actn4		brown	NA	NA
13424	Dync1h1		brown	NA	NA
114715	Spred1		brown	NA	NA
69719	Cad		brown	NA	NA
20111	Rps6ka1		brown	NA	NA
22404	Wiz		brown	NA	NA
12616	Cenpb		brown	NA	NA
15441	Hp1bp3		brown	NA	NA
94232	Ubqln4		brown	NA	NA
193742	Abhd16a		brown	NA	NA
54409	Ramp2		brown	NA	NA
52004	Cdk2ap2		brown	NA	NA
211401	Mtss1		brown	NA	NA
12015	Bad		brown	NA	NA
66237	Atp6v1g2		brown	NA	NA
56395	Tmem115		brown	NA	NA
66890	Lman2		brown	NA	NA
227715	Exosc2		brown	NA	NA
54366	Ctnnal1		brown	NA	NA
80886	Senp3		brown	NA	NA
107829	Thoc5		brown	NA	NA
12282	Hyou1		brown	NA	NA
20778	Scarb1		brown	NA	NA
66513	Tab1		brown	NA	NA
15182	Hdac2		brown	NA	NA
71776	Tha1		brown	NA	NA
23983	Pcbp1		brown	NA	NA
232086	Tmem150a		brown	NA	NA
11890	Asgr2		brown	NA	NA
209176	Ido2		brown	NA	NA
19268	Ptprf		brown	NA	NA
57437	Golga7		brown	NA	NA
213027	Evi5l		brown	NA	NA
27967	Cherp		brown	NA	NA
17126	Smad2		brown	NA	NA
84505	Setdb1		brown	NA	NA
17684	Cited2		brown	NA	NA
11744	Anxa11		brown	NA	NA
101943	Sf3b3		brown	NA	NA
26416	Mapk14		brown	NA	NA
19291	Purb		brown	NA	NA
14884	Gtf2h1		brown	NA	NA
241296	Lrrc8a		brown	NA	NA
66451	2610528J11Rik		brown	NA	NA
67706	Tmem179b		brown	NA	NA
142682	Zcchc14		brown	NA	NA
277463	Gpr107		brown	NA	NA
232791	Cnot3		brown	NA	NA
252870	Usp7		brown	NA	NA
76261	0610040J01Rik		brown	NA	NA
269999	Orai3		brown	NA	NA
78287	Zfyve20		brown	NA	NA
68465	Adipor2		brown	NA	NA
14388	Gab1		brown	NA	NA
242418	Dcaf10		brown	NA	NA
22377	Wbp1		brown	NA	NA
18676	Phf2		brown	NA	NA
243819	Ppp6r1		brown	NA	NA
100042179	Gm9803		brown	NA	NA
226830	Smyd2		brown	NA	NA
16400	Itga3		brown	NA	NA
107305	Vps37c		brown	NA	NA
228357	Lrp4		brown	NA	NA
70612	5730494N06Rik		brown	NA	NA
68275	Rpa1		brown	NA	NA
26914	H2afy		brown	NA	NA
233833	Tnrc6a		brown	NA	NA
68614	Letmd1		brown	NA	NA
233208	Scaf1		brown	NA	NA
192159	Prpf8		brown	NA	NA
66273	1810020D17Rik		brown	NA	NA
214597	Sidt2		brown	NA	NA
74766	Yipf2		brown	NA	NA
69903	Rasip1		brown	NA	NA
71973	Rbpms2		brown	NA	NA
106021	Topors		brown	NA	NA
93742	Pard3		brown	NA	NA
59040	Rhot1		brown	NA	NA
66357	Ostc		brown	NA	NA
72503	2610507B11Rik		brown	NA	NA
71733	Susd2		brown	NA	NA
57385	P2ry4		brown	NA	NA
74120	Zfp263		brown	NA	NA
59004	Pias4		brown	NA	NA
217410	Trib2		brown	NA	NA
217473	Ankmy2		brown	NA	NA
211556	Ap1ar		brown	NA	NA
228866	Pcif1		brown	NA	NA
69601	Dab2ip		brown	NA	NA
224897	Dpp9		brown	NA	NA
101358	Fbxl14		brown	NA	NA
50880	Scly		brown	NA	NA
20186	Nr1h4		brown	NA	NA
67326	1700037H04Rik		brown	NA	NA
76497	Ppp1r11		brown	NA	NA
109019	Obfc2a		brown	NA	NA
78925	Srd5a1		brown	NA	NA
66163	Mrpl4		brown	NA	NA
17344	Pias2		brown	NA	NA
94245	Dtnbp1		brown	NA	NA
67578	Patl2		brown	NA	NA
243362	Stard13		brown	NA	NA
66616	Snx9		brown	NA	NA
240725	Sulf1		brown	NA	NA
14229	Fkbp5		brown	NA	NA
195040	Tmem199		brown	NA	NA
11305	Abca2		brown	NA	NA
27399	Ip6k1		brown	NA	NA
20534	Slc4a1ap		brown	NA	NA
69660	Tmbim1		brown	NA	NA
56462	Mtch1		brown	NA	NA
101706	Numa1		brown	NA	NA
67729	Mansc1		brown	NA	NA
18738	Pitpna		brown	NA	NA
217866	Cdc42bpb		brown	NA	NA
50912	Exosc10		brown	NA	NA
225913	Dak		brown	NA	NA
20807	Srf		brown	NA	NA
231583	Slc26a1		brown	NA	NA
76608	Hectd3		brown	NA	NA
217127	Myst2		brown	NA	NA
93747	Echs1		brown	NA	NA
13038	Ctsk		brown	NA	NA
13549	Dyrk1b		brown	NA	NA
84585	Rnf123		brown	NA	NA
54723	Tfip11		brown	NA	NA
15353	Hmg20b		brown	NA	NA
17874	Myd88		brown	NA	NA
102058	Exoc8		brown	NA	NA
14534	Kat2a		brown	NA	NA
66072	Sdhaf2		brown	NA	NA
14685	Gnat1		brown	NA	NA
69537	Dnase1l1		brown	NA	NA
58523	Elp2		brown	NA	NA
56705	Ranbp9		brown	NA	NA
19326	Rab11b		brown	NA	NA
80911	Acox3		brown	NA	NA
108655	Foxp1		brown	NA	NA
16419	Itgb5		brown	NA	NA
52670	Cpsf4l		brown	NA	NA
11804	Aplp2		brown	NA	NA
19248	Ptpn12		darkgrey	NA	NA
17082	Il1rl1		darkgrey	NA	NA
11461	Actb		darkgrey	NA	NA
19328	Rab12		darkgrey	NA	NA
11972	Atp6v0d1		darkgrey	NA	NA
140481	Man2a2		darkgrey	NA	NA
11566	Adss		darkgrey	NA	NA
17698	Msn		darkgrey	NA	NA
56878	Rbms1		darkgrey	NA	NA
226151	Fam178a		darkgrey	NA	NA
103534	Mgat4b		darkgrey	NA	NA
13629	Eef2		darkgrey	NA	NA
56274	Stk3		darkgrey	NA	NA
268706	Slc38a9		darkgrey	NA	NA
70495	Atp6ap2		darkgrey	NA	NA
104318	Csnk1d		darkgrey	NA	NA
56438	Rbx1		darkgrey	NA	NA
235344	Sik2		darkgrey	NA	NA
67804	Snx2		darkgrey	NA	NA
17909	Myo10		darkgrey	NA	NA
15463	Agfg1		darkgrey	NA	NA
[truncated: 9,128 more rows]
