# Supplementary material for: Network signatures link hepatic effects of anti-diabetic interventions with systemic disease parameters
Source: BMC Syst Biol. 2014 Sep 11;8:108. doi: 10.1186/s12918-014-0108-0 (PMC4363943; doi:10.1186/s12918-014-0108-0)
Supplement: Additional file 4: Table S2. — Results of enrichment analysis of the signatures with drug targets and genetically associated genes. [file s12918-014-0108-0-S4.xlsx]

## Sheet: Sheet1
Signature	Enrichment with	p-value	fold enrichment
LifeStyle kwalks	genetic association	2.92075e-21	2.8023
LifeStyle deg	genetic association	3.37304e-11	2.19516
T0901317 kwalks	genetic association	3.79046e-34	2.39102
T0901317 deg	genetic association	3.59476e-23	2.10651
Fenofibrate kwalks	genetic association	8.63169e-30	2.71787
Fenofibrate deg	genetic association	2.41706e-26	2.59435
LifeStyle kwalks	drug targets	0.0137888	4.25504
LifeStyle deg	drug targets	0.069196	3.14173
T0901317 kwalks	drug targets	0.0800443	2.14239
T0901317 deg	drug targets	0.203362	1.70957
Fenofibrate kwalks	drug targets	0.0537468	2.78113
Fenofibrate deg	drug targets	0.173175	2.08156
