# Supplementary material for: Network signatures link hepatic effects of anti-diabetic interventions with systemic disease parameters
Source: BMC Syst Biol. 2014 Sep 11;8:108. doi: 10.1186/s12918-014-0108-0 (PMC4363943; doi:10.1186/s12918-014-0108-0)
Supplement: Additional file 8: — Knowledge-based networks used as input. Contains a zip archive with the GML files for each knowledge-based network used in this analysis. The GML format (http://en.wikipedia.org/wiki/Graph_Modelling_Language) can be read using the R igraph library or Cytoscape (http://www.cytoscape.org). [file s12918-014-0108-0-S8.zip]

Archive with 5 entries (5 files):
- ETSB_20111201.gml
- kegg_20110518.gml
- string.9.mouse.400noNLP.gml
- tfe-20120525.gml
- wikipathways_20120408.gml
