# Supplementary material for: Network signatures link hepatic effects of anti-diabetic interventions with systemic disease parameters
Source: BMC Syst Biol. 2014 Sep 11;8:108. doi: 10.1186/s12918-014-0108-0 (PMC4363943; doi:10.1186/s12918-014-0108-0)
Supplement: Additional file 8: — Knowledge-based networks used as input. Contains a zip archive with the GML files for each knowledge-based network used in this analysis. The GML format (http://en.wikipedia.org/wiki/Graph_Modelling_Language) can be read using the R igraph library or Cytoscape (http://www.cytoscape.org). [file s12918-014-0108-0-S8.zip › ETSB_20111201.gml]

graph [
directed	1
	node [
		id	438233722
		identifier	"L:17196"
		XrefStatus	"mapped"
		SourceDir	"ETSB_20111201"
		canonicalName	"MBL - collectin"
		ObjectType	"DATANODE"
		XrefId	"17196"
		Label	"MBL - collectin"
		SourcePathway	"Hepatic inflammatory pathways.gpml"
		XrefDatasource	"Entrez Gene"
		GraphId	"f1c1a; d444a"
	]
	node [
		id	786407791
		identifier	"L:477753"
		XrefStatus	"mapped"
		SourceDir	"ETSB_20111201"
		canonicalName	"LOX5"
		ObjectType	"DATANODE"
		XrefId	"477753"
		Label	"LOX5"
		SourcePathway	"Hepatic inflammatory pathways.gpml"
		XrefDatasource	"Entrez Gene"
		GraphId	"bba4c"
	]
	node [
		id	439075312
		identifier	"L:24918"
		XrefStatus	"mapped"
		SourceDir	"ETSB_20111201"
		canonicalName	"Stat5"
		ObjectType	"DATANODE"
		XrefId	"24918"
		SourcePathway	"Hepatic inflammatory pathways.gpml"
		XrefDatasource	"Entrez Gene"
		GraphId	"bcbbb"
	]
	node [
		id	439099485
		identifier	"L:25361"
		XrefStatus	"mapped"
		SourceDir	"ETSB_20111201"
		canonicalName	"VCAM1"
		ObjectType	"DATANODE"
		XrefId	"25361"
		Label	"VCAM1"
		SourcePathway	"Hepatic inflammatory pathways.gpml; adipokines_under development.gpml"
		XrefDatasource	"Entrez Gene"
		GraphId	"ec8bf; f652c; ea6e6"
	]
	node [
		id	439872198
		identifier	"L:30188"
		XrefStatus	"mapped"
		SourceDir	"ETSB_20111201"
		ObjectType	"DATANODE"
		XrefId	"30188"
		SourcePathway	"hepatocellular_carcinoma_human.gpml"
		XrefDatasource	"Entrez Gene"
		GraphId	"b2adc"
	]
	node [
		id	809557262
		identifier	"L:519937"
		XrefStatus	"mapped"
		SourceDir	"ETSB_20111201"
		canonicalName	"JUB"
		ObjectType	"DATANODE"
		XrefId	"519937"
		SourcePathway	"Hippo_signaling_human_HCC.gpml"
		XrefDatasource	"Entrez Gene"
		GraphId	"fb80a"
	]
	node [
		id	730070128
		identifier	"L:287454"
		XrefStatus	"mapped"
		SourceDir	"ETSB_20111201"
		ObjectType	"DATANODE"
		XrefId	"287454"
		Label	"Alox12"
		SourcePathway	"Hepatic inflammatory pathways.gpml; adipokines_under development.gpml"
		XrefDatasource	"Entrez Gene"
		GraphId	"d1ea3; b58b3"
	]
	node [
		id	439075308
		identifier	"L:24914"
		XrefStatus	"mapped"
		SourceDir	"ETSB_20111201"
		ObjectType	"DATANODE"
		XrefId	"24914"
		SourcePathway	"adipokines_under development.gpml"
		XrefDatasource	"Entrez Gene"
		GraphId	"fa306"
	]
	node [
		id	97936037
		identifier	"L:1270173"
		XrefStatus	"mapped"
		SourceDir	"ETSB_20111201"
		ObjectType	"DATANODE"
		XrefId	"1270173"
		SourcePathway	"adipokines_under development.gpml"
		XrefDatasource	"Entrez Gene"
		GraphId	"bb133"
	]
	node [
		id	440830279
		identifier	"L:41673"
		XrefStatus	"mapped"
		SourceDir	"ETSB_20111201"
		ObjectType	"DATANODE"
		XrefId	"41673"
		SourcePathway	"Hepatic inflammatory pathways.gpml"
		XrefDatasource	"Entrez Gene"
		GraphId	"fd3dd"
	]
	node [
		id	97936035
		identifier	"L:1270171"
		XrefStatus	"mapped"
		SourceDir	"ETSB_20111201"
		canonicalName	"PAI1"
		ObjectType	"DATANODE"
		XrefId	"1270171"
		Label	"PAI1"
		SourcePathway	"Hepatic inflammatory pathways.gpml; M2-M1 switching macrophages_under development.gpml; adipose tissue inflammation.gpml; adipokines_under development.gpml"
		XrefDatasource	"Entrez Gene"
		GraphId	"fe4be; fceb6; a9735; dd34a; d67a7"
	]
	node [
		id	811279562
		identifier	"L:535399"
		XrefStatus	"mapped"
		SourceDir	"ETSB_20111201"
		canonicalName	"LEF1"
		ObjectType	"DATANODE"
		XrefId	"535399"
		Label	"LEF1"
		SourcePathway	"hepatocellular_carcinoma_human.gpml"
		XrefDatasource	"Entrez Gene"
		GraphId	"b7ae0"
	]
	node [
		id	787272635
		identifier	"L:485839"
		XrefStatus	"mapped"
		SourceDir	"ETSB_20111201"
		ObjectType	"DATANODE"
		XrefId	"485839"
		Label	"E2F1"
		SourcePathway	"hepatocellular_carcinoma_human.gpml"
		XrefDatasource	"Entrez Gene"
		GraphId	"bea78"
	]
	node [
		id	784496239
		identifier	"L:455214"
		XrefStatus	"mapped"
		SourceDir	"ETSB_20111201"
		canonicalName	"TP53"
		ObjectType	"DATANODE"
		XrefId	"455214"
		Label	"TP53"
		SourcePathway	"hepatocellular_carcinoma_human.gpml; Hippo_signaling_human_HCC.gpml"
		XrefDatasource	"Entrez Gene"
		GraphId	"cfec9; a1505"
	]
	node [
		id	779942127
		identifier	"L:407639"
		XrefStatus	"mapped"
		SourceDir	"ETSB_20111201"
		canonicalName	"Gh"
		ObjectType	"DATANODE"
		XrefId	"407639"
		SourcePathway	"NF-kB signaling_LV.gpml"
		XrefDatasource	"Entrez Gene"
		GraphId	"cfadd"
	]
	node [
		id	894460746
		identifier	"L:807869"
		XrefStatus	"mapped"
		SourceDir	"ETSB_20111201"
		ObjectType	"DATANODE"
		XrefId	"807869"
		SourcePathway	"adipose tissue inflammation.gpml"
		XrefDatasource	"Entrez Gene"
		GraphId	"ac54f"
	]
	node [
		id	811253360
		identifier	"L:534712"
		XrefStatus	"mapped"
		SourceDir	"ETSB_20111201"
		canonicalName	"RB1"
		ObjectType	"DATANODE"
		XrefId	"534712"
		Label	"RB1"
		SourcePathway	"hepatocellular_carcinoma_human.gpml"
		XrefDatasource	"Entrez Gene"
		GraphId	"d2e6d"
	]
	node [
		id	1101001857
		identifier	"L:2684461"
		XrefStatus	"mapped"
		SourceDir	"ETSB_20111201"
		ObjectType	"DATANODE"
		XrefId	"2684461"
		SourcePathway	"fatty acid derived mediators of lipotoxicity_LV.gpml"
		XrefDatasource	"Entrez Gene"
		GraphId	"a03c2"
	]
	node [
		id	440081571
		identifier	"L:37247"
		XrefStatus	"mapped"
		SourceDir	"ETSB_20111201"
		canonicalName	"STK3
(MST2)

; STK3 (MST2)"
		ObjectType	"DATANODE"
		XrefId	"37247"
		Label	"STK3 (MST2)"
		SourcePathway	"hepatocellular_carcinoma_human.gpml; Hippo_signaling_human_HCC.gpml"
		XrefDatasource	"Entrez Gene"
		GraphId	"a7418; d053a"
	]
	node [
		id	788045461
		identifier	"L:490695"
		XrefStatus	"mapped"
		SourceDir	"ETSB_20111201"
		canonicalName	"BMP4"
		ObjectType	"DATANODE"
		XrefId	"490695"
		SourcePathway	"NF-kB signaling_LV.gpml"
		XrefDatasource	"Entrez Gene"
		GraphId	"cd9f3"
	]
	node [
		id	894460741
		identifier	"L:807864"
		XrefStatus	"mapped"
		SourceDir	"ETSB_20111201"
		ObjectType	"DATANODE"
		XrefId	"807864"
		SourcePathway	"Hepatic inflammatory pathways.gpml; adipose tissue inflammation.gpml"
		XrefDatasource	"Entrez Gene"
		GraphId	"a77a6; c7e77"
	]
	node [
		id	-2063985031
		identifier	"L:4609"
		XrefStatus	"mapped"
		SourceDir	"ETSB_20111201"
		ObjectType	"DATANODE"
		XrefId	"4609"
		Label	"MYC"
		SourcePathway	"hepatocellular_carcinoma_human.gpml"
		XrefDatasource	"Entrez Gene"
		GraphId	"ec26a"
	]
	node [
		id	787326511
		identifier	"L:487257"
		XrefStatus	"mapped"
		SourceDir	"ETSB_20111201"
		ObjectType	"DATANODE"
		XrefId	"487257"
		SourcePathway	"adipokines_under development.gpml"
		XrefDatasource	"Entrez Gene"
		GraphId	"fa64c"
	]
	node [
		id	894460743
		identifier	"L:807866"
		XrefStatus	"mapped"
		SourceDir	"ETSB_20111201"
		ObjectType	"DATANODE"
		XrefId	"807866"
		SourcePathway	"adipose tissue inflammation.gpml"
		XrefDatasource	"Entrez Gene"
		GraphId	"cf766"
	]
	node [
		id	779938248
		identifier	"L:407225"
		XrefStatus	"mapped"
		SourceDir	"ETSB_20111201"
		ObjectType	"DATANODE"
		XrefId	"407225"
		SourcePathway	"fatty acid derived mediators of lipotoxicity_LV.gpml; NRs as regulators of lipid-glucose-inflammation_LV.gpml"
		XrefDatasource	"Entrez Gene"
		GraphId	"d3d6f; c1fb2"
	]
	node [
		id	97936008
		identifier	"L:1270165"
		XrefStatus	"mapped"
		SourceDir	"ETSB_20111201"
		ObjectType	"DATANODE"
		XrefId	"1270165"
		SourcePathway	"adipokines_under development.gpml"
		XrefDatasource	"Entrez Gene"
		GraphId	"c90c0"
	]
	node [
		id	98117700
		identifier	"L:1276486"
		XrefStatus	"mapped"
		SourceDir	"ETSB_20111201"
		canonicalName	"CDK6"
		ObjectType	"DATANODE"
		XrefId	"1276486"
		Label	"CDK6"
		SourcePathway	"hepatocellular_carcinoma_human.gpml"
		XrefDatasource	"Entrez Gene"
		GraphId	"ba3f4"
	]
	node [
		id	786407763
		identifier	"L:477746"
		XrefStatus	"mapped"
		SourceDir	"ETSB_20111201"
		canonicalName	"JNK1 MAPK8"
		ObjectType	"DATANODE"
		XrefId	"477746"
		SourcePathway	"Hepatic inflammatory pathways.gpml"
		XrefDatasource	"Entrez Gene"
		GraphId	"d03d7"
	]
	node [
		id	441927525
		identifier	"L:57104"
		XrefStatus	"mapped"
		SourceDir	"ETSB_20111201"
		ObjectType	"DATANODE"
		XrefId	"57104"
		SourcePathway	"fatty acid derived mediators of lipotoxicity_LV.gpml; NRs as regulators of lipid-glucose-inflammation_LV.gpml"
		XrefDatasource	"Entrez Gene"
		GraphId	"f0c65; c578f"
	]
	node [
		id	779938218
		identifier	"L:407216"
		XrefStatus	"mapped"
		SourceDir	"ETSB_20111201"
		canonicalName	"BMP4"
		ObjectType	"DATANODE"
		XrefId	"407216"
		SourcePathway	"NF-kB signaling_LV.gpml"
		XrefDatasource	"Entrez Gene"
		GraphId	"cd9f3"
	]
	node [
		id	779938219
		identifier	"L:407217"
		XrefStatus	"mapped"
		SourceDir	"ETSB_20111201"
		canonicalName	"EGFR"
		ObjectType	"DATANODE"
		XrefId	"407217"
		Label	"EGFR"
		SourcePathway	"NF-kB signaling_LV.gpml"
		XrefDatasource	"Entrez Gene"
		GraphId	"cc5b1"
	]
	node [
		id	439099396
		identifier	"L:25335"
		XrefStatus	"mapped"
		SourceDir	"ETSB_20111201"
		ObjectType	"DATANODE"
		XrefId	"25335"
		SourcePathway	"adipokines_under development.gpml"
		XrefDatasource	"Entrez Gene"
		GraphId	"e693a"
	]
	node [
		id	870269334
		identifier	"L:751715"
		XrefStatus	"mapped"
		SourceDir	"ETSB_20111201"
		canonicalName	"Adipoq"
		ObjectType	"DATANODE"
		XrefId	"751715"
		Label	"Adipoq"
		SourcePathway	"adipose tissue inflammation.gpml; adipokines_under development.gpml"
		XrefDatasource	"Entrez Gene"
		GraphId	"a73d4; d73f8; d4afa"
	]
	node [
		id	-2064047347
		identifier	"L:2353"
		XrefStatus	"mapped"
		SourceDir	"ETSB_20111201"
		ObjectType	"DATANODE"
		XrefId	"2353"
		Label	"FOS"
		SourcePathway	"hepatocellular_carcinoma_human.gpml"
		XrefDatasource	"Entrez Gene"
		GraphId	"e11fb"
	]
	node [
		id	781849864
		identifier	"L:429786"
		XrefStatus	"mapped"
		SourceDir	"ETSB_20111201"
		canonicalName	"CRP"
		ObjectType	"DATANODE"
		XrefId	"429786"
		Label	"CRP"
		SourcePathway	"Hepatic inflammatory pathways.gpml"
		XrefDatasource	"Entrez Gene"
		GraphId	"ccf8d; b0563"
	]
	node [
		id	872294158
		identifier	"L:777612"
		XrefStatus	"mapped"
		SourceDir	"ETSB_20111201"
		ObjectType	"DATANODE"
		XrefId	"777612"
		SourcePathway	"ER stress.gpml"
		XrefDatasource	"Entrez Gene"
		GraphId	"f77a2"
	]
	node [
		id	837977842
		identifier	"L:612924"
		XrefStatus	"mapped"
		SourceDir	"ETSB_20111201"
		canonicalName	"MOBKL1B
(MOB1)"
		ObjectType	"DATANODE"
		XrefId	"612924"
		Label	"MOBKL1B
(MOB1)"
		SourcePathway	"Hippo_signaling_human_HCC.gpml"
		XrefDatasource	"Entrez Gene"
		GraphId	"facf0"
	]
	node [
		id	811279500
		identifier	"L:535379"
		XrefStatus	"mapped"
		SourceDir	"ETSB_20111201"
		ObjectType	"DATANODE"
		XrefId	"535379"
		Label	"ABCA1"
		SourcePathway	"adipokines_under development.gpml"
		XrefDatasource	"Entrez Gene"
		GraphId	"ebd50"
	]
	node [
		id	812052882
		identifier	"L:540203"
		XrefStatus	"mapped"
		SourceDir	"ETSB_20111201"
		canonicalName	"Tab2"
		ObjectType	"DATANODE"
		XrefId	"540203"
		Label	"Tab2"
		SourcePathway	"NF-kB signaling_LV.gpml; TLR4-FFA pathway_LV.gpml"
		XrefDatasource	"Entrez Gene"
		GraphId	"ea4a0; bd44d"
	]
	node [
		id	787183262
		identifier	"L:482839"
		XrefStatus	"mapped"
		SourceDir	"ETSB_20111201"
		canonicalName	"IKK2; IKKB_MOUSE"
		ObjectType	"DATANODE"
		XrefId	"482839"
		Label	"IKK2"
		SourcePathway	"Hepatic inflammatory pathways.gpml; NF-kB signaling_LV.gpml; TLR4-FFA pathway_LV.gpml; Insulin signaling_LV.gpml"
		XrefDatasource	"Entrez Gene"
		GraphId	"df049; ba0d4; d164d; b83a1"
	]
	node [
		id	808508029
		identifier	"L:505290"
		XrefStatus	"mapped"
		SourceDir	"ETSB_20111201"
		ObjectType	"DATANODE"
		XrefId	"505290"
		SourcePathway	"fatty acid derived mediators of lipotoxicity_LV.gpml"
		XrefDatasource	"Entrez Gene"
		GraphId	"ec95b"
	]
	node [
		id	810390481
		identifier	"L:526848"
		XrefStatus	"mapped"
		SourceDir	"ETSB_20111201"
		canonicalName	"CTNNA1"
		ObjectType	"DATANODE"
		XrefId	"526848"
		SourcePathway	"Hippo_signaling_human_HCC.gpml"
		XrefDatasource	"Entrez Gene"
		GraphId	"c447c"
	]
	node [
		id	783572940
		identifier	"L:445289"
		XrefStatus	"mapped"
		SourceDir	"ETSB_20111201"
		canonicalName	"KRAS"
		ObjectType	"DATANODE"
		XrefId	"445289"
		SourcePathway	"hepatocellular_carcinoma_human.gpml"
		XrefDatasource	"Entrez Gene"
		GraphId	"cf86f"
	]
	node [
		id	-2064074314
		identifier	"L:1636"
		XrefStatus	"mapped"
		SourceDir	"ETSB_20111201"
		ObjectType	"DATANODE"
		XrefId	"1636"
		SourcePathway	"adipose tissue inflammation.gpml"
		XrefDatasource	"Entrez Gene"
		GraphId	"e4675"
	]
	node [
		id	440050697
		identifier	"L:36109"
		XrefStatus	"mapped"
		SourceDir	"ETSB_20111201"
		ObjectType	"DATANODE"
		XrefId	"36109"
		SourcePathway	"fatty acid derived mediators of lipotoxicity_LV.gpml"
		XrefDatasource	"Entrez Gene"
		GraphId	"b071a"
	]
	node [
		id	439099454
		identifier	"L:25351"
		XrefStatus	"mapped"
		SourceDir	"ETSB_20111201"
		ObjectType	"DATANODE"
		XrefId	"25351"
		SourcePathway	"NRs as regulators of lipid-glucose-inflammation_LV.gpml"
		XrefDatasource	"Entrez Gene"
		GraphId	"d9512"
	]
	node [
		id	808538566
		identifier	"L:506322"
		XrefStatus	"mapped"
		SourceDir	"ETSB_20111201"
		canonicalName	"NRAS"
		ObjectType	"DATANODE"
		XrefId	"506322"
		SourcePathway	"hepatocellular_carcinoma_human.gpml"
		XrefDatasource	"Entrez Gene"
		GraphId	"c9589"
	]
	node [
		id	786258811
		identifier	"L:472749"
		XrefStatus	"mapped"
		SourceDir	"ETSB_20111201"
		canonicalName	"IKK2; IKKB_MOUSE"
		ObjectType	"DATANODE"
		XrefId	"472749"
		Label	"IKK2"
		SourcePathway	"Hepatic inflammatory pathways.gpml; NF-kB signaling_LV.gpml; TLR4-FFA pathway_LV.gpml; Insulin signaling_LV.gpml"
		XrefDatasource	"Entrez Gene"
		GraphId	"df049; ba0d4; d164d; b83a1"
	]
	node [
		id	1583346962
		identifier	"L:P25799"
		XrefStatus	"unmapped"
		SourceDir	"ETSB_20111201"
		ObjectType	"DATANODE"
		XrefId	"P25799"
		Label	"NFKB p50
"
		SourcePathway	"Hepatic inflammatory pathways.gpml"
		XrefDatasource	"Entrez Gene"
		GraphId	"c0107"
	]
	node [
		id	-533209085
		identifier	"L:5667795"
		XrefStatus	"mapped"
		SourceDir	"ETSB_20111201"
		ObjectType	"DATANODE"
		XrefId	"5667795"
		SourcePathway	"adipokines_under development.gpml"
		XrefDatasource	"Entrez Gene"
		GraphId	"c90c0"
	]
	node [
		id	785447659
		identifier	"L:466023"
		XrefStatus	"mapped"
		SourceDir	"ETSB_20111201"
		canonicalName	"BMI1"
		ObjectType	"DATANODE"
		XrefId	"466023"
		SourcePathway	"hepatocellular_carcinoma_human.gpml"
		XrefDatasource	"Entrez Gene"
		GraphId	"f2eb8"
	]
	node [
		id	700372312
		identifier	"L:172842"
		XrefStatus	"mapped"
		SourceDir	"ETSB_20111201"
		canonicalName	"Map3k7"
		ObjectType	"DATANODE"
		XrefId	"172842"
		Label	"Map3k7"
		SourcePathway	"NF-kB signaling_LV.gpml"
		XrefDatasource	"Entrez Gene"
		GraphId	"c7d02"
	]
	node [
		id	-1507705402
		identifier	"L:4351483"
		XrefStatus	"mapped"
		SourceDir	"ETSB_20111201"
		ObjectType	"DATANODE"
		XrefId	"4351483"
		SourcePathway	"fatty acid derived mediators of lipotoxicity_LV.gpml"
		XrefDatasource	"Entrez Gene"
		GraphId	"f7add"
	]
	node [
		id	756676406
		identifier	"L:361765"
		XrefStatus	"mapped"
		SourceDir	"ETSB_20111201"
		canonicalName	"BTRC"
		ObjectType	"DATANODE"
		XrefId	"361765"
		SourcePathway	"Hippo_signaling_human_HCC.gpml"
		XrefDatasource	"Entrez Gene"
		GraphId	"ec86d"
	]
	node [
		id	786403916
		identifier	"L:477343"
		XrefStatus	"mapped"
		SourceDir	"ETSB_20111201"
		canonicalName	"LATS2"
		ObjectType	"DATANODE"
		XrefId	"477343"
		Label	"LATS2"
		SourcePathway	"Hippo_signaling_human_HCC.gpml"
		XrefDatasource	"Entrez Gene"
		GraphId	"b54d2"
	]
	node [
		id	756645557
		identifier	"L:360631"
		XrefStatus	"mapped"
		SourceDir	"ETSB_20111201"
		canonicalName	"MLX"
		ObjectType	"DATANODE"
		XrefId	"360631"
		SourcePathway	"adipose tissue inflammation.gpml"
		XrefDatasource	"Entrez Gene"
		GraphId	"a9a45"
	]
	node [
		id	872294191
		identifier	"L:777624"
		XrefStatus	"mapped"
		SourceDir	"ETSB_20111201"
		ObjectType	"DATANODE"
		XrefId	"777624"
		SourcePathway	"fatty acid derived mediators of lipotoxicity_LV.gpml"
		XrefDatasource	"Entrez Gene"
		GraphId	"b9a45"
	]
	node [
		id	837977808
		identifier	"L:612911"
		XrefStatus	"mapped"
		SourceDir	"ETSB_20111201"
		canonicalName	"ATF3"
		ObjectType	"DATANODE"
		XrefId	"612911"
		SourcePathway	"M2-M1 switching macrophages_under development.gpml"
		XrefDatasource	"Entrez Gene"
		GraphId	"f704e"
	]
	node [
		id	438209699
		identifier	"L:16798"
		XrefStatus	"mapped"
		SourceDir	"ETSB_20111201"
		canonicalName	"LATS1"
		ObjectType	"DATANODE"
		XrefId	"16798"
		Label	"LATS1"
		SourcePathway	"Hippo_signaling_human_HCC.gpml"
		XrefDatasource	"Entrez Gene"
		GraphId	"b73b6"
	]
	node [
		id	809459171
		identifier	"L:516010"
		XrefStatus	"mapped"
		SourceDir	"ETSB_20111201"
		canonicalName	"SMAD2"
		ObjectType	"DATANODE"
		XrefId	"516010"
		Label	"Smad2"
		SourcePathway	"M2-M1 switching macrophages_under development.gpml; Hippo_signaling_human_HCC.gpml"
		XrefDatasource	"Entrez Gene"
		GraphId	"c6e45; f7fc6"
	]
	node [
		id	838148935
		identifier	"L:618138"
		XrefStatus	"mapped"
		SourceDir	"ETSB_20111201"
		ObjectType	"DATANODE"
		XrefId	"618138"
		SourcePathway	"hepatocellular_carcinoma_human.gpml"
		XrefDatasource	"Entrez Gene"
		GraphId	"e2844"
	]
	node [
		id	-1451493082
		identifier	"L:100124600"
		XrefStatus	"mapped"
		SourceDir	"ETSB_20111201"
		canonicalName	"CRP"
		ObjectType	"DATANODE"
		XrefId	"100124600"
		Label	"CRP"
		SourcePathway	"Hepatic inflammatory pathways.gpml"
		XrefDatasource	"Entrez Gene"
		GraphId	"ccf8d; b0563"
	]
	node [
		id	441935305
		identifier	"L:57933"
		XrefStatus	"mapped"
		SourceDir	"ETSB_20111201"
		canonicalName	"CASP1"
		ObjectType	"DATANODE"
		XrefId	"57933"
		Label	"CASP1"
		SourcePathway	"Hepatic inflammatory pathways.gpml; M2-M1 switching macrophages_under development.gpml; adipose tissue inflammation.gpml"
		XrefDatasource	"Entrez Gene"
		GraphId	"bca3c; e93da; df9f6; aafc3"
	]
	node [
		id	809376749
		identifier	"L:513787"
		XrefStatus	"mapped"
		SourceDir	"ETSB_20111201"
		ObjectType	"DATANODE"
		XrefId	"513787"
		Label	"FATP"
		SourcePathway	"NRs as regulators of lipid-glucose-inflammation_LV.gpml"
		XrefDatasource	"Entrez Gene"
		GraphId	"dc625; d254e"
	]
	node [
		id	695753874
		identifier	"L:122786"
		XrefStatus	"mapped"
		SourceDir	"ETSB_20111201"
		canonicalName	"FRMD6
(EX1; WILLIN)"
		ObjectType	"DATANODE"
		XrefId	"122786"
		SourcePathway	"Hippo_signaling_human_HCC.gpml"
		XrefDatasource	"Entrez Gene"
		GraphId	"b22db"
	]
	node [
		id	786407918
		identifier	"L:477796"
		XrefStatus	"mapped"
		SourceDir	"ETSB_20111201"
		canonicalName	"IKK1"
		ObjectType	"DATANODE"
		XrefId	"477796"
		Label	"IKK1"
		SourcePathway	"Hepatic inflammatory pathways.gpml; NF-kB signaling_LV.gpml; TLR4-FFA pathway_LV.gpml"
		XrefDatasource	"Entrez Gene"
		GraphId	"d6d28; c9e64; e233d"
	]
	node [
		id	780925381
		identifier	"L:419685"
		XrefStatus	"mapped"
		SourceDir	"ETSB_20111201"
		ObjectType	"DATANODE"
		XrefId	"419685"
		SourcePathway	"fatty acid derived mediators of lipotoxicity_LV.gpml"
		XrefDatasource	"Entrez Gene"
		GraphId	"d4bac"
	]
	node [
		id	438026861
		identifier	"L:10318"
		XrefStatus	"mapped"
		SourceDir	"ETSB_20111201"
		canonicalName	"TNFAIP3 (A20)"
		ObjectType	"DATANODE"
		XrefId	"10318"
		SourcePathway	"Hepatic inflammatory pathways.gpml"
		XrefDatasource	"Entrez Gene"
		GraphId	"fac52"
	]
	node [
		id	784375214
		identifier	"L:451033"
		XrefStatus	"mapped"
		SourceDir	"ETSB_20111201"
		canonicalName	"TEAD1"
		ObjectType	"DATANODE"
		XrefId	"451033"
		SourcePathway	"Hippo_signaling_human_HCC.gpml"
		XrefDatasource	"Entrez Gene"
		GraphId	"d36c4"
	]
	node [
		id	2044874734
		identifier	"L:3875906"
		XrefStatus	"mapped"
		SourceDir	"ETSB_20111201"
		ObjectType	"DATANODE"
		XrefId	"3875906"
		Label	"Arg1"
		SourcePathway	"M2-M1 switching macrophages_under development.gpml"
		XrefDatasource	"Entrez Gene"
		GraphId	"e88c0"
	]
	node [
		id	-2063988788
		identifier	"L:4233"
		XrefStatus	"mapped"
		SourceDir	"ETSB_20111201"
		canonicalName	"MET"
		ObjectType	"DATANODE"
		XrefId	"4233"
		Label	"MET"
		SourcePathway	"hepatocellular_carcinoma_human.gpml"
		XrefDatasource	"Entrez Gene"
		GraphId	"d2ebf"
	]
	node [
		id	439872101
		identifier	"L:30154"
		XrefStatus	"mapped"
		SourceDir	"ETSB_20111201"
		ObjectType	"DATANODE"
		XrefId	"30154"
		Label	"GLI2"
		SourcePathway	"Hippo_signaling_human_HCC.gpml"
		XrefDatasource	"Entrez Gene"
		GraphId	"e7b26"
	]
	node [
		id	-1394086716
		identifier	"L:100329528"
		XrefStatus	"mapped"
		SourceDir	"ETSB_20111201"
		canonicalName	"CDKN2A
(INK4A / ARF)"
		ObjectType	"DATANODE"
		XrefId	"100329528"
		Label	"CDKN2A
(INK4A / ARF)"
		SourcePathway	"hepatocellular_carcinoma_human.gpml"
		XrefDatasource	"Entrez Gene"
		GraphId	"a30b6"
	]
	node [
		id	729891444
		identifier	"L:281474"
		XrefStatus	"mapped"
		SourceDir	"ETSB_20111201"
		ObjectType	"DATANODE"
		XrefId	"281474"
		SourcePathway	"adipokines_under development.gpml"
		XrefDatasource	"Entrez Gene"
		GraphId	"f478c"
	]
	node [
		id	872261674
		identifier	"L:776376"
		XrefStatus	"mapped"
		SourceDir	"ETSB_20111201"
		canonicalName	"CRP"
		ObjectType	"DATANODE"
		XrefId	"776376"
		Label	"CRP"
		SourcePathway	"Hepatic inflammatory pathways.gpml"
		XrefDatasource	"Entrez Gene"
		GraphId	"ccf8d; b0563"
	]
	node [
		id	439010150
		identifier	"L:22378"
		XrefStatus	"mapped"
		SourceDir	"ETSB_20111201"
		canonicalName	"WBP2"
		ObjectType	"DATANODE"
		XrefId	"22378"
		SourcePathway	"Hippo_signaling_human_HCC.gpml"
		XrefDatasource	"Entrez Gene"
		GraphId	"c7996"
	]
	node [
		id	813070834
		identifier	"L:553788"
		XrefStatus	"mapped"
		SourceDir	"ETSB_20111201"
		canonicalName	"Map3k7"
		ObjectType	"DATANODE"
		XrefId	"553788"
		Label	"Map3k7"
		SourcePathway	"NF-kB signaling_LV.gpml"
		XrefDatasource	"Entrez Gene"
		GraphId	"c7d02"
	]
	node [
		id	784496330
		identifier	"L:455242"
		XrefStatus	"mapped"
		SourceDir	"ETSB_20111201"
		ObjectType	"DATANODE"
		XrefId	"455242"
		Label	"Alox12"
		SourcePathway	"Hepatic inflammatory pathways.gpml; adipokines_under development.gpml"
		XrefDatasource	"Entrez Gene"
		GraphId	"d1ea3; b58b3"
	]
	node [
		id	811279469
		identifier	"L:535369"
		XrefStatus	"mapped"
		SourceDir	"ETSB_20111201"
		ObjectType	"DATANODE"
		XrefId	"535369"
		Label	"E2F1"
		SourcePathway	"hepatocellular_carcinoma_human.gpml"
		XrefDatasource	"Entrez Gene"
		GraphId	"bea78"
	]
	node [
		id	780801259
		identifier	"L:415137"
		XrefStatus	"mapped"
		SourceDir	"ETSB_20111201"
		ObjectType	"DATANODE"
		XrefId	"415137"
		Label	"SRA1"
		SourcePathway	"adipokines_under development.gpml"
		XrefDatasource	"Entrez Gene"
		GraphId	"adae7"
	]
	node [
		id	441041699
		identifier	"L:48973"
		XrefStatus	"mapped"
		SourceDir	"ETSB_20111201"
		canonicalName	"SRC"
		ObjectType	"DATANODE"
		XrefId	"48973"
		SourcePathway	"Hippo_signaling_human_HCC.gpml"
		XrefDatasource	"Entrez Gene"
		GraphId	"f2d0b"
	]
	node [
		id	781694056
		identifier	"L:424044"
		XrefStatus	"mapped"
		SourceDir	"ETSB_20111201"
		canonicalName	"Stat1"
		ObjectType	"DATANODE"
		XrefId	"424044"
		Label	"Stat1"
		SourcePathway	"Hepatic inflammatory pathways.gpml"
		XrefDatasource	"Entrez Gene"
		GraphId	"e8898"
	]
	node [
		id	-1394086691
		identifier	"L:100329532"
		XrefStatus	"mapped"
		SourceDir	"ETSB_20111201"
		canonicalName	"Stat3; STAT3"
		ObjectType	"DATANODE"
		XrefId	"100329532"
		Label	"STAT3"
		SourcePathway	"Hepatic inflammatory pathways.gpml; hepatocellular_carcinoma_human.gpml"
		XrefDatasource	"Entrez Gene"
		GraphId	"b99db; d8b56"
	]
	node [
		id	444613649
		identifier	"L:84649"
		XrefStatus	"mapped"
		SourceDir	"ETSB_20111201"
		ObjectType	"DATANODE"
		XrefId	"84649"
		SourcePathway	"fatty acid derived mediators of lipotoxicity_LV.gpml"
		XrefDatasource	"Entrez Gene"
		GraphId	"ee02a"
	]
	node [
		id	439072425
		identifier	"L:24614"
		XrefStatus	"mapped"
		SourceDir	"ETSB_20111201"
		ObjectType	"DATANODE"
		XrefId	"24614"
		SourcePathway	"adipokines_under development.gpml"
		XrefDatasource	"Entrez Gene"
		GraphId	"c5564"
	]
	node [
		id	785302581
		identifier	"L:461435"
		XrefStatus	"mapped"
		SourceDir	"ETSB_20111201"
		canonicalName	"Egf"
		ObjectType	"DATANODE"
		XrefId	"461435"
		SourcePathway	"NF-kB signaling_LV.gpml"
		XrefDatasource	"Entrez Gene"
		GraphId	"e020e"
	]
	node [
		id	439072428
		identifier	"L:24617"
		XrefStatus	"mapped"
		SourceDir	"ETSB_20111201"
		canonicalName	"PAI1"
		ObjectType	"DATANODE"
		XrefId	"24617"
		Label	"PAI1"
		SourcePathway	"Hepatic inflammatory pathways.gpml; M2-M1 switching macrophages_under development.gpml; adipose tissue inflammation.gpml; adipokines_under development.gpml"
		XrefDatasource	"Entrez Gene"
		GraphId	"fe4be; fceb6; a9735; dd34a; d67a7"
	]
	node [
		id	-2064012780
		identifier	"L:3845"
		XrefStatus	"mapped"
		SourceDir	"ETSB_20111201"
		canonicalName	"KRAS"
		ObjectType	"DATANODE"
		XrefId	"3845"
		SourcePathway	"hepatocellular_carcinoma_human.gpml"
		XrefDatasource	"Entrez Gene"
		GraphId	"cf86f"
	]
	node [
		id	788045433
		identifier	"L:490688"
		XrefStatus	"mapped"
		SourceDir	"ETSB_20111201"
		canonicalName	"FRMD6
(EX1; WILLIN)"
		ObjectType	"DATANODE"
		XrefId	"490688"
		SourcePathway	"Hippo_signaling_human_HCC.gpml"
		XrefDatasource	"Entrez Gene"
		GraphId	"b22db"
	]
	node [
		id	869404591
		identifier	"L:743667"
		XrefStatus	"mapped"
		SourceDir	"ETSB_20111201"
		ObjectType	"DATANODE"
		XrefId	"743667"
		SourcePathway	"mirobiota en inflammation.gpml"
		XrefDatasource	"Entrez Gene"
		GraphId	"c897c"
	]
	node [
		id	809401610
		identifier	"L:514246"
		XrefStatus	"mapped"
		SourceDir	"ETSB_20111201"
		canonicalName	"JUNB_MOUSE"
		ObjectType	"DATANODE"
		XrefId	"514246"
		SourcePathway	"Insulin signaling_LV.gpml"
		XrefDatasource	"Entrez Gene"
		GraphId	"b6783"
	]
	node [
		id	786228022
		identifier	"L:471633"
		XrefStatus	"mapped"
		SourceDir	"ETSB_20111201"
		canonicalName	"PPP2CA"
		ObjectType	"DATANODE"
		XrefId	"471633"
		SourcePathway	"Hippo_signaling_human_HCC.gpml"
		XrefDatasource	"Entrez Gene"
		GraphId	"a9cef"
	]
	node [
		id	779849775
		identifier	"L:404306"
		XrefStatus	"mapped"
		SourceDir	"ETSB_20111201"
		canonicalName	"EGFR"
		ObjectType	"DATANODE"
		XrefId	"404306"
		Label	"EGFR"
		SourcePathway	"NF-kB signaling_LV.gpml"
		XrefDatasource	"Entrez Gene"
		GraphId	"cc5b1"
	]
	node [
		id	440921355
		identifier	"L:44801"
		XrefStatus	"mapped"
		SourceDir	"ETSB_20111201"
		canonicalName	"JNK3 MAPK10
"
		ObjectType	"DATANODE"
		XrefId	"44801"
		SourcePathway	"Hepatic inflammatory pathways.gpml"
		XrefDatasource	"Entrez Gene"
		GraphId	"a5080"
	]
	node [
		id	786407855
		identifier	"L:477775"
		XrefStatus	"mapped"
		SourceDir	"ETSB_20111201"
		ObjectType	"DATANODE"
		XrefId	"477775"
		SourcePathway	"adipokines_under development.gpml"
		XrefDatasource	"Entrez Gene"
		GraphId	"ddf92"
	]
	node [
		id	-2063985004
		identifier	"L:4615"
		XrefStatus	"mapped"
		SourceDir	"ETSB_20111201"
		canonicalName	"Myd88"
		ObjectType	"DATANODE"
		XrefId	"4615"
		Label	"Myd88"
		SourcePathway	"NF-kB signaling_LV.gpml; TLR4-FFA pathway_LV.gpml"
		XrefDatasource	"Entrez Gene"
		GraphId	"a47b9; f6ab6"
	]
	node [
		id	-1481945001
		identifier	"L:100005081"
		XrefStatus	"mapped"
		SourceDir	"ETSB_20111201"
		ObjectType	"DATANODE"
		XrefId	"100005081"
		Label	"Ccr2"
		SourcePathway	"adipokines_under development.gpml"
		XrefDatasource	"Entrez Gene"
		GraphId	"c94f9"
	]
	node [
		id	439901889
		identifier	"L:31151"
		XrefStatus	"mapped"
		SourceDir	"ETSB_20111201"
		canonicalName	"CTNNB1"
		ObjectType	"DATANODE"
		XrefId	"31151"
		Label	"CTNNB1"
		SourcePathway	"hepatocellular_carcinoma_human.gpml"
		XrefDatasource	"Entrez Gene"
		GraphId	"e4b97; fd27a; d6bfd"
	]
	node [
		id	787122750
		identifier	"L:480749"
		XrefStatus	"mapped"
		SourceDir	"ETSB_20111201"
		ObjectType	"DATANODE"
		XrefId	"480749"
		SourcePathway	"adipokines_under development.gpml"
		XrefDatasource	"Entrez Gene"
		GraphId	"f478c"
	]
	node [
		id	837201354
		identifier	"L:607724"
		XrefStatus	"mapped"
		SourceDir	"ETSB_20111201"
		ObjectType	"DATANODE"
		XrefId	"607724"
		Label	"FGF1"
		SourcePathway	"adipokines_under development.gpml; Hippo_signaling_human_HCC.gpml"
		XrefDatasource	"Entrez Gene"
		GraphId	"eac6d; f6c49"
	]
	node [
		id	440890797
		identifier	"L:43769"
		XrefStatus	"mapped"
		SourceDir	"ETSB_20111201"
		canonicalName	"TCF7L2
(TCF4)"
		ObjectType	"DATANODE"
		XrefId	"43769"
		Label	"TCF7L2
(TCF4)"
		SourcePathway	"hepatocellular_carcinoma_human.gpml"
		XrefDatasource	"Entrez Gene"
		GraphId	"e4b46"
	]
	node [
		id	442762851
		identifier	"L:64274"
		XrefStatus	"mapped"
		SourceDir	"ETSB_20111201"
		canonicalName	"CSF1R"
		ObjectType	"DATANODE"
		XrefId	"64274"
		Label	"CSF1R"
		SourcePathway	"hepatocellular_carcinoma_human.gpml"
		XrefDatasource	"Entrez Gene"
		GraphId	"bbbf4"
	]
	node [
		id	780801159
		identifier	"L:415100"
		XrefStatus	"mapped"
		SourceDir	"ETSB_20111201"
		canonicalName	"Nfkb2"
		ObjectType	"DATANODE"
		XrefId	"415100"
		Label	"Nfkb2"
		SourcePathway	"TLR4-FFA pathway_LV.gpml"
		XrefDatasource	"Entrez Gene"
		GraphId	"a10d3; f72a9"
	]
	node [
		id	439072395
		identifier	"L:24605"
		XrefStatus	"mapped"
		SourceDir	"ETSB_20111201"
		canonicalName	"NRAS"
		ObjectType	"DATANODE"
		XrefId	"24605"
		SourcePathway	"hepatocellular_carcinoma_human.gpml"
		XrefDatasource	"Entrez Gene"
		GraphId	"c9589"
	]
	node [
		id	439041801
		identifier	"L:23558"
		XrefStatus	"mapped"
		SourceDir	"ETSB_20111201"
		canonicalName	"WBP2"
		ObjectType	"DATANODE"
		XrefId	"23558"
		SourcePathway	"Hippo_signaling_human_HCC.gpml"
		XrefDatasource	"Entrez Gene"
		GraphId	"c7996"
	]
	node [
		id	751224533
		identifier	"L:304729"
		XrefStatus	"mapped"
		SourceDir	"ETSB_20111201"
		ObjectType	"DATANODE"
		XrefId	"304729"
		Label	"GLI2"
		SourcePathway	"Hippo_signaling_human_HCC.gpml"
		XrefDatasource	"Entrez Gene"
		GraphId	"e7b26"
	]
	node [
		id	787360055
		identifier	"L:488629"
		XrefStatus	"mapped"
		SourceDir	"ETSB_20111201"
		canonicalName	"CRP"
		ObjectType	"DATANODE"
		XrefId	"488629"
		Label	"CRP"
		SourcePathway	"Hepatic inflammatory pathways.gpml"
		XrefDatasource	"Entrez Gene"
		GraphId	"ccf8d; b0563"
	]
	node [
		id	-1424531782
		identifier	"L:4623193"
		XrefStatus	"mapped"
		SourceDir	"ETSB_20111201"
		ObjectType	"DATANODE"
		XrefId	"4623193"
		Label	"Arg1"
		SourcePathway	"M2-M1 switching macrophages_under development.gpml"
		XrefDatasource	"Entrez Gene"
		GraphId	"e88c0"
	]
	node [
		id	785302550
		identifier	"L:461425"
		XrefStatus	"mapped"
		SourceDir	"ETSB_20111201"
		canonicalName	"LEF1"
		ObjectType	"DATANODE"
		XrefId	"461425"
		Label	"LEF1"
		SourcePathway	"hepatocellular_carcinoma_human.gpml"
		XrefDatasource	"Entrez Gene"
		GraphId	"b7ae0"
	]
	node [
		id	730070158
		identifier	"L:287463"
		XrefStatus	"mapped"
		SourceDir	"ETSB_20111201"
		canonicalName	"RIP"
		ObjectType	"DATANODE"
		XrefId	"287463"
		Label	"RIP"
		SourcePathway	"NF-kB signaling_LV.gpml"
		XrefDatasource	"Entrez Gene"
		GraphId	"d0714"
	]
	node [
		id	781697965
		identifier	"L:424467"
		XrefStatus	"mapped"
		SourceDir	"ETSB_20111201"
		canonicalName	"VCAM1"
		ObjectType	"DATANODE"
		XrefId	"424467"
		Label	"VCAM1"
		SourcePathway	"Hepatic inflammatory pathways.gpml; adipokines_under development.gpml"
		XrefDatasource	"Entrez Gene"
		GraphId	"ec8bf; f652c; ea6e6"
	]
	node [
		id	730992784
		identifier	"L:297387"
		XrefStatus	"mapped"
		SourceDir	"ETSB_20111201"
		canonicalName	"MOBKL1B
(MOB1)"
		ObjectType	"DATANODE"
		XrefId	"297387"
		Label	"MOBKL1B
(MOB1)"
		SourcePathway	"Hippo_signaling_human_HCC.gpml"
		XrefDatasource	"Entrez Gene"
		GraphId	"facf0"
	]
	node [
		id	-1448417469
		identifier	"L:4577882"
		XrefStatus	"mapped"
		SourceDir	"ETSB_20111201"
		ObjectType	"DATANODE"
		XrefId	"4577882"
		SourcePathway	"adipokines_under development.gpml"
		XrefDatasource	"Entrez Gene"
		GraphId	"c90c0"
	]
	node [
		id	757808522
		identifier	"L:378781"
		XrefStatus	"mapped"
		SourceDir	"ETSB_20111201"
		canonicalName	"Gh"
		ObjectType	"DATANODE"
		XrefId	"378781"
		SourcePathway	"NF-kB signaling_LV.gpml"
		XrefDatasource	"Entrez Gene"
		GraphId	"cfadd"
	]
	node [
		id	-1448417470
		identifier	"L:4577881"
		XrefStatus	"mapped"
		SourceDir	"ETSB_20111201"
		ObjectType	"DATANODE"
		XrefId	"4577881"
		SourcePathway	"adipokines_under development.gpml"
		XrefDatasource	"Entrez Gene"
		GraphId	"c90c0"
	]
	node [
		id	98057091
		identifier	"L:1274362"
		XrefStatus	"mapped"
		SourceDir	"ETSB_20111201"
		ObjectType	"DATANODE"
		XrefId	"1274362"
		SourcePathway	"fatty acid derived mediators of lipotoxicity_LV.gpml"
		XrefDatasource	"Entrez Gene"
		GraphId	"afb1c"
	]
	node [
		id	439099555
		identifier	"L:25389"
		XrefStatus	"mapped"
		SourceDir	"ETSB_20111201"
		canonicalName	"ATF3"
		ObjectType	"DATANODE"
		XrefId	"25389"
		SourcePathway	"M2-M1 switching macrophages_under development.gpml"
		XrefDatasource	"Entrez Gene"
		GraphId	"f704e"
	]
	node [
		id	780773421
		identifier	"L:414347"
		XrefStatus	"mapped"
		SourceDir	"ETSB_20111201"
		canonicalName	"CCL4"
		ObjectType	"DATANODE"
		XrefId	"414347"
		Label	"CCL4"
		SourcePathway	"Hepatic inflammatory pathways.gpml"
		XrefDatasource	"Entrez Gene"
		GraphId	"f87ac; ed002"
	]
	node [
		id	779823918
		identifier	"L:403733"
		XrefStatus	"mapped"
		SourceDir	"ETSB_20111201"
		ObjectType	"DATANODE"
		XrefId	"403733"
		Label	"MMP2"
		SourcePathway	"adipokines_under development.gpml"
		XrefDatasource	"Entrez Gene"
		GraphId	"f9155"
	]
	node [
		id	786373292
		identifier	"L:476287"
		XrefStatus	"mapped"
		SourceDir	"ETSB_20111201"
		canonicalName	"RSPO3"
		ObjectType	"DATANODE"
		XrefId	"476287"
		SourcePathway	"hepatocellular_carcinoma_human.gpml"
		XrefDatasource	"Entrez Gene"
		GraphId	"e7207"
	]
	node [
		id	438086592
		identifier	"L:12362"
		XrefStatus	"mapped"
		SourceDir	"ETSB_20111201"
		canonicalName	"CASP1"
		ObjectType	"DATANODE"
		XrefId	"12362"
		Label	"CASP1"
		SourcePathway	"Hepatic inflammatory pathways.gpml; M2-M1 switching macrophages_under development.gpml; adipose tissue inflammation.gpml"
		XrefDatasource	"Entrez Gene"
		GraphId	"bca3c; e93da; df9f6; aafc3"
	]
	node [
		id	-1424619387
		identifier	"L:4620344"
		XrefStatus	"mapped"
		SourceDir	"ETSB_20111201"
		canonicalName	"PPP2CA"
		ObjectType	"DATANODE"
		XrefId	"4620344"
		SourcePathway	"Hippo_signaling_human_HCC.gpml"
		XrefDatasource	"Entrez Gene"
		GraphId	"a9cef"
	]
	node [
		id	754078795
		identifier	"L:337158"
		XrefStatus	"mapped"
		SourceDir	"ETSB_20111201"
		ObjectType	"DATANODE"
		XrefId	"337158"
		SourcePathway	"adipokines_under development.gpml"
		XrefDatasource	"Entrez Gene"
		GraphId	"f13b9"
	]
	node [
		id	439932548
		identifier	"L:32221"
		XrefStatus	"mapped"
		SourceDir	"ETSB_20111201"
		canonicalName	"CSNK1A1"
		ObjectType	"DATANODE"
		XrefId	"32221"
		SourcePathway	"Hippo_signaling_human_HCC.gpml"
		XrefDatasource	"Entrez Gene"
		GraphId	"fdcd2"
	]
	node [
		id	98176349
		identifier	"L:1278393"
		XrefStatus	"mapped"
		SourceDir	"ETSB_20111201"
		canonicalName	"SAP"
		ObjectType	"DATANODE"
		XrefId	"1278393"
		Label	"SAP"
		SourcePathway	"Hepatic inflammatory pathways.gpml"
		XrefDatasource	"Entrez Gene"
		GraphId	"d206d; b0444"
	]
	node [
		id	730902483
		identifier	"L:294299"
		XrefStatus	"mapped"
		SourceDir	"ETSB_20111201"
		canonicalName	"TEAD3"
		ObjectType	"DATANODE"
		XrefId	"294299"
		SourcePathway	"Hippo_signaling_human_HCC.gpml"
		XrefDatasource	"Entrez Gene"
		GraphId	"ee23c"
	]
	node [
		id	873988467
		identifier	"L:792236"
		XrefStatus	"mapped"
		SourceDir	"ETSB_20111201"
		canonicalName	"CRP"
		ObjectType	"DATANODE"
		XrefId	"792236"
		Label	"CRP"
		SourcePathway	"Hepatic inflammatory pathways.gpml"
		XrefDatasource	"Entrez Gene"
		GraphId	"ccf8d; b0563"
	]
	node [
		id	784351313
		identifier	"L:450673"
		XrefStatus	"mapped"
		SourceDir	"ETSB_20111201"
		canonicalName	"IKK1"
		ObjectType	"DATANODE"
		XrefId	"450673"
		Label	"IKK1"
		SourcePathway	"Hepatic inflammatory pathways.gpml; NF-kB signaling_LV.gpml; TLR4-FFA pathway_LV.gpml"
		XrefDatasource	"Entrez Gene"
		GraphId	"d6d28; c9e64; e233d"
	]
	node [
		id	438090467
		identifier	"L:12772"
		XrefStatus	"mapped"
		SourceDir	"ETSB_20111201"
		ObjectType	"DATANODE"
		XrefId	"12772"
		Label	"Ccr2"
		SourcePathway	"adipokines_under development.gpml"
		XrefDatasource	"Entrez Gene"
		GraphId	"c94f9"
	]
	node [
		id	439072609
		identifier	"L:24672"
		XrefStatus	"mapped"
		SourceDir	"ETSB_20111201"
		canonicalName	"PPP2CA"
		ObjectType	"DATANODE"
		XrefId	"24672"
		SourcePathway	"Hippo_signaling_human_HCC.gpml"
		XrefDatasource	"Entrez Gene"
		GraphId	"a9cef"
	]
	node [
		id	814021293
		identifier	"L:564497"
		XrefStatus	"mapped"
		SourceDir	"ETSB_20111201"
		canonicalName	"TNFAIP3"
		ObjectType	"DATANODE"
		XrefId	"564497"
		SourcePathway	"hepatocellular_carcinoma_human.gpml"
		XrefDatasource	"Entrez Gene"
		GraphId	"f5de2"
	]
	node [
		id	785363029
		identifier	"L:463503"
		XrefStatus	"mapped"
		SourceDir	"ETSB_20111201"
		canonicalName	"HGF"
		ObjectType	"DATANODE"
		XrefId	"463503"
		SourcePathway	"hepatocellular_carcinoma_human.gpml; adipokines_under development.gpml"
		XrefDatasource	"Entrez Gene"
		GraphId	"e22af; fe014"
	]
	node [
		id	786227961
		identifier	"L:471614"
		XrefStatus	"mapped"
		SourceDir	"ETSB_20111201"
		ObjectType	"DATANODE"
		XrefId	"471614"
		SourcePathway	"adipokines_under development.gpml"
		XrefDatasource	"Entrez Gene"
		GraphId	"fa306"
	]
	node [
		id	811341833
		identifier	"L:537631"
		XrefStatus	"mapped"
		SourceDir	"ETSB_20111201"
		canonicalName	"JNK3 MAPK10
"
		ObjectType	"DATANODE"
		XrefId	"537631"
		SourcePathway	"Hepatic inflammatory pathways.gpml"
		XrefDatasource	"Entrez Gene"
		GraphId	"a5080"
	]
	node [
		id	439009996
		identifier	"L:22329"
		XrefStatus	"mapped"
		SourceDir	"ETSB_20111201"
		canonicalName	"VCAM1"
		ObjectType	"DATANODE"
		XrefId	"22329"
		Label	"VCAM1"
		SourcePathway	"Hepatic inflammatory pathways.gpml; adipokines_under development.gpml"
		XrefDatasource	"Entrez Gene"
		GraphId	"ec8bf; f652c; ea6e6"
	]
	node [
		id	783694947
		identifier	"L:449570"
		XrefStatus	"mapped"
		SourceDir	"ETSB_20111201"
		ObjectType	"DATANODE"
		XrefId	"449570"
		Label	"AKT1_MOUSE"
		SourcePathway	"Insulin signaling_LV.gpml"
		XrefDatasource	"Entrez Gene"
		GraphId	"d8a94"
	]
	node [
		id	779823920
		identifier	"L:403735"
		XrefStatus	"mapped"
		SourceDir	"ETSB_20111201"
		canonicalName	"KRAS"
		ObjectType	"DATANODE"
		XrefId	"403735"
		SourcePathway	"hepatocellular_carcinoma_human.gpml"
		XrefDatasource	"Entrez Gene"
		GraphId	"cf86f"
	]
	node [
		id	869462090
		identifier	"L:745411"
		XrefStatus	"mapped"
		SourceDir	"ETSB_20111201"
		ObjectType	"DATANODE"
		XrefId	"745411"
		SourcePathway	"ER stress.gpml"
		XrefDatasource	"Entrez Gene"
		GraphId	"f77a2"
	]
	node [
		id	442644582
		identifier	"L:60350"
		XrefStatus	"mapped"
		SourceDir	"ETSB_20111201"
		ObjectType	"DATANODE"
		XrefId	"60350"
		SourcePathway	"mirobiota en inflammation.gpml; overall pathway_inflammatory tone_2.gpml"
		XrefDatasource	"Entrez Gene"
		GraphId	"ab518; cb072"
	]
	node [
		id	439217687
		identifier	"L:29260"
		XrefStatus	"mapped"
		SourceDir	"ETSB_20111201"
		canonicalName	"TLR4; TLR-4"
		ObjectType	"DATANODE"
		XrefId	"29260"
		Label	"TLR4"
		SourcePathway	"Hepatic inflammatory pathways.gpml; NF-kB signaling_LV.gpml; TLR4-FFA pathway_LV.gpml; M2-M1 switching macrophages_under development.gpml; adipose tissue inflammation.gpml; NRs as regulators of lipid-glucose-inflammation_LV.gpml; mirobiota en inflammation.gpml; overall pathway_inflammatory tone_2.gpml"
		XrefDatasource	"Entrez Gene"
		GraphId	"a7c19; afc6b; b4a2b; b20d5; e48fb; da90c; b8131; a945d; f803a; dfabf; cda8c; b429a; a2646; d6043"
	]
	node [
		id	813183115
		identifier	"L:557037"
		XrefStatus	"mapped"
		SourceDir	"ETSB_20111201"
		canonicalName	"PPARG"
		ObjectType	"DATANODE"
		XrefId	"557037"
		Label	"PPARG"
		SourcePathway	"M2-M1 switching macrophages_under development.gpml; adipose tissue inflammation.gpml; NRs as regulators of lipid-glucose-inflammation_LV.gpml"
		XrefDatasource	"Entrez Gene"
		GraphId	"ce1c3; ce2d0; db325"
	]
	node [
		id	438983241
		identifier	"L:21677"
		XrefStatus	"mapped"
		SourceDir	"ETSB_20111201"
		canonicalName	"TEAD2"
		ObjectType	"DATANODE"
		XrefId	"21677"
		SourcePathway	"Hippo_signaling_human_HCC.gpml"
		XrefDatasource	"Entrez Gene"
		GraphId	"c750c"
	]
	node [
		id	438983240
		identifier	"L:21676"
		XrefStatus	"mapped"
		SourceDir	"ETSB_20111201"
		canonicalName	"TEAD1"
		ObjectType	"DATANODE"
		XrefId	"21676"
		SourcePathway	"Hippo_signaling_human_HCC.gpml"
		XrefDatasource	"Entrez Gene"
		GraphId	"d36c4"
	]
	node [
		id	440795623
		identifier	"L:40155"
		XrefStatus	"mapped"
		SourceDir	"ETSB_20111201"
		ObjectType	"DATANODE"
		XrefId	"40155"
		SourcePathway	"NRs as regulators of lipid-glucose-inflammation_LV.gpml"
		XrefDatasource	"Entrez Gene"
		GraphId	"ee2c9"
	]
	node [
		id	438983243
		identifier	"L:21679"
		XrefStatus	"mapped"
		SourceDir	"ETSB_20111201"
		canonicalName	"TEAD4"
		ObjectType	"DATANODE"
		XrefId	"21679"
		SourcePathway	"Hippo_signaling_human_HCC.gpml"
		XrefDatasource	"Entrez Gene"
		GraphId	"caacc"
	]
	node [
		id	784470507
		identifier	"L:454682"
		XrefStatus	"mapped"
		SourceDir	"ETSB_20111201"
		canonicalName	"Stat3; STAT3"
		ObjectType	"DATANODE"
		XrefId	"454682"
		Label	"STAT3"
		SourcePathway	"Hepatic inflammatory pathways.gpml; hepatocellular_carcinoma_human.gpml"
		XrefDatasource	"Entrez Gene"
		GraphId	"b99db; d8b56"
	]
	node [
		id	784592335
		identifier	"L:458910"
		XrefStatus	"mapped"
		SourceDir	"ETSB_20111201"
		ObjectType	"DATANODE"
		XrefId	"458910"
		SourcePathway	"adipose tissue inflammation.gpml; NRs as regulators of lipid-glucose-inflammation_LV.gpml"
		XrefDatasource	"Entrez Gene"
		GraphId	"c6479; c23e5"
	]
	node [
		id	438983242
		identifier	"L:21678"
		XrefStatus	"mapped"
		SourceDir	"ETSB_20111201"
		canonicalName	"TEAD3"
		ObjectType	"DATANODE"
		XrefId	"21678"
		SourcePathway	"Hippo_signaling_human_HCC.gpml"
		XrefDatasource	"Entrez Gene"
		GraphId	"ee23c"
	]
	node [
		id	784470506
		identifier	"L:454681"
		XrefStatus	"mapped"
		SourceDir	"ETSB_20111201"
		canonicalName	"Stat5"
		ObjectType	"DATANODE"
		XrefId	"454681"
		SourcePathway	"Hepatic inflammatory pathways.gpml"
		XrefDatasource	"Entrez Gene"
		GraphId	"bcbbb"
	]
	node [
		id	439932578
		identifier	"L:32230"
		XrefStatus	"mapped"
		SourceDir	"ETSB_20111201"
		ObjectType	"DATANODE"
		XrefId	"32230"
		SourcePathway	"fatty acid derived mediators of lipotoxicity_LV.gpml"
		XrefDatasource	"Entrez Gene"
		GraphId	"b9a45"
	]
	node [
		id	784351346
		identifier	"L:450685"
		XrefStatus	"mapped"
		SourceDir	"ETSB_20111201"
		canonicalName	"BTRC"
		ObjectType	"DATANODE"
		XrefId	"450685"
		SourcePathway	"Hippo_signaling_human_HCC.gpml"
		XrefDatasource	"Entrez Gene"
		GraphId	"ec86d"
	]
	node [
		id	781579606
		identifier	"L:420516"
		XrefStatus	"mapped"
		SourceDir	"ETSB_20111201"
		ObjectType	"DATANODE"
		XrefId	"420516"
		Label	"MRC1"
		SourcePathway	"M2-M1 switching macrophages_under development.gpml"
		XrefDatasource	"Entrez Gene"
		GraphId	"dcfd2"
	]
	node [
		id	783694923
		identifier	"L:449567"
		XrefStatus	"mapped"
		SourceDir	"ETSB_20111201"
		ObjectType	"DATANODE"
		XrefId	"449567"
		SourcePathway	"adipose tissue inflammation.gpml"
		XrefDatasource	"Entrez Gene"
		GraphId	"e4675"
	]
	node [
		id	837977998
		identifier	"L:612975"
		XrefStatus	"mapped"
		SourceDir	"ETSB_20111201"
		canonicalName	"TAZ"
		ObjectType	"DATANODE"
		XrefId	"612975"
		Label	"TAZ"
		SourcePathway	"hepatocellular_carcinoma_human.gpml; Hippo_signaling_human_HCC.gpml"
		XrefDatasource	"Entrez Gene"
		GraphId	"b7f93; ed850; cf1bd"
	]
	node [
		id	783694921
		identifier	"L:449565"
		XrefStatus	"mapped"
		SourceDir	"ETSB_20111201"
		canonicalName	"IL4"
		ObjectType	"DATANODE"
		XrefId	"449565"
		SourcePathway	"M2-M1 switching macrophages_under development.gpml; adipose tissue inflammation.gpml; adipokines_under development.gpml"
		XrefDatasource	"Entrez Gene"
		GraphId	"dcf02; eb690; ffa91"
	]
	node [
		id	783694920
		identifier	"L:449564"
		XrefStatus	"mapped"
		SourceDir	"ETSB_20111201"
		canonicalName	"IL13"
		ObjectType	"DATANODE"
		XrefId	"449564"
		SourcePathway	"M2-M1 switching macrophages_under development.gpml; adipose tissue inflammation.gpml"
		XrefDatasource	"Entrez Gene"
		GraphId	"d9c1c; a5c58"
	]
	node [
		id	439010027
		identifier	"L:22339"
		XrefStatus	"mapped"
		SourceDir	"ETSB_20111201"
		canonicalName	"VEGFA"
		ObjectType	"DATANODE"
		XrefId	"22339"
		Label	"VEGFA"
		SourcePathway	"Hepatic inflammatory pathways.gpml; hepatocellular_carcinoma_human.gpml; adipokines_under development.gpml"
		XrefDatasource	"Entrez Gene"
		GraphId	"f3a06; a41b5; fb593; ae62a"
	]
	node [
		id	700488688
		identifier	"L:176574"
		XrefStatus	"mapped"
		SourceDir	"ETSB_20111201"
		ObjectType	"DATANODE"
		XrefId	"176574"
		SourcePathway	"NRs as regulators of lipid-glucose-inflammation_LV.gpml"
		XrefDatasource	"Entrez Gene"
		GraphId	"ee2c9"
	]
	node [
		id	439010025
		identifier	"L:22337"
		XrefStatus	"mapped"
		SourceDir	"ETSB_20111201"
		ObjectType	"DATANODE"
		XrefId	"22337"
		SourcePathway	"adipokines_under development.gpml"
		XrefDatasource	"Entrez Gene"
		GraphId	"ce155"
	]
	node [
		id	787241844
		identifier	"L:484721"
		XrefStatus	"mapped"
		SourceDir	"ETSB_20111201"
		ObjectType	"DATANODE"
		XrefId	"484721"
		Label	"WNT5A"
		SourcePathway	"adipokines_under development.gpml"
		XrefDatasource	"Entrez Gene"
		GraphId	"c8031"
	]
	node [
		id	-1394086593
		identifier	"L:100329567"
		XrefStatus	"mapped"
		SourceDir	"ETSB_20111201"
		canonicalName	"Nfkb2"
		ObjectType	"DATANODE"
		XrefId	"100329567"
		Label	"Nfkb2"
		SourcePathway	"TLR4-FFA pathway_LV.gpml"
		XrefDatasource	"Entrez Gene"
		GraphId	"a10d3; f72a9"
	]
	node [
		id	441748846
		identifier	"L:51129"
		XrefStatus	"mapped"
		SourceDir	"ETSB_20111201"
		ObjectType	"DATANODE"
		XrefId	"51129"
		SourcePathway	"mirobiota en inflammation.gpml"
		XrefDatasource	"Entrez Gene"
		GraphId	"c897c"
	]
	node [
		id	439037833
		identifier	"L:23118"
		XrefStatus	"mapped"
		SourceDir	"ETSB_20111201"
		canonicalName	"Tab2"
		ObjectType	"DATANODE"
		XrefId	"23118"
		Label	"Tab2"
		SourcePathway	"NF-kB signaling_LV.gpml; TLR4-FFA pathway_LV.gpml"
		XrefDatasource	"Entrez Gene"
		GraphId	"ea4a0; bd44d"
	]
	node [
		id	445419986
		identifier	"L:90865"
		XrefStatus	"mapped"
		SourceDir	"ETSB_20111201"
		canonicalName	"IL33"
		ObjectType	"DATANODE"
		XrefId	"90865"
		Label	"IL33"
		SourcePathway	"Hepatic inflammatory pathways.gpml"
		XrefDatasource	"Entrez Gene"
		GraphId	"b47e3; a3ca0; c8dd6"
	]
	node [
		id	759566910
		identifier	"L:395807"
		XrefStatus	"mapped"
		SourceDir	"ETSB_20111201"
		canonicalName	"iNOS"
		ObjectType	"DATANODE"
		XrefId	"395807"
		Label	"iNOS"
		SourcePathway	"Hepatic inflammatory pathways.gpml"
		XrefDatasource	"Entrez Gene"
		GraphId	"c48d2; a357d"
	]
	node [
		id	784496427
		identifier	"L:455276"
		XrefStatus	"mapped"
		SourceDir	"ETSB_20111201"
		ObjectType	"DATANODE"
		XrefId	"455276"
		Label	"BIRC5"
		SourcePathway	"Hippo_signaling_human_HCC.gpml"
		XrefDatasource	"Entrez Gene"
		GraphId	"f1697"
	]
	node [
		id	-2063924214
		identifier	"L:6794"
		XrefStatus	"mapped"
		SourceDir	"ETSB_20111201"
		ObjectType	"DATANODE"
		XrefId	"6794"
		SourcePathway	"Hepatic inflammatory pathways.gpml"
		XrefDatasource	"Entrez Gene"
		GraphId	"fd3dd"
	]
	node [
		id	-1508654128
		identifier	"L:4340911"
		XrefStatus	"mapped"
		SourceDir	"ETSB_20111201"
		ObjectType	"DATANODE"
		XrefId	"4340911"
		SourcePathway	"fatty acid derived mediators of lipotoxicity_LV.gpml"
		XrefDatasource	"Entrez Gene"
		GraphId	"ee02a"
	]
	node [
		id	439131077
		identifier	"L:26524"
		XrefStatus	"mapped"
		SourceDir	"ETSB_20111201"
		canonicalName	"LATS2"
		ObjectType	"DATANODE"
		XrefId	"26524"
		Label	"LATS2"
		SourcePathway	"Hippo_signaling_human_HCC.gpml"
		XrefDatasource	"Entrez Gene"
		GraphId	"b54d2"
	]
	node [
		id	783694892
		identifier	"L:449557"
		XrefStatus	"mapped"
		SourceDir	"ETSB_20111201"
		ObjectType	"DATANODE"
		XrefId	"449557"
		SourcePathway	"adipokines_under development.gpml"
		XrefDatasource	"Entrez Gene"
		GraphId	"f478c"
	]
	node [
		id	730908960
		identifier	"L:294917"
		XrefStatus	"mapped"
		SourceDir	"ETSB_20111201"
		canonicalName	"TNIK"
		ObjectType	"DATANODE"
		XrefId	"294917"
		Label	"TNIK"
		SourcePathway	"NF-kB signaling_LV.gpml"
		XrefDatasource	"Entrez Gene"
		GraphId	"f6a7a"
	]
	node [
		id	785540876
		identifier	"L:469423"
		XrefStatus	"mapped"
		SourceDir	"ETSB_20111201"
		canonicalName	"NGF"
		ObjectType	"DATANODE"
		XrefId	"469423"
		SourcePathway	"NF-kB signaling_LV.gpml; adipokines_under development.gpml"
		XrefDatasource	"Entrez Gene"
		GraphId	"ef7ec; fb1f0"
	]
	node [
		id	781671089
		identifier	"L:423778"
		XrefStatus	"mapped"
		SourceDir	"ETSB_20111201"
		canonicalName	"JNK1 MAPK8"
		ObjectType	"DATANODE"
		XrefId	"423778"
		SourcePathway	"Hepatic inflammatory pathways.gpml"
		XrefDatasource	"Entrez Gene"
		GraphId	"d03d7"
	]
	node [
		id	729922945
		identifier	"L:282609"
		XrefStatus	"mapped"
		SourceDir	"ETSB_20111201"
		ObjectType	"DATANODE"
		XrefId	"282609"
		SourcePathway	"fatty acid derived mediators of lipotoxicity_LV.gpml"
		XrefDatasource	"Entrez Gene"
		GraphId	"b87f7"
	]
	node [
		id	-1508629945
		identifier	"L:4341364"
		XrefStatus	"mapped"
		SourceDir	"ETSB_20111201"
		canonicalName	"PPP2CA"
		ObjectType	"DATANODE"
		XrefId	"4341364"
		SourcePathway	"Hippo_signaling_human_HCC.gpml"
		XrefDatasource	"Entrez Gene"
		GraphId	"a9cef"
	]
	node [
		id	787302487
		identifier	"L:486858"
		XrefStatus	"mapped"
		SourceDir	"ETSB_20111201"
		canonicalName	"Nfkb2"
		ObjectType	"DATANODE"
		XrefId	"486858"
		Label	"Nfkb2"
		SourcePathway	"TLR4-FFA pathway_LV.gpml"
		XrefDatasource	"Entrez Gene"
		GraphId	"a10d3; f72a9"
	]
	node [
		id	787302480
		identifier	"L:486851"
		XrefStatus	"mapped"
		SourceDir	"ETSB_20111201"
		canonicalName	"BTRC"
		ObjectType	"DATANODE"
		XrefId	"486851"
		SourcePathway	"Hippo_signaling_human_HCC.gpml"
		XrefDatasource	"Entrez Gene"
		GraphId	"ec86d"
	]
	node [
		id	781787429
		identifier	"L:427495"
		XrefStatus	"mapped"
		SourceDir	"ETSB_20111201"
		canonicalName	"HSL"
		ObjectType	"DATANODE"
		XrefId	"427495"
		SourcePathway	"NRs as regulators of lipid-glucose-inflammation_LV.gpml"
		XrefDatasource	"Entrez Gene"
		GraphId	"cf18a; ccc7e"
	]
	node [
		id	809401515
		identifier	"L:514214"
		XrefStatus	"mapped"
		SourceDir	"ETSB_20111201"
		canonicalName	"CASP1"
		ObjectType	"DATANODE"
		XrefId	"514214"
		Label	"CASP1"
		SourcePathway	"Hepatic inflammatory pathways.gpml; M2-M1 switching macrophages_under development.gpml; adipose tissue inflammation.gpml"
		XrefDatasource	"Entrez Gene"
		GraphId	"bca3c; e93da; df9f6; aafc3"
	]
	node [
		id	757746094
		identifier	"L:376497"
		XrefStatus	"mapped"
		SourceDir	"ETSB_20111201"
		ObjectType	"DATANODE"
		XrefId	"376497"
		Label	"FATP"
		SourcePathway	"NRs as regulators of lipid-glucose-inflammation_LV.gpml"
		XrefDatasource	"Entrez Gene"
		GraphId	"dc625; d254e"
	]
	node [
		id	440825378
		identifier	"L:41140"
		XrefStatus	"mapped"
		SourceDir	"ETSB_20111201"
		canonicalName	"KRAS"
		ObjectType	"DATANODE"
		XrefId	"41140"
		SourcePathway	"hepatocellular_carcinoma_human.gpml"
		XrefDatasource	"Entrez Gene"
		GraphId	"cf86f"
	]
	node [
		id	438174913
		identifier	"L:15234"
		XrefStatus	"mapped"
		SourceDir	"ETSB_20111201"
		canonicalName	"HGF"
		ObjectType	"DATANODE"
		XrefId	"15234"
		SourcePathway	"hepatocellular_carcinoma_human.gpml; adipokines_under development.gpml"
		XrefDatasource	"Entrez Gene"
		GraphId	"e22af; fe014"
	]
	node [
		id	438174914
		identifier	"L:15235"
		XrefStatus	"mapped"
		SourceDir	"ETSB_20111201"
		canonicalName	"MST1"
		ObjectType	"DATANODE"
		XrefId	"15235"
		Label	"MST1"
		SourcePathway	"hepatocellular_carcinoma_human.gpml; Hippo_signaling_human_HCC.gpml"
		XrefDatasource	"Entrez Gene"
		GraphId	"ef2a8; bd9c5"
	]
	node [
		id	787205519
		identifier	"L:483088"
		XrefStatus	"mapped"
		SourceDir	"ETSB_20111201"
		canonicalName	"CTNNA1"
		ObjectType	"DATANODE"
		XrefId	"483088"
		SourcePathway	"Hippo_signaling_human_HCC.gpml"
		XrefDatasource	"Entrez Gene"
		GraphId	"c447c"
	]
	node [
		id	-1424619512
		identifier	"L:4620303"
		XrefStatus	"mapped"
		SourceDir	"ETSB_20111201"
		canonicalName	"CDK2"
		ObjectType	"DATANODE"
		XrefId	"4620303"
		Label	"CDK2"
		SourcePathway	"hepatocellular_carcinoma_human.gpml"
		XrefDatasource	"Entrez Gene"
		GraphId	"dd3f0"
	]
	node [
		id	443631622
		identifier	"L:72780"
		XrefStatus	"mapped"
		SourceDir	"ETSB_20111201"
		canonicalName	"RSPO3"
		ObjectType	"DATANODE"
		XrefId	"72780"
		SourcePathway	"hepatocellular_carcinoma_human.gpml"
		XrefDatasource	"Entrez Gene"
		GraphId	"e7207"
	]
	node [
		id	98889166
		identifier	"L:1281116"
		XrefStatus	"mapped"
		SourceDir	"ETSB_20111201"
		ObjectType	"DATANODE"
		XrefId	"1281116"
		SourcePathway	"adipokines_under development.gpml"
		XrefDatasource	"Entrez Gene"
		GraphId	"c90c0"
	]
	node [
		id	784532043
		identifier	"L:456893"
		XrefStatus	"mapped"
		SourceDir	"ETSB_20111201"
		ObjectType	"DATANODE"
		XrefId	"456893"
		Label	"JUN"
		SourcePathway	"hepatocellular_carcinoma_human.gpml"
		XrefDatasource	"Entrez Gene"
		GraphId	"aae14"
	]
	node [
		id	438027108
		identifier	"L:10397"
		XrefStatus	"mapped"
		SourceDir	"ETSB_20111201"
		canonicalName	"NDRG1"
		ObjectType	"DATANODE"
		XrefId	"10397"
		Label	"NDRG1"
		SourcePathway	"Hippo_signaling_human_HCC.gpml"
		XrefDatasource	"Entrez Gene"
		GraphId	"f3d0f"
	]
	node [
		id	-1510264577
		identifier	"L:4328772"
		XrefStatus	"mapped"
		SourceDir	"ETSB_20111201"
		canonicalName	"NDRG1"
		ObjectType	"DATANODE"
		XrefId	"4328772"
		Label	"NDRG1"
		SourcePathway	"Hippo_signaling_human_HCC.gpml"
		XrefDatasource	"Entrez Gene"
		GraphId	"f3d0f"
	]
	node [
		id	786201303
		identifier	"L:470996"
		XrefStatus	"mapped"
		SourceDir	"ETSB_20111201"
		ObjectType	"DATANODE"
		XrefId	"470996"
		SourcePathway	"fatty acid derived mediators of lipotoxicity_LV.gpml"
		XrefDatasource	"Entrez Gene"
		GraphId	"f156e"
	]
	node [
		id	814824597
		identifier	"L:570368"
		XrefStatus	"mapped"
		SourceDir	"ETSB_20111201"
		ObjectType	"DATANODE"
		XrefId	"570368"
		Label	"Arg1"
		SourcePathway	"M2-M1 switching macrophages_under development.gpml"
		XrefDatasource	"Entrez Gene"
		GraphId	"e88c0"
	]
	node [
		id	786373162
		identifier	"L:476241"
		XrefStatus	"mapped"
		SourceDir	"ETSB_20111201"
		canonicalName	"LATS1"
		ObjectType	"DATANODE"
		XrefId	"476241"
		Label	"LATS1"
		SourcePathway	"Hippo_signaling_human_HCC.gpml"
		XrefDatasource	"Entrez Gene"
		GraphId	"b73b6"
	]
	node [
		id	759567094
		identifier	"L:395865"
		XrefStatus	"mapped"
		SourceDir	"ETSB_20111201"
		canonicalName	"LEF1"
		ObjectType	"DATANODE"
		XrefId	"395865"
		Label	"LEF1"
		SourcePathway	"hepatocellular_carcinoma_human.gpml"
		XrefDatasource	"Entrez Gene"
		GraphId	"b7ae0"
	]
	node [
		id	442828044
		identifier	"L:66824"
		XrefStatus	"mapped"
		SourceDir	"ETSB_20111201"
		canonicalName	"ASC"
		ObjectType	"DATANODE"
		XrefId	"66824"
		Label	"ASC
"
		SourcePathway	"Hepatic inflammatory pathways.gpml; adipose tissue inflammation.gpml"
		XrefDatasource	"Entrez Gene"
		GraphId	"a45e0; be2b3"
	]
	node [
		id	730789763
		identifier	"L:290905"
		XrefStatus	"mapped"
		SourceDir	"ETSB_20111201"
		ObjectType	"DATANODE"
		XrefId	"290905"
		SourcePathway	"adipokines_under development.gpml"
		XrefDatasource	"Entrez Gene"
		GraphId	"b1b7f"
	]
	node [
		id	442828046
		identifier	"L:66826"
		XrefStatus	"mapped"
		SourceDir	"ETSB_20111201"
		canonicalName	"TAZ"
		ObjectType	"DATANODE"
		XrefId	"66826"
		Label	"TAZ"
		SourcePathway	"hepatocellular_carcinoma_human.gpml; Hippo_signaling_human_HCC.gpml"
		XrefDatasource	"Entrez Gene"
		GraphId	"b7f93; ed850; cf1bd"
	]
	node [
		id	786289432
		identifier	"L:473802"
		XrefStatus	"mapped"
		SourceDir	"ETSB_20111201"
		canonicalName	"CD40L_MOUSE"
		ObjectType	"DATANODE"
		XrefId	"473802"
		SourcePathway	"NF-kB signaling_LV.gpml"
		XrefDatasource	"Entrez Gene"
		GraphId	"df00b"
	]
	node [
		id	759592013
		identifier	"L:396340"
		XrefStatus	"mapped"
		SourceDir	"ETSB_20111201"
		ObjectType	"DATANODE"
		XrefId	"396340"
		SourcePathway	"adipokines_under development.gpml"
		XrefDatasource	"Entrez Gene"
		GraphId	"c21fa"
	]
	node [
		id	-2064047407
		identifier	"L:2335"
		XrefStatus	"mapped"
		SourceDir	"ETSB_20111201"
		ObjectType	"DATANODE"
		XrefId	"2335"
		SourcePathway	"adipokines_under development.gpml"
		XrefDatasource	"Entrez Gene"
		GraphId	"c258c"
	]
	node [
		id	759592014
		identifier	"L:396341"
		XrefStatus	"mapped"
		SourceDir	"ETSB_20111201"
		ObjectType	"DATANODE"
		XrefId	"396341"
		SourcePathway	"hepatocellular_carcinoma_human.gpml"
		XrefDatasource	"Entrez Gene"
		GraphId	"e3c77"
	]
	node [
		id	440020067
		identifier	"L:35047"
		XrefStatus	"mapped"
		SourceDir	"ETSB_20111201"
		canonicalName	"Rela"
		ObjectType	"DATANODE"
		XrefId	"35047"
		Label	"Rela"
		SourcePathway	"NF-kB signaling_LV.gpml"
		XrefDatasource	"Entrez Gene"
		GraphId	"d832b; dc659"
	]
	node [
		id	701229584
		identifier	"L:180160"
		XrefStatus	"mapped"
		SourceDir	"ETSB_20111201"
		ObjectType	"DATANODE"
		XrefId	"180160"
		SourcePathway	"fatty acid derived mediators of lipotoxicity_LV.gpml; NRs as regulators of lipid-glucose-inflammation_LV.gpml"
		XrefDatasource	"Entrez Gene"
		GraphId	"d3d6f; c1fb2"
	]
	node [
		id	1068555646
		identifier	"L:2540072"
		XrefStatus	"mapped"
		SourceDir	"ETSB_20111201"
		canonicalName	"PPP2CA"
		ObjectType	"DATANODE"
		XrefId	"2540072"
		SourcePathway	"Hippo_signaling_human_HCC.gpml"
		XrefDatasource	"Entrez Gene"
		GraphId	"a9cef"
	]
	node [
		id	809468015
		identifier	"L:516979"
		XrefStatus	"mapped"
		SourceDir	"ETSB_20111201"
		ObjectType	"DATANODE"
		XrefId	"516979"
		Label	"IRF3
"
		SourcePathway	"Hepatic inflammatory pathways.gpml"
		XrefDatasource	"Entrez Gene"
		GraphId	"d416a"
	]
	node [
		id	438055907
		identifier	"L:11287"
		XrefStatus	"mapped"
		SourceDir	"ETSB_20111201"
		ObjectType	"DATANODE"
		XrefId	"11287"
		SourcePathway	"adipokines_under development.gpml"
		XrefDatasource	"Entrez Gene"
		GraphId	"c0be9"
	]
	node [
		id	444526074
		identifier	"L:81809"
		XrefStatus	"mapped"
		SourceDir	"ETSB_20111201"
		canonicalName	"TGFB2"
		ObjectType	"DATANODE"
		XrefId	"81809"
		SourcePathway	"hepatocellular_carcinoma_human.gpml"
		XrefDatasource	"Entrez Gene"
		GraphId	"e4512"
	]
	node [
		id	809280618
		identifier	"L:510077"
		XrefStatus	"mapped"
		SourceDir	"ETSB_20111201"
		canonicalName	"Mal"
		ObjectType	"DATANODE"
		XrefId	"510077"
		Label	"Mal"
		SourcePathway	"NF-kB signaling_LV.gpml; TLR4-FFA pathway_LV.gpml"
		XrefDatasource	"Entrez Gene"
		GraphId	"ab3f3; da3bf"
	]
	node [
		id	441748873
		identifier	"L:51135"
		XrefStatus	"mapped"
		SourceDir	"ETSB_20111201"
		canonicalName	"IRAK4; IRAK4
; Irak4"
		ObjectType	"DATANODE"
		XrefId	"51135"
		Label	"IRAK4
"
		SourcePathway	"Hepatic inflammatory pathways.gpml; NF-kB signaling_LV.gpml; TLR4-FFA pathway_LV.gpml"
		XrefDatasource	"Entrez Gene"
		GraphId	"cf415; c2e3c; ea478"
	]
	node [
		id	756676348
		identifier	"L:361749"
		XrefStatus	"mapped"
		SourceDir	"ETSB_20111201"
		canonicalName	"IL33"
		ObjectType	"DATANODE"
		XrefId	"361749"
		Label	"IL33"
		SourcePathway	"Hepatic inflammatory pathways.gpml"
		XrefDatasource	"Entrez Gene"
		GraphId	"b47e3; a3ca0; c8dd6"
	]
	node [
		id	440917796
		identifier	"L:44497"
		XrefStatus	"mapped"
		SourceDir	"ETSB_20111201"
		ObjectType	"DATANODE"
		XrefId	"44497"
		SourcePathway	"overall pathway_inflammatory tone_2.gpml"
		XrefDatasource	"Entrez Gene"
		GraphId	"a6b14"
	]
	node [
		id	445532451
		identifier	"L:94172"
		XrefStatus	"mapped"
		SourceDir	"ETSB_20111201"
		ObjectType	"DATANODE"
		XrefId	"94172"
		Label	"FATP"
		SourcePathway	"NRs as regulators of lipid-glucose-inflammation_LV.gpml"
		XrefDatasource	"Entrez Gene"
		GraphId	"dc625; d254e"
	]
	node [
		id	894367582
		identifier	"L:804480"
		XrefStatus	"mapped"
		SourceDir	"ETSB_20111201"
		ObjectType	"DATANODE"
		XrefId	"804480"
		SourcePathway	"adipose tissue inflammation.gpml"
		XrefDatasource	"Entrez Gene"
		GraphId	"ac54f"
	]
	node [
		id	874018380
		identifier	"L:793274"
		XrefStatus	"mapped"
		SourceDir	"ETSB_20111201"
		ObjectType	"DATANODE"
		XrefId	"793274"
		SourcePathway	"NRs as regulators of lipid-glucose-inflammation_LV.gpml"
		XrefDatasource	"Entrez Gene"
		GraphId	"ee2c9"
	]
	node [
		id	894367559
		identifier	"L:804478"
		XrefStatus	"mapped"
		SourceDir	"ETSB_20111201"
		ObjectType	"DATANODE"
		XrefId	"804478"
		SourcePathway	"adipose tissue inflammation.gpml"
		XrefDatasource	"Entrez Gene"
		GraphId	"cf766"
	]
	node [
		id	781579732
		identifier	"L:420558"
		XrefStatus	"mapped"
		SourceDir	"ETSB_20111201"
		canonicalName	"CDK6"
		ObjectType	"DATANODE"
		XrefId	"420558"
		Label	"CDK6"
		SourcePathway	"hepatocellular_carcinoma_human.gpml"
		XrefDatasource	"Entrez Gene"
		GraphId	"ba3f4"
	]
	node [
		id	868655011
		identifier	"L:739167"
		XrefStatus	"mapped"
		SourceDir	"ETSB_20111201"
		ObjectType	"DATANODE"
		XrefId	"739167"
		SourcePathway	"fatty acid derived mediators of lipotoxicity_LV.gpml"
		XrefDatasource	"Entrez Gene"
		GraphId	"ec95b"
	]
	node [
		id	813929003
		identifier	"L:561184"
		XrefStatus	"mapped"
		SourceDir	"ETSB_20111201"
		canonicalName	"NF2
(Merlin)"
		ObjectType	"DATANODE"
		XrefId	"561184"
		Label	"NF2
(Merlin)"
		SourcePathway	"Hippo_signaling_human_HCC.gpml"
		XrefDatasource	"Entrez Gene"
		GraphId	"c2546"
	]
	node [
		id	872294129
		identifier	"L:777604"
		XrefStatus	"mapped"
		SourceDir	"ETSB_20111201"
		canonicalName	"Serpina12"
		ObjectType	"DATANODE"
		XrefId	"777604"
		SourcePathway	"adipose tissue inflammation.gpml"
		XrefDatasource	"Entrez Gene"
		GraphId	"c976c"
	]
	node [
		id	894367560
		identifier	"L:804479"
		XrefStatus	"mapped"
		SourceDir	"ETSB_20111201"
		ObjectType	"DATANODE"
		XrefId	"804479"
		SourcePathway	"Hepatic inflammatory pathways.gpml; adipose tissue inflammation.gpml"
		XrefDatasource	"Entrez Gene"
		GraphId	"a77a6; c7e77"
	]
	node [
		id	781697774
		identifier	"L:424402"
		XrefStatus	"mapped"
		SourceDir	"ETSB_20111201"
		ObjectType	"DATANODE"
		XrefId	"424402"
		Label	"Sele"
		SourcePathway	"adipokines_under development.gpml"
		XrefDatasource	"Entrez Gene"
		GraphId	"c724b"
	]
	node [
		id	438174972
		identifier	"L:15251"
		XrefStatus	"mapped"
		SourceDir	"ETSB_20111201"
		ObjectType	"DATANODE"
		XrefId	"15251"
		SourcePathway	"adipose tissue inflammation.gpml"
		XrefDatasource	"Entrez Gene"
		GraphId	"fdcee"
	]
	node [
		id	726319186
		identifier	"L:245700"
		XrefStatus	"mapped"
		SourceDir	"ETSB_20111201"
		canonicalName	"IR-p"
		ObjectType	"DATANODE"
		XrefId	"245700"
		Label	"IR-p"
		SourcePathway	"Insulin signaling_LV.gpml"
		XrefDatasource	"Entrez Gene"
		GraphId	"a66c0; e5eca"
	]
	node [
		id	754078858
		identifier	"L:337179"
		XrefStatus	"mapped"
		SourceDir	"ETSB_20111201"
		ObjectType	"DATANODE"
		XrefId	"337179"
		Label	"MMP2"
		SourcePathway	"adipokines_under development.gpml"
		XrefDatasource	"Entrez Gene"
		GraphId	"f9155"
	]
	node [
		id	759567032
		identifier	"L:395845"
		XrefStatus	"mapped"
		SourceDir	"ETSB_20111201"
		canonicalName	"JAK3"
		ObjectType	"DATANODE"
		XrefId	"395845"
		SourcePathway	"M2-M1 switching macrophages_under development.gpml"
		XrefDatasource	"Entrez Gene"
		GraphId	"ca27e"
	]
	node [
		id	779824107
		identifier	"L:403796"
		XrefStatus	"mapped"
		SourceDir	"ETSB_20111201"
		canonicalName	"IL18"
		ObjectType	"DATANODE"
		XrefId	"403796"
		Label	"IL18"
		SourcePathway	"Hepatic inflammatory pathways.gpml; adipose tissue inflammation.gpml; adipokines_under development.gpml"
		XrefDatasource	"Entrez Gene"
		GraphId	"b2151; f2759; fec4b; b3ce6; bca45; ade21; f6d85"
	]
	node [
		id	779824106
		identifier	"L:403795"
		XrefStatus	"mapped"
		SourceDir	"ETSB_20111201"
		canonicalName	"Gh"
		ObjectType	"DATANODE"
		XrefId	"403795"
		SourcePathway	"NF-kB signaling_LV.gpml"
		XrefDatasource	"Entrez Gene"
		GraphId	"cfadd"
	]
	node [
		id	785423850
		identifier	"L:465692"
		XrefStatus	"mapped"
		SourceDir	"ETSB_20111201"
		ObjectType	"DATANODE"
		XrefId	"465692"
		Label	"IL2RG"
		SourcePathway	"M2-M1 switching macrophages_under development.gpml"
		XrefDatasource	"Entrez Gene"
		GraphId	"cf24d"
	]
	node [
		id	811157453
		identifier	"L:531079"
		XrefStatus	"mapped"
		SourceDir	"ETSB_20111201"
		canonicalName	"Tirap"
		ObjectType	"DATANODE"
		XrefId	"531079"
		SourcePathway	"TLR4-FFA pathway_LV.gpml"
		XrefDatasource	"Entrez Gene"
		GraphId	"ced13"
	]
	node [
		id	869431594
		identifier	"L:744399"
		XrefStatus	"mapped"
		SourceDir	"ETSB_20111201"
		canonicalName	"TNFA"
		ObjectType	"DATANODE"
		XrefId	"744399"
		Label	"TNFA"
		SourcePathway	"Hepatic inflammatory pathways.gpml; NF-kB signaling_LV.gpml; M2-M1 switching macrophages_under development.gpml; adipose tissue inflammation.gpml; hepatocellular_carcinoma_human.gpml; adipokines_under development.gpml"
		XrefDatasource	"Entrez Gene"
		GraphId	"d5803; c7b05; c3d52; fe40c; d8287; a625a; c63a6; a206b; c6de2; b4cc8; d3eee; ab693; e5247"
	]
	node [
		id	-1394299097
		identifier	"L:100322128"
		XrefStatus	"mapped"
		SourceDir	"ETSB_20111201"
		ObjectType	"DATANODE"
		XrefId	"100322128"
		SourcePathway	"adipokines_under development.gpml"
		XrefDatasource	"Entrez Gene"
		GraphId	"d9682"
	]
	node [
		id	787241975
		identifier	"L:484768"
		XrefStatus	"mapped"
		SourceDir	"ETSB_20111201"
		canonicalName	"MST1"
		ObjectType	"DATANODE"
		XrefId	"484768"
		Label	"MST1"
		SourcePathway	"hepatocellular_carcinoma_human.gpml; Hippo_signaling_human_HCC.gpml"
		XrefDatasource	"Entrez Gene"
		GraphId	"ef2a8; bd9c5"
	]
	node [
		id	780801412
		identifier	"L:415185"
		XrefStatus	"mapped"
		SourceDir	"ETSB_20111201"
		canonicalName	"p38b"
		ObjectType	"DATANODE"
		XrefId	"415185"
		SourcePathway	"Hepatic inflammatory pathways.gpml"
		XrefDatasource	"Entrez Gene"
		GraphId	"fde97"
	]
	node [
		id	814166399
		identifier	"L:569092"
		XrefStatus	"mapped"
		SourceDir	"ETSB_20111201"
		ObjectType	"DATANODE"
		XrefId	"569092"
		SourcePathway	"adipokines_under development.gpml"
		XrefDatasource	"Entrez Gene"
		GraphId	"efb33"
	]
	node [
		id	783698737
		identifier	"L:449958"
		XrefStatus	"mapped"
		SourceDir	"ETSB_20111201"
		canonicalName	"TNFAIP3 (A20)"
		ObjectType	"DATANODE"
		XrefId	"449958"
		SourcePathway	"Hepatic inflammatory pathways.gpml"
		XrefDatasource	"Entrez Gene"
		GraphId	"fac52"
	]
	node [
		id	783695009
		identifier	"L:449590"
		XrefStatus	"mapped"
		SourceDir	"ETSB_20111201"
		canonicalName	"TAZ"
		ObjectType	"DATANODE"
		XrefId	"449590"
		Label	"TAZ"
		SourcePathway	"hepatocellular_carcinoma_human.gpml; Hippo_signaling_human_HCC.gpml"
		XrefDatasource	"Entrez Gene"
		GraphId	"b7f93; ed850; cf1bd"
	]
	node [
		id	808566594
		identifier	"L:507176"
		XrefStatus	"mapped"
		SourceDir	"ETSB_20111201"
		canonicalName	"NR1H3"
		ObjectType	"DATANODE"
		XrefId	"507176"
		SourcePathway	"M2-M1 switching macrophages_under development.gpml; adipose tissue inflammation.gpml"
		XrefDatasource	"Entrez Gene"
		GraphId	"e491f; dd251"
	]
	node [
		id	843727565
		identifier	"L:679942"
		XrefStatus	"mapped"
		SourceDir	"ETSB_20111201"
		ObjectType	"DATANODE"
		XrefId	"679942"
		SourcePathway	"adipokines_under development.gpml"
		XrefDatasource	"Entrez Gene"
		GraphId	"c90c0"
	]
	node [
		id	441956599
		identifier	"L:58080"
		XrefStatus	"mapped"
		SourceDir	"ETSB_20111201"
		canonicalName	"AXIN2"
		ObjectType	"DATANODE"
		XrefId	"58080"
		Label	"AXIN2"
		SourcePathway	"hepatocellular_carcinoma_human.gpml"
		XrefDatasource	"Entrez Gene"
		GraphId	"bcee5"
	]
	node [
		id	784553965
		identifier	"L:457038"
		XrefStatus	"mapped"
		SourceDir	"ETSB_20111201"
		ObjectType	"DATANODE"
		XrefId	"457038"
		SourcePathway	"adipokines_under development.gpml"
		XrefDatasource	"Entrez Gene"
		GraphId	"df76c"
	]
	node [
		id	-1509374845
		identifier	"L:4337323"
		XrefStatus	"mapped"
		SourceDir	"ETSB_20111201"
		canonicalName	"TAZ"
		ObjectType	"DATANODE"
		XrefId	"4337323"
		Label	"TAZ"
		SourcePathway	"hepatocellular_carcinoma_human.gpml; Hippo_signaling_human_HCC.gpml"
		XrefDatasource	"Entrez Gene"
		GraphId	"b7f93; ed850; cf1bd"
	]
	node [
		id	729864599
		identifier	"L:280795"
		XrefStatus	"mapped"
		SourceDir	"ETSB_20111201"
		ObjectType	"DATANODE"
		XrefId	"280795"
		Label	"FOS"
		SourcePathway	"hepatocellular_carcinoma_human.gpml"
		XrefDatasource	"Entrez Gene"
		GraphId	"e11fb"
	]
	node [
		id	729864598
		identifier	"L:280794"
		XrefStatus	"mapped"
		SourceDir	"ETSB_20111201"
		ObjectType	"DATANODE"
		XrefId	"280794"
		SourcePathway	"adipokines_under development.gpml"
		XrefDatasource	"Entrez Gene"
		GraphId	"c258c"
	]
	node [
		id	1100081250
		identifier	"L:2674771"
		XrefStatus	"mapped"
		SourceDir	"ETSB_20111201"
		ObjectType	"DATANODE"
		XrefId	"2674771"
		SourcePathway	"fatty acid derived mediators of lipotoxicity_LV.gpml; NRs as regulators of lipid-glucose-inflammation_LV.gpml"
		XrefDatasource	"Entrez Gene"
		GraphId	"d3d6f; c1fb2"
	]
	node [
		id	812083853
		identifier	"L:541375"
		XrefStatus	"mapped"
		SourceDir	"ETSB_20111201"
		canonicalName	"CASP1"
		ObjectType	"DATANODE"
		XrefId	"541375"
		Label	"CASP1"
		SourcePathway	"Hepatic inflammatory pathways.gpml; M2-M1 switching macrophages_under development.gpml; adipose tissue inflammation.gpml"
		XrefDatasource	"Entrez Gene"
		GraphId	"bca3c; e93da; df9f6; aafc3"
	]
	node [
		id	869376784
		identifier	"L:742887"
		XrefStatus	"mapped"
		SourceDir	"ETSB_20111201"
		ObjectType	"DATANODE"
		XrefId	"742887"
		SourcePathway	"adipokines_under development.gpml"
		XrefDatasource	"Entrez Gene"
		GraphId	"bb133"
	]
	node [
		id	701229651
		identifier	"L:180185"
		XrefStatus	"mapped"
		SourceDir	"ETSB_20111201"
		ObjectType	"DATANODE"
		XrefId	"180185"
		SourcePathway	"Hepatic inflammatory pathways.gpml"
		XrefDatasource	"Entrez Gene"
		GraphId	"fd3dd"
	]
	node [
		id	837947092
		identifier	"L:611826"
		XrefStatus	"mapped"
		SourceDir	"ETSB_20111201"
		canonicalName	"TEAD4"
		ObjectType	"DATANODE"
		XrefId	"611826"
		SourcePathway	"Hippo_signaling_human_HCC.gpml"
		XrefDatasource	"Entrez Gene"
		GraphId	"caacc"
	]
	node [
		id	-1393310167
		identifier	"L:100334747"
		XrefStatus	"mapped"
		SourceDir	"ETSB_20111201"
		ObjectType	"DATANODE"
		XrefId	"100334747"
		SourcePathway	"hepatocellular_carcinoma_human.gpml"
		XrefDatasource	"Entrez Gene"
		GraphId	"e3c77"
	]
	node [
		id	869549792
		identifier	"L:748294"
		XrefStatus	"mapped"
		SourceDir	"ETSB_20111201"
		canonicalName	"Alox15"
		ObjectType	"DATANODE"
		XrefId	"748294"
		SourcePathway	"Hepatic inflammatory pathways.gpml"
		XrefDatasource	"Entrez Gene"
		GraphId	"f861f"
	]
	node [
		id	895442886
		identifier	"L:819767"
		XrefStatus	"mapped"
		SourceDir	"ETSB_20111201"
		ObjectType	"DATANODE"
		XrefId	"819767"
		SourcePathway	"fatty acid derived mediators of lipotoxicity_LV.gpml"
		XrefDatasource	"Entrez Gene"
		GraphId	"f7add"
	]
	node [
		id	813936657
		identifier	"L:561971"
		XrefStatus	"mapped"
		SourceDir	"ETSB_20111201"
		canonicalName	"VCAM1"
		ObjectType	"DATANODE"
		XrefId	"561971"
		Label	"VCAM1"
		SourcePathway	"Hepatic inflammatory pathways.gpml; adipokines_under development.gpml"
		XrefDatasource	"Entrez Gene"
		GraphId	"ec8bf; f652c; ea6e6"
	]
	node [
		id	779824072
		identifier	"L:403782"
		XrefStatus	"mapped"
		SourceDir	"ETSB_20111201"
		canonicalName	"IL1A"
		ObjectType	"DATANODE"
		XrefId	"403782"
		SourcePathway	"NF-kB signaling_LV.gpml; adipokines_under development.gpml"
		XrefDatasource	"Entrez Gene"
		GraphId	"b73f0; cada9"
	]
	node [
		id	98204193
		identifier	"L:1279189"
		XrefStatus	"mapped"
		SourceDir	"ETSB_20111201"
		canonicalName	"SMAD3"
		ObjectType	"DATANODE"
		XrefId	"1279189"
		Label	"SMAD3"
		SourcePathway	"M2-M1 switching macrophages_under development.gpml; Hippo_signaling_human_HCC.gpml"
		XrefDatasource	"Entrez Gene"
		GraphId	"a967e; c1749"
	]
	node [
		id	779824075
		identifier	"L:403785"
		XrefStatus	"mapped"
		SourceDir	"ETSB_20111201"
		canonicalName	"IL4"
		ObjectType	"DATANODE"
		XrefId	"403785"
		SourcePathway	"M2-M1 switching macrophages_under development.gpml; adipose tissue inflammation.gpml; adipokines_under development.gpml"
		XrefDatasource	"Entrez Gene"
		GraphId	"dcf02; eb690; ffa91"
	]
	node [
		id	694861881
		identifier	"L:113927"
		XrefStatus	"mapped"
		SourceDir	"ETSB_20111201"
		canonicalName	"CSNK1A1"
		ObjectType	"DATANODE"
		XrefId	"113927"
		SourcePathway	"Hippo_signaling_human_HCC.gpml"
		XrefDatasource	"Entrez Gene"
		GraphId	"fdcd2"
	]
	node [
		id	438090250
		identifier	"L:12702"
		XrefStatus	"mapped"
		SourceDir	"ETSB_20111201"
		canonicalName	"SOCS3"
		ObjectType	"DATANODE"
		XrefId	"12702"
		Label	"SOCS3"
		SourcePathway	"Hepatic inflammatory pathways.gpml"
		XrefDatasource	"Entrez Gene"
		GraphId	"af876"
	]
	node [
		id	442828136
		identifier	"L:66853"
		XrefStatus	"mapped"
		SourceDir	"ETSB_20111201"
		ObjectType	"DATANODE"
		XrefId	"66853"
		SourcePathway	"fatty acid derived mediators of lipotoxicity_LV.gpml; NRs as regulators of lipid-glucose-inflammation_LV.gpml"
		XrefDatasource	"Entrez Gene"
		GraphId	"f0c65; c578f"
	]
	node [
		id	752145291
		identifier	"L:314465"
		XrefStatus	"mapped"
		SourceDir	"ETSB_20111201"
		canonicalName	"PPP1R13B
(ASPP1)"
		ObjectType	"DATANODE"
		XrefId	"314465"
		Label	"PPP1R13B
(ASPP1)"
		SourcePathway	"Hippo_signaling_human_HCC.gpml"
		XrefDatasource	"Entrez Gene"
		GraphId	"eceac"
	]
	node [
		id	787302607
		identifier	"L:486894"
		XrefStatus	"mapped"
		SourceDir	"ETSB_20111201"
		canonicalName	"TCF7L2
(TCF4)"
		ObjectType	"DATANODE"
		XrefId	"486894"
		Label	"TCF7L2
(TCF4)"
		SourcePathway	"hepatocellular_carcinoma_human.gpml"
		XrefDatasource	"Entrez Gene"
		GraphId	"e4b46"
	]
	node [
		id	-1510264699
		identifier	"L:4328734"
		XrefStatus	"mapped"
		SourceDir	"ETSB_20111201"
		canonicalName	"PPP2CA"
		ObjectType	"DATANODE"
		XrefId	"4328734"
		SourcePathway	"Hippo_signaling_human_HCC.gpml"
		XrefDatasource	"Entrez Gene"
		GraphId	"a9cef"
	]
	node [
		id	813213926
		identifier	"L:558154"
		XrefStatus	"mapped"
		SourceDir	"ETSB_20111201"
		canonicalName	"VEGFA"
		ObjectType	"DATANODE"
		XrefId	"558154"
		Label	"VEGFA"
		SourcePathway	"Hepatic inflammatory pathways.gpml; hepatocellular_carcinoma_human.gpml; adipokines_under development.gpml"
		XrefDatasource	"Entrez Gene"
		GraphId	"f3a06; a41b5; fb593; ae62a"
	]
	node [
		id	759561200
		identifier	"L:395221"
		XrefStatus	"mapped"
		SourceDir	"ETSB_20111201"
		canonicalName	"NR1H3"
		ObjectType	"DATANODE"
		XrefId	"395221"
		SourcePathway	"M2-M1 switching macrophages_under development.gpml; adipose tissue inflammation.gpml"
		XrefDatasource	"Entrez Gene"
		GraphId	"e491f; dd251"
	]
	node [
		id	787302603
		identifier	"L:486890"
		XrefStatus	"mapped"
		SourceDir	"ETSB_20111201"
		ObjectType	"DATANODE"
		XrefId	"486890"
		SourcePathway	"fatty acid derived mediators of lipotoxicity_LV.gpml"
		XrefDatasource	"Entrez Gene"
		GraphId	"afb1c"
	]
	node [
		id	779942184
		identifier	"L:407654"
		XrefStatus	"mapped"
		SourceDir	"ETSB_20111201"
		canonicalName	"MOBKL1B
(MOB1)"
		ObjectType	"DATANODE"
		XrefId	"407654"
		Label	"MOBKL1B
(MOB1)"
		SourcePathway	"Hippo_signaling_human_HCC.gpml"
		XrefDatasource	"Entrez Gene"
		GraphId	"facf0"
	]
	node [
		id	781843912
		identifier	"L:429126"
		XrefStatus	"mapped"
		SourceDir	"ETSB_20111201"
		canonicalName	"IRS1_MOUSE"
		ObjectType	"DATANODE"
		XrefId	"429126"
		Label	"IRS1_MOUSE"
		SourcePathway	"Insulin signaling_LV.gpml"
		XrefDatasource	"Entrez Gene"
		GraphId	"dfab2; d0a02; a57f6"
	]
	node [
		id	786433642
		identifier	"L:478320"
		XrefStatus	"mapped"
		SourceDir	"ETSB_20111201"
		canonicalName	"HSL"
		ObjectType	"DATANODE"
		XrefId	"478320"
		SourcePathway	"NRs as regulators of lipid-glucose-inflammation_LV.gpml"
		XrefDatasource	"Entrez Gene"
		GraphId	"cf18a; ccc7e"
	]
	node [
		id	783694984
		identifier	"L:449586"
		XrefStatus	"mapped"
		SourceDir	"ETSB_20111201"
		ObjectType	"DATANODE"
		XrefId	"449586"
		SourcePathway	"adipokines_under development.gpml"
		XrefDatasource	"Entrez Gene"
		GraphId	"e6860"
	]
	node [
		id	844645450
		identifier	"L:689388"
		XrefStatus	"mapped"
		SourceDir	"ETSB_20111201"
		ObjectType	"DATANODE"
		XrefId	"689388"
		Label	"PTX3"
		SourcePathway	"adipokines_under development.gpml"
		XrefDatasource	"Entrez Gene"
		GraphId	"fcd98"
	]
	node [
		id	444639654
		identifier	"L:85265"
		XrefStatus	"mapped"
		SourceDir	"ETSB_20111201"
		canonicalName	"JUB"
		ObjectType	"DATANODE"
		XrefId	"85265"
		SourcePathway	"Hippo_signaling_human_HCC.gpml"
		XrefDatasource	"Entrez Gene"
		GraphId	"fb80a"
	]
	node [
		id	759562353
		identifier	"L:395387"
		XrefStatus	"mapped"
		SourceDir	"ETSB_20111201"
		ObjectType	"DATANODE"
		XrefId	"395387"
		Label	"MMP9"
		SourcePathway	"adipokines_under development.gpml"
		XrefDatasource	"Entrez Gene"
		GraphId	"ba39d; f3d2e"
	]
	node [
		id	785359438
		identifier	"L:463188"
		XrefStatus	"mapped"
		SourceDir	"ETSB_20111201"
		canonicalName	"PPARD"
		ObjectType	"DATANODE"
		XrefId	"463188"
		Label	"PPARD"
		SourcePathway	"M2-M1 switching macrophages_under development.gpml"
		XrefDatasource	"Entrez Gene"
		GraphId	"a6fe1"
	]
	node [
		id	784464774
		identifier	"L:454094"
		XrefStatus	"mapped"
		SourceDir	"ETSB_20111201"
		ObjectType	"DATANODE"
		XrefId	"454094"
		Label	"MMP2"
		SourcePathway	"adipokines_under development.gpml"
		XrefDatasource	"Entrez Gene"
		GraphId	"f9155"
	]
	node [
		id	810207978
		identifier	"L:520472"
		XrefStatus	"mapped"
		SourceDir	"ETSB_20111201"
		canonicalName	"NAMPT"
		ObjectType	"DATANODE"
		XrefId	"520472"
		Label	"NAMPT"
		SourcePathway	"M2-M1 switching macrophages_under development.gpml; adipokines_under development.gpml"
		XrefDatasource	"Entrez Gene"
		GraphId	"eab6d; ba5e6"
	]
	node [
		id	-2063900218
		identifier	"L:7186"
		XrefStatus	"mapped"
		SourceDir	"ETSB_20111201"
		canonicalName	"Traf2; TRAF2"
		ObjectType	"DATANODE"
		XrefId	"7186"
		Label	"Traf2"
		SourcePathway	"NF-kB signaling_LV.gpml; ER stress.gpml"
		XrefDatasource	"Entrez Gene"
		GraphId	"f567b; e0aa8"
	]
	node [
		id	441748998
		identifier	"L:51176"
		XrefStatus	"mapped"
		SourceDir	"ETSB_20111201"
		canonicalName	"LEF1"
		ObjectType	"DATANODE"
		XrefId	"51176"
		Label	"LEF1"
		SourcePathway	"hepatocellular_carcinoma_human.gpml"
		XrefDatasource	"Entrez Gene"
		GraphId	"b7ae0"
	]
	node [
		id	756880010
		identifier	"L:368221"
		XrefStatus	"mapped"
		SourceDir	"ETSB_20111201"
		canonicalName	"TP73"
		ObjectType	"DATANODE"
		XrefId	"368221"
		Label	"TP73"
		SourcePathway	"Hippo_signaling_human_HCC.gpml"
		XrefDatasource	"Entrez Gene"
		GraphId	"d7eff"
	]
	node [
		id	785276543
		identifier	"L:460807"
		XrefStatus	"mapped"
		SourceDir	"ETSB_20111201"
		ObjectType	"DATANODE"
		XrefId	"460807"
		Label	"PTX3"
		SourcePathway	"adipokines_under development.gpml"
		XrefDatasource	"Entrez Gene"
		GraphId	"fcd98"
	]
	node [
		id	-2063900217
		identifier	"L:7187"
		XrefStatus	"mapped"
		SourceDir	"ETSB_20111201"
		canonicalName	"TRAF3"
		ObjectType	"DATANODE"
		XrefId	"7187"
		Label	"TRAF3"
		SourcePathway	"Hepatic inflammatory pathways.gpml; adipokines_under development.gpml"
		XrefDatasource	"Entrez Gene"
		GraphId	"b7bde; a2d05"
	]
	node [
		id	759592951
		identifier	"L:396438"
		XrefStatus	"mapped"
		SourceDir	"ETSB_20111201"
		canonicalName	"TGFB3"
		ObjectType	"DATANODE"
		XrefId	"396438"
		SourcePathway	"hepatocellular_carcinoma_human.gpml"
		XrefDatasource	"Entrez Gene"
		GraphId	"a3027"
	]
	node [
		id	-2063900222
		identifier	"L:7182"
		XrefStatus	"mapped"
		SourceDir	"ETSB_20111201"
		canonicalName	"TAK1"
		ObjectType	"DATANODE"
		XrefId	"7182"
		Label	"TAK1"
		SourcePathway	"TLR4-FFA pathway_LV.gpml"
		XrefDatasource	"Entrez Gene"
		GraphId	"d95d5"
	]
	node [
		id	-1425268867
		identifier	"L:4619995"
		XrefStatus	"mapped"
		SourceDir	"ETSB_20111201"
		canonicalName	"MOBKL1B
(MOB1)"
		ObjectType	"DATANODE"
		XrefId	"4619995"
		Label	"MOBKL1B
(MOB1)"
		SourcePathway	"Hippo_signaling_human_HCC.gpml"
		XrefDatasource	"Entrez Gene"
		GraphId	"facf0"
	]
	node [
		id	787240982
		identifier	"L:484657"
		XrefStatus	"mapped"
		SourceDir	"ETSB_20111201"
		canonicalName	"IRAK2
"
		ObjectType	"DATANODE"
		XrefId	"484657"
		Label	"IRAK2
"
		SourcePathway	"Hepatic inflammatory pathways.gpml"
		XrefDatasource	"Entrez Gene"
		GraphId	"f765a"
	]
	node [
		id	702188603
		identifier	"L:191743"
		XrefStatus	"mapped"
		SourceDir	"ETSB_20111201"
		canonicalName	"p38a"
		ObjectType	"DATANODE"
		XrefId	"191743"
		SourcePathway	"Hepatic inflammatory pathways.gpml"
		XrefDatasource	"Entrez Gene"
		GraphId	"e2500"
	]
	node [
		id	-1393310230
		identifier	"L:100334726"
		XrefStatus	"mapped"
		SourceDir	"ETSB_20111201"
		canonicalName	"PIK3CA
(PI3K)"
		ObjectType	"DATANODE"
		XrefId	"100334726"
		Label	"PIK3CA
(PI3K)"
		SourcePathway	"hepatocellular_carcinoma_human.gpml"
		XrefDatasource	"Entrez Gene"
		GraphId	"f5f8c"
	]
	node [
		id	759562351
		identifier	"L:395385"
		XrefStatus	"mapped"
		SourceDir	"ETSB_20111201"
		canonicalName	"Cd40"
		ObjectType	"DATANODE"
		XrefId	"395385"
		Label	"Cd40"
		SourcePathway	"NF-kB signaling_LV.gpml"
		XrefDatasource	"Entrez Gene"
		GraphId	"cd8df"
	]
	node [
		id	727357252
		identifier	"L:259260"
		XrefStatus	"mapped"
		SourceDir	"ETSB_20111201"
		canonicalName	"MST1"
		ObjectType	"DATANODE"
		XrefId	"259260"
		Label	"MST1"
		SourcePathway	"hepatocellular_carcinoma_human.gpml; Hippo_signaling_human_HCC.gpml"
		XrefDatasource	"Entrez Gene"
		GraphId	"ef2a8; bd9c5"
	]
	node [
		id	785392852
		identifier	"L:464514"
		XrefStatus	"mapped"
		SourceDir	"ETSB_20111201"
		canonicalName	"TJP2
(ZO-2)"
		ObjectType	"DATANODE"
		XrefId	"464514"
		SourcePathway	"Hippo_signaling_human_HCC.gpml"
		XrefDatasource	"Entrez Gene"
		GraphId	"d5643"
	]
	node [
		id	-2063900215
		identifier	"L:7189"
		XrefStatus	"mapped"
		SourceDir	"ETSB_20111201"
		canonicalName	"Traf6"
		ObjectType	"DATANODE"
		XrefId	"7189"
		Label	"Traf6"
		SourcePathway	"NF-kB signaling_LV.gpml; TLR4-FFA pathway_LV.gpml"
		XrefDatasource	"Entrez Gene"
		GraphId	"f90b0; be919"
	]
	node [
		id	441838242
		identifier	"L:54131"
		XrefStatus	"mapped"
		SourceDir	"ETSB_20111201"
		ObjectType	"DATANODE"
		XrefId	"54131"
		Label	"IRF3
"
		SourcePathway	"Hepatic inflammatory pathways.gpml"
		XrefDatasource	"Entrez Gene"
		GraphId	"d416a"
	]
	node [
		id	837259076
		identifier	"L:609544"
		XrefStatus	"mapped"
		SourceDir	"ETSB_20111201"
		canonicalName	"Tirap"
		ObjectType	"DATANODE"
		XrefId	"609544"
		SourcePathway	"TLR4-FFA pathway_LV.gpml"
		XrefDatasource	"Entrez Gene"
		GraphId	"ced13"
	]
	node [
		id	869372813
		identifier	"L:742444"
		XrefStatus	"mapped"
		SourceDir	"ETSB_20111201"
		canonicalName	"ASC"
		ObjectType	"DATANODE"
		XrefId	"742444"
		Label	"ASC
"
		SourcePathway	"Hepatic inflammatory pathways.gpml; adipose tissue inflammation.gpml"
		XrefDatasource	"Entrez Gene"
		GraphId	"a45e0; be2b3"
	]
	node [
		id	439876065
		identifier	"L:30590"
		XrefStatus	"mapped"
		SourceDir	"ETSB_20111201"
		canonicalName	"TP53"
		ObjectType	"DATANODE"
		XrefId	"30590"
		Label	"TP53"
		SourcePathway	"hepatocellular_carcinoma_human.gpml; Hippo_signaling_human_HCC.gpml"
		XrefDatasource	"Entrez Gene"
		GraphId	"cfec9; a1505"
	]
	node [
		id	98863340
		identifier	"L:1280553"
		XrefStatus	"mapped"
		SourceDir	"ETSB_20111201"
		ObjectType	"DATANODE"
		XrefId	"1280553"
		SourcePathway	"fatty acid derived mediators of lipotoxicity_LV.gpml"
		XrefDatasource	"Entrez Gene"
		GraphId	"d4bac"
	]
	node [
		id	779823143
		identifier	"L:403693"
		XrefStatus	"mapped"
		SourceDir	"ETSB_20111201"
		canonicalName	"MDM2"
		ObjectType	"DATANODE"
		XrefId	"403693"
		Label	"MDM2"
		SourcePathway	"Hippo_signaling_human_HCC.gpml"
		XrefDatasource	"Entrez Gene"
		GraphId	"e7e6e"
	]
	node [
		id	443839046
		identifier	"L:79633"
		XrefStatus	"mapped"
		SourceDir	"ETSB_20111201"
		canonicalName	"FAT4"
		ObjectType	"DATANODE"
		XrefId	"79633"
		Label	"FAT4"
		SourcePathway	"hepatocellular_carcinoma_human.gpml; Hippo_signaling_human_HCC.gpml"
		XrefDatasource	"Entrez Gene"
		GraphId	"b5b58; fb019"
	]
	node [
		id	98122538
		identifier	"L:1276998"
		XrefStatus	"mapped"
		SourceDir	"ETSB_20111201"
		ObjectType	"DATANODE"
		XrefId	"1276998"
		Label	"JUN"
		SourcePathway	"hepatocellular_carcinoma_human.gpml"
		XrefDatasource	"Entrez Gene"
		GraphId	"aae14"
	]
	node [
		id	786373077
		identifier	"L:476219"
		XrefStatus	"mapped"
		SourceDir	"ETSB_20111201"
		ObjectType	"DATANODE"
		XrefId	"476219"
		SourcePathway	"fatty acid derived mediators of lipotoxicity_LV.gpml"
		XrefDatasource	"Entrez Gene"
		GraphId	"a2a1f"
	]
	node [
		id	759560307
		identifier	"L:395147"
		XrefStatus	"mapped"
		SourceDir	"ETSB_20111201"
		canonicalName	"Pkr"
		ObjectType	"DATANODE"
		XrefId	"395147"
		Label	"Pkr"
		SourcePathway	"TLR4-FFA pathway_LV.gpml"
		XrefDatasource	"Entrez Gene"
		GraphId	"b700b"
	]
	node [
		id	837228420
		identifier	"L:608477"
		XrefStatus	"mapped"
		SourceDir	"ETSB_20111201"
		canonicalName	"WBP2"
		ObjectType	"DATANODE"
		XrefId	"608477"
		SourcePathway	"Hippo_signaling_human_HCC.gpml"
		XrefDatasource	"Entrez Gene"
		GraphId	"c7996"
	]
	node [
		id	-2063900285
		identifier	"L:7161"
		XrefStatus	"mapped"
		SourceDir	"ETSB_20111201"
		canonicalName	"TP73"
		ObjectType	"DATANODE"
		XrefId	"7161"
		Label	"TP73"
		SourcePathway	"Hippo_signaling_human_HCC.gpml"
		XrefDatasource	"Entrez Gene"
		GraphId	"d7eff"
	]
	node [
		id	837262854
		identifier	"L:609920"
		XrefStatus	"mapped"
		SourceDir	"ETSB_20111201"
		canonicalName	"CDK6"
		ObjectType	"DATANODE"
		XrefId	"609920"
		Label	"CDK6"
		SourcePathway	"hepatocellular_carcinoma_human.gpml"
		XrefDatasource	"Entrez Gene"
		GraphId	"ba3f4"
	]
	node [
		id	787295729
		identifier	"L:486148"
		XrefStatus	"mapped"
		SourceDir	"ETSB_20111201"
		canonicalName	"IRS1_MOUSE"
		ObjectType	"DATANODE"
		XrefId	"486148"
		Label	"IRS1_MOUSE"
		SourcePathway	"Insulin signaling_LV.gpml"
		XrefDatasource	"Entrez Gene"
		GraphId	"dfab2; d0a02; a57f6"
	]
	node [
		id	759592884
		identifier	"L:396413"
		XrefStatus	"mapped"
		SourceDir	"ETSB_20111201"
		ObjectType	"DATANODE"
		XrefId	"396413"
		Label	"Fgf2"
		SourcePathway	"adipokines_under development.gpml"
		XrefDatasource	"Entrez Gene"
		GraphId	"c5af8"
	]
	node [
		id	439037090
		identifier	"L:23089"
		XrefStatus	"mapped"
		SourceDir	"ETSB_20111201"
		ObjectType	"DATANODE"
		XrefId	"23089"
		SourcePathway	"hepatocellular_carcinoma_human.gpml"
		XrefDatasource	"Entrez Gene"
		GraphId	"e2844"
	]
	node [
		id	729919372
		identifier	"L:282291"
		XrefStatus	"mapped"
		SourceDir	"ETSB_20111201"
		canonicalName	"IKBA"
		ObjectType	"DATANODE"
		XrefId	"282291"
		Label	"IKBA"
		SourcePathway	"NF-kB signaling_LV.gpml"
		XrefDatasource	"Entrez Gene"
		GraphId	"e07f4; c7159"
	]
	node [
		id	756706262
		identifier	"L:362788"
		XrefStatus	"mapped"
		SourceDir	"ETSB_20111201"
		canonicalName	"TRAF3"
		ObjectType	"DATANODE"
		XrefId	"362788"
		Label	"TRAF3"
		SourcePathway	"Hepatic inflammatory pathways.gpml; adipokines_under development.gpml"
		XrefDatasource	"Entrez Gene"
		GraphId	"b7bde; a2d05"
	]
	node [
		id	784557832
		identifier	"L:457440"
		XrefStatus	"mapped"
		SourceDir	"ETSB_20111201"
		ObjectType	"DATANODE"
		XrefId	"457440"
		SourcePathway	"adipokines_under development.gpml"
		XrefDatasource	"Entrez Gene"
		GraphId	"d9682"
	]
	node [
		id	729888526
		identifier	"L:281160"
		XrefStatus	"mapped"
		SourceDir	"ETSB_20111201"
		ObjectType	"DATANODE"
		XrefId	"281160"
		Label	"FGF1"
		SourcePathway	"adipokines_under development.gpml; Hippo_signaling_human_HCC.gpml"
		XrefDatasource	"Entrez Gene"
		GraphId	"eac6d; f6c49"
	]
	node [
		id	438023971
		identifier	"L:10011"
		XrefStatus	"mapped"
		SourceDir	"ETSB_20111201"
		ObjectType	"DATANODE"
		XrefId	"10011"
		Label	"SRA1"
		SourcePathway	"adipokines_under development.gpml"
		XrefDatasource	"Entrez Gene"
		GraphId	"adae7"
	]
	node [
		id	729888527
		identifier	"L:281161"
		XrefStatus	"mapped"
		SourceDir	"ETSB_20111201"
		ObjectType	"DATANODE"
		XrefId	"281161"
		Label	"Fgf2"
		SourcePathway	"adipokines_under development.gpml"
		XrefDatasource	"Entrez Gene"
		GraphId	"c5af8"
	]
	node [
		id	438023970
		identifier	"L:10010"
		XrefStatus	"mapped"
		SourceDir	"ETSB_20111201"
		canonicalName	"TANK
"
		ObjectType	"DATANODE"
		XrefId	"10010"
		SourcePathway	"NF-kB signaling_LV.gpml"
		XrefDatasource	"Entrez Gene"
		GraphId	"e5ca3"
	]
	node [
		id	730815898
		identifier	"L:291567"
		XrefStatus	"mapped"
		SourceDir	"ETSB_20111201"
		canonicalName	"Ppargc1b"
		ObjectType	"DATANODE"
		XrefId	"291567"
		SourcePathway	"M2-M1 switching macrophages_under development.gpml"
		XrefDatasource	"Entrez Gene"
		GraphId	"ed18f"
	]
	node [
		id	438054945
		identifier	"L:11186"
		XrefStatus	"mapped"
		SourceDir	"ETSB_20111201"
		canonicalName	"RASSF1"
		ObjectType	"DATANODE"
		XrefId	"11186"
		SourcePathway	"Hippo_signaling_human_HCC.gpml"
		XrefDatasource	"Entrez Gene"
		GraphId	"fd12e"
	]
	node [
		id	-2063836053
		identifier	"L:9611"
		XrefStatus	"mapped"
		SourceDir	"ETSB_20111201"
		ObjectType	"DATANODE"
		XrefId	"9611"
		Label	"SMRT"
		SourcePathway	"M2-M1 switching macrophages_under development.gpml"
		XrefDatasource	"Entrez Gene"
		GraphId	"f2233; c3446"
	]
	node [
		id	780866600
		identifier	"L:417730"
		XrefStatus	"mapped"
		SourceDir	"ETSB_20111201"
		canonicalName	"Cd36"
		ObjectType	"DATANODE"
		XrefId	"417730"
		Label	"CD36"
		SourcePathway	"adipose tissue inflammation.gpml; NRs as regulators of lipid-glucose-inflammation_LV.gpml; adipokines_under development.gpml"
		XrefDatasource	"Entrez Gene"
		GraphId	"e27e5; eb7d5; cbcb3"
	]
	node [
		id	781605767
		identifier	"L:421183"
		XrefStatus	"mapped"
		SourceDir	"ETSB_20111201"
		canonicalName	"p38a"
		ObjectType	"DATANODE"
		XrefId	"421183"
		SourcePathway	"Hepatic inflammatory pathways.gpml"
		XrefDatasource	"Entrez Gene"
		GraphId	"e2500"
	]
	node [
		id	784348306
		identifier	"L:450333"
		XrefStatus	"mapped"
		SourceDir	"ETSB_20111201"
		ObjectType	"DATANODE"
		XrefId	"450333"
		Label	"MRC1"
		SourcePathway	"M2-M1 switching macrophages_under development.gpml"
		XrefDatasource	"Entrez Gene"
		GraphId	"dcfd2"
	]
	node [
		id	728195153
		identifier	"L:266632"
		XrefStatus	"mapped"
		SourceDir	"ETSB_20111201"
		canonicalName	"IRAK4; IRAK4
; Irak4"
		ObjectType	"DATANODE"
		XrefId	"266632"
		Label	"IRAK4
"
		SourcePathway	"Hepatic inflammatory pathways.gpml; NF-kB signaling_LV.gpml; TLR4-FFA pathway_LV.gpml"
		XrefDatasource	"Entrez Gene"
		GraphId	"cf415; c2e3c; ea478"
	]
	node [
		id	753126532
		identifier	"L:326283"
		XrefStatus	"mapped"
		SourceDir	"ETSB_20111201"
		canonicalName	"SMAD3"
		ObjectType	"DATANODE"
		XrefId	"326283"
		Label	"SMAD3"
		SourcePathway	"M2-M1 switching macrophages_under development.gpml; Hippo_signaling_human_HCC.gpml"
		XrefDatasource	"Entrez Gene"
		GraphId	"a967e; c1749"
	]
	node [
		id	780866609
		identifier	"L:417739"
		XrefStatus	"mapped"
		SourceDir	"ETSB_20111201"
		canonicalName	"p38b"
		ObjectType	"DATANODE"
		XrefId	"417739"
		SourcePathway	"Hepatic inflammatory pathways.gpml"
		XrefDatasource	"Entrez Gene"
		GraphId	"fde97"
	]
	node [
		id	759560271
		identifier	"L:395132"
		XrefStatus	"mapped"
		SourceDir	"ETSB_20111201"
		canonicalName	"SMAD3"
		ObjectType	"DATANODE"
		XrefId	"395132"
		Label	"SMAD3"
		SourcePathway	"M2-M1 switching macrophages_under development.gpml; Hippo_signaling_human_HCC.gpml"
		XrefDatasource	"Entrez Gene"
		GraphId	"a967e; c1749"
	]
	node [
		id	-1508416514
		identifier	"L:4348890"
		XrefStatus	"mapped"
		SourceDir	"ETSB_20111201"
		canonicalName	"CSNK1A1"
		ObjectType	"DATANODE"
		XrefId	"4348890"
		SourcePathway	"Hippo_signaling_human_HCC.gpml"
		XrefDatasource	"Entrez Gene"
		GraphId	"fdcd2"
	]
	node [
		id	98204034
		identifier	"L:1279135"
		XrefStatus	"mapped"
		SourceDir	"ETSB_20111201"
		ObjectType	"DATANODE"
		XrefId	"1279135"
		SourcePathway	"adipokines_under development.gpml"
		XrefDatasource	"Entrez Gene"
		GraphId	"c90c0"
	]
	node [
		id	813159115
		identifier	"L:556641"
		XrefStatus	"mapped"
		SourceDir	"ETSB_20111201"
		ObjectType	"DATANODE"
		XrefId	"556641"
		SourcePathway	"fatty acid derived mediators of lipotoxicity_LV.gpml"
		XrefDatasource	"Entrez Gene"
		GraphId	"f156e"
	]
	node [
		id	-1448452312
		identifier	"L:4576303"
		XrefStatus	"mapped"
		SourceDir	"ETSB_20111201"
		ObjectType	"DATANODE"
		XrefId	"4576303"
		SourcePathway	"adipokines_under development.gpml"
		XrefDatasource	"Entrez Gene"
		GraphId	"c90c0"
	]
	node [
		id	98863275
		identifier	"L:1280530"
		XrefStatus	"mapped"
		SourceDir	"ETSB_20111201"
		canonicalName	"p38a"
		ObjectType	"DATANODE"
		XrefId	"1280530"
		SourcePathway	"Hepatic inflammatory pathways.gpml"
		XrefDatasource	"Entrez Gene"
		GraphId	"e2500"
	]
	node [
		id	759592856
		identifier	"L:396406"
		XrefStatus	"mapped"
		SourceDir	"ETSB_20111201"
		canonicalName	"CSF1R"
		ObjectType	"DATANODE"
		XrefId	"396406"
		Label	"CSF1R"
		SourcePathway	"hepatocellular_carcinoma_human.gpml"
		XrefDatasource	"Entrez Gene"
		GraphId	"bbbf4"
	]
	node [
		id	-1448452129
		identifier	"L:4576360"
		XrefStatus	"mapped"
		SourceDir	"ETSB_20111201"
		ObjectType	"DATANODE"
		XrefId	"4576360"
		SourcePathway	"adipokines_under development.gpml"
		XrefDatasource	"Entrez Gene"
		GraphId	"c90c0"
	]
	node [
		id	786284813
		identifier	"L:473362"
		XrefStatus	"mapped"
		SourceDir	"ETSB_20111201"
		canonicalName	"LOX-1"
		ObjectType	"DATANODE"
		XrefId	"473362"
		Label	"LOX-1"
		SourcePathway	"Hepatic inflammatory pathways.gpml"
		XrefDatasource	"Entrez Gene"
		GraphId	"afdbd; d9254"
	]
	node [
		id	759560368
		identifier	"L:395166"
		XrefStatus	"mapped"
		SourceDir	"ETSB_20111201"
		canonicalName	"FAT4"
		ObjectType	"DATANODE"
		XrefId	"395166"
		Label	"FAT4"
		SourcePathway	"hepatocellular_carcinoma_human.gpml; Hippo_signaling_human_HCC.gpml"
		XrefDatasource	"Entrez Gene"
		GraphId	"b5b58; fb019"
	]
	node [
		id	438949390
		identifier	"L:20208"
		XrefStatus	"mapped"
		SourceDir	"ETSB_20111201"
		canonicalName	"SAA1"
		ObjectType	"DATANODE"
		XrefId	"20208"
		Label	"SAA1"
		SourcePathway	"Hepatic inflammatory pathways.gpml"
		XrefDatasource	"Entrez Gene"
		GraphId	"e94c3; e7248"
	]
	node [
		id	438949391
		identifier	"L:20209"
		XrefStatus	"mapped"
		SourceDir	"ETSB_20111201"
		canonicalName	"SAA1"
		ObjectType	"DATANODE"
		XrefId	"20209"
		Label	"SAA1"
		SourcePathway	"Hepatic inflammatory pathways.gpml"
		XrefDatasource	"Entrez Gene"
		GraphId	"e94c3; e7248"
	]
	node [
		id	780836723
		identifier	"L:416707"
		XrefStatus	"mapped"
		SourceDir	"ETSB_20111201"
		canonicalName	"Mal"
		ObjectType	"DATANODE"
		XrefId	"416707"
		Label	"Mal"
		SourcePathway	"NF-kB signaling_LV.gpml; TLR4-FFA pathway_LV.gpml"
		XrefDatasource	"Entrez Gene"
		GraphId	"ab3f3; da3bf"
	]
	node [
		id	809406540
		identifier	"L:514787"
		XrefStatus	"mapped"
		SourceDir	"ETSB_20111201"
		canonicalName	"STK38L"
		ObjectType	"DATANODE"
		XrefId	"514787"
		Label	"STK38L"
		SourcePathway	"Hippo_signaling_human_HCC.gpml"
		XrefDatasource	"Entrez Gene"
		GraphId	"fd8c2"
	]
	node [
		id	97285313
		identifier	"L:1269630"
		XrefStatus	"mapped"
		SourceDir	"ETSB_20111201"
		canonicalName	"TAZ"
		ObjectType	"DATANODE"
		XrefId	"1269630"
		Label	"TAZ"
		SourcePathway	"hepatocellular_carcinoma_human.gpml; Hippo_signaling_human_HCC.gpml"
		XrefDatasource	"Entrez Gene"
		GraphId	"b7f93; ed850; cf1bd"
	]
	node [
		id	97939762
		identifier	"L:1270538"
		XrefStatus	"mapped"
		SourceDir	"ETSB_20111201"
		canonicalName	"CTNNB1"
		ObjectType	"DATANODE"
		XrefId	"1270538"
		Label	"CTNNB1"
		SourcePathway	"hepatocellular_carcinoma_human.gpml"
		XrefDatasource	"Entrez Gene"
		GraphId	"e4b97; fd27a; d6bfd"
	]
	node [
		id	729895255
		identifier	"L:281862"
		XrefStatus	"mapped"
		SourceDir	"ETSB_20111201"
		ObjectType	"DATANODE"
		XrefId	"281862"
		Label	"IL2RG"
		SourcePathway	"M2-M1 switching macrophages_under development.gpml"
		XrefDatasource	"Entrez Gene"
		GraphId	"cf24d"
	]
	node [
		id	729923188
		identifier	"L:282684"
		XrefStatus	"mapped"
		SourceDir	"ETSB_20111201"
		canonicalName	"CSNK1A1"
		ObjectType	"DATANODE"
		XrefId	"282684"
		SourcePathway	"Hippo_signaling_human_HCC.gpml"
		XrefDatasource	"Entrez Gene"
		GraphId	"fdcd2"
	]
	node [
		id	752025100
		identifier	"L:310341"
		XrefStatus	"mapped"
		SourceDir	"ETSB_20111201"
		canonicalName	"FAT4"
		ObjectType	"DATANODE"
		XrefId	"310341"
		Label	"FAT4"
		SourcePathway	"hepatocellular_carcinoma_human.gpml; Hippo_signaling_human_HCC.gpml"
		XrefDatasource	"Entrez Gene"
		GraphId	"b5b58; fb019"
	]
	node [
		id	-2064016590
		identifier	"L:3458"
		XrefStatus	"mapped"
		SourceDir	"ETSB_20111201"
		canonicalName	"IFNG"
		ObjectType	"DATANODE"
		XrefId	"3458"
		Label	"IFNG"
		SourcePathway	"Hepatic inflammatory pathways.gpml; adipose tissue scheme simplified.gpml; M2-M1 switching macrophages_under development.gpml; adipose tissue inflammation.gpml"
		XrefDatasource	"Entrez Gene"
		GraphId	"f342b; ab62e; bbc9e; d7a98; e7559"
	]
	node [
		id	439217564
		identifier	"L:29221"
		XrefStatus	"mapped"
		SourceDir	"ETSB_20111201"
		ObjectType	"DATANODE"
		XrefId	"29221"
		Label	"Arg1"
		SourcePathway	"M2-M1 switching macrophages_under development.gpml"
		XrefDatasource	"Entrez Gene"
		GraphId	"e88c0"
	]
	node [
		id	97223755
		identifier	"L:1267418"
		XrefStatus	"mapped"
		SourceDir	"ETSB_20111201"
		ObjectType	"DATANODE"
		XrefId	"1267418"
		SourcePathway	"adipose tissue inflammation.gpml"
		XrefDatasource	"Entrez Gene"
		GraphId	"ac54f"
	]
	node [
		id	438121192
		identifier	"L:13866"
		XrefStatus	"mapped"
		SourceDir	"ETSB_20111201"
		canonicalName	"ERBB2"
		ObjectType	"DATANODE"
		XrefId	"13866"
		Label	"ERBB2"
		SourcePathway	"hepatocellular_carcinoma_human.gpml"
		XrefDatasource	"Entrez Gene"
		GraphId	"a7a6b"
	]
	node [
		id	97223752
		identifier	"L:1267415"
		XrefStatus	"mapped"
		SourceDir	"ETSB_20111201"
		ObjectType	"DATANODE"
		XrefId	"1267415"
		SourcePathway	"Hepatic inflammatory pathways.gpml; adipose tissue inflammation.gpml"
		XrefDatasource	"Entrez Gene"
		GraphId	"a77a6; c7e77"
	]
	node [
		id	97223751
		identifier	"L:1267414"
		XrefStatus	"mapped"
		SourceDir	"ETSB_20111201"
		ObjectType	"DATANODE"
		XrefId	"1267414"
		SourcePathway	"adipose tissue inflammation.gpml"
		XrefDatasource	"Entrez Gene"
		GraphId	"cf766"
	]
	node [
		id	1100941317
		identifier	"L:2682364"
		XrefStatus	"mapped"
		SourceDir	"ETSB_20111201"
		ObjectType	"DATANODE"
		XrefId	"2682364"
		SourcePathway	"fatty acid derived mediators of lipotoxicity_LV.gpml"
		XrefDatasource	"Entrez Gene"
		GraphId	"d4bac"
	]
	node [
		id	785276669
		identifier	"L:460849"
		XrefStatus	"mapped"
		SourceDir	"ETSB_20111201"
		canonicalName	"TNIK"
		ObjectType	"DATANODE"
		XrefId	"460849"
		Label	"TNIK"
		SourcePathway	"NF-kB signaling_LV.gpml"
		XrefDatasource	"Entrez Gene"
		GraphId	"f6a7a"
	]
	node [
		id	809285206
		identifier	"L:510507"
		XrefStatus	"mapped"
		SourceDir	"ETSB_20111201"
		ObjectType	"DATANODE"
		XrefId	"510507"
		SourcePathway	"NRs as regulators of lipid-glucose-inflammation_LV.gpml"
		XrefDatasource	"Entrez Gene"
		GraphId	"bcf81"
	]
	node [
		id	785276668
		identifier	"L:460848"
		XrefStatus	"mapped"
		SourceDir	"ETSB_20111201"
		ObjectType	"DATANODE"
		XrefId	"460848"
		SourcePathway	"NRs as regulators of lipid-glucose-inflammation_LV.gpml"
		XrefDatasource	"Entrez Gene"
		GraphId	"d9512"
	]
	node [
		id	837915505
		identifier	"L:610668"
		XrefStatus	"mapped"
		SourceDir	"ETSB_20111201"
		ObjectType	"DATANODE"
		XrefId	"610668"
		SourcePathway	"adipose tissue inflammation.gpml"
		XrefDatasource	"Entrez Gene"
		GraphId	"e4675"
	]
	node [
		id	812976654
		identifier	"L:550286"
		XrefStatus	"mapped"
		SourceDir	"ETSB_20111201"
		canonicalName	"RAS; HRAS"
		ObjectType	"DATANODE"
		XrefId	"550286"
		Label	"RAS"
		SourcePathway	"NF-kB signaling_LV.gpml; hepatocellular_carcinoma_human.gpml"
		XrefDatasource	"Entrez Gene"
		GraphId	"ec3aa; df24a"
	]
	node [
		id	438949413
		identifier	"L:20210"
		XrefStatus	"mapped"
		SourceDir	"ETSB_20111201"
		ObjectType	"DATANODE"
		XrefId	"20210"
		SourcePathway	"adipokines_under development.gpml"
		XrefDatasource	"Entrez Gene"
		GraphId	"f478c"
	]
	node [
		id	759560339
		identifier	"L:395158"
		XrefStatus	"mapped"
		SourceDir	"ETSB_20111201"
		canonicalName	"NF2
(Merlin)"
		ObjectType	"DATANODE"
		XrefId	"395158"
		Label	"NF2
(Merlin)"
		SourcePathway	"Hippo_signaling_human_HCC.gpml"
		XrefDatasource	"Entrez Gene"
		GraphId	"c2546"
	]
	node [
		id	869489191
		identifier	"L:746178"
		XrefStatus	"mapped"
		SourceDir	"ETSB_20111201"
		ObjectType	"DATANODE"
		XrefId	"746178"
		SourcePathway	"overall pathway_inflammatory tone_2.gpml"
		XrefDatasource	"Entrez Gene"
		GraphId	"e14d8"
	]
	node [
		id	780866792
		identifier	"L:417796"
		XrefStatus	"mapped"
		SourceDir	"ETSB_20111201"
		canonicalName	"IRAK4; IRAK4
; Irak4"
		ObjectType	"DATANODE"
		XrefId	"417796"
		Label	"IRAK4
"
		SourcePathway	"Hepatic inflammatory pathways.gpml; NF-kB signaling_LV.gpml; TLR4-FFA pathway_LV.gpml"
		XrefDatasource	"Entrez Gene"
		GraphId	"cf415; c2e3c; ea478"
	]
	node [
		id	788316432
		identifier	"L:499985"
		XrefStatus	"mapped"
		SourceDir	"ETSB_20111201"
		canonicalName	"Cd36"
		ObjectType	"DATANODE"
		XrefId	"499985"
		Label	"CD36"
		SourcePathway	"adipose tissue inflammation.gpml; NRs as regulators of lipid-glucose-inflammation_LV.gpml; adipokines_under development.gpml"
		XrefDatasource	"Entrez Gene"
		GraphId	"e27e5; eb7d5; cbcb3"
	]
	node [
		id	445507501
		identifier	"L:93687"
		XrefStatus	"mapped"
		SourceDir	"ETSB_20111201"
		canonicalName	"CSNK1A1"
		ObjectType	"DATANODE"
		XrefId	"93687"
		SourcePathway	"Hippo_signaling_human_HCC.gpml"
		XrefDatasource	"Entrez Gene"
		GraphId	"fdcd2"
	]
	node [
		id	809288178
		identifier	"L:510833"
		XrefStatus	"mapped"
		SourceDir	"ETSB_20111201"
		ObjectType	"DATANODE"
		XrefId	"510833"
		SourcePathway	"adipokines_under development.gpml"
		XrefDatasource	"Entrez Gene"
		GraphId	"c21fa"
	]
	node [
		id	753065805
		identifier	"L:324125"
		XrefStatus	"mapped"
		SourceDir	"ETSB_20111201"
		canonicalName	"STK3
(MST2)

; STK3 (MST2)"
		ObjectType	"DATANODE"
		XrefId	"324125"
		Label	"STK3 (MST2)"
		SourcePathway	"hepatocellular_carcinoma_human.gpml; Hippo_signaling_human_HCC.gpml"
		XrefDatasource	"Entrez Gene"
		GraphId	"a7418; d053a"
	]
	node [
		id	785454356
		identifier	"L:466714"
		XrefStatus	"mapped"
		SourceDir	"ETSB_20111201"
		ObjectType	"DATANODE"
		XrefId	"466714"
		SourcePathway	"fatty acid derived mediators of lipotoxicity_LV.gpml"
		XrefDatasource	"Entrez Gene"
		GraphId	"ee02a"
	]
	node [
		id	-1508630102
		identifier	"L:4341312"
		XrefStatus	"mapped"
		SourceDir	"ETSB_20111201"
		canonicalName	"NDRG1"
		ObjectType	"DATANODE"
		XrefId	"4341312"
		Label	"NDRG1"
		SourcePathway	"Hippo_signaling_human_HCC.gpml"
		XrefDatasource	"Entrez Gene"
		GraphId	"f3d0f"
	]
	node [
		id	-2063900310
		identifier	"L:7157"
		XrefStatus	"mapped"
		SourceDir	"ETSB_20111201"
		canonicalName	"TP53"
		ObjectType	"DATANODE"
		XrefId	"7157"
		Label	"TP53"
		SourcePathway	"hepatocellular_carcinoma_human.gpml; Hippo_signaling_human_HCC.gpml"
		XrefDatasource	"Entrez Gene"
		GraphId	"cfec9; a1505"
	]
	node [
		id	759560333
		identifier	"L:395152"
		XrefStatus	"mapped"
		SourceDir	"ETSB_20111201"
		canonicalName	"AXIN2"
		ObjectType	"DATANODE"
		XrefId	"395152"
		Label	"AXIN2"
		SourcePathway	"hepatocellular_carcinoma_human.gpml"
		XrefDatasource	"Entrez Gene"
		GraphId	"bcee5"
	]
	node [
		id	730132593
		identifier	"L:289754"
		XrefStatus	"mapped"
		SourceDir	"ETSB_20111201"
		ObjectType	"DATANODE"
		XrefId	"289754"
		Label	"XBP1"
		SourcePathway	"ER stress.gpml"
		XrefDatasource	"Entrez Gene"
		GraphId	"f3b60"
	]
	node [
		id	-1448452128
		identifier	"L:4576361"
		XrefStatus	"mapped"
		SourceDir	"ETSB_20111201"
		ObjectType	"DATANODE"
		XrefId	"4576361"
		SourcePathway	"adipokines_under development.gpml"
		XrefDatasource	"Entrez Gene"
		GraphId	"c90c0"
	]
	node [
		id	873122515
		identifier	"L:784008"
		XrefStatus	"mapped"
		SourceDir	"ETSB_20111201"
		ObjectType	"DATANODE"
		XrefId	"784008"
		SourcePathway	"adipokines_under development.gpml"
		XrefDatasource	"Entrez Gene"
		GraphId	"df76c"
	]
	node [
		id	781664200
		identifier	"L:423021"
		XrefStatus	"mapped"
		SourceDir	"ETSB_20111201"
		canonicalName	"NLRP3; Nlrp3"
		ObjectType	"DATANODE"
		XrefId	"423021"
		Label	"Nlrp3"
		SourcePathway	"Hepatic inflammatory pathways.gpml; adipose tissue inflammation.gpml"
		XrefDatasource	"Entrez Gene"
		GraphId	"d2c70; a0ff3"
	]
	node [
		id	729895169
		identifier	"L:281839"
		XrefStatus	"mapped"
		SourceDir	"ETSB_20111201"
		canonicalName	"ICAM1"
		ObjectType	"DATANODE"
		XrefId	"281839"
		Label	"ICAM1"
		SourcePathway	"Hepatic inflammatory pathways.gpml; adipose tissue inflammation.gpml; adipokines_under development.gpml"
		XrefDatasource	"Entrez Gene"
		GraphId	"dde26; f47ba; d440c; ec8b5"
	]
	node [
		id	788072147
		identifier	"L:491320"
		XrefStatus	"mapped"
		SourceDir	"ETSB_20111201"
		canonicalName	"Lcn2"
		ObjectType	"DATANODE"
		XrefId	"491320"
		SourcePathway	"adipose tissue inflammation.gpml; adipokines_under development.gpml"
		XrefDatasource	"Entrez Gene"
		GraphId	"f9a34; b807d"
	]
	node [
		id	-1508626197
		identifier	"L:4341731"
		XrefStatus	"mapped"
		SourceDir	"ETSB_20111201"
		ObjectType	"DATANODE"
		XrefId	"4341731"
		SourcePathway	"adipokines_under development.gpml"
		XrefDatasource	"Entrez Gene"
		GraphId	"e592f"
	]
	node [
		id	-1393406328
		identifier	"L:100331028"
		XrefStatus	"mapped"
		SourceDir	"ETSB_20111201"
		ObjectType	"DATANODE"
		XrefId	"100331028"
		SourcePathway	"adipokines_under development.gpml"
		XrefDatasource	"Entrez Gene"
		GraphId	"c258c"
	]
	node [
		id	439221503
		identifier	"L:29653"
		XrefStatus	"mapped"
		SourceDir	"ETSB_20111201"
		ObjectType	"DATANODE"
		XrefId	"29653"
		SourcePathway	"fatty acid derived mediators of lipotoxicity_LV.gpml"
		XrefDatasource	"Entrez Gene"
		GraphId	"afb1c"
	]
	node [
		id	439130212
		identifier	"L:26457"
		XrefStatus	"mapped"
		SourceDir	"ETSB_20111201"
		ObjectType	"DATANODE"
		XrefId	"26457"
		Label	"FATP"
		SourcePathway	"NRs as regulators of lipid-glucose-inflammation_LV.gpml"
		XrefDatasource	"Entrez Gene"
		GraphId	"dc625; d254e"
	]
	node [
		id	2044957662
		identifier	"L:3878299"
		XrefStatus	"mapped"
		SourceDir	"ETSB_20111201"
		canonicalName	"STK38L"
		ObjectType	"DATANODE"
		XrefId	"3878299"
		Label	"STK38L"
		SourcePathway	"Hippo_signaling_human_HCC.gpml"
		XrefDatasource	"Entrez Gene"
		GraphId	"fd8c2"
	]
	node [
		id	897231395
		identifier	"L:837892"
		XrefStatus	"mapped"
		SourceDir	"ETSB_20111201"
		canonicalName	"PPP2R1A"
		ObjectType	"DATANODE"
		XrefId	"837892"
		SourcePathway	"Hippo_signaling_human_HCC.gpml"
		XrefDatasource	"Entrez Gene"
		GraphId	"e3580"
	]
	node [
		id	-2063926384
		identifier	"L:6514"
		XrefStatus	"mapped"
		SourceDir	"ETSB_20111201"
		ObjectType	"DATANODE"
		XrefId	"6514"
		SourcePathway	"NRs as regulators of lipid-glucose-inflammation_LV.gpml"
		XrefDatasource	"Entrez Gene"
		GraphId	"d9512"
	]
	node [
		id	-2063900406
		identifier	"L:7124"
		XrefStatus	"mapped"
		SourceDir	"ETSB_20111201"
		canonicalName	"TNFA"
		ObjectType	"DATANODE"
		XrefId	"7124"
		Label	"TNFA"
		SourcePathway	"Hepatic inflammatory pathways.gpml; NF-kB signaling_LV.gpml; M2-M1 switching macrophages_under development.gpml; adipose tissue inflammation.gpml; hepatocellular_carcinoma_human.gpml; adipokines_under development.gpml"
		XrefDatasource	"Entrez Gene"
		GraphId	"d5803; c7b05; c3d52; fe40c; d8287; a625a; c63a6; a206b; c6de2; b4cc8; d3eee; ab693; e5247"
	]
	node [
		id	-2064016527
		identifier	"L:3479"
		XrefStatus	"mapped"
		SourceDir	"ETSB_20111201"
		ObjectType	"DATANODE"
		XrefId	"3479"
		SourcePathway	"adipokines_under development.gpml"
		XrefDatasource	"Entrez Gene"
		GraphId	"aeea2"
	]
	node [
		id	782528268
		identifier	"L:431066"
		XrefStatus	"mapped"
		SourceDir	"ETSB_20111201"
		ObjectType	"DATANODE"
		XrefId	"431066"
		SourcePathway	"fatty acid derived mediators of lipotoxicity_LV.gpml; NRs as regulators of lipid-glucose-inflammation_LV.gpml"
		XrefDatasource	"Entrez Gene"
		GraphId	"f0c65; c578f"
	]
	node [
		id	-2063900402
		identifier	"L:7128"
		XrefStatus	"mapped"
		SourceDir	"ETSB_20111201"
		canonicalName	"TNFAIP3"
		ObjectType	"DATANODE"
		XrefId	"7128"
		SourcePathway	"hepatocellular_carcinoma_human.gpml"
		XrefDatasource	"Entrez Gene"
		GraphId	"f5de2"
	]
	node [
		id	-2063923283
		identifier	"L:6885"
		XrefStatus	"mapped"
		SourceDir	"ETSB_20111201"
		canonicalName	"Map3k7"
		ObjectType	"DATANODE"
		XrefId	"6885"
		Label	"Map3k7"
		SourcePathway	"NF-kB signaling_LV.gpml"
		XrefDatasource	"Entrez Gene"
		GraphId	"c7d02"
	]
	node [
		id	759560424
		identifier	"L:395180"
		XrefStatus	"mapped"
		SourceDir	"ETSB_20111201"
		ObjectType	"DATANODE"
		XrefId	"395180"
		SourcePathway	"adipokines_under development.gpml"
		XrefDatasource	"Entrez Gene"
		GraphId	"ebb97"
	]
	node [
		id	811221682
		identifier	"L:533526"
		XrefStatus	"mapped"
		SourceDir	"ETSB_20111201"
		ObjectType	"DATANODE"
		XrefId	"533526"
		SourcePathway	"hepatocellular_carcinoma_human.gpml"
		XrefDatasource	"Entrez Gene"
		GraphId	"b2adc"
	]
	node [
		id	814106599
		identifier	"L:567021"
		XrefStatus	"mapped"
		SourceDir	"ETSB_20111201"
		canonicalName	"IRE1"
		ObjectType	"DATANODE"
		XrefId	"567021"
		SourcePathway	"ER stress.gpml"
		XrefDatasource	"Entrez Gene"
		GraphId	"a3cf4"
	]
	node [
		id	98889377
		identifier	"L:1281180"
		XrefStatus	"mapped"
		SourceDir	"ETSB_20111201"
		canonicalName	"BTRC"
		ObjectType	"DATANODE"
		XrefId	"1281180"
		SourcePathway	"Hippo_signaling_human_HCC.gpml"
		XrefDatasource	"Entrez Gene"
		GraphId	"ec86d"
	]
	node [
		id	786284880
		identifier	"L:473387"
		XrefStatus	"mapped"
		SourceDir	"ETSB_20111201"
		canonicalName	"KRAS"
		ObjectType	"DATANODE"
		XrefId	"473387"
		SourcePathway	"hepatocellular_carcinoma_human.gpml"
		XrefDatasource	"Entrez Gene"
		GraphId	"cf86f"
	]
	node [
		id	439036960
		identifier	"L:23043"
		XrefStatus	"mapped"
		SourceDir	"ETSB_20111201"
		canonicalName	"TNIK"
		ObjectType	"DATANODE"
		XrefId	"23043"
		Label	"TNIK"
		SourcePathway	"NF-kB signaling_LV.gpml"
		XrefDatasource	"Entrez Gene"
		GraphId	"f6a7a"
	]
	node [
		id	440886913
		identifier	"L:43350"
		XrefStatus	"mapped"
		SourceDir	"ETSB_20111201"
		ObjectType	"DATANODE"
		XrefId	"43350"
		SourcePathway	"fatty acid derived mediators of lipotoxicity_LV.gpml"
		XrefDatasource	"Entrez Gene"
		GraphId	"afb1c"
	]
	node [
		id	98858539
		identifier	"L:1280057"
		XrefStatus	"mapped"
		SourceDir	"ETSB_20111201"
		canonicalName	"PPP2R1A"
		ObjectType	"DATANODE"
		XrefId	"1280057"
		SourcePathway	"Hippo_signaling_human_HCC.gpml"
		XrefDatasource	"Entrez Gene"
		GraphId	"e3580"
	]
	node [
		id	98144358
		identifier	"L:1277104"
		XrefStatus	"mapped"
		SourceDir	"ETSB_20111201"
		canonicalName	"SRC"
		ObjectType	"DATANODE"
		XrefId	"1277104"
		SourcePathway	"Hippo_signaling_human_HCC.gpml"
		XrefDatasource	"Entrez Gene"
		GraphId	"f2d0b"
	]
	node [
		id	-1393398579
		identifier	"L:100331847"
		XrefStatus	"mapped"
		SourceDir	"ETSB_20111201"
		ObjectType	"DATANODE"
		XrefId	"100331847"
		Label	"BIRC5"
		SourcePathway	"Hippo_signaling_human_HCC.gpml"
		XrefDatasource	"Entrez Gene"
		GraphId	"f1697"
	]
	node [
		id	869489250
		identifier	"L:746195"
		XrefStatus	"mapped"
		SourceDir	"ETSB_20111201"
		ObjectType	"DATANODE"
		XrefId	"746195"
		SourcePathway	"adipose tissue inflammation.gpml"
		XrefDatasource	"Entrez Gene"
		GraphId	"fdcee"
	]
	node [
		id	755007919
		identifier	"L:347700"
		XrefStatus	"mapped"
		SourceDir	"ETSB_20111201"
		canonicalName	"Pkr"
		ObjectType	"DATANODE"
		XrefId	"347700"
		Label	"Pkr"
		SourcePathway	"TLR4-FFA pathway_LV.gpml"
		XrefDatasource	"Entrez Gene"
		GraphId	"b700b"
	]
	node [
		id	837909549
		identifier	"L:610004"
		XrefStatus	"mapped"
		SourceDir	"ETSB_20111201"
		canonicalName	"JAK3"
		ObjectType	"DATANODE"
		XrefId	"610004"
		SourcePathway	"M2-M1 switching macrophages_under development.gpml"
		XrefDatasource	"Entrez Gene"
		GraphId	"ca27e"
	]
	node [
		id	869553388
		identifier	"L:748614"
		XrefStatus	"mapped"
		SourceDir	"ETSB_20111201"
		canonicalName	"RIP"
		ObjectType	"DATANODE"
		XrefId	"748614"
		Label	"RIP"
		SourcePathway	"NF-kB signaling_LV.gpml"
		XrefDatasource	"Entrez Gene"
		GraphId	"d0714"
	]
	node [
		id	785513067
		identifier	"L:468641"
		XrefStatus	"mapped"
		SourceDir	"ETSB_20111201"
		ObjectType	"DATANODE"
		XrefId	"468641"
		SourcePathway	"Hepatic inflammatory pathways.gpml"
		XrefDatasource	"Entrez Gene"
		GraphId	"fd3dd"
	]
	node [
		id	809288117
		identifier	"L:510814"
		XrefStatus	"mapped"
		SourceDir	"ETSB_20111201"
		canonicalName	"Stat1"
		ObjectType	"DATANODE"
		XrefId	"510814"
		Label	"Stat1"
		SourcePathway	"Hepatic inflammatory pathways.gpml"
		XrefDatasource	"Entrez Gene"
		GraphId	"e8898"
	]
	node [
		id	438024127
		identifier	"L:10062"
		XrefStatus	"mapped"
		SourceDir	"ETSB_20111201"
		canonicalName	"NR1H3"
		ObjectType	"DATANODE"
		XrefId	"10062"
		SourcePathway	"M2-M1 switching macrophages_under development.gpml; adipose tissue inflammation.gpml"
		XrefDatasource	"Entrez Gene"
		GraphId	"e491f; dd251"
	]
	node [
		id	440795654
		identifier	"L:40165"
		XrefStatus	"mapped"
		SourceDir	"ETSB_20111201"
		canonicalName	"STK38L"
		ObjectType	"DATANODE"
		XrefId	"40165"
		Label	"STK38L"
		SourcePathway	"Hippo_signaling_human_HCC.gpml"
		XrefDatasource	"Entrez Gene"
		GraphId	"fd8c2"
	]
	node [
		id	-2063900376
		identifier	"L:7133"
		XrefStatus	"mapped"
		SourceDir	"ETSB_20111201"
		canonicalName	"Tnfrsf1b; TNFRSF1B"
		ObjectType	"DATANODE"
		XrefId	"7133"
		Label	"TNFRSF1B"
		SourcePathway	"NF-kB signaling_LV.gpml; hepatocellular_carcinoma_human.gpml"
		XrefDatasource	"Entrez Gene"
		GraphId	"a3d3f; da9b8"
	]
	node [
		id	784470537
		identifier	"L:454691"
		XrefStatus	"mapped"
		SourceDir	"ETSB_20111201"
		canonicalName	"MLX"
		ObjectType	"DATANODE"
		XrefId	"454691"
		SourcePathway	"adipose tissue inflammation.gpml"
		XrefDatasource	"Entrez Gene"
		GraphId	"a9a45"
	]
	node [
		id	780862857
		identifier	"L:417368"
		XrefStatus	"mapped"
		SourceDir	"ETSB_20111201"
		canonicalName	"WBP2"
		ObjectType	"DATANODE"
		XrefId	"417368"
		SourcePathway	"Hippo_signaling_human_HCC.gpml"
		XrefDatasource	"Entrez Gene"
		GraphId	"c7996"
	]
	node [
		id	781760518
		identifier	"L:426792"
		XrefStatus	"mapped"
		SourceDir	"ETSB_20111201"
		canonicalName	"IKK2; IKKB_MOUSE"
		ObjectType	"DATANODE"
		XrefId	"426792"
		Label	"IKK2"
		SourcePathway	"Hepatic inflammatory pathways.gpml; NF-kB signaling_LV.gpml; TLR4-FFA pathway_LV.gpml; Insulin signaling_LV.gpml"
		XrefDatasource	"Entrez Gene"
		GraphId	"df049; ba0d4; d164d; b83a1"
	]
	node [
		id	439217660
		identifier	"L:29254"
		XrefStatus	"mapped"
		SourceDir	"ETSB_20111201"
		ObjectType	"DATANODE"
		XrefId	"29254"
		SourcePathway	"fatty acid derived mediators of lipotoxicity_LV.gpml"
		XrefDatasource	"Entrez Gene"
		GraphId	"ec95b"
	]
	node [
		id	869496848
		identifier	"L:746968"
		XrefStatus	"mapped"
		SourceDir	"ETSB_20111201"
		canonicalName	"CDK6"
		ObjectType	"DATANODE"
		XrefId	"746968"
		Label	"CDK6"
		SourcePathway	"hepatocellular_carcinoma_human.gpml"
		XrefDatasource	"Entrez Gene"
		GraphId	"ba3f4"
	]
	node [
		id	783695792
		identifier	"L:449638"
		XrefStatus	"mapped"
		SourceDir	"ETSB_20111201"
		ObjectType	"DATANODE"
		XrefId	"449638"
		Label	"LEP"
		SourcePathway	"adipose tissue inflammation.gpml; mirobiota en inflammation.gpml; adipokines_under development.gpml"
		XrefDatasource	"Entrez Gene"
		GraphId	"ba9e3; f877c; cdfd6"
	]
	node [
		id	729895227
		identifier	"L:281855"
		XrefStatus	"mapped"
		SourceDir	"ETSB_20111201"
		canonicalName	"NEMO (IKKgamma); IKKg"
		ObjectType	"DATANODE"
		XrefId	"281855"
		Label	"NEMO"
		SourcePathway	"Hepatic inflammatory pathways.gpml; NF-kB signaling_LV.gpml; TLR4-FFA pathway_LV.gpml"
		XrefDatasource	"Entrez Gene"
		GraphId	"a1e2a; ace6b; f1a2b"
	]
	node [
		id	729895226
		identifier	"L:281854"
		XrefStatus	"mapped"
		SourceDir	"ETSB_20111201"
		canonicalName	"IKK2; IKKB_MOUSE"
		ObjectType	"DATANODE"
		XrefId	"281854"
		Label	"IKK2"
		SourcePathway	"Hepatic inflammatory pathways.gpml; NF-kB signaling_LV.gpml; TLR4-FFA pathway_LV.gpml; Insulin signaling_LV.gpml"
		XrefDatasource	"Entrez Gene"
		GraphId	"df049; ba0d4; d164d; b83a1"
	]
	node [
		id	897254336
		identifier	"L:838153"
		XrefStatus	"mapped"
		SourceDir	"ETSB_20111201"
		ObjectType	"DATANODE"
		XrefId	"838153"
		SourcePathway	"adipokines_under development.gpml"
		XrefDatasource	"Entrez Gene"
		GraphId	"c21fa"
	]
	node [
		id	785276573
		identifier	"L:460816"
		XrefStatus	"mapped"
		SourceDir	"ETSB_20111201"
		canonicalName	"IL12A"
		ObjectType	"DATANODE"
		XrefId	"460816"
		Label	"IL12A"
		SourcePathway	"Hepatic inflammatory pathways.gpml"
		XrefDatasource	"Entrez Gene"
		GraphId	"a852b; f7ecf"
	]
	node [
		id	-2063900377
		identifier	"L:7132"
		XrefStatus	"mapped"
		SourceDir	"ETSB_20111201"
		canonicalName	"Tnfrsf1a; TNFRSF1A"
		ObjectType	"DATANODE"
		XrefId	"7132"
		Label	"TNFRSF1A"
		SourcePathway	"NF-kB signaling_LV.gpml; adipose tissue inflammation.gpml; hepatocellular_carcinoma_human.gpml"
		XrefDatasource	"Entrez Gene"
		GraphId	"a716d; fd38b; fc303"
	]
	node [
		id	441986396
		identifier	"L:59086"
		XrefStatus	"mapped"
		SourceDir	"ETSB_20111201"
		canonicalName	"TGFB1
"
		ObjectType	"DATANODE"
		XrefId	"59086"
		Label	"TGFB1
"
		SourcePathway	"Hepatic inflammatory pathways.gpml; M2-M1 switching macrophages_under development.gpml; adipose tissue inflammation.gpml; hepatocellular_carcinoma_human.gpml; adipokines_under development.gpml"
		XrefDatasource	"Entrez Gene"
		GraphId	"cecec; f48dc; b0cf0; ba579; a34a6; a833d"
	]
	node [
		id	729895229
		identifier	"L:281857"
		XrefStatus	"mapped"
		SourceDir	"ETSB_20111201"
		canonicalName	"IL12B"
		ObjectType	"DATANODE"
		XrefId	"281857"
		Label	"IL12B"
		SourcePathway	"Hepatic inflammatory pathways.gpml"
		XrefDatasource	"Entrez Gene"
		GraphId	"eab0a; bdb9e"
	]
	node [
		id	784352155
		identifier	"L:450738"
		XrefStatus	"mapped"
		SourceDir	"ETSB_20111201"
		ObjectType	"DATANODE"
		XrefId	"450738"
		SourcePathway	"fatty acid derived mediators of lipotoxicity_LV.gpml"
		XrefDatasource	"Entrez Gene"
		GraphId	"afb1c"
	]
	node [
		id	97970664
		identifier	"L:1271683"
		XrefStatus	"mapped"
		SourceDir	"ETSB_20111201"
		canonicalName	"CSNK1A1"
		ObjectType	"DATANODE"
		XrefId	"1271683"
		SourcePathway	"Hippo_signaling_human_HCC.gpml"
		XrefDatasource	"Entrez Gene"
		GraphId	"fdcd2"
	]
	node [
		id	729895228
		identifier	"L:281856"
		XrefStatus	"mapped"
		SourceDir	"ETSB_20111201"
		canonicalName	"IL12A"
		ObjectType	"DATANODE"
		XrefId	"281856"
		Label	"IL12A"
		SourcePathway	"Hepatic inflammatory pathways.gpml"
		XrefDatasource	"Entrez Gene"
		GraphId	"a852b; f7ecf"
	]
	node [
		id	896152129
		identifier	"L:822171"
		XrefStatus	"mapped"
		SourceDir	"ETSB_20111201"
		canonicalName	"PPP2R1A"
		ObjectType	"DATANODE"
		XrefId	"822171"
		SourcePathway	"Hippo_signaling_human_HCC.gpml"
		XrefDatasource	"Entrez Gene"
		GraphId	"e3580"
	]
	node [
		id	780778192
		identifier	"L:414834"
		XrefStatus	"mapped"
		SourceDir	"ETSB_20111201"
		ObjectType	"DATANODE"
		XrefId	"414834"
		SourcePathway	"NRs as regulators of lipid-glucose-inflammation_LV.gpml"
		XrefDatasource	"Entrez Gene"
		GraphId	"bcf81"
	]
	node [
		id	439100265
		identifier	"L:25406"
		XrefStatus	"mapped"
		SourceDir	"ETSB_20111201"
		canonicalName	"CD44"
		ObjectType	"DATANODE"
		XrefId	"25406"
		SourcePathway	"Hippo_signaling_human_HCC.gpml"
		XrefDatasource	"Entrez Gene"
		GraphId	"e3e4c"
	]
	node [
		id	438060745
		identifier	"L:11799"
		XrefStatus	"mapped"
		SourceDir	"ETSB_20111201"
		ObjectType	"DATANODE"
		XrefId	"11799"
		Label	"BIRC5"
		SourcePathway	"Hippo_signaling_human_HCC.gpml"
		XrefDatasource	"Entrez Gene"
		GraphId	"f1697"
	]
	node [
		id	1874824077
		identifier	"L:3291574"
		XrefStatus	"mapped"
		SourceDir	"ETSB_20111201"
		ObjectType	"DATANODE"
		XrefId	"3291574"
		SourcePathway	"overall pathway_inflammatory tone_2.gpml"
		XrefDatasource	"Entrez Gene"
		GraphId	"a6b14"
	]
	node [
		id	837173513
		identifier	"L:606931"
		XrefStatus	"mapped"
		SourceDir	"ETSB_20111201"
		canonicalName	"CDK2"
		ObjectType	"DATANODE"
		XrefId	"606931"
		Label	"CDK2"
		SourcePathway	"hepatocellular_carcinoma_human.gpml"
		XrefDatasource	"Entrez Gene"
		GraphId	"dd3f0"
	]
	node [
		id	439994273
		identifier	"L:34495"
		XrefStatus	"mapped"
		SourceDir	"ETSB_20111201"
		ObjectType	"DATANODE"
		XrefId	"34495"
		SourcePathway	"adipose tissue inflammation.gpml"
		XrefDatasource	"Entrez Gene"
		GraphId	"b3965"
	]
	node [
		id	896129844
		identifier	"L:821915"
		XrefStatus	"mapped"
		SourceDir	"ETSB_20111201"
		canonicalName	"CSNK1A1"
		ObjectType	"DATANODE"
		XrefId	"821915"
		SourcePathway	"Hippo_signaling_human_HCC.gpml"
		XrefDatasource	"Entrez Gene"
		GraphId	"fdcd2"
	]
	node [
		id	694948402
		identifier	"L:116637"
		XrefStatus	"mapped"
		SourceDir	"ETSB_20111201"
		canonicalName	"CCL4"
		ObjectType	"DATANODE"
		XrefId	"116637"
		Label	"CCL4"
		SourcePathway	"Hepatic inflammatory pathways.gpml"
		XrefDatasource	"Entrez Gene"
		GraphId	"f87ac; ed002"
	]
	node [
		id	697539260
		identifier	"L:140539"
		XrefStatus	"mapped"
		SourceDir	"ETSB_20111201"
		ObjectType	"DATANODE"
		XrefId	"140539"
		SourcePathway	"adipose tissue inflammation.gpml"
		XrefDatasource	"Entrez Gene"
		GraphId	"cf766"
	]
	node [
		id	810385825
		identifier	"L:526392"
		XrefStatus	"mapped"
		SourceDir	"ETSB_20111201"
		canonicalName	"Nfkb2"
		ObjectType	"DATANODE"
		XrefId	"526392"
		Label	"Nfkb2"
		SourcePathway	"TLR4-FFA pathway_LV.gpml"
		XrefDatasource	"Entrez Gene"
		GraphId	"a10d3; f72a9"
	]
	node [
		id	729891319
		identifier	"L:281433"
		XrefStatus	"mapped"
		SourceDir	"ETSB_20111201"
		canonicalName	"SAP"
		ObjectType	"DATANODE"
		XrefId	"281433"
		Label	"SAP"
		SourcePathway	"Hepatic inflammatory pathways.gpml"
		XrefDatasource	"Entrez Gene"
		GraphId	"d206d; b0444"
	]
	node [
		id	-2063989685
		identifier	"L:4155"
		XrefStatus	"mapped"
		SourceDir	"ETSB_20111201"
		canonicalName	"MBL - collectin"
		ObjectType	"DATANODE"
		XrefId	"4155"
		Label	"MBL - collectin"
		SourcePathway	"Hepatic inflammatory pathways.gpml"
		XrefDatasource	"Entrez Gene"
		GraphId	"f1c1a; d444a"
	]
	node [
		id	71971858
		identifier	"L:929"
		XrefStatus	"mapped"
		SourceDir	"ETSB_20111201"
		ObjectType	"DATANODE"
		XrefId	"929"
		SourcePathway	"mirobiota en inflammation.gpml; overall pathway_inflammatory tone_2.gpml"
		XrefDatasource	"Entrez Gene"
		GraphId	"ab518; cb072"
	]
	node [
		id	442883037
		identifier	"L:68393"
		XrefStatus	"mapped"
		SourceDir	"ETSB_20111201"
		ObjectType	"DATANODE"
		XrefId	"68393"
		SourcePathway	"fatty acid derived mediators of lipotoxicity_LV.gpml; NRs as regulators of lipid-glucose-inflammation_LV.gpml"
		XrefDatasource	"Entrez Gene"
		GraphId	"d3d6f; c1fb2"
	]
	node [
		id	441986211
		identifier	"L:59027"
		XrefStatus	"mapped"
		SourceDir	"ETSB_20111201"
		canonicalName	"NAMPT"
		ObjectType	"DATANODE"
		XrefId	"59027"
		Label	"NAMPT"
		SourcePathway	"M2-M1 switching macrophages_under development.gpml; adipokines_under development.gpml"
		XrefDatasource	"Entrez Gene"
		GraphId	"eab6d; ba5e6"
	]
	node [
		id	787122679
		identifier	"L:480720"
		XrefStatus	"mapped"
		SourceDir	"ETSB_20111201"
		ObjectType	"DATANODE"
		XrefId	"480720"
		SourcePathway	"adipokines_under development.gpml"
		XrefDatasource	"Entrez Gene"
		GraphId	"efb33"
	]
	node [
		id	759560461
		identifier	"L:395196"
		XrefStatus	"mapped"
		SourceDir	"ETSB_20111201"
		canonicalName	"IL1B"
		ObjectType	"DATANODE"
		XrefId	"395196"
		Label	"IL1B"
		SourcePathway	"Hepatic inflammatory pathways.gpml; NF-kB signaling_LV.gpml; adipose tissue inflammation.gpml; adipokines_under development.gpml"
		XrefDatasource	"Entrez Gene"
		GraphId	"f4070; f5f8a; dfb9d; bf276; a5f5f; ed80e; cf6a7; dac7a; d056d"
	]
	node [
		id	439875817
		identifier	"L:30510"
		XrefStatus	"mapped"
		SourceDir	"ETSB_20111201"
		canonicalName	"TCF7L2
(TCF4)"
		ObjectType	"DATANODE"
		XrefId	"30510"
		Label	"TCF7L2
(TCF4)"
		SourcePathway	"hepatocellular_carcinoma_human.gpml"
		XrefDatasource	"Entrez Gene"
		GraphId	"e4b46"
	]
	node [
		id	700457753
		identifier	"L:175417"
		XrefStatus	"mapped"
		SourceDir	"ETSB_20111201"
		ObjectType	"DATANODE"
		XrefId	"175417"
		SourcePathway	"fatty acid derived mediators of lipotoxicity_LV.gpml; NRs as regulators of lipid-glucose-inflammation_LV.gpml"
		XrefDatasource	"Entrez Gene"
		GraphId	"d3d6f; c1fb2"
	]
	node [
		id	438210503
		identifier	"L:16846"
		XrefStatus	"mapped"
		SourceDir	"ETSB_20111201"
		ObjectType	"DATANODE"
		XrefId	"16846"
		Label	"LEP"
		SourcePathway	"adipose tissue inflammation.gpml; mirobiota en inflammation.gpml; adipokines_under development.gpml"
		XrefDatasource	"Entrez Gene"
		GraphId	"ba9e3; f877c; cdfd6"
	]
	node [
		id	729888343
		identifier	"L:281103"
		XrefStatus	"mapped"
		SourceDir	"ETSB_20111201"
		ObjectType	"DATANODE"
		XrefId	"281103"
		Label	"CTGF"
		SourcePathway	"Hippo_signaling_human_HCC.gpml"
		XrefDatasource	"Entrez Gene"
		GraphId	"ad034"
	]
	node [
		id	2071506147
		identifier	"L:3950761"
		XrefStatus	"mapped"
		SourceDir	"ETSB_20111201"
		ObjectType	"DATANODE"
		XrefId	"3950761"
		SourcePathway	"adipose tissue inflammation.gpml"
		XrefDatasource	"Entrez Gene"
		GraphId	"cf766"
	]
	node [
		id	700544209
		identifier	"L:178104"
		XrefStatus	"mapped"
		SourceDir	"ETSB_20111201"
		canonicalName	"KRAS"
		ObjectType	"DATANODE"
		XrefId	"178104"
		SourcePathway	"hepatocellular_carcinoma_human.gpml"
		XrefDatasource	"Entrez Gene"
		GraphId	"cf86f"
	]
	node [
		id	837173547
		identifier	"L:606944"
		XrefStatus	"mapped"
		SourceDir	"ETSB_20111201"
		ObjectType	"DATANODE"
		XrefId	"606944"
		Label	"SRA1"
		SourcePathway	"adipokines_under development.gpml"
		XrefDatasource	"Entrez Gene"
		GraphId	"adae7"
	]
	node [
		id	787148634
		identifier	"L:481328"
		XrefStatus	"mapped"
		SourceDir	"ETSB_20111201"
		canonicalName	"IL1R1; Il1r1"
		ObjectType	"DATANODE"
		XrefId	"481328"
		Label	"Il1r1"
		SourcePathway	"Hepatic inflammatory pathways.gpml; NF-kB signaling_LV.gpml"
		XrefDatasource	"Entrez Gene"
		GraphId	"fbbd7; c1485"
	]
	node [
		id	438210499
		identifier	"L:16842"
		XrefStatus	"mapped"
		SourceDir	"ETSB_20111201"
		canonicalName	"LEF1"
		ObjectType	"DATANODE"
		XrefId	"16842"
		Label	"LEF1"
		SourcePathway	"hepatocellular_carcinoma_human.gpml"
		XrefDatasource	"Entrez Gene"
		GraphId	"b7ae0"
	]
	node [
		id	2071506150
		identifier	"L:3950764"
		XrefStatus	"mapped"
		SourceDir	"ETSB_20111201"
		ObjectType	"DATANODE"
		XrefId	"3950764"
		SourcePathway	"adipose tissue inflammation.gpml"
		XrefDatasource	"Entrez Gene"
		GraphId	"ac54f"
	]
	node [
		id	813897999
		identifier	"L:560000"
		XrefStatus	"mapped"
		SourceDir	"ETSB_20111201"
		ObjectType	"DATANODE"
		XrefId	"560000"
		SourcePathway	"fatty acid derived mediators of lipotoxicity_LV.gpml"
		XrefDatasource	"Entrez Gene"
		GraphId	"b071a"
	]
	node [
		id	700483817
		identifier	"L:176050"
		XrefStatus	"mapped"
		SourceDir	"ETSB_20111201"
		canonicalName	"MLXIP"
		ObjectType	"DATANODE"
		XrefId	"176050"
		SourcePathway	"adipose tissue inflammation.gpml"
		XrefDatasource	"Entrez Gene"
		GraphId	"b84e1"
	]
	node [
		id	759560464
		identifier	"L:395199"
		XrefStatus	"mapped"
		SourceDir	"ETSB_20111201"
		ObjectType	"DATANODE"
		XrefId	"395199"
		Label	"IL2RG"
		SourcePathway	"M2-M1 switching macrophages_under development.gpml"
		XrefDatasource	"Entrez Gene"
		GraphId	"cf24d"
	]
	node [
		id	438240359
		identifier	"L:17869"
		XrefStatus	"mapped"
		SourceDir	"ETSB_20111201"
		ObjectType	"DATANODE"
		XrefId	"17869"
		Label	"MYC"
		SourcePathway	"hepatocellular_carcinoma_human.gpml"
		XrefDatasource	"Entrez Gene"
		GraphId	"ec26a"
	]
	node [
		id	-1393367926
		identifier	"L:100332911"
		XrefStatus	"mapped"
		SourceDir	"ETSB_20111201"
		ObjectType	"DATANODE"
		XrefId	"100332911"
		SourcePathway	"fatty acid derived mediators of lipotoxicity_LV.gpml"
		XrefDatasource	"Entrez Gene"
		GraphId	"afb1c"
	]
	node [
		id	753009321
		identifier	"L:322493"
		XrefStatus	"mapped"
		SourceDir	"ETSB_20111201"
		ObjectType	"DATANODE"
		XrefId	"322493"
		SourcePathway	"NRs as regulators of lipid-glucose-inflammation_LV.gpml"
		XrefDatasource	"Entrez Gene"
		GraphId	"d9512"
	]
	node [
		id	71971919
		identifier	"L:948"
		XrefStatus	"mapped"
		SourceDir	"ETSB_20111201"
		canonicalName	"Cd36"
		ObjectType	"DATANODE"
		XrefId	"948"
		Label	"CD36"
		SourcePathway	"adipose tissue inflammation.gpml; NRs as regulators of lipid-glucose-inflammation_LV.gpml; adipokines_under development.gpml"
		XrefDatasource	"Entrez Gene"
		GraphId	"e27e5; eb7d5; cbcb3"
	]
	node [
		id	438060674
		identifier	"L:11770"
		XrefStatus	"mapped"
		SourceDir	"ETSB_20111201"
		ObjectType	"DATANODE"
		XrefId	"11770"
		SourcePathway	"adipokines_under development.gpml"
		XrefDatasource	"Entrez Gene"
		GraphId	"e9226"
	]
	node [
		id	-2063865593
		identifier	"L:8694"
		XrefStatus	"mapped"
		SourceDir	"ETSB_20111201"
		ObjectType	"DATANODE"
		XrefId	"8694"
		SourcePathway	"fatty acid derived mediators of lipotoxicity_LV.gpml"
		XrefDatasource	"Entrez Gene"
		GraphId	"b87f7"
	]
	node [
		id	781575730
		identifier	"L:420105"
		XrefStatus	"mapped"
		SourceDir	"ETSB_20111201"
		ObjectType	"DATANODE"
		XrefId	"420105"
		SourcePathway	"Hepatic inflammatory pathways.gpml"
		XrefDatasource	"Entrez Gene"
		GraphId	"fd3dd"
	]
	node [
		id	813132088
		identifier	"L:555906"
		XrefStatus	"mapped"
		SourceDir	"ETSB_20111201"
		canonicalName	"Ppargc1b"
		ObjectType	"DATANODE"
		XrefId	"555906"
		SourcePathway	"M2-M1 switching macrophages_under development.gpml"
		XrefDatasource	"Entrez Gene"
		GraphId	"ed18f"
	]
	node [
		id	785389253
		identifier	"L:464191"
		XrefStatus	"mapped"
		SourceDir	"ETSB_20111201"
		ObjectType	"DATANODE"
		XrefId	"464191"
		SourcePathway	"NRs as regulators of lipid-glucose-inflammation_LV.gpml"
		XrefDatasource	"Entrez Gene"
		GraphId	"bcf81"
	]
	node [
		id	811225616
		identifier	"L:533953"
		XrefStatus	"mapped"
		SourceDir	"ETSB_20111201"
		canonicalName	"IRAK1; IRAK1
"
		ObjectType	"DATANODE"
		XrefId	"533953"
		Label	"IRAK1
"
		SourcePathway	"Hepatic inflammatory pathways.gpml; NF-kB signaling_LV.gpml"
		XrefDatasource	"Entrez Gene"
		GraphId	"a19f7; f64a1"
	]
	node [
		id	779907624
		identifier	"L:406169"
		XrefStatus	"mapped"
		SourceDir	"ETSB_20111201"
		ObjectType	"DATANODE"
		XrefId	"406169"
		SourcePathway	"ER stress.gpml"
		XrefDatasource	"Entrez Gene"
		GraphId	"f77a2"
	]
	node [
		id	784464591
		identifier	"L:454037"
		XrefStatus	"mapped"
		SourceDir	"ETSB_20111201"
		canonicalName	"MAPK3
(ERK1)"
		ObjectType	"DATANODE"
		XrefId	"454037"
		Label	"MAPK3
(ERK1)"
		SourcePathway	"hepatocellular_carcinoma_human.gpml"
		XrefDatasource	"Entrez Gene"
		GraphId	"ce336"
	]
	node [
		id	779907620
		identifier	"L:406165"
		XrefStatus	"mapped"
		SourceDir	"ETSB_20111201"
		ObjectType	"DATANODE"
		XrefId	"406165"
		SourcePathway	"fatty acid derived mediators of lipotoxicity_LV.gpml"
		XrefDatasource	"Entrez Gene"
		GraphId	"b9a45"
	]
	node [
		id	787265129
		identifier	"L:485095"
		XrefStatus	"mapped"
		SourceDir	"ETSB_20111201"
		ObjectType	"DATANODE"
		XrefId	"485095"
		SourcePathway	"adipokines_under development.gpml"
		XrefDatasource	"Entrez Gene"
		GraphId	"efbb1; e7746"
	]
	node [
		id	98118444
		identifier	"L:1276516"
		XrefStatus	"mapped"
		SourceDir	"ETSB_20111201"
		ObjectType	"DATANODE"
		XrefId	"1276516"
		SourcePathway	"adipokines_under development.gpml"
		XrefDatasource	"Entrez Gene"
		GraphId	"c90c0"
	]
	node [
		id	71971950
		identifier	"L:958"
		XrefStatus	"mapped"
		SourceDir	"ETSB_20111201"
		canonicalName	"Cd40"
		ObjectType	"DATANODE"
		XrefId	"958"
		Label	"Cd40"
		SourcePathway	"NF-kB signaling_LV.gpml"
		XrefDatasource	"Entrez Gene"
		GraphId	"cd8df"
	]
	node [
		id	71971951
		identifier	"L:959"
		XrefStatus	"mapped"
		SourceDir	"ETSB_20111201"
		canonicalName	"CD40L_MOUSE"
		ObjectType	"DATANODE"
		XrefId	"959"
		SourcePathway	"NF-kB signaling_LV.gpml"
		XrefDatasource	"Entrez Gene"
		GraphId	"df00b"
	]
	node [
		id	694944618
		identifier	"L:116255"
		XrefStatus	"mapped"
		SourceDir	"ETSB_20111201"
		ObjectType	"DATANODE"
		XrefId	"116255"
		SourcePathway	"fatty acid derived mediators of lipotoxicity_LV.gpml; NRs as regulators of lipid-glucose-inflammation_LV.gpml"
		XrefDatasource	"Entrez Gene"
		GraphId	"d3d6f; c1fb2"
	]
	node [
		id	785276699
		identifier	"L:460858"
		XrefStatus	"mapped"
		SourceDir	"ETSB_20111201"
		canonicalName	"PIK3CA
(PI3K)"
		ObjectType	"DATANODE"
		XrefId	"460858"
		Label	"PIK3CA
(PI3K)"
		SourcePathway	"hepatocellular_carcinoma_human.gpml"
		XrefDatasource	"Entrez Gene"
		GraphId	"f5f8c"
	]
	node [
		id	-533208282
		identifier	"L:5667842"
		XrefStatus	"mapped"
		SourceDir	"ETSB_20111201"
		ObjectType	"DATANODE"
		XrefId	"5667842"
		SourcePathway	"adipokines_under development.gpml"
		XrefDatasource	"Entrez Gene"
		GraphId	"c90c0"
	]
	node [
		id	697539283
		identifier	"L:140541"
		XrefStatus	"mapped"
		SourceDir	"ETSB_20111201"
		ObjectType	"DATANODE"
		XrefId	"140541"
		SourcePathway	"adipose tissue inflammation.gpml"
		XrefDatasource	"Entrez Gene"
		GraphId	"ac54f"
	]
	node [
		id	729895102
		identifier	"L:281814"
		XrefStatus	"mapped"
		SourceDir	"ETSB_20111201"
		ObjectType	"DATANODE"
		XrefId	"281814"
		SourcePathway	"adipose tissue inflammation.gpml"
		XrefDatasource	"Entrez Gene"
		GraphId	"fdcee"
	]
	node [
		id	785450479
		identifier	"L:466302"
		XrefStatus	"mapped"
		SourceDir	"ETSB_20111201"
		canonicalName	"RAS; HRAS"
		ObjectType	"DATANODE"
		XrefId	"466302"
		Label	"RAS"
		SourcePathway	"NF-kB signaling_LV.gpml; hepatocellular_carcinoma_human.gpml"
		XrefDatasource	"Entrez Gene"
		GraphId	"ec3aa; df24a"
	]
	node [
		id	697539282
		identifier	"L:140540"
		XrefStatus	"mapped"
		SourceDir	"ETSB_20111201"
		ObjectType	"DATANODE"
		XrefId	"140540"
		SourcePathway	"Hepatic inflammatory pathways.gpml; adipose tissue inflammation.gpml"
		XrefDatasource	"Entrez Gene"
		GraphId	"a77a6; c7e77"
	]
	node [
		id	781636361
		identifier	"L:422230"
		XrefStatus	"mapped"
		SourceDir	"ETSB_20111201"
		canonicalName	"Il13ra1"
		ObjectType	"DATANODE"
		XrefId	"422230"
		Label	"Il13ra1"
		SourcePathway	"M2-M1 switching macrophages_under development.gpml"
		XrefDatasource	"Entrez Gene"
		GraphId	"a395d"
	]
	node [
		id	752149105
		identifier	"L:314856"
		XrefStatus	"mapped"
		SourceDir	"ETSB_20111201"
		canonicalName	"MDM2"
		ObjectType	"DATANODE"
		XrefId	"314856"
		Label	"MDM2"
		SourcePathway	"Hippo_signaling_human_HCC.gpml"
		XrefDatasource	"Entrez Gene"
		GraphId	"e7e6e"
	]
	node [
		id	-1393375578
		identifier	"L:100332126"
		XrefStatus	"mapped"
		SourceDir	"ETSB_20111201"
		ObjectType	"DATANODE"
		XrefId	"100332126"
		Label	"BIRC5"
		SourcePathway	"Hippo_signaling_human_HCC.gpml"
		XrefDatasource	"Entrez Gene"
		GraphId	"f1697"
	]
	node [
		id	697543068
		identifier	"L:140924"
		XrefStatus	"mapped"
		SourceDir	"ETSB_20111201"
		ObjectType	"DATANODE"
		XrefId	"140924"
		Label	"IL2RG"
		SourcePathway	"M2-M1 switching macrophages_under development.gpml"
		XrefDatasource	"Entrez Gene"
		GraphId	"cf24d"
	]
	node [
		id	785396887
		identifier	"L:464979"
		XrefStatus	"mapped"
		SourceDir	"ETSB_20111201"
		canonicalName	"JAK2"
		ObjectType	"DATANODE"
		XrefId	"464979"
		Label	"JAK2"
		SourcePathway	"hepatocellular_carcinoma_human.gpml"
		XrefDatasource	"Entrez Gene"
		GraphId	"d3ed2"
	]
	node [
		id	838121991
		identifier	"L:617423"
		XrefStatus	"mapped"
		SourceDir	"ETSB_20111201"
		canonicalName	"YAP1"
		ObjectType	"DATANODE"
		XrefId	"617423"
		Label	"YAP1"
		SourcePathway	"hepatocellular_carcinoma_human.gpml; Hippo_signaling_human_HCC.gpml"
		XrefDatasource	"Entrez Gene"
		GraphId	"f36d5; f0594; c4a05; ee4b5"
	]
	node [
		id	787265101
		identifier	"L:485088"
		XrefStatus	"mapped"
		SourceDir	"ETSB_20111201"
		ObjectType	"DATANODE"
		XrefId	"485088"
		SourcePathway	"Hepatic inflammatory pathways.gpml"
		XrefDatasource	"Entrez Gene"
		GraphId	"fd3dd"
	]
	node [
		id	811284141
		identifier	"L:535820"
		XrefStatus	"mapped"
		SourceDir	"ETSB_20111201"
		ObjectType	"DATANODE"
		XrefId	"535820"
		SourcePathway	"ER stress.gpml"
		XrefDatasource	"Entrez Gene"
		GraphId	"f74da"
	]
	node [
		id	870269582
		identifier	"L:751795"
		XrefStatus	"mapped"
		SourceDir	"ETSB_20111201"
		canonicalName	"CRP"
		ObjectType	"DATANODE"
		XrefId	"751795"
		Label	"CRP"
		SourcePathway	"Hepatic inflammatory pathways.gpml"
		XrefDatasource	"Entrez Gene"
		GraphId	"ccf8d; b0563"
	]
	node [
		id	438143295
		identifier	"L:14066"
		XrefStatus	"mapped"
		SourceDir	"ETSB_20111201"
		ObjectType	"DATANODE"
		XrefId	"14066"
		SourcePathway	"adipokines_under development.gpml"
		XrefDatasource	"Entrez Gene"
		GraphId	"df76c"
	]
	node [
		id	71971973
		identifier	"L:960"
		XrefStatus	"mapped"
		SourceDir	"ETSB_20111201"
		canonicalName	"CD44"
		ObjectType	"DATANODE"
		XrefId	"960"
		SourcePathway	"Hippo_signaling_human_HCC.gpml"
		XrefDatasource	"Entrez Gene"
		GraphId	"e3e4c"
	]
	node [
		id	896213451
		identifier	"L:824315"
		XrefStatus	"mapped"
		SourceDir	"ETSB_20111201"
		ObjectType	"DATANODE"
		XrefId	"824315"
		SourcePathway	"fatty acid derived mediators of lipotoxicity_LV.gpml"
		XrefDatasource	"Entrez Gene"
		GraphId	"ee02a"
	]
	node [
		id	-2064043562
		identifier	"L:2736"
		XrefStatus	"mapped"
		SourceDir	"ETSB_20111201"
		ObjectType	"DATANODE"
		XrefId	"2736"
		Label	"GLI2"
		SourcePathway	"Hippo_signaling_human_HCC.gpml"
		XrefDatasource	"Entrez Gene"
		GraphId	"e7b26"
	]
	node [
		id	2044934502
		identifier	"L:3877966"
		XrefStatus	"mapped"
		SourceDir	"ETSB_20111201"
		canonicalName	"PPP2CA"
		ObjectType	"DATANODE"
		XrefId	"3877966"
		SourcePathway	"Hippo_signaling_human_HCC.gpml"
		XrefDatasource	"Entrez Gene"
		GraphId	"a9cef"
	]
	node [
		id	783638063
		identifier	"L:447811"
		XrefStatus	"mapped"
		SourceDir	"ETSB_20111201"
		canonicalName	"RASSF1"
		ObjectType	"DATANODE"
		XrefId	"447811"
		SourcePathway	"Hippo_signaling_human_HCC.gpml"
		XrefDatasource	"Entrez Gene"
		GraphId	"fd12e"
	]
	node [
		id	439007206
		identifier	"L:22059"
		XrefStatus	"mapped"
		SourceDir	"ETSB_20111201"
		canonicalName	"TP53"
		ObjectType	"DATANODE"
		XrefId	"22059"
		Label	"TP53"
		SourcePathway	"hepatocellular_carcinoma_human.gpml; Hippo_signaling_human_HCC.gpml"
		XrefDatasource	"Entrez Gene"
		GraphId	"cfec9; a1505"
	]
	node [
		id	438210413
		identifier	"L:16819"
		XrefStatus	"mapped"
		SourceDir	"ETSB_20111201"
		canonicalName	"Lcn2"
		ObjectType	"DATANODE"
		XrefId	"16819"
		SourcePathway	"adipose tissue inflammation.gpml; adipokines_under development.gpml"
		XrefDatasource	"Entrez Gene"
		GraphId	"f9a34; b807d"
	]
	node [
		id	1127907872
		identifier	"L:2768940"
		XrefStatus	"mapped"
		SourceDir	"ETSB_20111201"
		canonicalName	"PPP2R1A"
		ObjectType	"DATANODE"
		XrefId	"2768940"
		SourcePathway	"Hippo_signaling_human_HCC.gpml"
		XrefDatasource	"Entrez Gene"
		GraphId	"e3580"
	]
	node [
		id	2071505999
		identifier	"L:3950718"
		XrefStatus	"mapped"
		SourceDir	"ETSB_20111201"
		ObjectType	"DATANODE"
		XrefId	"3950718"
		SourcePathway	"Hepatic inflammatory pathways.gpml; adipose tissue inflammation.gpml"
		XrefDatasource	"Entrez Gene"
		GraphId	"a77a6; c7e77"
	]
	node [
		id	439007230
		identifier	"L:22062"
		XrefStatus	"mapped"
		SourceDir	"ETSB_20111201"
		canonicalName	"TP73"
		ObjectType	"DATANODE"
		XrefId	"22062"
		Label	"TP73"
		SourcePathway	"Hippo_signaling_human_HCC.gpml"
		XrefDatasource	"Entrez Gene"
		GraphId	"d7eff"
	]
	node [
		id	697543037
		identifier	"L:140914"
		XrefStatus	"mapped"
		SourceDir	"ETSB_20111201"
		canonicalName	"LOX-1"
		ObjectType	"DATANODE"
		XrefId	"140914"
		Label	"LOX-1"
		SourcePathway	"Hepatic inflammatory pathways.gpml"
		XrefDatasource	"Entrez Gene"
		GraphId	"afdbd; d9254"
	]
	node [
		id	784557778
		identifier	"L:457428"
		XrefStatus	"mapped"
		SourceDir	"ETSB_20111201"
		canonicalName	"CRP"
		ObjectType	"DATANODE"
		XrefId	"457428"
		Label	"CRP"
		SourcePathway	"Hepatic inflammatory pathways.gpml"
		XrefDatasource	"Entrez Gene"
		GraphId	"ccf8d; b0563"
	]
	node [
		id	-2064078008
		identifier	"L:1281"
		XrefStatus	"mapped"
		SourceDir	"ETSB_20111201"
		ObjectType	"DATANODE"
		XrefId	"1281"
		SourcePathway	"adipokines_under development.gpml"
		XrefDatasource	"Entrez Gene"
		GraphId	"c21fa"
	]
	node [
		id	-2064078007
		identifier	"L:1282"
		XrefStatus	"mapped"
		SourceDir	"ETSB_20111201"
		ObjectType	"DATANODE"
		XrefId	"1282"
		SourcePathway	"adipokines_under development.gpml"
		XrefDatasource	"Entrez Gene"
		GraphId	"b1b7f"
	]
	node [
		id	-2063989563
		identifier	"L:4193"
		XrefStatus	"mapped"
		SourceDir	"ETSB_20111201"
		canonicalName	"MDM2"
		ObjectType	"DATANODE"
		XrefId	"4193"
		Label	"MDM2"
		SourcePathway	"Hippo_signaling_human_HCC.gpml"
		XrefDatasource	"Entrez Gene"
		GraphId	"e7e6e"
	]
	node [
		id	869315188
		identifier	"L:740658"
		XrefStatus	"mapped"
		SourceDir	"ETSB_20111201"
		ObjectType	"DATANODE"
		XrefId	"740658"
		SourcePathway	"adipokines_under development.gpml"
		XrefDatasource	"Entrez Gene"
		GraphId	"b9520"
	]
	node [
		id	730932952
		identifier	"L:295305"
		XrefStatus	"mapped"
		SourceDir	"ETSB_20111201"
		ObjectType	"DATANODE"
		XrefId	"295305"
		SourcePathway	"fatty acid derived mediators of lipotoxicity_LV.gpml"
		XrefDatasource	"Entrez Gene"
		GraphId	"a03c2"
	]
	node [
		id	895294730
		identifier	"L:814810"
		XrefStatus	"mapped"
		SourceDir	"ETSB_20111201"
		canonicalName	"IRAK4; IRAK4
; Irak4"
		ObjectType	"DATANODE"
		XrefId	"814810"
		Label	"IRAK4
"
		SourcePathway	"Hepatic inflammatory pathways.gpml; NF-kB signaling_LV.gpml; TLR4-FFA pathway_LV.gpml"
		XrefDatasource	"Entrez Gene"
		GraphId	"cf415; c2e3c; ea478"
	]
	node [
		id	751368896
		identifier	"L:309295"
		XrefStatus	"mapped"
		SourceDir	"ETSB_20111201"
		canonicalName	"NEMO (IKKgamma); IKKg"
		ObjectType	"DATANODE"
		XrefId	"309295"
		Label	"NEMO"
		SourcePathway	"Hepatic inflammatory pathways.gpml; NF-kB signaling_LV.gpml; TLR4-FFA pathway_LV.gpml"
		XrefDatasource	"Entrez Gene"
		GraphId	"a1e2a; ace6b; f1a2b"
	]
	node [
		id	439075432
		identifier	"L:24954"
		XrefStatus	"mapped"
		SourceDir	"ETSB_20111201"
		canonicalName	"IR-p"
		ObjectType	"DATANODE"
		XrefId	"24954"
		Label	"IR-p"
		SourcePathway	"Insulin signaling_LV.gpml"
		XrefDatasource	"Entrez Gene"
		GraphId	"a66c0; e5eca"
	]
	node [
		id	2044873953
		identifier	"L:3875860"
		XrefStatus	"mapped"
		SourceDir	"ETSB_20111201"
		canonicalName	"MAPK3
(ERK1)"
		ObjectType	"DATANODE"
		XrefId	"3875860"
		Label	"MAPK3
(ERK1)"
		SourcePathway	"hepatocellular_carcinoma_human.gpml"
		XrefDatasource	"Entrez Gene"
		GraphId	"ce336"
	]
	node [
		id	898987822
		identifier	"L:854700"
		XrefStatus	"mapped"
		SourceDir	"ETSB_20111201"
		canonicalName	"MOBKL1B
(MOB1)"
		ObjectType	"DATANODE"
		XrefId	"854700"
		Label	"MOBKL1B
(MOB1)"
		SourcePathway	"Hippo_signaling_human_HCC.gpml"
		XrefDatasource	"Entrez Gene"
		GraphId	"facf0"
	]
	node [
		id	808596167
		identifier	"L:508105"
		XrefStatus	"mapped"
		SourceDir	"ETSB_20111201"
		canonicalName	"TNFAIP3"
		ObjectType	"DATANODE"
		XrefId	"508105"
		SourcePathway	"hepatocellular_carcinoma_human.gpml"
		XrefDatasource	"Entrez Gene"
		GraphId	"f5de2"
	]
	node [
		id	759506424
		identifier	"L:393722"
		XrefStatus	"mapped"
		SourceDir	"ETSB_20111201"
		ObjectType	"DATANODE"
		XrefId	"393722"
		SourcePathway	"fatty acid derived mediators of lipotoxicity_LV.gpml"
		XrefDatasource	"Entrez Gene"
		GraphId	"d4bac"
	]
	node [
		id	-2064077977
		identifier	"L:1291"
		XrefStatus	"mapped"
		SourceDir	"ETSB_20111201"
		ObjectType	"DATANODE"
		XrefId	"1291"
		SourcePathway	"adipokines_under development.gpml"
		XrefDatasource	"Entrez Gene"
		GraphId	"a21d3"
	]
	node [
		id	438949668
		identifier	"L:20297"
		XrefStatus	"mapped"
		SourceDir	"ETSB_20111201"
		canonicalName	"CCL20
"
		ObjectType	"DATANODE"
		XrefId	"20297"
		Label	"CCL20
"
		SourcePathway	"Hepatic inflammatory pathways.gpml"
		XrefDatasource	"Entrez Gene"
		GraphId	"f08f4; d7990"
	]
	node [
		id	438949667
		identifier	"L:20296"
		XrefStatus	"mapped"
		SourceDir	"ETSB_20111201"
		canonicalName	"CCL2
"
		ObjectType	"DATANODE"
		XrefId	"20296"
		Label	"CCL2"
		SourcePathway	"Hepatic inflammatory pathways.gpml; adipokines_under development.gpml"
		XrefDatasource	"Entrez Gene"
		GraphId	"f685d; b280f; f70a4; ee139; c2ac0"
	]
	node [
		id	438237377
		identifier	"L:17533"
		XrefStatus	"mapped"
		SourceDir	"ETSB_20111201"
		ObjectType	"DATANODE"
		XrefId	"17533"
		Label	"MRC1"
		SourcePathway	"M2-M1 switching macrophages_under development.gpml"
		XrefDatasource	"Entrez Gene"
		GraphId	"dcfd2"
	]
	node [
		id	787117940
		identifier	"L:480244"
		XrefStatus	"mapped"
		SourceDir	"ETSB_20111201"
		canonicalName	"JUB"
		ObjectType	"DATANODE"
		XrefId	"480244"
		SourcePathway	"Hippo_signaling_human_HCC.gpml"
		XrefDatasource	"Entrez Gene"
		GraphId	"fb80a"
	]
	node [
		id	438233595
		identifier	"L:17153"
		XrefStatus	"mapped"
		SourceDir	"ETSB_20111201"
		canonicalName	"Mal"
		ObjectType	"DATANODE"
		XrefId	"17153"
		Label	"Mal"
		SourcePathway	"NF-kB signaling_LV.gpml; TLR4-FFA pathway_LV.gpml"
		XrefDatasource	"Entrez Gene"
		GraphId	"ab3f3; da3bf"
	]
	node [
		id	-2064078063
		identifier	"L:1268"
		XrefStatus	"mapped"
		SourceDir	"ETSB_20111201"
		ObjectType	"DATANODE"
		XrefId	"1268"
		SourcePathway	"mirobiota en inflammation.gpml"
		XrefDatasource	"Entrez Gene"
		GraphId	"dc9e6; f62d6"
	]
	node [
		id	814077959
		identifier	"L:566185"
		XrefStatus	"mapped"
		SourceDir	"ETSB_20111201"
		canonicalName	"CASP1"
		ObjectType	"DATANODE"
		XrefId	"566185"
		Label	"CASP1"
		SourcePathway	"Hepatic inflammatory pathways.gpml; M2-M1 switching macrophages_under development.gpml; adipose tissue inflammation.gpml"
		XrefDatasource	"Entrez Gene"
		GraphId	"bca3c; e93da; df9f6; aafc3"
	]
	node [
		id	438143352
		identifier	"L:14081"
		XrefStatus	"mapped"
		SourceDir	"ETSB_20111201"
		ObjectType	"DATANODE"
		XrefId	"14081"
		SourcePathway	"fatty acid derived mediators of lipotoxicity_LV.gpml"
		XrefDatasource	"Entrez Gene"
		GraphId	"f7add"
	]
	node [
		id	439100329
		identifier	"L:25428"
		XrefStatus	"mapped"
		SourceDir	"ETSB_20111201"
		ObjectType	"DATANODE"
		XrefId	"25428"
		SourcePathway	"NRs as regulators of lipid-glucose-inflammation_LV.gpml"
		XrefDatasource	"Entrez Gene"
		GraphId	"bcf81"
	]
	node [
		id	439007139
		identifier	"L:22034"
		XrefStatus	"mapped"
		SourceDir	"ETSB_20111201"
		canonicalName	"Traf6"
		ObjectType	"DATANODE"
		XrefId	"22034"
		Label	"Traf6"
		SourcePathway	"NF-kB signaling_LV.gpml; TLR4-FFA pathway_LV.gpml"
		XrefDatasource	"Entrez Gene"
		GraphId	"f90b0; be919"
	]
	node [
		id	440024865
		identifier	"L:35540"
		XrefStatus	"mapped"
		SourceDir	"ETSB_20111201"
		canonicalName	"NR1H3"
		ObjectType	"DATANODE"
		XrefId	"35540"
		SourcePathway	"M2-M1 switching macrophages_under development.gpml; adipose tissue inflammation.gpml"
		XrefDatasource	"Entrez Gene"
		GraphId	"e491f; dd251"
	]
	node [
		id	784348462
		identifier	"L:450384"
		XrefStatus	"mapped"
		SourceDir	"ETSB_20111201"
		canonicalName	"Cot/ Map3k8"
		ObjectType	"DATANODE"
		XrefId	"450384"
		Label	"Cot/ Map3k8"
		SourcePathway	"NF-kB signaling_LV.gpml"
		XrefDatasource	"Entrez Gene"
		GraphId	"ee94b"
	]
	node [
		id	439007136
		identifier	"L:22031"
		XrefStatus	"mapped"
		SourceDir	"ETSB_20111201"
		canonicalName	"TRAF3"
		ObjectType	"DATANODE"
		XrefId	"22031"
		Label	"TRAF3"
		SourcePathway	"Hepatic inflammatory pathways.gpml; adipokines_under development.gpml"
		XrefDatasource	"Entrez Gene"
		GraphId	"b7bde; a2d05"
	]
	node [
		id	438202685
		identifier	"L:16000"
		XrefStatus	"mapped"
		SourceDir	"ETSB_20111201"
		ObjectType	"DATANODE"
		XrefId	"16000"
		SourcePathway	"adipokines_under development.gpml"
		XrefDatasource	"Entrez Gene"
		GraphId	"aeea2"
	]
	node [
		id	-2064074191
		identifier	"L:1675"
		XrefStatus	"mapped"
		SourceDir	"ETSB_20111201"
		ObjectType	"DATANODE"
		XrefId	"1675"
		SourcePathway	"adipokines_under development.gpml"
		XrefDatasource	"Entrez Gene"
		GraphId	"efbb1; e7746"
	]
	node [
		id	810354922
		identifier	"L:525246"
		XrefStatus	"mapped"
		SourceDir	"ETSB_20111201"
		canonicalName	"JAK2"
		ObjectType	"DATANODE"
		XrefId	"525246"
		Label	"JAK2"
		SourcePathway	"hepatocellular_carcinoma_human.gpml"
		XrefDatasource	"Entrez Gene"
		GraphId	"d3ed2"
	]
	node [
		id	438240385
		identifier	"L:17874"
		XrefStatus	"mapped"
		SourceDir	"ETSB_20111201"
		canonicalName	"Myd88"
		ObjectType	"DATANODE"
		XrefId	"17874"
		Label	"Myd88"
		SourcePathway	"NF-kB signaling_LV.gpml; TLR4-FFA pathway_LV.gpml"
		XrefDatasource	"Entrez Gene"
		GraphId	"a47b9; f6ab6"
	]
	node [
		id	787326447
		identifier	"L:487235"
		XrefStatus	"mapped"
		SourceDir	"ETSB_20111201"
		canonicalName	"Pik3r1"
		ObjectType	"DATANODE"
		XrefId	"487235"
		Label	"Pik3r1"
		SourcePathway	"NF-kB signaling_LV.gpml; Insulin signaling_LV.gpml"
		XrefDatasource	"Entrez Gene"
		GraphId	"aef2a; e24ae"
	]
	node [
		id	727298731
		identifier	"L:257397"
		XrefStatus	"mapped"
		SourceDir	"ETSB_20111201"
		canonicalName	"Tab3"
		ObjectType	"DATANODE"
		XrefId	"257397"
		Label	"Tab3"
		SourcePathway	"NF-kB signaling_LV.gpml"
		XrefDatasource	"Entrez Gene"
		GraphId	"f2928"
	]
	node [
		id	71968227
		identifier	"L:595"
		XrefStatus	"mapped"
		SourceDir	"ETSB_20111201"
		ObjectType	"DATANODE"
		XrefId	"595"
		SourcePathway	"hepatocellular_carcinoma_human.gpml"
		XrefDatasource	"Entrez Gene"
		GraphId	"e3c77"
	]
	node [
		id	700337785
		identifier	"L:171369"
		XrefStatus	"mapped"
		SourceDir	"ETSB_20111201"
		canonicalName	"Cd40"
		ObjectType	"DATANODE"
		XrefId	"171369"
		Label	"Cd40"
		SourcePathway	"NF-kB signaling_LV.gpml"
		XrefDatasource	"Entrez Gene"
		GraphId	"cd8df"
	]
	node [
		id	438233500
		identifier	"L:17121"
		XrefStatus	"mapped"
		SourceDir	"ETSB_20111201"
		canonicalName	"IKBa"
		ObjectType	"DATANODE"
		XrefId	"17121"
		Label	"IKBa"
		SourcePathway	"TLR4-FFA pathway_LV.gpml"
		XrefDatasource	"Entrez Gene"
		GraphId	"efa5c; b2147"
	]
	node [
		id	783638094
		identifier	"L:447821"
		XrefStatus	"mapped"
		SourceDir	"ETSB_20111201"
		canonicalName	"SAV1
(WW45)"
		ObjectType	"DATANODE"
		XrefId	"447821"
		Label	"SAV1
(WW45)"
		SourcePathway	"hepatocellular_carcinoma_human.gpml; Hippo_signaling_human_HCC.gpml"
		XrefDatasource	"Entrez Gene"
		GraphId	"e19af; b7d34; d2360; e6851"
	]
	node [
		id	438233506
		identifier	"L:17127"
		XrefStatus	"mapped"
		SourceDir	"ETSB_20111201"
		canonicalName	"SMAD3"
		ObjectType	"DATANODE"
		XrefId	"17127"
		Label	"SMAD3"
		SourcePathway	"M2-M1 switching macrophages_under development.gpml; Hippo_signaling_human_HCC.gpml"
		XrefDatasource	"Entrez Gene"
		GraphId	"a967e; c1749"
	]
	node [
		id	813244768
		identifier	"L:559281"
		XrefStatus	"mapped"
		SourceDir	"ETSB_20111201"
		canonicalName	"IRS1_MOUSE"
		ObjectType	"DATANODE"
		XrefId	"559281"
		Label	"IRS1_MOUSE"
		SourcePathway	"Insulin signaling_LV.gpml"
		XrefDatasource	"Entrez Gene"
		GraphId	"dfab2; d0a02; a57f6"
	]
	node [
		id	784464496
		identifier	"L:454005"
		XrefStatus	"mapped"
		SourceDir	"ETSB_20111201"
		canonicalName	"IL4RA"
		ObjectType	"DATANODE"
		XrefId	"454005"
		Label	"IL4RA"
		SourcePathway	"M2-M1 switching macrophages_under development.gpml"
		XrefDatasource	"Entrez Gene"
		GraphId	"e48c7"
	]
	node [
		id	438233505
		identifier	"L:17126"
		XrefStatus	"mapped"
		SourceDir	"ETSB_20111201"
		canonicalName	"SMAD2"
		ObjectType	"DATANODE"
		XrefId	"17126"
		Label	"Smad2"
		SourcePathway	"M2-M1 switching macrophages_under development.gpml; Hippo_signaling_human_HCC.gpml"
		XrefDatasource	"Entrez Gene"
		GraphId	"c6e45; f7fc6"
	]
	node [
		id	439100299
		identifier	"L:25419"
		XrefStatus	"mapped"
		SourceDir	"ETSB_20111201"
		canonicalName	"CRP"
		ObjectType	"DATANODE"
		XrefId	"25419"
		Label	"CRP"
		SourcePathway	"Hepatic inflammatory pathways.gpml"
		XrefDatasource	"Entrez Gene"
		GraphId	"ccf8d; b0563"
	]
	node [
		id	439007110
		identifier	"L:22026"
		XrefStatus	"mapped"
		SourceDir	"ETSB_20111201"
		canonicalName	"TAK1"
		ObjectType	"DATANODE"
		XrefId	"22026"
		Label	"TAK1"
		SourcePathway	"TLR4-FFA pathway_LV.gpml"
		XrefDatasource	"Entrez Gene"
		GraphId	"d95d5"
	]
	node [
		id	810389606
		identifier	"L:526771"
		XrefStatus	"mapped"
		SourceDir	"ETSB_20111201"
		canonicalName	"TEAD4"
		ObjectType	"DATANODE"
		XrefId	"526771"
		SourcePathway	"Hippo_signaling_human_HCC.gpml"
		XrefDatasource	"Entrez Gene"
		GraphId	"caacc"
	]
	node [
		id	787152571
		identifier	"L:481758"
		XrefStatus	"mapped"
		SourceDir	"ETSB_20111201"
		canonicalName	"TEAD3"
		ObjectType	"DATANODE"
		XrefId	"481758"
		SourcePathway	"Hippo_signaling_human_HCC.gpml"
		XrefDatasource	"Entrez Gene"
		GraphId	"ee23c"
	]
	node [
		id	787152569
		identifier	"L:481756"
		XrefStatus	"mapped"
		SourceDir	"ETSB_20111201"
		canonicalName	"PPARD"
		ObjectType	"DATANODE"
		XrefId	"481756"
		Label	"PPARD"
		SourcePathway	"M2-M1 switching macrophages_under development.gpml"
		XrefDatasource	"Entrez Gene"
		GraphId	"a6fe1"
	]
	node [
		id	781575821
		identifier	"L:420133"
		XrefStatus	"mapped"
		SourceDir	"ETSB_20111201"
		canonicalName	"IR-p"
		ObjectType	"DATANODE"
		XrefId	"420133"
		Label	"IR-p"
		SourcePathway	"Insulin signaling_LV.gpml"
		XrefDatasource	"Entrez Gene"
		GraphId	"a66c0; e5eca"
	]
	node [
		id	439007135
		identifier	"L:22030"
		XrefStatus	"mapped"
		SourceDir	"ETSB_20111201"
		canonicalName	"Traf2; TRAF2"
		ObjectType	"DATANODE"
		XrefId	"22030"
		Label	"Traf2"
		SourcePathway	"NF-kB signaling_LV.gpml; ER stress.gpml"
		XrefDatasource	"Entrez Gene"
		GraphId	"f567b; e0aa8"
	]
	node [
		id	752979381
		identifier	"L:321449"
		XrefStatus	"mapped"
		SourceDir	"ETSB_20111201"
		ObjectType	"DATANODE"
		XrefId	"321449"
		Label	"CTGF"
		SourcePathway	"Hippo_signaling_human_HCC.gpml"
		XrefDatasource	"Entrez Gene"
		GraphId	"ad034"
	]
	node [
		id	440921609
		identifier	"L:44887"
		XrefStatus	"mapped"
		SourceDir	"ETSB_20111201"
		ObjectType	"DATANODE"
		XrefId	"44887"
		SourcePathway	"fatty acid derived mediators of lipotoxicity_LV.gpml"
		XrefDatasource	"Entrez Gene"
		GraphId	"b87f7"
	]
	node [
		id	787299697
		identifier	"L:486588"
		XrefStatus	"mapped"
		SourceDir	"ETSB_20111201"
		ObjectType	"DATANODE"
		XrefId	"486588"
		SourcePathway	"adipokines_under development.gpml"
		XrefDatasource	"Entrez Gene"
		GraphId	"ce155"
	]
	node [
		id	814047981
		identifier	"L:565124"
		XrefStatus	"mapped"
		SourceDir	"ETSB_20111201"
		ObjectType	"DATANODE"
		XrefId	"565124"
		SourcePathway	"adipokines_under development.gpml"
		XrefDatasource	"Entrez Gene"
		GraphId	"d9682"
	]
	node [
		id	-2064078033
		identifier	"L:1277"
		XrefStatus	"mapped"
		SourceDir	"ETSB_20111201"
		ObjectType	"DATANODE"
		XrefId	"1277"
		SourcePathway	"adipokines_under development.gpml"
		XrefDatasource	"Entrez Gene"
		GraphId	"f13b9"
	]
	node [
		id	811398625
		identifier	"L:539361"
		XrefStatus	"mapped"
		SourceDir	"ETSB_20111201"
		ObjectType	"DATANODE"
		XrefId	"539361"
		SourcePathway	"NRs as regulators of lipid-glucose-inflammation_LV.gpml"
		XrefDatasource	"Entrez Gene"
		GraphId	"ee2c9"
	]
	node [
		id	444612842
		identifier	"L:84598"
		XrefStatus	"mapped"
		SourceDir	"ETSB_20111201"
		canonicalName	"JAK1"
		ObjectType	"DATANODE"
		XrefId	"84598"
		Label	"JAK1"
		SourcePathway	"Hepatic inflammatory pathways.gpml"
		XrefDatasource	"Entrez Gene"
		GraphId	"ded13"
	]
	node [
		id	785301685
		identifier	"L:461358"
		XrefStatus	"mapped"
		SourceDir	"ETSB_20111201"
		canonicalName	"JNK3 MAPK10
"
		ObjectType	"DATANODE"
		XrefId	"461358"
		SourcePathway	"Hepatic inflammatory pathways.gpml"
		XrefDatasource	"Entrez Gene"
		GraphId	"a5080"
	]
	node [
		id	783571944
		identifier	"L:445175"
		XrefStatus	"mapped"
		SourceDir	"ETSB_20111201"
		ObjectType	"DATANODE"
		XrefId	"445175"
		SourcePathway	"fatty acid derived mediators of lipotoxicity_LV.gpml"
		XrefDatasource	"Entrez Gene"
		GraphId	"f7add"
	]
	node [
		id	694973421
		identifier	"L:117149"
		XrefStatus	"mapped"
		SourceDir	"ETSB_20111201"
		canonicalName	"Tirap"
		ObjectType	"DATANODE"
		XrefId	"117149"
		SourcePathway	"TLR4-FFA pathway_LV.gpml"
		XrefDatasource	"Entrez Gene"
		GraphId	"ced13"
	]
	node [
		id	444581992
		identifier	"L:83463"
		XrefStatus	"mapped"
		SourceDir	"ETSB_20111201"
		canonicalName	"IKBa"
		ObjectType	"DATANODE"
		XrefId	"83463"
		Label	"IKBa"
		SourcePathway	"TLR4-FFA pathway_LV.gpml"
		XrefDatasource	"Entrez Gene"
		GraphId	"efa5c; b2147"
	]
	node [
		id	438234682
		identifier	"L:17295"
		XrefStatus	"mapped"
		SourceDir	"ETSB_20111201"
		canonicalName	"MET"
		ObjectType	"DATANODE"
		XrefId	"17295"
		Label	"MET"
		SourcePathway	"hepatocellular_carcinoma_human.gpml"
		XrefDatasource	"Entrez Gene"
		GraphId	"d2ebf"
	]
	node [
		id	697685420
		identifier	"L:145264"
		XrefStatus	"mapped"
		SourceDir	"ETSB_20111201"
		canonicalName	"Serpina12"
		ObjectType	"DATANODE"
		XrefId	"145264"
		SourcePathway	"adipose tissue inflammation.gpml"
		XrefDatasource	"Entrez Gene"
		GraphId	"c976c"
	]
	node [
		id	838153891
		identifier	"L:618684"
		XrefStatus	"mapped"
		SourceDir	"ETSB_20111201"
		canonicalName	"MBL - collectin"
		ObjectType	"DATANODE"
		XrefId	"618684"
		Label	"MBL - collectin"
		SourcePathway	"Hepatic inflammatory pathways.gpml"
		XrefDatasource	"Entrez Gene"
		GraphId	"f1c1a; d444a"
	]
	node [
		id	786377908
		identifier	"L:476724"
		XrefStatus	"mapped"
		SourceDir	"ETSB_20111201"
		ObjectType	"DATANODE"
		XrefId	"476724"
		SourcePathway	"mirobiota en inflammation.gpml"
		XrefDatasource	"Entrez Gene"
		GraphId	"c897c"
	]
	node [
		id	756675347
		identifier	"L:361630"
		XrefStatus	"mapped"
		SourceDir	"ETSB_20111201"
		canonicalName	"TEAD1"
		ObjectType	"DATANODE"
		XrefId	"361630"
		SourcePathway	"Hippo_signaling_human_HCC.gpml"
		XrefDatasource	"Entrez Gene"
		GraphId	"d36c4"
	]
	node [
		id	98033166
		identifier	"L:1273999"
		XrefStatus	"mapped"
		SourceDir	"ETSB_20111201"
		canonicalName	"IRE1"
		ObjectType	"DATANODE"
		XrefId	"1273999"
		SourcePathway	"ER stress.gpml"
		XrefDatasource	"Entrez Gene"
		GraphId	"a3cf4"
	]
	node [
		id	-1424532991
		identifier	"L:4623013"
		XrefStatus	"mapped"
		SourceDir	"ETSB_20111201"
		canonicalName	"p38a"
		ObjectType	"DATANODE"
		XrefId	"4623013"
		SourcePathway	"Hepatic inflammatory pathways.gpml"
		XrefDatasource	"Entrez Gene"
		GraphId	"e2500"
	]
	node [
		id	438292095
		identifier	"L:19016"
		XrefStatus	"mapped"
		SourceDir	"ETSB_20111201"
		canonicalName	"PPARG"
		ObjectType	"DATANODE"
		XrefId	"19016"
		Label	"PPARG"
		SourcePathway	"M2-M1 switching macrophages_under development.gpml; adipose tissue inflammation.gpml; NRs as regulators of lipid-glucose-inflammation_LV.gpml"
		XrefDatasource	"Entrez Gene"
		GraphId	"ce1c3; ce2d0; db325"
	]
	node [
		id	438292094
		identifier	"L:19015"
		XrefStatus	"mapped"
		SourceDir	"ETSB_20111201"
		canonicalName	"PPARD"
		ObjectType	"DATANODE"
		XrefId	"19015"
		Label	"PPARD"
		SourcePathway	"M2-M1 switching macrophages_under development.gpml"
		XrefDatasource	"Entrez Gene"
		GraphId	"a6fe1"
	]
	node [
		id	438292092
		identifier	"L:19013"
		XrefStatus	"mapped"
		SourceDir	"ETSB_20111201"
		ObjectType	"DATANODE"
		XrefId	"19013"
		SourcePathway	"adipose tissue inflammation.gpml; NRs as regulators of lipid-glucose-inflammation_LV.gpml"
		XrefDatasource	"Entrez Gene"
		GraphId	"c6479; c23e5"
	]
	node [
		id	784525996
		identifier	"L:456201"
		XrefStatus	"mapped"
		SourceDir	"ETSB_20111201"
		canonicalName	"TEAD2"
		ObjectType	"DATANODE"
		XrefId	"456201"
		SourcePathway	"Hippo_signaling_human_HCC.gpml"
		XrefDatasource	"Entrez Gene"
		GraphId	"c750c"
	]
	node [
		id	811160390
		identifier	"L:531391"
		XrefStatus	"mapped"
		SourceDir	"ETSB_20111201"
		canonicalName	"MAPK3
(ERK1)"
		ObjectType	"DATANODE"
		XrefId	"531391"
		Label	"MAPK3
(ERK1)"
		SourcePathway	"hepatocellular_carcinoma_human.gpml"
		XrefDatasource	"Entrez Gene"
		GraphId	"ce336"
	]
	node [
		id	786319383
		identifier	"L:474857"
		XrefStatus	"mapped"
		SourceDir	"ETSB_20111201"
		ObjectType	"DATANODE"
		XrefId	"474857"
		SourcePathway	"fatty acid derived mediators of lipotoxicity_LV.gpml"
		XrefDatasource	"Entrez Gene"
		GraphId	"b9a45"
	]
	node [
		id	786319381
		identifier	"L:474855"
		XrefStatus	"mapped"
		SourceDir	"ETSB_20111201"
		ObjectType	"DATANODE"
		XrefId	"474855"
		SourcePathway	"ER stress.gpml"
		XrefDatasource	"Entrez Gene"
		GraphId	"f77a2"
	]
	node [
		id	439873190
		identifier	"L:30298"
		XrefStatus	"mapped"
		SourceDir	"ETSB_20111201"
		canonicalName	"JAK2"
		ObjectType	"DATANODE"
		XrefId	"30298"
		Label	"JAK2"
		SourcePathway	"hepatocellular_carcinoma_human.gpml"
		XrefDatasource	"Entrez Gene"
		GraphId	"d3ed2"
	]
	node [
		id	-1508513755
		identifier	"L:4345036"
		XrefStatus	"mapped"
		SourceDir	"ETSB_20111201"
		ObjectType	"DATANODE"
		XrefId	"4345036"
		SourcePathway	"adipokines_under development.gpml"
		XrefDatasource	"Entrez Gene"
		GraphId	"e592f"
	]
	node [
		id	779908397
		identifier	"L:406207"
		XrefStatus	"mapped"
		SourceDir	"ETSB_20111201"
		canonicalName	"MTP"
		ObjectType	"DATANODE"
		XrefId	"406207"
		Label	"MTP"
		SourcePathway	"NRs as regulators of lipid-glucose-inflammation_LV.gpml"
		XrefDatasource	"Entrez Gene"
		GraphId	"ea3aa"
	]
	node [
		id	810264618
		identifier	"L:522155"
		XrefStatus	"mapped"
		SourceDir	"ETSB_20111201"
		canonicalName	"IL6RB/gp130
; IL6ST"
		ObjectType	"DATANODE"
		XrefId	"522155"
		Label	"IL6ST"
		SourcePathway	"Hepatic inflammatory pathways.gpml; hepatocellular_carcinoma_human.gpml"
		XrefDatasource	"Entrez Gene"
		GraphId	"eda80; b01f1"
	]
	node [
		id	785329554
		identifier	"L:462158"
		XrefStatus	"mapped"
		SourceDir	"ETSB_20111201"
		ObjectType	"DATANODE"
		XrefId	"462158"
		Label	"FGF1"
		SourcePathway	"adipokines_under development.gpml; Hippo_signaling_human_HCC.gpml"
		XrefDatasource	"Entrez Gene"
		GraphId	"eac6d; f6c49"
	]
	node [
		id	439100449
		identifier	"L:25464"
		XrefStatus	"mapped"
		SourceDir	"ETSB_20111201"
		canonicalName	"ICAM1"
		ObjectType	"DATANODE"
		XrefId	"25464"
		Label	"ICAM1"
		SourcePathway	"Hepatic inflammatory pathways.gpml; adipose tissue inflammation.gpml; adipokines_under development.gpml"
		XrefDatasource	"Entrez Gene"
		GraphId	"dde26; f47ba; d440c; ec8b5"
	]
	node [
		id	898986187
		identifier	"L:854598"
		XrefStatus	"mapped"
		SourceDir	"ETSB_20111201"
		ObjectType	"DATANODE"
		XrefId	"854598"
		SourcePathway	"adipose tissue inflammation.gpml"
		XrefDatasource	"Entrez Gene"
		GraphId	"cf766"
	]
	node [
		id	439100452
		identifier	"L:25467"
		XrefStatus	"mapped"
		SourceDir	"ETSB_20111201"
		canonicalName	"IRS1_MOUSE"
		ObjectType	"DATANODE"
		XrefId	"25467"
		Label	"IRS1_MOUSE"
		SourcePathway	"Insulin signaling_LV.gpml"
		XrefDatasource	"Entrez Gene"
		GraphId	"dfab2; d0a02; a57f6"
	]
	node [
		id	786404940
		identifier	"L:477464"
		XrefStatus	"mapped"
		SourceDir	"ETSB_20111201"
		canonicalName	"MLXIP"
		ObjectType	"DATANODE"
		XrefId	"477464"
		SourcePathway	"adipose tissue inflammation.gpml"
		XrefDatasource	"Entrez Gene"
		GraphId	"b84e1"
	]
	node [
		id	439100508
		identifier	"L:25481"
		XrefStatus	"mapped"
		SourceDir	"ETSB_20111201"
		ObjectType	"DATANODE"
		XrefId	"25481"
		SourcePathway	"adipokines_under development.gpml"
		XrefDatasource	"Entrez Gene"
		GraphId	"e09f2"
	]
	node [
		id	-2063955218
		identifier	"L:5610"
		XrefStatus	"mapped"
		SourceDir	"ETSB_20111201"
		canonicalName	"Pkr"
		ObjectType	"DATANODE"
		XrefId	"5610"
		Label	"Pkr"
		SourcePathway	"TLR4-FFA pathway_LV.gpml"
		XrefDatasource	"Entrez Gene"
		GraphId	"b700b"
	]
	node [
		id	869316057
		identifier	"L:740729"
		XrefStatus	"mapped"
		SourceDir	"ETSB_20111201"
		ObjectType	"DATANODE"
		XrefId	"740729"
		SourcePathway	"adipokines_under development.gpml"
		XrefDatasource	"Entrez Gene"
		GraphId	"db31e"
	]
	node [
		id	723549624
		identifier	"L:215819"
		XrefStatus	"mapped"
		SourceDir	"ETSB_20111201"
		ObjectType	"DATANODE"
		XrefId	"215819"
		SourcePathway	"fatty acid derived mediators of lipotoxicity_LV.gpml"
		XrefDatasource	"Entrez Gene"
		GraphId	"a2a1f"
	]
	node [
		id	843693898
		identifier	"L:678531"
		XrefStatus	"mapped"
		SourceDir	"ETSB_20111201"
		ObjectType	"DATANODE"
		XrefId	"678531"
		SourcePathway	"adipokines_under development.gpml"
		XrefDatasource	"Entrez Gene"
		GraphId	"b9520"
	]
	node [
		id	701473679
		identifier	"L:188761"
		XrefStatus	"mapped"
		SourceDir	"ETSB_20111201"
		ObjectType	"DATANODE"
		XrefId	"188761"
		SourcePathway	"adipokines_under development.gpml"
		XrefDatasource	"Entrez Gene"
		GraphId	"e9226"
	]
	node [
		id	785329641
		identifier	"L:462182"
		XrefStatus	"mapped"
		SourceDir	"ETSB_20111201"
		canonicalName	"CSNK1A1"
		ObjectType	"DATANODE"
		XrefId	"462182"
		SourcePathway	"Hippo_signaling_human_HCC.gpml"
		XrefDatasource	"Entrez Gene"
		GraphId	"fdcd2"
	]
	node [
		id	843693905
		identifier	"L:678538"
		XrefStatus	"mapped"
		SourceDir	"ETSB_20111201"
		canonicalName	"CRP"
		ObjectType	"DATANODE"
		XrefId	"678538"
		Label	"CRP"
		SourcePathway	"Hepatic inflammatory pathways.gpml"
		XrefDatasource	"Entrez Gene"
		GraphId	"ccf8d; b0563"
	]
	node [
		id	779847107
		identifier	"L:404074"
		XrefStatus	"mapped"
		SourceDir	"ETSB_20111201"
		canonicalName	"LOX5"
		ObjectType	"DATANODE"
		XrefId	"404074"
		Label	"LOX5"
		SourcePathway	"Hepatic inflammatory pathways.gpml"
		XrefDatasource	"Entrez Gene"
		GraphId	"bba4c"
	]
	node [
		id	-2064020317
		identifier	"L:3091"
		XrefStatus	"mapped"
		SourceDir	"ETSB_20111201"
		ObjectType	"DATANODE"
		XrefId	"3091"
		SourcePathway	"adipose tissue inflammation.gpml"
		XrefDatasource	"Entrez Gene"
		GraphId	"fdcee"
	]
	node [
		id	-2063960856
		identifier	"L:5054"
		XrefStatus	"mapped"
		SourceDir	"ETSB_20111201"
		canonicalName	"PAI1"
		ObjectType	"DATANODE"
		XrefId	"5054"
		Label	"PAI1"
		SourcePathway	"Hepatic inflammatory pathways.gpml; M2-M1 switching macrophages_under development.gpml; adipose tissue inflammation.gpml; adipokines_under development.gpml"
		XrefDatasource	"Entrez Gene"
		GraphId	"fe4be; fceb6; a9735; dd34a; d67a7"
	]
	node [
		id	729865280
		identifier	"L:280804"
		XrefStatus	"mapped"
		SourceDir	"ETSB_20111201"
		canonicalName	"Gh"
		ObjectType	"DATANODE"
		XrefId	"280804"
		SourcePathway	"NF-kB signaling_LV.gpml"
		XrefDatasource	"Entrez Gene"
		GraphId	"cfadd"
	]
	node [
		id	788101046
		identifier	"L:492247"
		XrefStatus	"mapped"
		SourceDir	"ETSB_20111201"
		canonicalName	"IRAK1; IRAK1
"
		ObjectType	"DATANODE"
		XrefId	"492247"
		Label	"IRAK1
"
		SourcePathway	"Hepatic inflammatory pathways.gpml; NF-kB signaling_LV.gpml"
		XrefDatasource	"Entrez Gene"
		GraphId	"a19f7; f64a1"
	]
	node [
		id	781753518
		identifier	"L:426008"
		XrefStatus	"mapped"
		SourceDir	"ETSB_20111201"
		ObjectType	"DATANODE"
		XrefId	"426008"
		Label	"FATP"
		SourcePathway	"NRs as regulators of lipid-glucose-inflammation_LV.gpml"
		XrefDatasource	"Entrez Gene"
		GraphId	"dc625; d254e"
	]
	node [
		id	1100229151
		identifier	"L:2679641"
		XrefStatus	"mapped"
		SourceDir	"ETSB_20111201"
		canonicalName	"p38a"
		ObjectType	"DATANODE"
		XrefId	"2679641"
		SourcePathway	"Hepatic inflammatory pathways.gpml"
		XrefDatasource	"Entrez Gene"
		GraphId	"e2500"
	]
	node [
		id	-2063955249
		identifier	"L:5600"
		XrefStatus	"mapped"
		SourceDir	"ETSB_20111201"
		canonicalName	"p38b"
		ObjectType	"DATANODE"
		XrefId	"5600"
		SourcePathway	"Hepatic inflammatory pathways.gpml"
		XrefDatasource	"Entrez Gene"
		GraphId	"fde97"
	]
	node [
		id	788044439
		identifier	"L:490576"
		XrefStatus	"mapped"
		SourceDir	"ETSB_20111201"
		canonicalName	"NLRP3; Nlrp3"
		ObjectType	"DATANODE"
		XrefId	"490576"
		Label	"Nlrp3"
		SourcePathway	"Hepatic inflammatory pathways.gpml; adipose tissue inflammation.gpml"
		XrefDatasource	"Entrez Gene"
		GraphId	"d2c70; a0ff3"
	]
	node [
		id	439100541
		identifier	"L:25493"
		XrefStatus	"mapped"
		SourceDir	"ETSB_20111201"
		canonicalName	"IKBA"
		ObjectType	"DATANODE"
		XrefId	"25493"
		Label	"IKBA"
		SourcePathway	"NF-kB signaling_LV.gpml"
		XrefDatasource	"Entrez Gene"
		GraphId	"e07f4; c7159"
	]
	node [
		id	730818720
		identifier	"L:291848"
		XrefStatus	"mapped"
		SourceDir	"ETSB_20111201"
		ObjectType	"DATANODE"
		XrefId	"291848"
		SourcePathway	"adipokines_under development.gpml"
		XrefDatasource	"Entrez Gene"
		GraphId	"fa64c"
	]
	node [
		id	897022710
		identifier	"L:830849"
		XrefStatus	"mapped"
		SourceDir	"ETSB_20111201"
		canonicalName	"STK38L"
		ObjectType	"DATANODE"
		XrefId	"830849"
		Label	"STK38L"
		SourcePathway	"Hippo_signaling_human_HCC.gpml"
		XrefDatasource	"Entrez Gene"
		GraphId	"fd8c2"
	]
	node [
		id	810329846
		identifier	"L:524719"
		XrefStatus	"mapped"
		SourceDir	"ETSB_20111201"
		canonicalName	"IRE1"
		ObjectType	"DATANODE"
		XrefId	"524719"
		SourcePathway	"ER stress.gpml"
		XrefDatasource	"Entrez Gene"
		GraphId	"a3cf4"
	]
	node [
		id	729865342
		identifier	"L:280824"
		XrefStatus	"mapped"
		SourceDir	"ETSB_20111201"
		canonicalName	"IL4"
		ObjectType	"DATANODE"
		XrefId	"280824"
		SourcePathway	"M2-M1 switching macrophages_under development.gpml; adipose tissue inflammation.gpml; adipokines_under development.gpml"
		XrefDatasource	"Entrez Gene"
		GraphId	"dcf02; eb690; ffa91"
	]
	node [
		id	872111628
		identifier	"L:771230"
		XrefStatus	"mapped"
		SourceDir	"ETSB_20111201"
		canonicalName	"IRE1"
		ObjectType	"DATANODE"
		XrefId	"771230"
		SourcePathway	"ER stress.gpml"
		XrefDatasource	"Entrez Gene"
		GraphId	"a3cf4"
	]
	node [
		id	-2064020347
		identifier	"L:3082"
		XrefStatus	"mapped"
		SourceDir	"ETSB_20111201"
		canonicalName	"HGF"
		ObjectType	"DATANODE"
		XrefId	"3082"
		SourcePathway	"hepatocellular_carcinoma_human.gpml; adipokines_under development.gpml"
		XrefDatasource	"Entrez Gene"
		GraphId	"e22af; fe014"
	]
	node [
		id	784412885
		identifier	"L:452899"
		XrefStatus	"mapped"
		SourceDir	"ETSB_20111201"
		canonicalName	"SAV1
(WW45)"
		ObjectType	"DATANODE"
		XrefId	"452899"
		Label	"SAV1
(WW45)"
		SourcePathway	"hepatocellular_carcinoma_human.gpml; Hippo_signaling_human_HCC.gpml"
		XrefDatasource	"Entrez Gene"
		GraphId	"e19af; b7d34; d2360; e6851"
	]
	node [
		id	785333485
		identifier	"L:462582"
		XrefStatus	"mapped"
		SourceDir	"ETSB_20111201"
		ObjectType	"DATANODE"
		XrefId	"462582"
		SourcePathway	"fatty acid derived mediators of lipotoxicity_LV.gpml"
		XrefDatasource	"Entrez Gene"
		GraphId	"b9a45"
	]
	node [
		id	-2063955241
		identifier	"L:5608"
		XrefStatus	"mapped"
		SourceDir	"ETSB_20111201"
		ObjectType	"DATANODE"
		XrefId	"5608"
		Label	"MKK6"
		SourcePathway	"TLR4-FFA pathway_LV.gpml"
		XrefDatasource	"Entrez Gene"
		GraphId	"d869d"
	]
	node [
		id	-2063955247
		identifier	"L:5602"
		XrefStatus	"mapped"
		SourceDir	"ETSB_20111201"
		canonicalName	"JNK3 MAPK10
"
		ObjectType	"DATANODE"
		XrefId	"5602"
		SourcePathway	"Hepatic inflammatory pathways.gpml"
		XrefDatasource	"Entrez Gene"
		GraphId	"a5080"
	]
	node [
		id	729865370
		identifier	"L:280831"
		XrefStatus	"mapped"
		SourceDir	"ETSB_20111201"
		ObjectType	"DATANODE"
		XrefId	"280831"
		Label	"JUN"
		SourcePathway	"hepatocellular_carcinoma_human.gpml"
		XrefDatasource	"Entrez Gene"
		GraphId	"aae14"
	]
	node [
		id	808539496
		identifier	"L:506412"
		XrefStatus	"mapped"
		SourceDir	"ETSB_20111201"
		ObjectType	"DATANODE"
		XrefId	"506412"
		SourcePathway	"adipokines_under development.gpml"
		XrefDatasource	"Entrez Gene"
		GraphId	"f478c"
	]
	node [
		id	729865375
		identifier	"L:280836"
		XrefStatus	"mapped"
		SourceDir	"ETSB_20111201"
		ObjectType	"DATANODE"
		XrefId	"280836"
		Label	"LEP"
		SourcePathway	"adipose tissue inflammation.gpml; mirobiota en inflammation.gpml; adipokines_under development.gpml"
		XrefDatasource	"Entrez Gene"
		GraphId	"ba9e3; f877c; cdfd6"
	]
	node [
		id	784495281
		identifier	"L:455117"
		XrefStatus	"mapped"
		SourceDir	"ETSB_20111201"
		ObjectType	"DATANODE"
		XrefId	"455117"
		SourcePathway	"adipokines_under development.gpml"
		XrefDatasource	"Entrez Gene"
		GraphId	"f13b9"
	]
	node [
		id	837946347
		identifier	"L:611795"
		XrefStatus	"mapped"
		SourceDir	"ETSB_20111201"
		canonicalName	"CSF1"
		ObjectType	"DATANODE"
		XrefId	"611795"
		SourcePathway	"hepatocellular_carcinoma_human.gpml"
		XrefDatasource	"Entrez Gene"
		GraphId	"b4db2"
	]
	node [
		id	838149896
		identifier	"L:618238"
		XrefStatus	"mapped"
		SourceDir	"ETSB_20111201"
		ObjectType	"DATANODE"
		XrefId	"618238"
		SourcePathway	"adipokines_under development.gpml"
		XrefDatasource	"Entrez Gene"
		GraphId	"f478c"
	]
	node [
		id	811194985
		identifier	"L:532890"
		XrefStatus	"mapped"
		SourceDir	"ETSB_20111201"
		ObjectType	"DATANODE"
		XrefId	"532890"
		SourcePathway	"NRs as regulators of lipid-glucose-inflammation_LV.gpml"
		XrefDatasource	"Entrez Gene"
		GraphId	"bc877"
	]
	node [
		id	785301558
		identifier	"L:461315"
		XrefStatus	"mapped"
		SourceDir	"ETSB_20111201"
		canonicalName	"KDR
(VEGFR-2)"
		ObjectType	"DATANODE"
		XrefId	"461315"
		Label	"KDR
(VEGFR-2)"
		SourcePathway	"hepatocellular_carcinoma_human.gpml"
		XrefDatasource	"Entrez Gene"
		GraphId	"d1161"
	]
	node [
		id	438056616
		identifier	"L:11303"
		XrefStatus	"mapped"
		SourceDir	"ETSB_20111201"
		ObjectType	"DATANODE"
		XrefId	"11303"
		Label	"ABCA1"
		SourcePathway	"adipokines_under development.gpml"
		XrefDatasource	"Entrez Gene"
		GraphId	"ebd50"
	]
	node [
		id	781702832
		identifier	"L:424987"
		XrefStatus	"mapped"
		SourceDir	"ETSB_20111201"
		canonicalName	"TNIK"
		ObjectType	"DATANODE"
		XrefId	"424987"
		Label	"TNIK"
		SourcePathway	"NF-kB signaling_LV.gpml"
		XrefDatasource	"Entrez Gene"
		GraphId	"f6a7a"
	]
	node [
		id	837971267
		identifier	"L:612271"
		XrefStatus	"mapped"
		SourceDir	"ETSB_20111201"
		canonicalName	"IL6R"
		ObjectType	"DATANODE"
		XrefId	"612271"
		Label	"IL6R"
		SourcePathway	"Hepatic inflammatory pathways.gpml; hepatocellular_carcinoma_human.gpml"
		XrefDatasource	"Entrez Gene"
		GraphId	"d737a; b487b"
	]
	node [
		id	781610569
		identifier	"L:421680"
		XrefStatus	"mapped"
		SourceDir	"ETSB_20111201"
		ObjectType	"DATANODE"
		XrefId	"421680"
		SourcePathway	"fatty acid derived mediators of lipotoxicity_LV.gpml"
		XrefDatasource	"Entrez Gene"
		GraphId	"a2a1f"
	]
	node [
		id	438148965
		identifier	"L:14633"
		XrefStatus	"mapped"
		SourceDir	"ETSB_20111201"
		ObjectType	"DATANODE"
		XrefId	"14633"
		Label	"GLI2"
		SourcePathway	"Hippo_signaling_human_HCC.gpml"
		XrefDatasource	"Entrez Gene"
		GraphId	"e7b26"
	]
	node [
		id	781702831
		identifier	"L:424986"
		XrefStatus	"mapped"
		SourceDir	"ETSB_20111201"
		ObjectType	"DATANODE"
		XrefId	"424986"
		SourcePathway	"fatty acid derived mediators of lipotoxicity_LV.gpml"
		XrefDatasource	"Entrez Gene"
		GraphId	"f156e"
	]
	node [
		id	438203930
		identifier	"L:16195"
		XrefStatus	"mapped"
		SourceDir	"ETSB_20111201"
		canonicalName	"IL6RB/gp130
; IL6ST"
		ObjectType	"DATANODE"
		XrefId	"16195"
		Label	"IL6ST"
		SourcePathway	"Hepatic inflammatory pathways.gpml; hepatocellular_carcinoma_human.gpml"
		XrefDatasource	"Entrez Gene"
		GraphId	"eda80; b01f1"
	]
	node [
		id	438203929
		identifier	"L:16194"
		XrefStatus	"mapped"
		SourceDir	"ETSB_20111201"
		canonicalName	"IL6R"
		ObjectType	"DATANODE"
		XrefId	"16194"
		Label	"IL6R"
		SourcePathway	"Hepatic inflammatory pathways.gpml; hepatocellular_carcinoma_human.gpml"
		XrefDatasource	"Entrez Gene"
		GraphId	"d737a; b487b"
	]
	node [
		id	438203928
		identifier	"L:16193"
		XrefStatus	"mapped"
		SourceDir	"ETSB_20111201"
		canonicalName	"IL6"
		ObjectType	"DATANODE"
		XrefId	"16193"
		Label	"IL6 mRNA"
		SourcePathway	"Hepatic inflammatory pathways.gpml; M2-M1 switching macrophages_under development.gpml; adipose tissue inflammation.gpml; hepatocellular_carcinoma_human.gpml; adipokines_under development.gpml; model Scheff.v2tk.gpml"
		XrefDatasource	"Entrez Gene"
		GraphId	"b6c82; aca3d; d9e57; bb8f4; c9628; dfb74; fcdd3; b53c0; ffcfd; f8fe6; ff12a"
	]
	node [
		id	756675477
		identifier	"L:361676"
		XrefStatus	"mapped"
		SourceDir	"ETSB_20111201"
		ObjectType	"DATANODE"
		XrefId	"361676"
		SourcePathway	"fatty acid derived mediators of lipotoxicity_LV.gpml; NRs as regulators of lipid-glucose-inflammation_LV.gpml"
		XrefDatasource	"Entrez Gene"
		GraphId	"f0c65; c578f"
	]
	node [
		id	729865347
		identifier	"L:280829"
		XrefStatus	"mapped"
		SourceDir	"ETSB_20111201"
		ObjectType	"DATANODE"
		XrefId	"280829"
		Label	"AKT1_MOUSE"
		SourcePathway	"Insulin signaling_LV.gpml"
		XrefDatasource	"Entrez Gene"
		GraphId	"d8a94"
	]
	node [
		id	784435943
		identifier	"L:453193"
		XrefStatus	"mapped"
		SourceDir	"ETSB_20111201"
		canonicalName	"PPP1R13B
(ASPP1)"
		ObjectType	"DATANODE"
		XrefId	"453193"
		Label	"PPP1R13B
(ASPP1)"
		SourcePathway	"Hippo_signaling_human_HCC.gpml"
		XrefDatasource	"Entrez Gene"
		GraphId	"eceac"
	]
	node [
		id	788040530
		identifier	"L:490153"
		XrefStatus	"mapped"
		SourceDir	"ETSB_20111201"
		ObjectType	"DATANODE"
		XrefId	"490153"
		SourcePathway	"adipokines_under development.gpml"
		XrefDatasource	"Entrez Gene"
		GraphId	"df76c"
	]
	node [
		id	729865344
		identifier	"L:280826"
		XrefStatus	"mapped"
		SourceDir	"ETSB_20111201"
		canonicalName	"IL6"
		ObjectType	"DATANODE"
		XrefId	"280826"
		Label	"IL6 mRNA"
		SourcePathway	"Hepatic inflammatory pathways.gpml; M2-M1 switching macrophages_under development.gpml; adipose tissue inflammation.gpml; hepatocellular_carcinoma_human.gpml; adipokines_under development.gpml; model Scheff.v2tk.gpml"
		XrefDatasource	"Entrez Gene"
		GraphId	"b6c82; aca3d; d9e57; bb8f4; c9628; dfb74; fcdd3; b53c0; ffcfd; f8fe6; ff12a"
	]
	node [
		id	438203925
		identifier	"L:16190"
		XrefStatus	"mapped"
		SourceDir	"ETSB_20111201"
		canonicalName	"IL4RA"
		ObjectType	"DATANODE"
		XrefId	"16190"
		Label	"IL4RA"
		SourcePathway	"M2-M1 switching macrophages_under development.gpml"
		XrefDatasource	"Entrez Gene"
		GraphId	"e48c7"
	]
	node [
		id	438027817
		identifier	"L:10413"
		XrefStatus	"mapped"
		SourceDir	"ETSB_20111201"
		canonicalName	"YAP1"
		ObjectType	"DATANODE"
		XrefId	"10413"
		Label	"YAP1"
		SourcePathway	"hepatocellular_carcinoma_human.gpml; Hippo_signaling_human_HCC.gpml"
		XrefDatasource	"Entrez Gene"
		GraphId	"f36d5; f0594; c4a05; ee4b5"
	]
	node [
		id	438292215
		identifier	"L:19052"
		XrefStatus	"mapped"
		SourceDir	"ETSB_20111201"
		canonicalName	"PPP2CA"
		ObjectType	"DATANODE"
		XrefId	"19052"
		SourcePathway	"Hippo_signaling_human_HCC.gpml"
		XrefDatasource	"Entrez Gene"
		GraphId	"a9cef"
	]
	node [
		id	439014954
		identifier	"L:22877"
		XrefStatus	"mapped"
		SourceDir	"ETSB_20111201"
		canonicalName	"MLXIP"
		ObjectType	"DATANODE"
		XrefId	"22877"
		SourcePathway	"adipose tissue inflammation.gpml"
		XrefDatasource	"Entrez Gene"
		GraphId	"b84e1"
	]
	node [
		id	729865401
		identifier	"L:280841"
		XrefStatus	"mapped"
		SourceDir	"ETSB_20111201"
		ObjectType	"DATANODE"
		XrefId	"280841"
		SourcePathway	"adipokines_under development.gpml"
		XrefDatasource	"Entrez Gene"
		GraphId	"fa306"
	]
	node [
		id	98115529
		identifier	"L:1276205"
		XrefStatus	"mapped"
		SourceDir	"ETSB_20111201"
		canonicalName	"STK38L"
		ObjectType	"DATANODE"
		XrefId	"1276205"
		Label	"STK38L"
		SourcePathway	"Hippo_signaling_human_HCC.gpml"
		XrefDatasource	"Entrez Gene"
		GraphId	"fd8c2"
	]
	node [
		id	729865403
		identifier	"L:280843"
		XrefStatus	"mapped"
		SourceDir	"ETSB_20111201"
		ObjectType	"DATANODE"
		XrefId	"280843"
		SourcePathway	"mirobiota en inflammation.gpml; adipokines_under development.gpml"
		XrefDatasource	"Entrez Gene"
		GraphId	"a357f; ea208"
	]
	node [
		id	1070558151
		identifier	"L:2565700"
		XrefStatus	"mapped"
		SourceDir	"ETSB_20111201"
		ObjectType	"DATANODE"
		XrefId	"2565700"
		SourcePathway	"adipose tissue inflammation.gpml"
		XrefDatasource	"Entrez Gene"
		GraphId	"cf766"
	]
	node [
		id	779824848
		identifier	"L:403823"
		XrefStatus	"mapped"
		SourceDir	"ETSB_20111201"
		ObjectType	"DATANODE"
		XrefId	"403823"
		SourcePathway	"adipokines_under development.gpml"
		XrefDatasource	"Entrez Gene"
		GraphId	"bb133"
	]
	node [
		id	700462551
		identifier	"L:175910"
		XrefStatus	"mapped"
		SourceDir	"ETSB_20111201"
		ObjectType	"DATANODE"
		XrefId	"175910"
		SourcePathway	"fatty acid derived mediators of lipotoxicity_LV.gpml; NRs as regulators of lipid-glucose-inflammation_LV.gpml"
		XrefDatasource	"Entrez Gene"
		GraphId	"f0c65; c578f"
	]
	node [
		id	787154364
		identifier	"L:481913"
		XrefStatus	"mapped"
		SourceDir	"ETSB_20111201"
		ObjectType	"DATANODE"
		XrefId	"481913"
		SourcePathway	"mirobiota en inflammation.gpml"
		XrefDatasource	"Entrez Gene"
		GraphId	"dc9e6; f62d6"
	]
	node [
		id	729892403
		identifier	"L:281572"
		XrefStatus	"mapped"
		SourceDir	"ETSB_20111201"
		canonicalName	"VEGFA"
		ObjectType	"DATANODE"
		XrefId	"281572"
		Label	"VEGFA"
		SourcePathway	"Hepatic inflammatory pathways.gpml; hepatocellular_carcinoma_human.gpml; adipokines_under development.gpml"
		XrefDatasource	"Entrez Gene"
		GraphId	"f3a06; a41b5; fb593; ae62a"
	]
	node [
		id	786319500
		identifier	"L:474890"
		XrefStatus	"mapped"
		SourceDir	"ETSB_20111201"
		canonicalName	"CDKN1A
(CIP1)"
		ObjectType	"DATANODE"
		XrefId	"474890"
		Label	"CDKN1A
(CIP1)"
		SourcePathway	"hepatocellular_carcinoma_human.gpml"
		XrefDatasource	"Entrez Gene"
		GraphId	"dc5a4"
	]
	node [
		id	779824847
		identifier	"L:403822"
		XrefStatus	"mapped"
		SourceDir	"ETSB_20111201"
		canonicalName	"iNOS"
		ObjectType	"DATANODE"
		XrefId	"403822"
		Label	"iNOS"
		SourcePathway	"Hepatic inflammatory pathways.gpml"
		XrefDatasource	"Entrez Gene"
		GraphId	"c48d2; a357d"
	]
	node [
		id	810356722
		identifier	"L:525408"
		XrefStatus	"mapped"
		SourceDir	"ETSB_20111201"
		canonicalName	"IKB-a"
		ObjectType	"DATANODE"
		XrefId	"525408"
		Label	"IKB-a"
		SourcePathway	"Hepatic inflammatory pathways.gpml"
		XrefDatasource	"Entrez Gene"
		GraphId	"f0b23"
	]
	node [
		id	781702795
		identifier	"L:424971"
		XrefStatus	"mapped"
		SourceDir	"ETSB_20111201"
		canonicalName	"PIK3CA
(PI3K)"
		ObjectType	"DATANODE"
		XrefId	"424971"
		Label	"PIK3CA
(PI3K)"
		SourcePathway	"hepatocellular_carcinoma_human.gpml"
		XrefDatasource	"Entrez Gene"
		GraphId	"f5f8c"
	]
	node [
		id	785329430
		identifier	"L:462118"
		XrefStatus	"mapped"
		SourceDir	"ETSB_20111201"
		ObjectType	"DATANODE"
		XrefId	"462118"
		SourcePathway	"mirobiota en inflammation.gpml; overall pathway_inflammatory tone_2.gpml"
		XrefDatasource	"Entrez Gene"
		GraphId	"ab518; cb072"
	]
	node [
		id	729865439
		identifier	"L:280858"
		XrefStatus	"mapped"
		SourceDir	"ETSB_20111201"
		ObjectType	"DATANODE"
		XrefId	"280858"
		SourcePathway	"adipokines_under development.gpml"
		XrefDatasource	"Entrez Gene"
		GraphId	"e8838"
	]
	node [
		id	440049889
		identifier	"L:36057"
		XrefStatus	"mapped"
		SourceDir	"ETSB_20111201"
		ObjectType	"DATANODE"
		XrefId	"36057"
		Label	"JUN"
		SourcePathway	"hepatocellular_carcinoma_human.gpml"
		XrefDatasource	"Entrez Gene"
		GraphId	"aae14"
	]
	node [
		id	729865436
		identifier	"L:280855"
		XrefStatus	"mapped"
		SourceDir	"ETSB_20111201"
		canonicalName	"MET"
		ObjectType	"DATANODE"
		XrefId	"280855"
		Label	"MET"
		SourcePathway	"hepatocellular_carcinoma_human.gpml"
		XrefDatasource	"Entrez Gene"
		GraphId	"d2ebf"
	]
	node [
		id	438980292
		identifier	"L:21353"
		XrefStatus	"mapped"
		SourceDir	"ETSB_20111201"
		canonicalName	"TANK
"
		ObjectType	"DATANODE"
		XrefId	"21353"
		SourcePathway	"NF-kB signaling_LV.gpml"
		XrefDatasource	"Entrez Gene"
		GraphId	"e5ca3"
	]
	node [
		id	-2063985966
		identifier	"L:4514"
		XrefStatus	"mapped"
		SourceDir	"ETSB_20111201"
		ObjectType	"DATANODE"
		XrefId	"4514"
		SourcePathway	"adipose tissue inflammation.gpml"
		XrefDatasource	"Entrez Gene"
		GraphId	"ac54f"
	]
	node [
		id	871424675
		identifier	"L:769087"
		XrefStatus	"mapped"
		SourceDir	"ETSB_20111201"
		ObjectType	"DATANODE"
		XrefId	"769087"
		SourcePathway	"mirobiota en inflammation.gpml"
		XrefDatasource	"Entrez Gene"
		GraphId	"c897c"
	]
	node [
		id	808600131
		identifier	"L:508541"
		XrefStatus	"mapped"
		SourceDir	"ETSB_20111201"
		canonicalName	"Stat3; STAT3"
		ObjectType	"DATANODE"
		XrefId	"508541"
		Label	"STAT3"
		SourcePathway	"Hepatic inflammatory pathways.gpml; hepatocellular_carcinoma_human.gpml"
		XrefDatasource	"Entrez Gene"
		GraphId	"b99db; d8b56"
	]
	node [
		id	-2063985967
		identifier	"L:4513"
		XrefStatus	"mapped"
		SourceDir	"ETSB_20111201"
		ObjectType	"DATANODE"
		XrefId	"4513"
		SourcePathway	"Hepatic inflammatory pathways.gpml; adipose tissue inflammation.gpml"
		XrefDatasource	"Entrez Gene"
		GraphId	"a77a6; c7e77"
	]
	node [
		id	-2063985968
		identifier	"L:4512"
		XrefStatus	"mapped"
		SourceDir	"ETSB_20111201"
		ObjectType	"DATANODE"
		XrefId	"4512"
		SourcePathway	"adipose tissue inflammation.gpml"
		XrefDatasource	"Entrez Gene"
		GraphId	"cf766"
	]
	node [
		id	439873094
		identifier	"L:30265"
		XrefStatus	"mapped"
		SourceDir	"ETSB_20111201"
		canonicalName	"CTNNB1"
		ObjectType	"DATANODE"
		XrefId	"30265"
		Label	"CTNNB1"
		SourcePathway	"hepatocellular_carcinoma_human.gpml"
		XrefDatasource	"Entrez Gene"
		GraphId	"e4b97; fd27a; d6bfd"
	]
	node [
		id	756733937
		identifier	"L:363520"
		XrefStatus	"mapped"
		SourceDir	"ETSB_20111201"
		canonicalName	"IRAK1; IRAK1
"
		ObjectType	"DATANODE"
		XrefId	"363520"
		Label	"IRAK1
"
		SourcePathway	"Hepatic inflammatory pathways.gpml; NF-kB signaling_LV.gpml"
		XrefDatasource	"Entrez Gene"
		GraphId	"a19f7; f64a1"
	]
	node [
		id	872288398
		identifier	"L:777018"
		XrefStatus	"mapped"
		SourceDir	"ETSB_20111201"
		canonicalName	"Tnfrsf1a; TNFRSF1A"
		ObjectType	"DATANODE"
		XrefId	"777018"
		Label	"TNFRSF1A"
		SourcePathway	"NF-kB signaling_LV.gpml; adipose tissue inflammation.gpml; hepatocellular_carcinoma_human.gpml"
		XrefDatasource	"Entrez Gene"
		GraphId	"a716d; fd38b; fc303"
	]
	node [
		id	439071464
		identifier	"L:24514"
		XrefStatus	"mapped"
		SourceDir	"ETSB_20111201"
		canonicalName	"JAK2"
		ObjectType	"DATANODE"
		XrefId	"24514"
		Label	"JAK2"
		SourcePathway	"hepatocellular_carcinoma_human.gpml"
		XrefDatasource	"Entrez Gene"
		GraphId	"d3ed2"
	]
	node [
		id	787178362
		identifier	"L:482307"
		XrefStatus	"mapped"
		SourceDir	"ETSB_20111201"
		ObjectType	"DATANODE"
		XrefId	"482307"
		SourcePathway	"hepatocellular_carcinoma_human.gpml"
		XrefDatasource	"Entrez Gene"
		GraphId	"e2844"
	]
	node [
		id	439873091
		identifier	"L:30262"
		XrefStatus	"mapped"
		SourceDir	"ETSB_20111201"
		ObjectType	"DATANODE"
		XrefId	"30262"
		Label	"AKT1_MOUSE"
		SourcePathway	"Insulin signaling_LV.gpml"
		XrefDatasource	"Entrez Gene"
		GraphId	"d8a94"
	]
	node [
		id	439071467
		identifier	"L:24517"
		XrefStatus	"mapped"
		SourceDir	"ETSB_20111201"
		canonicalName	"JUNB_MOUSE"
		ObjectType	"DATANODE"
		XrefId	"24517"
		SourcePathway	"Insulin signaling_LV.gpml"
		XrefDatasource	"Entrez Gene"
		GraphId	"b6783"
	]
	node [
		id	756733938
		identifier	"L:363521"
		XrefStatus	"mapped"
		SourceDir	"ETSB_20111201"
		canonicalName	"TAZ"
		ObjectType	"DATANODE"
		XrefId	"363521"
		Label	"TAZ"
		SourcePathway	"hepatocellular_carcinoma_human.gpml; Hippo_signaling_human_HCC.gpml"
		XrefDatasource	"Entrez Gene"
		GraphId	"b7f93; ed850; cf1bd"
	]
	node [
		id	439071466
		identifier	"L:24516"
		XrefStatus	"mapped"
		SourceDir	"ETSB_20111201"
		ObjectType	"DATANODE"
		XrefId	"24516"
		Label	"JUN"
		SourcePathway	"hepatocellular_carcinoma_human.gpml"
		XrefDatasource	"Entrez Gene"
		GraphId	"aae14"
	]
	node [
		id	439939438
		identifier	"L:32979"
		XrefStatus	"mapped"
		SourceDir	"ETSB_20111201"
		canonicalName	"NF2
(Merlin)"
		ObjectType	"DATANODE"
		XrefId	"32979"
		Label	"NF2
(Merlin)"
		SourcePathway	"Hippo_signaling_human_HCC.gpml"
		XrefDatasource	"Entrez Gene"
		GraphId	"c2546"
	]
	node [
		id	783571762
		identifier	"L:445119"
		XrefStatus	"mapped"
		SourceDir	"ETSB_20111201"
		canonicalName	"TRAF3"
		ObjectType	"DATANODE"
		XrefId	"445119"
		Label	"TRAF3"
		SourcePathway	"Hepatic inflammatory pathways.gpml; adipokines_under development.gpml"
		XrefDatasource	"Entrez Gene"
		GraphId	"b7bde; a2d05"
	]
	node [
		id	788048253
		identifier	"L:490967"
		XrefStatus	"mapped"
		SourceDir	"ETSB_20111201"
		canonicalName	"Stat3; STAT3"
		ObjectType	"DATANODE"
		XrefId	"490967"
		Label	"STAT3"
		SourcePathway	"Hepatic inflammatory pathways.gpml; hepatocellular_carcinoma_human.gpml"
		XrefDatasource	"Entrez Gene"
		GraphId	"b99db; d8b56"
	]
	node [
		id	786405037
		identifier	"L:477498"
		XrefStatus	"mapped"
		SourceDir	"ETSB_20111201"
		ObjectType	"DATANODE"
		XrefId	"477498"
		SourcePathway	"adipose tissue inflammation.gpml"
		XrefDatasource	"Entrez Gene"
		GraphId	"b3965"
	]
	node [
		id	788048254
		identifier	"L:490968"
		XrefStatus	"mapped"
		SourceDir	"ETSB_20111201"
		canonicalName	"Stat5"
		ObjectType	"DATANODE"
		XrefId	"490968"
		SourcePathway	"Hepatic inflammatory pathways.gpml"
		XrefDatasource	"Entrez Gene"
		GraphId	"bcbbb"
	]
	node [
		id	779824814
		identifier	"L:403810"
		XrefStatus	"mapped"
		SourceDir	"ETSB_20111201"
		canonicalName	"IL33"
		ObjectType	"DATANODE"
		XrefId	"403810"
		Label	"IL33"
		SourcePathway	"Hepatic inflammatory pathways.gpml"
		XrefDatasource	"Entrez Gene"
		GraphId	"b47e3; a3ca0; c8dd6"
	]
	node [
		id	-1481966136
		identifier	"L:100004988"
		XrefStatus	"mapped"
		SourceDir	"ETSB_20111201"
		ObjectType	"DATANODE"
		XrefId	"100004988"
		Label	"Ccr2"
		SourcePathway	"adipokines_under development.gpml"
		XrefDatasource	"Entrez Gene"
		GraphId	"c94f9"
	]
	node [
		id	784435886
		identifier	"L:453178"
		XrefStatus	"mapped"
		SourceDir	"ETSB_20111201"
		canonicalName	"TRAF3"
		ObjectType	"DATANODE"
		XrefId	"453178"
		Label	"TRAF3"
		SourcePathway	"Hepatic inflammatory pathways.gpml; adipokines_under development.gpml"
		XrefDatasource	"Entrez Gene"
		GraphId	"b7bde; a2d05"
	]
	node [
		id	445533194
		identifier	"L:94201"
		XrefStatus	"mapped"
		SourceDir	"ETSB_20111201"
		canonicalName	"CDK4"
		ObjectType	"DATANODE"
		XrefId	"94201"
		Label	"CDK4"
		SourcePathway	"hepatocellular_carcinoma_human.gpml"
		XrefDatasource	"Entrez Gene"
		GraphId	"f84a5"
	]
	node [
		id	440889829
		identifier	"L:43662"
		XrefStatus	"mapped"
		SourceDir	"ETSB_20111201"
		canonicalName	"SAP"
		ObjectType	"DATANODE"
		XrefId	"43662"
		Label	"SAP"
		SourcePathway	"Hepatic inflammatory pathways.gpml"
		XrefDatasource	"Entrez Gene"
		GraphId	"d206d; b0444"
	]
	node [
		id	438239211
		identifier	"L:17708"
		XrefStatus	"mapped"
		SourceDir	"ETSB_20111201"
		ObjectType	"DATANODE"
		XrefId	"17708"
		SourcePathway	"adipose tissue inflammation.gpml"
		XrefDatasource	"Entrez Gene"
		GraphId	"cf766"
	]
	node [
		id	438056647
		identifier	"L:11313"
		XrefStatus	"mapped"
		SourceDir	"ETSB_20111201"
		ObjectType	"DATANODE"
		XrefId	"11313"
		SourcePathway	"fatty acid derived mediators of lipotoxicity_LV.gpml"
		XrefDatasource	"Entrez Gene"
		GraphId	"d4bac"
	]
	node [
		id	729865470
		identifier	"L:280868"
		XrefStatus	"mapped"
		SourceDir	"ETSB_20111201"
		canonicalName	"MTP"
		ObjectType	"DATANODE"
		XrefId	"280868"
		Label	"MTP"
		SourcePathway	"NRs as regulators of lipid-glucose-inflammation_LV.gpml"
		XrefDatasource	"Entrez Gene"
		GraphId	"ea3aa"
	]
	node [
		id	813987469
		identifier	"L:563034"
		XrefStatus	"mapped"
		SourceDir	"ETSB_20111201"
		canonicalName	"CASP1"
		ObjectType	"DATANODE"
		XrefId	"563034"
		Label	"CASP1"
		SourcePathway	"Hepatic inflammatory pathways.gpml; M2-M1 switching macrophages_under development.gpml; adipose tissue inflammation.gpml"
		XrefDatasource	"Entrez Gene"
		GraphId	"bca3c; e93da; df9f6; aafc3"
	]
	node [
		id	439040834
		identifier	"L:23452"
		XrefStatus	"mapped"
		SourceDir	"ETSB_20111201"
		ObjectType	"DATANODE"
		XrefId	"23452"
		SourcePathway	"adipokines_under development.gpml"
		XrefDatasource	"Entrez Gene"
		GraphId	"efb33"
	]
	node [
		id	896187474
		identifier	"L:823706"
		XrefStatus	"mapped"
		SourceDir	"ETSB_20111201"
		canonicalName	"p38a"
		ObjectType	"DATANODE"
		XrefId	"823706"
		SourcePathway	"Hepatic inflammatory pathways.gpml"
		XrefDatasource	"Entrez Gene"
		GraphId	"e2500"
	]
	node [
		id	438239212
		identifier	"L:17709"
		XrefStatus	"mapped"
		SourceDir	"ETSB_20111201"
		ObjectType	"DATANODE"
		XrefId	"17709"
		SourcePathway	"Hepatic inflammatory pathways.gpml; adipose tissue inflammation.gpml"
		XrefDatasource	"Entrez Gene"
		GraphId	"a77a6; c7e77"
	]
	node [
		id	784408945
		identifier	"L:452466"
		XrefStatus	"mapped"
		SourceDir	"ETSB_20111201"
		canonicalName	"LATS2"
		ObjectType	"DATANODE"
		XrefId	"452466"
		Label	"LATS2"
		SourcePathway	"Hippo_signaling_human_HCC.gpml"
		XrefDatasource	"Entrez Gene"
		GraphId	"b54d2"
	]
	node [
		id	694919667
		identifier	"L:115769"
		XrefStatus	"mapped"
		SourceDir	"ETSB_20111201"
		canonicalName	"TJP2
(ZO-2)"
		ObjectType	"DATANODE"
		XrefId	"115769"
		SourcePathway	"Hippo_signaling_human_HCC.gpml"
		XrefDatasource	"Entrez Gene"
		GraphId	"d5643"
	]
	node [
		id	898030762
		identifier	"L:843333"
		XrefStatus	"mapped"
		SourceDir	"ETSB_20111201"
		canonicalName	"PPP2CA"
		ObjectType	"DATANODE"
		XrefId	"843333"
		SourcePathway	"Hippo_signaling_human_HCC.gpml"
		XrefDatasource	"Entrez Gene"
		GraphId	"a9cef"
	]
	node [
		id	730069196
		identifier	"L:287362"
		XrefStatus	"mapped"
		SourceDir	"ETSB_20111201"
		canonicalName	"NLRP3; Nlrp3"
		ObjectType	"DATANODE"
		XrefId	"287362"
		Label	"Nlrp3"
		SourcePathway	"Hepatic inflammatory pathways.gpml; adipose tissue inflammation.gpml"
		XrefDatasource	"Entrez Gene"
		GraphId	"d2c70; a0ff3"
	]
	node [
		id	439071435
		identifier	"L:24506"
		XrefStatus	"mapped"
		SourceDir	"ETSB_20111201"
		ObjectType	"DATANODE"
		XrefId	"24506"
		Label	"AKT1_MOUSE"
		SourcePathway	"Insulin signaling_LV.gpml"
		XrefDatasource	"Entrez Gene"
		GraphId	"d8a94"
	]
	node [
		id	759564028
		identifier	"L:395508"
		XrefStatus	"mapped"
		SourceDir	"ETSB_20111201"
		canonicalName	"TCF7L2
(TCF4)"
		ObjectType	"DATANODE"
		XrefId	"395508"
		Label	"TCF7L2
(TCF4)"
		SourcePathway	"hepatocellular_carcinoma_human.gpml"
		XrefDatasource	"Entrez Gene"
		GraphId	"e4b46"
	]
	node [
		id	779824784
		identifier	"L:403801"
		XrefStatus	"mapped"
		SourceDir	"ETSB_20111201"
		canonicalName	"IFNG"
		ObjectType	"DATANODE"
		XrefId	"403801"
		Label	"IFNG"
		SourcePathway	"Hepatic inflammatory pathways.gpml; adipose tissue scheme simplified.gpml; M2-M1 switching macrophages_under development.gpml; adipose tissue inflammation.gpml"
		XrefDatasource	"Entrez Gene"
		GraphId	"f342b; ab62e; bbc9e; d7a98; e7559"
	]
	node [
		id	439873120
		identifier	"L:30270"
		XrefStatus	"mapped"
		SourceDir	"ETSB_20111201"
		canonicalName	"NGF"
		ObjectType	"DATANODE"
		XrefId	"30270"
		SourcePathway	"NF-kB signaling_LV.gpml; adipokines_under development.gpml"
		XrefDatasource	"Entrez Gene"
		GraphId	"ef7ec; fb1f0"
	]
	node [
		id	779824785
		identifier	"L:403802"
		XrefStatus	"mapped"
		SourceDir	"ETSB_20111201"
		canonicalName	"VEGFA"
		ObjectType	"DATANODE"
		XrefId	"403802"
		Label	"VEGFA"
		SourcePathway	"Hepatic inflammatory pathways.gpml; hepatocellular_carcinoma_human.gpml; adipokines_under development.gpml"
		XrefDatasource	"Entrez Gene"
		GraphId	"f3a06; a41b5; fb593; ae62a"
	]
	node [
		id	439873151
		identifier	"L:30280"
		XrefStatus	"mapped"
		SourceDir	"ETSB_20111201"
		canonicalName	"JAK1"
		ObjectType	"DATANODE"
		XrefId	"30280"
		Label	"JAK1"
		SourcePathway	"Hepatic inflammatory pathways.gpml"
		XrefDatasource	"Entrez Gene"
		GraphId	"ded13"
	]
	node [
		id	-2064011668
		identifier	"L:3991"
		XrefStatus	"mapped"
		SourceDir	"ETSB_20111201"
		ObjectType	"DATANODE"
		XrefId	"3991"
		SourcePathway	"NRs as regulators of lipid-glucose-inflammation_LV.gpml"
		XrefDatasource	"Entrez Gene"
		GraphId	"cb08d"
	]
	node [
		id	438269002
		identifier	"L:18708"
		XrefStatus	"mapped"
		SourceDir	"ETSB_20111201"
		canonicalName	"Pik3r1"
		ObjectType	"DATANODE"
		XrefId	"18708"
		Label	"Pik3r1"
		SourcePathway	"NF-kB signaling_LV.gpml; Insulin signaling_LV.gpml"
		XrefDatasource	"Entrez Gene"
		GraphId	"aef2a; e24ae"
	]
	node [
		id	-2063989806
		identifier	"L:4118"
		XrefStatus	"mapped"
		SourceDir	"ETSB_20111201"
		canonicalName	"Mal"
		ObjectType	"DATANODE"
		XrefId	"4118"
		Label	"Mal"
		SourcePathway	"NF-kB signaling_LV.gpml; TLR4-FFA pathway_LV.gpml"
		XrefDatasource	"Entrez Gene"
		GraphId	"ab3f3; da3bf"
	]
	node [
		id	-2064011669
		identifier	"L:3990"
		XrefStatus	"mapped"
		SourceDir	"ETSB_20111201"
		canonicalName	"HSL"
		ObjectType	"DATANODE"
		XrefId	"3990"
		SourcePathway	"NRs as regulators of lipid-glucose-inflammation_LV.gpml"
		XrefDatasource	"Entrez Gene"
		GraphId	"cf18a; ccc7e"
	]
	node [
		id	438269000
		identifier	"L:18706"
		XrefStatus	"mapped"
		SourceDir	"ETSB_20111201"
		canonicalName	"PIK3CA
(PI3K)"
		ObjectType	"DATANODE"
		XrefId	"18706"
		Label	"PIK3CA
(PI3K)"
		SourcePathway	"hepatocellular_carcinoma_human.gpml"
		XrefDatasource	"Entrez Gene"
		GraphId	"f5f8c"
	]
	node [
		id	837911627
		identifier	"L:610255"
		XrefStatus	"mapped"
		SourceDir	"ETSB_20111201"
		ObjectType	"DATANODE"
		XrefId	"610255"
		SourcePathway	"adipokines_under development.gpml"
		XrefDatasource	"Entrez Gene"
		GraphId	"aeea2"
	]
	node [
		id	-2063961011
		identifier	"L:5004"
		XrefStatus	"mapped"
		SourceDir	"ETSB_20111201"
		ObjectType	"DATANODE"
		XrefId	"5004"
		SourcePathway	"adipokines_under development.gpml"
		XrefDatasource	"Entrez Gene"
		GraphId	"c5564"
	]
	node [
		id	751370691
		identifier	"L:309452"
		XrefStatus	"mapped"
		SourceDir	"ETSB_20111201"
		canonicalName	"Nfkb2"
		ObjectType	"DATANODE"
		XrefId	"309452"
		Label	"Nfkb2"
		SourcePathway	"TLR4-FFA pathway_LV.gpml"
		XrefDatasource	"Entrez Gene"
		GraphId	"a10d3; f72a9"
	]
	node [
		id	438208609
		identifier	"L:16653"
		XrefStatus	"mapped"
		SourceDir	"ETSB_20111201"
		canonicalName	"KRAS"
		ObjectType	"DATANODE"
		XrefId	"16653"
		SourcePathway	"hepatocellular_carcinoma_human.gpml"
		XrefDatasource	"Entrez Gene"
		GraphId	"cf86f"
	]
	node [
		id	-2063961010
		identifier	"L:5005"
		XrefStatus	"mapped"
		SourceDir	"ETSB_20111201"
		ObjectType	"DATANODE"
		XrefId	"5005"
		SourcePathway	"adipokines_under development.gpml"
		XrefDatasource	"Entrez Gene"
		GraphId	"c5564"
	]
	node [
		id	441842986
		identifier	"L:54612"
		XrefStatus	"mapped"
		SourceDir	"ETSB_20111201"
		canonicalName	"SFRP5"
		ObjectType	"DATANODE"
		XrefId	"54612"
		SourcePathway	"adipokines_under development.gpml"
		XrefDatasource	"Entrez Gene"
		GraphId	"ce454"
	]
	node [
		id	440889797
		identifier	"L:43651"
		XrefStatus	"mapped"
		SourceDir	"ETSB_20111201"
		canonicalName	"LATS1"
		ObjectType	"DATANODE"
		XrefId	"43651"
		Label	"LATS1"
		SourcePathway	"Hippo_signaling_human_HCC.gpml"
		XrefDatasource	"Entrez Gene"
		GraphId	"b73b6"
	]
	node [
		id	438292341
		identifier	"L:19094"
		XrefStatus	"mapped"
		SourceDir	"ETSB_20111201"
		canonicalName	"p38b"
		ObjectType	"DATANODE"
		XrefId	"19094"
		SourcePathway	"Hepatic inflammatory pathways.gpml"
		XrefDatasource	"Entrez Gene"
		GraphId	"fde97"
	]
	node [
		id	752111503
		identifier	"L:313017"
		XrefStatus	"mapped"
		SourceDir	"ETSB_20111201"
		canonicalName	"SFN
14-3-3-sigma"
		ObjectType	"DATANODE"
		XrefId	"313017"
		SourcePathway	"Hippo_signaling_human_HCC.gpml"
		XrefDatasource	"Entrez Gene"
		GraphId	"fd0d0"
	]
	node [
		id	759567930
		identifier	"L:395924"
		XrefStatus	"mapped"
		SourceDir	"ETSB_20111201"
		canonicalName	"CSNK1A1"
		ObjectType	"DATANODE"
		XrefId	"395924"
		SourcePathway	"Hippo_signaling_human_HCC.gpml"
		XrefDatasource	"Entrez Gene"
		GraphId	"fdcd2"
	]
	node [
		id	700310905
		identifier	"L:170676"
		XrefStatus	"mapped"
		SourceDir	"ETSB_20111201"
		ObjectType	"DATANODE"
		XrefId	"170676"
		SourcePathway	"hepatocellular_carcinoma_human.gpml"
		XrefDatasource	"Entrez Gene"
		GraphId	"e2844"
	]
	node [
		id	780861957
		identifier	"L:417287"
		XrefStatus	"mapped"
		SourceDir	"ETSB_20111201"
		canonicalName	"Traf2; TRAF2"
		ObjectType	"DATANODE"
		XrefId	"417287"
		Label	"Traf2"
		SourcePathway	"NF-kB signaling_LV.gpml; ER stress.gpml"
		XrefDatasource	"Entrez Gene"
		GraphId	"f567b; e0aa8"
	]
	node [
		id	781672109
		identifier	"L:423895"
		XrefStatus	"mapped"
		SourceDir	"ETSB_20111201"
		ObjectType	"DATANODE"
		XrefId	"423895"
		SourcePathway	"fatty acid derived mediators of lipotoxicity_LV.gpml"
		XrefDatasource	"Entrez Gene"
		GraphId	"afb1c"
	]
	node [
		id	779825002
		identifier	"L:403872"
		XrefStatus	"mapped"
		SourceDir	"ETSB_20111201"
		canonicalName	"NRAS"
		ObjectType	"DATANODE"
		XrefId	"403872"
		SourcePathway	"hepatocellular_carcinoma_human.gpml"
		XrefDatasource	"Entrez Gene"
		GraphId	"c9589"
	]
	node [
		id	897228482
		identifier	"L:837583"
		XrefStatus	"mapped"
		SourceDir	"ETSB_20111201"
		canonicalName	"PPP2CA"
		ObjectType	"DATANODE"
		XrefId	"837583"
		SourcePathway	"Hippo_signaling_human_HCC.gpml"
		XrefDatasource	"Entrez Gene"
		GraphId	"a9cef"
	]
	node [
		id	783689995
		identifier	"L:449028"
		XrefStatus	"mapped"
		SourceDir	"ETSB_20111201"
		ObjectType	"DATANODE"
		XrefId	"449028"
		SourcePathway	"hepatocellular_carcinoma_human.gpml"
		XrefDatasource	"Entrez Gene"
		GraphId	"e3c77"
	]
	node [
		id	788048063
		identifier	"L:490903"
		XrefStatus	"mapped"
		SourceDir	"ETSB_20111201"
		canonicalName	"AXIN2"
		ObjectType	"DATANODE"
		XrefId	"490903"
		Label	"AXIN2"
		SourcePathway	"hepatocellular_carcinoma_human.gpml"
		XrefDatasource	"Entrez Gene"
		GraphId	"bcee5"
	]
	node [
		id	702217435
		identifier	"L:192645"
		XrefStatus	"mapped"
		SourceDir	"ETSB_20111201"
		canonicalName	"WBP2"
		ObjectType	"DATANODE"
		XrefId	"192645"
		SourcePathway	"Hippo_signaling_human_HCC.gpml"
		XrefDatasource	"Entrez Gene"
		GraphId	"c7996"
	]
	node [
		id	439071530
		identifier	"L:24538"
		XrefStatus	"mapped"
		SourceDir	"ETSB_20111201"
		canonicalName	"HSL"
		ObjectType	"DATANODE"
		XrefId	"24538"
		SourcePathway	"NRs as regulators of lipid-glucose-inflammation_LV.gpml"
		XrefDatasource	"Entrez Gene"
		GraphId	"cf18a; ccc7e"
	]
	node [
		id	439071531
		identifier	"L:24539"
		XrefStatus	"mapped"
		SourceDir	"ETSB_20111201"
		ObjectType	"DATANODE"
		XrefId	"24539"
		SourcePathway	"mirobiota en inflammation.gpml; adipokines_under development.gpml"
		XrefDatasource	"Entrez Gene"
		GraphId	"a357f; ea208"
	]
	node [
		id	442826220
		identifier	"L:66659"
		XrefStatus	"mapped"
		SourceDir	"ETSB_20111201"
		ObjectType	"DATANODE"
		XrefId	"66659"
		SourcePathway	"fatty acid derived mediators of lipotoxicity_LV.gpml"
		XrefDatasource	"Entrez Gene"
		GraphId	"a03c2"
	]
	node [
		id	780860990
		identifier	"L:417181"
		XrefStatus	"mapped"
		SourceDir	"ETSB_20111201"
		canonicalName	"ABL1"
		ObjectType	"DATANODE"
		XrefId	"417181"
		SourcePathway	"Hippo_signaling_human_HCC.gpml"
		XrefDatasource	"Entrez Gene"
		GraphId	"ef099"
	]
	node [
		id	780891531
		identifier	"L:418217"
		XrefStatus	"mapped"
		SourceDir	"ETSB_20111201"
		canonicalName	"STK38L"
		ObjectType	"DATANODE"
		XrefId	"418217"
		Label	"STK38L"
		SourcePathway	"Hippo_signaling_human_HCC.gpml"
		XrefDatasource	"Entrez Gene"
		GraphId	"fd8c2"
	]
	node [
		id	812977610
		identifier	"L:550381"
		XrefStatus	"mapped"
		SourceDir	"ETSB_20111201"
		canonicalName	"Mal"
		ObjectType	"DATANODE"
		XrefId	"550381"
		Label	"Mal"
		SourcePathway	"NF-kB signaling_LV.gpml; TLR4-FFA pathway_LV.gpml"
		XrefDatasource	"Entrez Gene"
		GraphId	"ab3f3; da3bf"
	]
	node [
		id	781668236
		identifier	"L:423487"
		XrefStatus	"mapped"
		SourceDir	"ETSB_20111201"
		canonicalName	"PPP1R13B
(ASPP1)"
		ObjectType	"DATANODE"
		XrefId	"423487"
		Label	"PPP1R13B
(ASPP1)"
		SourcePathway	"Hippo_signaling_human_HCC.gpml"
		XrefDatasource	"Entrez Gene"
		GraphId	"eceac"
	]
	node [
		id	701235172
		identifier	"L:180708"
		XrefStatus	"mapped"
		SourceDir	"ETSB_20111201"
		canonicalName	"STK3
(MST2)

; STK3 (MST2)"
		ObjectType	"DATANODE"
		XrefId	"180708"
		Label	"STK3 (MST2)"
		SourcePathway	"hepatocellular_carcinoma_human.gpml; Hippo_signaling_human_HCC.gpml"
		XrefDatasource	"Entrez Gene"
		GraphId	"a7418; d053a"
	]
	node [
		id	786198323
		identifier	"L:470662"
		XrefStatus	"mapped"
		SourceDir	"ETSB_20111201"
		ObjectType	"DATANODE"
		XrefId	"470662"
		SourcePathway	"fatty acid derived mediators of lipotoxicity_LV.gpml; NRs as regulators of lipid-glucose-inflammation_LV.gpml"
		XrefDatasource	"Entrez Gene"
		GraphId	"d3d6f; c1fb2"
	]
	node [
		id	756703162
		identifier	"L:362418"
		XrefStatus	"mapped"
		SourceDir	"ETSB_20111201"
		canonicalName	"IRAK2
"
		ObjectType	"DATANODE"
		XrefId	"362418"
		Label	"IRAK2
"
		SourcePathway	"Hepatic inflammatory pathways.gpml"
		XrefDatasource	"Entrez Gene"
		GraphId	"f765a"
	]
	node [
		id	440800426
		identifier	"L:40653"
		XrefStatus	"mapped"
		SourceDir	"ETSB_20111201"
		ObjectType	"DATANODE"
		XrefId	"40653"
		SourcePathway	"ER stress.gpml"
		XrefDatasource	"Entrez Gene"
		GraphId	"f74da"
	]
	node [
		id	438056740
		identifier	"L:11343"
		XrefStatus	"mapped"
		SourceDir	"ETSB_20111201"
		ObjectType	"DATANODE"
		XrefId	"11343"
		SourcePathway	"fatty acid derived mediators of lipotoxicity_LV.gpml"
		XrefDatasource	"Entrez Gene"
		GraphId	"ec95b"
	]
	node [
		id	868653889
		identifier	"L:739011"
		XrefStatus	"mapped"
		SourceDir	"ETSB_20111201"
		canonicalName	"IL18"
		ObjectType	"DATANODE"
		XrefId	"739011"
		Label	"IL18"
		SourcePathway	"Hepatic inflammatory pathways.gpml; adipose tissue inflammation.gpml; adipokines_under development.gpml"
		XrefDatasource	"Entrez Gene"
		GraphId	"b2151; f2759; fec4b; b3ce6; bca45; ade21; f6d85"
	]
	node [
		id	701262291
		identifier	"L:181472"
		XrefStatus	"mapped"
		SourceDir	"ETSB_20111201"
		canonicalName	"CDK6"
		ObjectType	"DATANODE"
		XrefId	"181472"
		Label	"CDK6"
		SourcePathway	"hepatocellular_carcinoma_human.gpml"
		XrefDatasource	"Entrez Gene"
		GraphId	"ba3f4"
	]
	node [
		id	701235171
		identifier	"L:180707"
		XrefStatus	"mapped"
		SourceDir	"ETSB_20111201"
		canonicalName	"STK3
(MST2)

; STK3 (MST2)"
		ObjectType	"DATANODE"
		XrefId	"180707"
		Label	"STK3 (MST2)"
		SourcePathway	"hepatocellular_carcinoma_human.gpml; Hippo_signaling_human_HCC.gpml"
		XrefDatasource	"Entrez Gene"
		GraphId	"a7418; d053a"
	]
	node [
		id	787242840
		identifier	"L:484835"
		XrefStatus	"mapped"
		SourceDir	"ETSB_20111201"
		ObjectType	"DATANODE"
		XrefId	"484835"
		Label	"FATP"
		SourcePathway	"NRs as regulators of lipid-glucose-inflammation_LV.gpml"
		XrefDatasource	"Entrez Gene"
		GraphId	"dc625; d254e"
	]
	node [
		id	787388016
		identifier	"L:489458"
		XrefStatus	"mapped"
		SourceDir	"ETSB_20111201"
		canonicalName	"Alox15"
		ObjectType	"DATANODE"
		XrefId	"489458"
		SourcePathway	"Hepatic inflammatory pathways.gpml"
		XrefDatasource	"Entrez Gene"
		GraphId	"f861f"
	]
	node [
		id	811252521
		identifier	"L:534650"
		XrefStatus	"mapped"
		SourceDir	"ETSB_20111201"
		canonicalName	"RSPO3"
		ObjectType	"DATANODE"
		XrefId	"534650"
		SourcePathway	"hepatocellular_carcinoma_human.gpml"
		XrefDatasource	"Entrez Gene"
		GraphId	"e7207"
	]
	node [
		id	-2063926260
		identifier	"L:6554"
		XrefStatus	"mapped"
		SourceDir	"ETSB_20111201"
		ObjectType	"DATANODE"
		XrefId	"6554"
		SourcePathway	"NRs as regulators of lipid-glucose-inflammation_LV.gpml"
		XrefDatasource	"Entrez Gene"
		GraphId	"bc877"
	]
	node [
		id	788135760
		identifier	"L:493781"
		XrefStatus	"mapped"
		SourceDir	"ETSB_20111201"
		canonicalName	"HGF"
		ObjectType	"DATANODE"
		XrefId	"493781"
		SourcePathway	"hepatocellular_carcinoma_human.gpml; adipokines_under development.gpml"
		XrefDatasource	"Entrez Gene"
		GraphId	"e22af; fe014"
	]
	node [
		id	813184199
		identifier	"L:557176"
		XrefStatus	"mapped"
		SourceDir	"ETSB_20111201"
		canonicalName	"Pik3r1"
		ObjectType	"DATANODE"
		XrefId	"557176"
		Label	"Pik3r1"
		SourcePathway	"NF-kB signaling_LV.gpml; Insulin signaling_LV.gpml"
		XrefDatasource	"Entrez Gene"
		GraphId	"aef2a; e24ae"
	]
	node [
		id	754027021
		identifier	"L:335994"
		XrefStatus	"mapped"
		SourceDir	"ETSB_20111201"
		canonicalName	"IL12B"
		ObjectType	"DATANODE"
		XrefId	"335994"
		Label	"IL12B"
		SourcePathway	"Hepatic inflammatory pathways.gpml"
		XrefDatasource	"Entrez Gene"
		GraphId	"eab0a; bdb9e"
	]
	node [
		id	438087587
		identifier	"L:12475"
		XrefStatus	"mapped"
		SourceDir	"ETSB_20111201"
		ObjectType	"DATANODE"
		XrefId	"12475"
		SourcePathway	"mirobiota en inflammation.gpml; overall pathway_inflammatory tone_2.gpml"
		XrefDatasource	"Entrez Gene"
		GraphId	"ab518; cb072"
	]
	node [
		id	-2063955063
		identifier	"L:5660"
		XrefStatus	"mapped"
		SourceDir	"ETSB_20111201"
		canonicalName	"SAP"
		ObjectType	"DATANODE"
		XrefId	"5660"
		Label	"SAP"
		SourcePathway	"Hepatic inflammatory pathways.gpml"
		XrefDatasource	"Entrez Gene"
		GraphId	"d206d; b0444"
	]
	node [
		id	439071496
		identifier	"L:24525"
		XrefStatus	"mapped"
		SourceDir	"ETSB_20111201"
		canonicalName	"KRAS"
		ObjectType	"DATANODE"
		XrefId	"24525"
		SourcePathway	"hepatocellular_carcinoma_human.gpml"
		XrefDatasource	"Entrez Gene"
		GraphId	"cf86f"
	]
	node [
		id	779824978
		identifier	"L:403869"
		XrefStatus	"mapped"
		SourceDir	"ETSB_20111201"
		canonicalName	"TP53"
		ObjectType	"DATANODE"
		XrefId	"403869"
		Label	"TP53"
		SourcePathway	"hepatocellular_carcinoma_human.gpml; Hippo_signaling_human_HCC.gpml"
		XrefDatasource	"Entrez Gene"
		GraphId	"cfec9; a1505"
	]
	node [
		id	700489648
		identifier	"L:176673"
		XrefStatus	"mapped"
		SourceDir	"ETSB_20111201"
		canonicalName	"Cd36"
		ObjectType	"DATANODE"
		XrefId	"176673"
		Label	"CD36"
		SourcePathway	"adipose tissue inflammation.gpml; NRs as regulators of lipid-glucose-inflammation_LV.gpml; adipokines_under development.gpml"
		XrefDatasource	"Entrez Gene"
		GraphId	"e27e5; eb7d5; cbcb3"
	]
	node [
		id	-2063985870
		identifier	"L:4547"
		XrefStatus	"mapped"
		SourceDir	"ETSB_20111201"
		canonicalName	"MTP"
		ObjectType	"DATANODE"
		XrefId	"4547"
		Label	"MTP"
		SourcePathway	"NRs as regulators of lipid-glucose-inflammation_LV.gpml"
		XrefDatasource	"Entrez Gene"
		GraphId	"ea3aa"
	]
	node [
		id	439010982
		identifier	"L:22433"
		XrefStatus	"mapped"
		SourceDir	"ETSB_20111201"
		ObjectType	"DATANODE"
		XrefId	"22433"
		Label	"XBP1"
		SourcePathway	"ER stress.gpml"
		XrefDatasource	"Entrez Gene"
		GraphId	"f3b60"
	]
	node [
		id	759567873
		identifier	"L:395909"
		XrefStatus	"mapped"
		SourceDir	"ETSB_20111201"
		canonicalName	"VEGFA"
		ObjectType	"DATANODE"
		XrefId	"395909"
		Label	"VEGFA"
		SourcePathway	"Hepatic inflammatory pathways.gpml; hepatocellular_carcinoma_human.gpml; adipokines_under development.gpml"
		XrefDatasource	"Entrez Gene"
		GraphId	"f3a06; a41b5; fb593; ae62a"
	]
	node [
		id	441957408
		identifier	"L:58133"
		XrefStatus	"mapped"
		SourceDir	"ETSB_20111201"
		canonicalName	"NGF"
		ObjectType	"DATANODE"
		XrefId	"58133"
		SourcePathway	"NF-kB signaling_LV.gpml; adipokines_under development.gpml"
		XrefDatasource	"Entrez Gene"
		GraphId	"ef7ec; fb1f0"
	]
	node [
		id	812058868
		identifier	"L:540876"
		XrefStatus	"mapped"
		SourceDir	"ETSB_20111201"
		canonicalName	"ABL1"
		ObjectType	"DATANODE"
		XrefId	"540876"
		SourcePathway	"Hippo_signaling_human_HCC.gpml"
		XrefDatasource	"Entrez Gene"
		GraphId	"ef099"
	]
	node [
		id	787387923
		identifier	"L:489428"
		XrefStatus	"mapped"
		SourceDir	"ETSB_20111201"
		ObjectType	"DATANODE"
		XrefId	"489428"
		SourcePathway	"adipokines_under development.gpml"
		XrefDatasource	"Entrez Gene"
		GraphId	"b28c4"
	]
	node [
		id	442645577
		identifier	"L:60463"
		XrefStatus	"mapped"
		SourceDir	"ETSB_20111201"
		ObjectType	"DATANODE"
		XrefId	"60463"
		Label	"Ccr2"
		SourcePathway	"adipokines_under development.gpml"
		XrefDatasource	"Entrez Gene"
		GraphId	"c94f9"
	]
	node [
		id	784616585
		identifier	"L:459388"
		XrefStatus	"mapped"
		SourceDir	"ETSB_20111201"
		ObjectType	"DATANODE"
		XrefId	"459388"
		SourcePathway	"ER stress.gpml"
		XrefDatasource	"Entrez Gene"
		GraphId	"f74da"
	]
	node [
		id	779824942
		identifier	"L:403854"
		XrefStatus	"mapped"
		SourceDir	"ETSB_20111201"
		canonicalName	"TJP2
(ZO-2)"
		ObjectType	"DATANODE"
		XrefId	"403854"
		SourcePathway	"Hippo_signaling_human_HCC.gpml"
		XrefDatasource	"Entrez Gene"
		GraphId	"d5643"
	]
	node [
		id	838005803
		identifier	"L:613753"
		XrefStatus	"mapped"
		SourceDir	"ETSB_20111201"
		ObjectType	"DATANODE"
		XrefId	"613753"
		SourcePathway	"overall pathway_inflammatory tone_2.gpml"
		XrefDatasource	"Entrez Gene"
		GraphId	"e14d8"
	]
	node [
		id	787303473
		identifier	"L:486962"
		XrefStatus	"mapped"
		SourceDir	"ETSB_20111201"
		ObjectType	"DATANODE"
		XrefId	"486962"
		SourcePathway	"NRs as regulators of lipid-glucose-inflammation_LV.gpml"
		XrefDatasource	"Entrez Gene"
		GraphId	"bcf81"
	]
	node [
		id	779824939
		identifier	"L:403851"
		XrefStatus	"mapped"
		SourceDir	"ETSB_20111201"
		ObjectType	"DATANODE"
		XrefId	"403851"
		Label	"IL2RG"
		SourcePathway	"M2-M1 switching macrophages_under development.gpml"
		XrefDatasource	"Entrez Gene"
		GraphId	"cf24d"
	]
	node [
		id	759567989
		identifier	"L:395941"
		XrefStatus	"mapped"
		SourceDir	"ETSB_20111201"
		canonicalName	"HGF"
		ObjectType	"DATANODE"
		XrefId	"395941"
		SourcePathway	"hepatocellular_carcinoma_human.gpml; adipokines_under development.gpml"
		XrefDatasource	"Entrez Gene"
		GraphId	"e22af; fe014"
	]
	node [
		id	439036866
		identifier	"L:23012"
		XrefStatus	"mapped"
		SourceDir	"ETSB_20111201"
		canonicalName	"STK38L"
		ObjectType	"DATANODE"
		XrefId	"23012"
		Label	"STK38L"
		SourcePathway	"Hippo_signaling_human_HCC.gpml"
		XrefDatasource	"Entrez Gene"
		GraphId	"fd8c2"
	]
	node [
		id	438087645
		identifier	"L:12491"
		XrefStatus	"mapped"
		SourceDir	"ETSB_20111201"
		canonicalName	"Cd36"
		ObjectType	"DATANODE"
		XrefId	"12491"
		Label	"CD36"
		SourcePathway	"adipose tissue inflammation.gpml; NRs as regulators of lipid-glucose-inflammation_LV.gpml; adipokines_under development.gpml"
		XrefDatasource	"Entrez Gene"
		GraphId	"e27e5; eb7d5; cbcb3"
	]
	node [
		id	779824944
		identifier	"L:403856"
		XrefStatus	"mapped"
		SourceDir	"ETSB_20111201"
		canonicalName	"p38a"
		ObjectType	"DATANODE"
		XrefId	"403856"
		SourcePathway	"Hepatic inflammatory pathways.gpml"
		XrefDatasource	"Entrez Gene"
		GraphId	"e2500"
	]
	node [
		id	759564113
		identifier	"L:395530"
		XrefStatus	"mapped"
		SourceDir	"ETSB_20111201"
		ObjectType	"DATANODE"
		XrefId	"395530"
		SourcePathway	"adipokines_under development.gpml"
		XrefDatasource	"Entrez Gene"
		GraphId	"b1b7f"
	]
	node [
		id	844645229
		identifier	"L:689314"
		XrefStatus	"mapped"
		SourceDir	"ETSB_20111201"
		canonicalName	"p38b"
		ObjectType	"DATANODE"
		XrefId	"689314"
		SourcePathway	"Hepatic inflammatory pathways.gpml"
		XrefDatasource	"Entrez Gene"
		GraphId	"fde97"
	]
	node [
		id	438091492
		identifier	"L:12894"
		XrefStatus	"mapped"
		SourceDir	"ETSB_20111201"
		ObjectType	"DATANODE"
		XrefId	"12894"
		SourcePathway	"fatty acid derived mediators of lipotoxicity_LV.gpml"
		XrefDatasource	"Entrez Gene"
		GraphId	"b071a"
	]
	node [
		id	439071587
		identifier	"L:24553"
		XrefStatus	"mapped"
		SourceDir	"ETSB_20111201"
		canonicalName	"MET"
		ObjectType	"DATANODE"
		XrefId	"24553"
		Label	"MET"
		SourcePathway	"hepatocellular_carcinoma_human.gpml"
		XrefDatasource	"Entrez Gene"
		GraphId	"d2ebf"
	]
	node [
		id	780831202
		identifier	"L:416184"
		XrefStatus	"mapped"
		SourceDir	"ETSB_20111201"
		canonicalName	"CTNNA1"
		ObjectType	"DATANODE"
		XrefId	"416184"
		SourcePathway	"Hippo_signaling_human_HCC.gpml"
		XrefDatasource	"Entrez Gene"
		GraphId	"c447c"
	]
	node [
		id	752027055
		identifier	"L:310553"
		XrefStatus	"mapped"
		SourceDir	"ETSB_20111201"
		ObjectType	"DATANODE"
		XrefId	"310553"
		SourcePathway	"overall pathway_inflammatory tone_2.gpml"
		XrefDatasource	"Entrez Gene"
		GraphId	"a6b14"
	]
	node [
		id	784616616
		identifier	"L:459398"
		XrefStatus	"mapped"
		SourceDir	"ETSB_20111201"
		canonicalName	"Mal"
		ObjectType	"DATANODE"
		XrefId	"459398"
		Label	"Mal"
		SourcePathway	"NF-kB signaling_LV.gpml; TLR4-FFA pathway_LV.gpml"
		XrefDatasource	"Entrez Gene"
		GraphId	"ab3f3; da3bf"
	]
	node [
		id	729922044
		identifier	"L:282527"
		XrefStatus	"mapped"
		SourceDir	"ETSB_20111201"
		canonicalName	"Tnfrsf1a; TNFRSF1A"
		ObjectType	"DATANODE"
		XrefId	"282527"
		Label	"TNFRSF1A"
		SourcePathway	"NF-kB signaling_LV.gpml; adipose tissue inflammation.gpml; hepatocellular_carcinoma_human.gpml"
		XrefDatasource	"Entrez Gene"
		GraphId	"a716d; fd38b; fc303"
	]
	node [
		id	784502102
		identifier	"L:455848"
		XrefStatus	"mapped"
		SourceDir	"ETSB_20111201"
		canonicalName	"JAK3"
		ObjectType	"DATANODE"
		XrefId	"455848"
		SourcePathway	"M2-M1 switching macrophages_under development.gpml"
		XrefDatasource	"Entrez Gene"
		GraphId	"ca27e"
	]
	node [
		id	838091369
		identifier	"L:616369"
		XrefStatus	"mapped"
		SourceDir	"ETSB_20111201"
		canonicalName	"CDKN2A
(INK4A / ARF)"
		ObjectType	"DATANODE"
		XrefId	"616369"
		Label	"CDKN2A
(INK4A / ARF)"
		SourcePathway	"hepatocellular_carcinoma_human.gpml"
		XrefDatasource	"Entrez Gene"
		GraphId	"a30b6"
	]
	node [
		id	896245129
		identifier	"L:825501"
		XrefStatus	"mapped"
		SourceDir	"ETSB_20111201"
		canonicalName	"Map3k7"
		ObjectType	"DATANODE"
		XrefId	"825501"
		Label	"Map3k7"
		SourcePathway	"NF-kB signaling_LV.gpml"
		XrefDatasource	"Entrez Gene"
		GraphId	"c7d02"
	]
	node [
		id	759591147
		identifier	"L:396272"
		XrefStatus	"mapped"
		SourceDir	"ETSB_20111201"
		ObjectType	"DATANODE"
		XrefId	"396272"
		SourcePathway	"NRs as regulators of lipid-glucose-inflammation_LV.gpml"
		XrefDatasource	"Entrez Gene"
		GraphId	"d9512"
	]
	node [
		id	779824912
		identifier	"L:403845"
		XrefStatus	"mapped"
		SourceDir	"ETSB_20111201"
		ObjectType	"DATANODE"
		XrefId	"403845"
		SourcePathway	"adipokines_under development.gpml"
		XrefDatasource	"Entrez Gene"
		GraphId	"c258c"
	]
	node [
		id	897232363
		identifier	"L:837999"
		XrefStatus	"mapped"
		SourceDir	"ETSB_20111201"
		canonicalName	"IRAK4; IRAK4
; Irak4"
		ObjectType	"DATANODE"
		XrefId	"837999"
		Label	"IRAK4
"
		SourcePathway	"Hepatic inflammatory pathways.gpml; NF-kB signaling_LV.gpml; TLR4-FFA pathway_LV.gpml"
		XrefDatasource	"Entrez Gene"
		GraphId	"cf415; c2e3c; ea478"
	]
	node [
		id	786228952
		identifier	"L:471723"
		XrefStatus	"mapped"
		SourceDir	"ETSB_20111201"
		canonicalName	"IL12B"
		ObjectType	"DATANODE"
		XrefId	"471723"
		Label	"IL12B"
		SourcePathway	"Hepatic inflammatory pathways.gpml"
		XrefDatasource	"Entrez Gene"
		GraphId	"eab0a; bdb9e"
	]
	node [
		id	759564146
		identifier	"L:395542"
		XrefStatus	"mapped"
		SourceDir	"ETSB_20111201"
		canonicalName	"TEAD4"
		ObjectType	"DATANODE"
		XrefId	"395542"
		SourcePathway	"Hippo_signaling_human_HCC.gpml"
		XrefDatasource	"Entrez Gene"
		GraphId	"caacc"
	]
	node [
		id	439935467
		identifier	"L:32536"
		XrefStatus	"mapped"
		SourceDir	"ETSB_20111201"
		canonicalName	"TEAD1"
		ObjectType	"DATANODE"
		XrefId	"32536"
		SourcePathway	"Hippo_signaling_human_HCC.gpml"
		XrefDatasource	"Entrez Gene"
		GraphId	"d36c4"
	]
	node [
		id	787387948
		identifier	"L:489432"
		XrefStatus	"mapped"
		SourceDir	"ETSB_20111201"
		ObjectType	"DATANODE"
		XrefId	"489432"
		SourcePathway	"adipokines_under development.gpml"
		XrefDatasource	"Entrez Gene"
		GraphId	"e693a"
	]
	node [
		id	438056768
		identifier	"L:11350"
		XrefStatus	"mapped"
		SourceDir	"ETSB_20111201"
		canonicalName	"ABL1"
		ObjectType	"DATANODE"
		XrefId	"11350"
		SourcePathway	"Hippo_signaling_human_HCC.gpml"
		XrefDatasource	"Entrez Gene"
		GraphId	"ef099"
	]
	node [
		id	837196644
		identifier	"L:607256"
		XrefStatus	"mapped"
		SourceDir	"ETSB_20111201"
		canonicalName	"RIP"
		ObjectType	"DATANODE"
		XrefId	"607256"
		Label	"RIP"
		SourcePathway	"NF-kB signaling_LV.gpml"
		XrefDatasource	"Entrez Gene"
		GraphId	"d0714"
	]
	node [
		id	809431400
		identifier	"L:515245"
		XrefStatus	"mapped"
		SourceDir	"ETSB_20111201"
		ObjectType	"DATANODE"
		XrefId	"515245"
		SourcePathway	"Hepatic inflammatory pathways.gpml"
		XrefDatasource	"Entrez Gene"
		GraphId	"fd3dd"
	]
	node [
		id	98060751
		identifier	"L:1274704"
		XrefStatus	"mapped"
		SourceDir	"ETSB_20111201"
		ObjectType	"DATANODE"
		XrefId	"1274704"
		SourcePathway	"adipose tissue inflammation.gpml"
		XrefDatasource	"Entrez Gene"
		GraphId	"e4675"
	]
	node [
		id	1873963048
		identifier	"L:3283880"
		XrefStatus	"mapped"
		SourceDir	"ETSB_20111201"
		ObjectType	"DATANODE"
		XrefId	"3283880"
		SourcePathway	"Hepatic inflammatory pathways.gpml; adipose tissue inflammation.gpml"
		XrefDatasource	"Entrez Gene"
		GraphId	"a77a6; c7e77"
	]
	node [
		id	1873963051
		identifier	"L:3283883"
		XrefStatus	"mapped"
		SourceDir	"ETSB_20111201"
		ObjectType	"DATANODE"
		XrefId	"3283883"
		SourcePathway	"adipose tissue inflammation.gpml"
		XrefDatasource	"Entrez Gene"
		GraphId	"ac54f"
	]
	node [
		id	759568054
		identifier	"L:395964"
		XrefStatus	"mapped"
		SourceDir	"ETSB_20111201"
		canonicalName	"CTNNB1"
		ObjectType	"DATANODE"
		XrefId	"395964"
		Label	"CTNNB1"
		SourcePathway	"hepatocellular_carcinoma_human.gpml"
		XrefDatasource	"Entrez Gene"
		GraphId	"e4b97; fd27a; d6bfd"
	]
	node [
		id	840685906
		identifier	"L:640611"
		XrefStatus	"mapped"
		SourceDir	"ETSB_20111201"
		canonicalName	"CDK4"
		ObjectType	"DATANODE"
		XrefId	"640611"
		Label	"CDK4"
		SourcePathway	"hepatocellular_carcinoma_human.gpml"
		XrefDatasource	"Entrez Gene"
		GraphId	"f84a5"
	]
	node [
		id	808565596
		identifier	"L:507060"
		XrefStatus	"mapped"
		SourceDir	"ETSB_20111201"
		canonicalName	"WBP2"
		ObjectType	"DATANODE"
		XrefId	"507060"
		SourcePathway	"Hippo_signaling_human_HCC.gpml"
		XrefDatasource	"Entrez Gene"
		GraphId	"c7996"
	]
	node [
		id	442645641
		identifier	"L:60485"
		XrefStatus	"mapped"
		SourceDir	"ETSB_20111201"
		canonicalName	"SAV1
(WW45)"
		ObjectType	"DATANODE"
		XrefId	"60485"
		Label	"SAV1
(WW45)"
		SourcePathway	"hepatocellular_carcinoma_human.gpml; Hippo_signaling_human_HCC.gpml"
		XrefDatasource	"Entrez Gene"
		GraphId	"e19af; b7d34; d2360; e6851"
	]
	node [
		id	787384291
		identifier	"L:489093"
		XrefStatus	"mapped"
		SourceDir	"ETSB_20111201"
		canonicalName	"IKBa"
		ObjectType	"DATANODE"
		XrefId	"489093"
		Label	"IKBa"
		SourcePathway	"TLR4-FFA pathway_LV.gpml"
		XrefDatasource	"Entrez Gene"
		GraphId	"efa5c; b2147"
	]
	node [
		id	781578670
		identifier	"L:420420"
		XrefStatus	"mapped"
		SourceDir	"ETSB_20111201"
		canonicalName	"Myd88"
		ObjectType	"DATANODE"
		XrefId	"420420"
		Label	"Myd88"
		SourcePathway	"NF-kB signaling_LV.gpml; TLR4-FFA pathway_LV.gpml"
		XrefDatasource	"Entrez Gene"
		GraphId	"a47b9; f6ab6"
	]
	node [
		id	439966189
		identifier	"L:33627"
		XrefStatus	"mapped"
		SourceDir	"ETSB_20111201"
		canonicalName	"FAT4"
		ObjectType	"DATANODE"
		XrefId	"33627"
		Label	"FAT4"
		SourcePathway	"hepatocellular_carcinoma_human.gpml; Hippo_signaling_human_HCC.gpml"
		XrefDatasource	"Entrez Gene"
		GraphId	"b5b58; fb019"
	]
	node [
		id	837976942
		identifier	"L:612843"
		XrefStatus	"mapped"
		SourceDir	"ETSB_20111201"
		ObjectType	"DATANODE"
		XrefId	"612843"
		SourcePathway	"adipokines_under development.gpml"
		XrefDatasource	"Entrez Gene"
		GraphId	"c90c0"
	]
	node [
		id	694888729
		identifier	"L:114609"
		XrefStatus	"mapped"
		SourceDir	"ETSB_20111201"
		canonicalName	"Tirap"
		ObjectType	"DATANODE"
		XrefId	"114609"
		SourcePathway	"TLR4-FFA pathway_LV.gpml"
		XrefDatasource	"Entrez Gene"
		GraphId	"ced13"
	]
	node [
		id	759564176
		identifier	"L:395551"
		XrefStatus	"mapped"
		SourceDir	"ETSB_20111201"
		canonicalName	"CCL3
"
		ObjectType	"DATANODE"
		XrefId	"395551"
		Label	"CCL3
"
		SourcePathway	"Hepatic inflammatory pathways.gpml"
		XrefDatasource	"Entrez Gene"
		GraphId	"b0e14; add4b"
	]
	node [
		id	1068647907
		identifier	"L:2543377"
		XrefStatus	"mapped"
		SourceDir	"ETSB_20111201"
		ObjectType	"DATANODE"
		XrefId	"2543377"
		Label	"Arg1"
		SourcePathway	"M2-M1 switching macrophages_under development.gpml"
		XrefDatasource	"Entrez Gene"
		GraphId	"e88c0"
	]
	node [
		id	439071653
		identifier	"L:24577"
		XrefStatus	"mapped"
		SourceDir	"ETSB_20111201"
		ObjectType	"DATANODE"
		XrefId	"24577"
		Label	"MYC"
		SourcePathway	"hepatocellular_carcinoma_human.gpml"
		XrefDatasource	"Entrez Gene"
		GraphId	"ec26a"
	]
	node [
		id	786400972
		identifier	"L:477024"
		XrefStatus	"mapped"
		SourceDir	"ETSB_20111201"
		canonicalName	"Myd88"
		ObjectType	"DATANODE"
		XrefId	"477024"
		Label	"Myd88"
		SourcePathway	"NF-kB signaling_LV.gpml; TLR4-FFA pathway_LV.gpml"
		XrefDatasource	"Entrez Gene"
		GraphId	"a47b9; f6ab6"
	]
	node [
		id	808565569
		identifier	"L:507054"
		XrefStatus	"mapped"
		SourceDir	"ETSB_20111201"
		canonicalName	"IL33"
		ObjectType	"DATANODE"
		XrefId	"507054"
		Label	"IL33"
		SourcePathway	"Hepatic inflammatory pathways.gpml"
		XrefDatasource	"Entrez Gene"
		GraphId	"b47e3; a3ca0; c8dd6"
	]
	node [
		id	759562198
		identifier	"L:395337"
		XrefStatus	"mapped"
		SourceDir	"ETSB_20111201"
		canonicalName	"IL6"
		ObjectType	"DATANODE"
		XrefId	"395337"
		Label	"IL6 mRNA"
		SourcePathway	"Hepatic inflammatory pathways.gpml; M2-M1 switching macrophages_under development.gpml; adipose tissue inflammation.gpml; hepatocellular_carcinoma_human.gpml; adipokines_under development.gpml; model Scheff.v2tk.gpml"
		XrefDatasource	"Entrez Gene"
		GraphId	"b6c82; aca3d; d9e57; bb8f4; c9628; dfb74; fcdd3; b53c0; ffcfd; f8fe6; ff12a"
	]
	node [
		id	438091305
		identifier	"L:12833"
		XrefStatus	"mapped"
		SourceDir	"ETSB_20111201"
		ObjectType	"DATANODE"
		XrefId	"12833"
		SourcePathway	"adipokines_under development.gpml"
		XrefDatasource	"Entrez Gene"
		GraphId	"a21d3"
	]
	node [
		id	442827083
		identifier	"L:66724"
		XrefStatus	"mapped"
		SourceDir	"ETSB_20111201"
		canonicalName	"Tab3"
		ObjectType	"DATANODE"
		XrefId	"66724"
		Label	"Tab3"
		SourcePathway	"NF-kB signaling_LV.gpml"
		XrefDatasource	"Entrez Gene"
		GraphId	"f2928"
	]
	node [
		id	785270965
		identifier	"L:460269"
		XrefStatus	"mapped"
		SourceDir	"ETSB_20111201"
		canonicalName	"Myd88"
		ObjectType	"DATANODE"
		XrefId	"460269"
		Label	"Myd88"
		SourcePathway	"NF-kB signaling_LV.gpml; TLR4-FFA pathway_LV.gpml"
		XrefDatasource	"Entrez Gene"
		GraphId	"a47b9; f6ab6"
	]
	node [
		id	781671984
		identifier	"L:423854"
		XrefStatus	"mapped"
		SourceDir	"ETSB_20111201"
		canonicalName	"BTRC"
		ObjectType	"DATANODE"
		XrefId	"423854"
		SourcePathway	"Hippo_signaling_human_HCC.gpml"
		XrefDatasource	"Entrez Gene"
		GraphId	"ec86d"
	]
	node [
		id	696705074
		identifier	"L:133522"
		XrefStatus	"mapped"
		SourceDir	"ETSB_20111201"
		canonicalName	"Ppargc1b"
		ObjectType	"DATANODE"
		XrefId	"133522"
		SourcePathway	"M2-M1 switching macrophages_under development.gpml"
		XrefDatasource	"Entrez Gene"
		GraphId	"ed18f"
	]
	node [
		id	785364119
		identifier	"L:463648"
		XrefStatus	"mapped"
		SourceDir	"ETSB_20111201"
		canonicalName	"NAMPT"
		ObjectType	"DATANODE"
		XrefId	"463648"
		Label	"NAMPT"
		SourcePathway	"M2-M1 switching macrophages_under development.gpml; adipokines_under development.gpml"
		XrefDatasource	"Entrez Gene"
		GraphId	"eab6d; ba5e6"
	]
	node [
		id	759590966
		identifier	"L:396217"
		XrefStatus	"mapped"
		SourceDir	"ETSB_20111201"
		canonicalName	"MBL - collectin"
		ObjectType	"DATANODE"
		XrefId	"396217"
		Label	"MBL - collectin"
		SourcePathway	"Hepatic inflammatory pathways.gpml"
		XrefDatasource	"Entrez Gene"
		GraphId	"f1c1a; d444a"
	]
	node [
		id	-1448817658
		identifier	"L:100151000"
		XrefStatus	"mapped"
		SourceDir	"ETSB_20111201"
		canonicalName	"RAS; HRAS"
		ObjectType	"DATANODE"
		XrefId	"100151000"
		Label	"RAS"
		SourcePathway	"NF-kB signaling_LV.gpml; hepatocellular_carcinoma_human.gpml"
		XrefDatasource	"Entrez Gene"
		GraphId	"ec3aa; df24a"
	]
	node [
		id	785543821
		identifier	"L:469743"
		XrefStatus	"mapped"
		SourceDir	"ETSB_20111201"
		canonicalName	"NLRP3; Nlrp3"
		ObjectType	"DATANODE"
		XrefId	"469743"
		Label	"Nlrp3"
		SourcePathway	"Hepatic inflammatory pathways.gpml; adipose tissue inflammation.gpml"
		XrefDatasource	"Entrez Gene"
		GraphId	"d2c70; a0ff3"
	]
	node [
		id	897228395
		identifier	"L:837559"
		XrefStatus	"mapped"
		SourceDir	"ETSB_20111201"
		canonicalName	"MAPK3
(ERK1)"
		ObjectType	"DATANODE"
		XrefId	"837559"
		Label	"MAPK3
(ERK1)"
		SourcePathway	"hepatocellular_carcinoma_human.gpml"
		XrefDatasource	"Entrez Gene"
		GraphId	"ce336"
	]
	node [
		id	809310409
		identifier	"L:511077"
		XrefStatus	"mapped"
		SourceDir	"ETSB_20111201"
		ObjectType	"DATANODE"
		XrefId	"511077"
		Label	"MYC"
		SourcePathway	"hepatocellular_carcinoma_human.gpml"
		XrefDatasource	"Entrez Gene"
		GraphId	"ec26a"
	]
	node [
		id	759568025
		identifier	"L:395956"
		XrefStatus	"mapped"
		SourceDir	"ETSB_20111201"
		ObjectType	"DATANODE"
		XrefId	"395956"
		Label	"GLI2"
		SourcePathway	"Hippo_signaling_human_HCC.gpml"
		XrefDatasource	"Entrez Gene"
		GraphId	"e7b26"
	]
	node [
		id	759590968
		identifier	"L:396219"
		XrefStatus	"mapped"
		SourceDir	"ETSB_20111201"
		ObjectType	"DATANODE"
		XrefId	"396219"
		SourcePathway	"mirobiota en inflammation.gpml; adipokines_under development.gpml"
		XrefDatasource	"Entrez Gene"
		GraphId	"a357f; ea208"
	]
	node [
		id	700543528
		identifier	"L:178095"
		XrefStatus	"mapped"
		SourceDir	"ETSB_20111201"
		canonicalName	"TAZ"
		ObjectType	"DATANODE"
		XrefId	"178095"
		Label	"TAZ"
		SourcePathway	"hepatocellular_carcinoma_human.gpml; Hippo_signaling_human_HCC.gpml"
		XrefDatasource	"Entrez Gene"
		GraphId	"b7f93; ed850; cf1bd"
	]
	node [
		id	786401001
		identifier	"L:477032"
		XrefStatus	"mapped"
		SourceDir	"ETSB_20111201"
		canonicalName	"CTNNB1"
		ObjectType	"DATANODE"
		XrefId	"477032"
		Label	"CTNNB1"
		SourcePathway	"hepatocellular_carcinoma_human.gpml"
		XrefDatasource	"Entrez Gene"
		GraphId	"e4b97; fd27a; d6bfd"
	]
	node [
		id	439071621
		identifier	"L:24566"
		XrefStatus	"mapped"
		SourceDir	"ETSB_20111201"
		canonicalName	"MST1"
		ObjectType	"DATANODE"
		XrefId	"24566"
		Label	"MST1"
		SourcePathway	"hepatocellular_carcinoma_human.gpml; Hippo_signaling_human_HCC.gpml"
		XrefDatasource	"Entrez Gene"
		GraphId	"ef2a8; bd9c5"
	]
	node [
		id	780926125
		identifier	"L:419715"
		XrefStatus	"mapped"
		SourceDir	"ETSB_20111201"
		canonicalName	"Tirap"
		ObjectType	"DATANODE"
		XrefId	"419715"
		SourcePathway	"TLR4-FFA pathway_LV.gpml"
		XrefDatasource	"Entrez Gene"
		GraphId	"ced13"
	]
	node [
		id	1873963026
		identifier	"L:3283879"
		XrefStatus	"mapped"
		SourceDir	"ETSB_20111201"
		ObjectType	"DATANODE"
		XrefId	"3283879"
		SourcePathway	"adipose tissue inflammation.gpml"
		XrefDatasource	"Entrez Gene"
		GraphId	"cf766"
	]
	node [
		id	786259710
		identifier	"L:472829"
		XrefStatus	"mapped"
		SourceDir	"ETSB_20111201"
		canonicalName	"STK3
(MST2)

; STK3 (MST2)"
		ObjectType	"DATANODE"
		XrefId	"472829"
		Label	"STK3 (MST2)"
		SourcePathway	"hepatocellular_carcinoma_human.gpml; Hippo_signaling_human_HCC.gpml"
		XrefDatasource	"Entrez Gene"
		GraphId	"a7418; d053a"
	]
	node [
		id	438091276
		identifier	"L:12825"
		XrefStatus	"mapped"
		SourceDir	"ETSB_20111201"
		ObjectType	"DATANODE"
		XrefId	"12825"
		SourcePathway	"adipokines_under development.gpml"
		XrefDatasource	"Entrez Gene"
		GraphId	"c21fa"
	]
	node [
		id	-2063868725
		identifier	"L:8313"
		XrefStatus	"mapped"
		SourceDir	"ETSB_20111201"
		canonicalName	"AXIN2"
		ObjectType	"DATANODE"
		XrefId	"8313"
		Label	"AXIN2"
		SourcePathway	"hepatocellular_carcinoma_human.gpml"
		XrefDatasource	"Entrez Gene"
		GraphId	"bcee5"
	]
	node [
		id	438091277
		identifier	"L:12826"
		XrefStatus	"mapped"
		SourceDir	"ETSB_20111201"
		ObjectType	"DATANODE"
		XrefId	"12826"
		SourcePathway	"adipokines_under development.gpml"
		XrefDatasource	"Entrez Gene"
		GraphId	"b1b7f"
	]
	node [
		id	809431463
		identifier	"L:515266"
		XrefStatus	"mapped"
		SourceDir	"ETSB_20111201"
		canonicalName	"ATF3"
		ObjectType	"DATANODE"
		XrefId	"515266"
		SourcePathway	"M2-M1 switching macrophages_under development.gpml"
		XrefDatasource	"Entrez Gene"
		GraphId	"f704e"
	]
	node [
		id	780830989
		identifier	"L:416118"
		XrefStatus	"mapped"
		SourceDir	"ETSB_20111201"
		canonicalName	"IRAK2
"
		ObjectType	"DATANODE"
		XrefId	"416118"
		Label	"IRAK2
"
		SourcePathway	"Hepatic inflammatory pathways.gpml"
		XrefDatasource	"Entrez Gene"
		GraphId	"f765a"
	]
	node [
		id	813992363
		identifier	"L:563560"
		XrefStatus	"mapped"
		SourceDir	"ETSB_20111201"
		canonicalName	"IKK2; IKKB_MOUSE"
		ObjectType	"DATANODE"
		XrefId	"563560"
		Label	"IKK2"
		SourcePathway	"Hepatic inflammatory pathways.gpml; NF-kB signaling_LV.gpml; TLR4-FFA pathway_LV.gpml; Insulin signaling_LV.gpml"
		XrefDatasource	"Entrez Gene"
		GraphId	"df049; ba0d4; d164d; b83a1"
	]
	node [
		id	438087492
		identifier	"L:12443"
		XrefStatus	"mapped"
		SourceDir	"ETSB_20111201"
		ObjectType	"DATANODE"
		XrefId	"12443"
		SourcePathway	"hepatocellular_carcinoma_human.gpml"
		XrefDatasource	"Entrez Gene"
		GraphId	"e3c77"
	]
	node [
		id	211800929
		identifier	"L:1669524"
		XrefStatus	"mapped"
		SourceDir	"ETSB_20111201"
		ObjectType	"DATANODE"
		XrefId	"1669524"
		SourcePathway	"adipose tissue inflammation.gpml"
		XrefDatasource	"Entrez Gene"
		GraphId	"cf766"
	]
	node [
		id	759590999
		identifier	"L:396229"
		XrefStatus	"mapped"
		SourceDir	"ETSB_20111201"
		canonicalName	"RAS; HRAS"
		ObjectType	"DATANODE"
		XrefId	"396229"
		Label	"RAS"
		SourcePathway	"NF-kB signaling_LV.gpml; hepatocellular_carcinoma_human.gpml"
		XrefDatasource	"Entrez Gene"
		GraphId	"ec3aa; df24a"
	]
	node [
		id	211800930
		identifier	"L:1669525"
		XrefStatus	"mapped"
		SourceDir	"ETSB_20111201"
		ObjectType	"DATANODE"
		XrefId	"1669525"
		SourcePathway	"Hepatic inflammatory pathways.gpml; adipose tissue inflammation.gpml"
		XrefDatasource	"Entrez Gene"
		GraphId	"a77a6; c7e77"
	]
	node [
		id	759568120
		identifier	"L:395988"
		XrefStatus	"mapped"
		SourceDir	"ETSB_20111201"
		ObjectType	"DATANODE"
		XrefId	"395988"
		SourcePathway	"adipokines_under development.gpml"
		XrefDatasource	"Entrez Gene"
		GraphId	"ce155"
	]
	node [
		id	439216826
		identifier	"L:29197"
		XrefStatus	"mapped"
		SourceDir	"ETSB_20111201"
		canonicalName	"IL18"
		ObjectType	"DATANODE"
		XrefId	"29197"
		Label	"IL18"
		SourcePathway	"Hepatic inflammatory pathways.gpml; adipose tissue inflammation.gpml; adipokines_under development.gpml"
		XrefDatasource	"Entrez Gene"
		GraphId	"b2151; f2759; fec4b; b3ce6; bca45; ade21; f6d85"
	]
	node [
		id	838156528
		identifier	"L:618906"
		XrefStatus	"mapped"
		SourceDir	"ETSB_20111201"
		canonicalName	"p38b"
		ObjectType	"DATANODE"
		XrefId	"618906"
		SourcePathway	"Hepatic inflammatory pathways.gpml"
		XrefDatasource	"Entrez Gene"
		GraphId	"fde97"
	]
	node [
		id	810383625
		identifier	"L:526103"
		XrefStatus	"mapped"
		SourceDir	"ETSB_20111201"
		canonicalName	"TNFAIP3 (A20)"
		ObjectType	"DATANODE"
		XrefId	"526103"
		SourcePathway	"Hepatic inflammatory pathways.gpml"
		XrefDatasource	"Entrez Gene"
		GraphId	"fac52"
	]
	node [
		id	869548674
		identifier	"L:748142"
		XrefStatus	"mapped"
		SourceDir	"ETSB_20111201"
		canonicalName	"CCL2
"
		ObjectType	"DATANODE"
		XrefId	"748142"
		Label	"CCL2"
		SourcePathway	"Hepatic inflammatory pathways.gpml; adipokines_under development.gpml"
		XrefDatasource	"Entrez Gene"
		GraphId	"f685d; b280f; f70a4; ee139; c2ac0"
	]
	node [
		id	438087496
		identifier	"L:12447"
		XrefStatus	"mapped"
		SourceDir	"ETSB_20111201"
		ObjectType	"DATANODE"
		XrefId	"12447"
		SourcePathway	"hepatocellular_carcinoma_human.gpml"
		XrefDatasource	"Entrez Gene"
		GraphId	"b2adc"
	]
	node [
		id	439045611
		identifier	"L:23945"
		XrefStatus	"mapped"
		SourceDir	"ETSB_20111201"
		ObjectType	"DATANODE"
		XrefId	"23945"
		SourcePathway	"fatty acid derived mediators of lipotoxicity_LV.gpml"
		XrefDatasource	"Entrez Gene"
		GraphId	"ec95b"
	]
	node [
		id	-1509347873
		identifier	"L:4338045"
		XrefStatus	"mapped"
		SourceDir	"ETSB_20111201"
		ObjectType	"DATANODE"
		XrefId	"4338045"
		SourcePathway	"fatty acid derived mediators of lipotoxicity_LV.gpml"
		XrefDatasource	"Entrez Gene"
		GraphId	"b87f7"
	]
	node [
		id	439071717
		identifier	"L:24599"
		XrefStatus	"mapped"
		SourceDir	"ETSB_20111201"
		canonicalName	"iNOS"
		ObjectType	"DATANODE"
		XrefId	"24599"
		Label	"iNOS"
		SourcePathway	"Hepatic inflammatory pathways.gpml"
		XrefDatasource	"Entrez Gene"
		GraphId	"c48d2; a357d"
	]
	node [
		id	439071716
		identifier	"L:24598"
		XrefStatus	"mapped"
		SourceDir	"ETSB_20111201"
		ObjectType	"DATANODE"
		XrefId	"24598"
		SourcePathway	"adipose tissue inflammation.gpml"
		XrefDatasource	"Entrez Gene"
		GraphId	"b3965"
	]
	node [
		id	-1509347877
		identifier	"L:4338041"
		XrefStatus	"mapped"
		SourceDir	"ETSB_20111201"
		canonicalName	"NDRG1"
		ObjectType	"DATANODE"
		XrefId	"4338041"
		Label	"NDRG1"
		SourcePathway	"Hippo_signaling_human_HCC.gpml"
		XrefDatasource	"Entrez Gene"
		GraphId	"f3d0f"
	]
	node [
		id	814912822
		identifier	"L:573207"
		XrefStatus	"mapped"
		SourceDir	"ETSB_20111201"
		ObjectType	"DATANODE"
		XrefId	"573207"
		Label	"Creb1"
		SourcePathway	"Hepatic inflammatory pathways.gpml"
		XrefDatasource	"Entrez Gene"
		GraphId	"ec1e0"
	]
	node [
		id	780831082
		identifier	"L:416148"
		XrefStatus	"mapped"
		SourceDir	"ETSB_20111201"
		canonicalName	"Ppargc1b"
		ObjectType	"DATANODE"
		XrefId	"416148"
		SourcePathway	"M2-M1 switching macrophages_under development.gpml"
		XrefDatasource	"Entrez Gene"
		GraphId	"ed18f"
	]
	node [
		id	701258355
		identifier	"L:181043"
		XrefStatus	"mapped"
		SourceDir	"ETSB_20111201"
		ObjectType	"DATANODE"
		XrefId	"181043"
		Label	"MKK6"
		SourcePathway	"TLR4-FFA pathway_LV.gpml"
		XrefDatasource	"Entrez Gene"
		GraphId	"d869d"
	]
	node [
		id	780866514
		identifier	"L:417707"
		XrefStatus	"mapped"
		SourceDir	"ETSB_20111201"
		canonicalName	"NAMPT"
		ObjectType	"DATANODE"
		XrefId	"417707"
		Label	"NAMPT"
		SourcePathway	"M2-M1 switching macrophages_under development.gpml; adipokines_under development.gpml"
		XrefDatasource	"Entrez Gene"
		GraphId	"eab6d; ba5e6"
	]
	node [
		id	752030741
		identifier	"L:310900"
		XrefStatus	"mapped"
		SourceDir	"ETSB_20111201"
		canonicalName	"MTP"
		ObjectType	"DATANODE"
		XrefId	"310900"
		Label	"MTP"
		SourcePathway	"NRs as regulators of lipid-glucose-inflammation_LV.gpml"
		XrefDatasource	"Entrez Gene"
		GraphId	"ea3aa"
	]
	node [
		id	785364205
		identifier	"L:463671"
		XrefStatus	"mapped"
		SourceDir	"ETSB_20111201"
		canonicalName	"MET"
		ObjectType	"DATANODE"
		XrefId	"463671"
		Label	"MET"
		SourcePathway	"hepatocellular_carcinoma_human.gpml"
		XrefDatasource	"Entrez Gene"
		GraphId	"d2ebf"
	]
	node [
		id	779825036
		identifier	"L:403885"
		XrefStatus	"mapped"
		SourceDir	"ETSB_20111201"
		ObjectType	"DATANODE"
		XrefId	"403885"
		Label	"MMP9"
		SourcePathway	"adipokines_under development.gpml"
		XrefDatasource	"Entrez Gene"
		GraphId	"ba39d; f3d2e"
	]
	node [
		id	1068563244
		identifier	"L:2540845"
		XrefStatus	"mapped"
		SourceDir	"ETSB_20111201"
		canonicalName	"MOBKL1B
(MOB1)"
		ObjectType	"DATANODE"
		XrefId	"2540845"
		Label	"MOBKL1B
(MOB1)"
		SourcePathway	"Hippo_signaling_human_HCC.gpml"
		XrefDatasource	"Entrez Gene"
		GraphId	"facf0"
	]
	node [
		id	780800486
		identifier	"L:415099"
		XrefStatus	"mapped"
		SourceDir	"ETSB_20111201"
		canonicalName	"Rela"
		ObjectType	"DATANODE"
		XrefId	"415099"
		Label	"Rela"
		SourcePathway	"NF-kB signaling_LV.gpml"
		XrefDatasource	"Entrez Gene"
		GraphId	"d832b; dc659"
	]
	node [
		id	728197042
		identifier	"L:266820"
		XrefStatus	"mapped"
		SourceDir	"ETSB_20111201"
		canonicalName	"SUMO1"
		ObjectType	"DATANODE"
		XrefId	"266820"
		SourcePathway	"M2-M1 switching macrophages_under development.gpml"
		XrefDatasource	"Entrez Gene"
		GraphId	"f45ec"
	]
	node [
		id	700402200
		identifier	"L:173876"
		XrefStatus	"mapped"
		SourceDir	"ETSB_20111201"
		ObjectType	"DATANODE"
		XrefId	"173876"
		SourcePathway	"fatty acid derived mediators of lipotoxicity_LV.gpml"
		XrefDatasource	"Entrez Gene"
		GraphId	"f156e"
	]
	node [
		id	779825034
		identifier	"L:403883"
		XrefStatus	"mapped"
		SourceDir	"ETSB_20111201"
		canonicalName	"ERBB2"
		ObjectType	"DATANODE"
		XrefId	"403883"
		Label	"ERBB2"
		SourcePathway	"hepatocellular_carcinoma_human.gpml"
		XrefDatasource	"Entrez Gene"
		GraphId	"a7a6b"
	]
	node [
		id	702188476
		identifier	"L:191700"
		XrefStatus	"mapped"
		SourceDir	"ETSB_20111201"
		ObjectType	"DATANODE"
		XrefId	"191700"
		SourcePathway	"adipokines_under development.gpml"
		XrefDatasource	"Entrez Gene"
		GraphId	"e9226"
	]
	node [
		id	702188477
		identifier	"L:191701"
		XrefStatus	"mapped"
		SourceDir	"ETSB_20111201"
		ObjectType	"DATANODE"
		XrefId	"191701"
		SourcePathway	"adipokines_under development.gpml"
		XrefDatasource	"Entrez Gene"
		GraphId	"e9226"
	]
	node [
		id	439216792
		identifier	"L:29184"
		XrefStatus	"mapped"
		SourceDir	"ETSB_20111201"
		canonicalName	"Cd36"
		ObjectType	"DATANODE"
		XrefId	"29184"
		Label	"CD36"
		SourcePathway	"adipose tissue inflammation.gpml; NRs as regulators of lipid-glucose-inflammation_LV.gpml; adipokines_under development.gpml"
		XrefDatasource	"Entrez Gene"
		GraphId	"e27e5; eb7d5; cbcb3"
	]
	node [
		id	441868996
		identifier	"L:55233"
		XrefStatus	"mapped"
		SourceDir	"ETSB_20111201"
		canonicalName	"MOBKL1B
(MOB1)"
		ObjectType	"DATANODE"
		XrefId	"55233"
		Label	"MOBKL1B
(MOB1)"
		SourcePathway	"Hippo_signaling_human_HCC.gpml"
		XrefDatasource	"Entrez Gene"
		GraphId	"facf0"
	]
	node [
		id	438269249
		identifier	"L:18787"
		XrefStatus	"mapped"
		SourceDir	"ETSB_20111201"
		canonicalName	"PAI1"
		ObjectType	"DATANODE"
		XrefId	"18787"
		Label	"PAI1"
		SourcePathway	"Hepatic inflammatory pathways.gpml; M2-M1 switching macrophages_under development.gpml; adipose tissue inflammation.gpml; adipokines_under development.gpml"
		XrefDatasource	"Entrez Gene"
		GraphId	"fe4be; fceb6; a9735; dd34a; d67a7"
	]
	node [
		id	438091335
		identifier	"L:12842"
		XrefStatus	"mapped"
		SourceDir	"ETSB_20111201"
		ObjectType	"DATANODE"
		XrefId	"12842"
		SourcePathway	"adipokines_under development.gpml"
		XrefDatasource	"Entrez Gene"
		GraphId	"f13b9"
	]
	node [
		id	869548735
		identifier	"L:748161"
		XrefStatus	"mapped"
		SourceDir	"ETSB_20111201"
		canonicalName	"SMAD3"
		ObjectType	"DATANODE"
		XrefId	"748161"
		Label	"SMAD3"
		SourcePathway	"M2-M1 switching macrophages_under development.gpml; Hippo_signaling_human_HCC.gpml"
		XrefDatasource	"Entrez Gene"
		GraphId	"a967e; c1749"
	]
	node [
		id	784471413
		identifier	"L:454769"
		XrefStatus	"mapped"
		SourceDir	"ETSB_20111201"
		canonicalName	"IRE1"
		ObjectType	"DATANODE"
		XrefId	"454769"
		SourcePathway	"ER stress.gpml"
		XrefDatasource	"Entrez Gene"
		GraphId	"a3cf4"
	]
	node [
		id	874048232
		identifier	"L:794293"
		XrefStatus	"mapped"
		SourceDir	"ETSB_20111201"
		canonicalName	"TEAD3"
		ObjectType	"DATANODE"
		XrefId	"794293"
		SourcePathway	"Hippo_signaling_human_HCC.gpml"
		XrefDatasource	"Entrez Gene"
		GraphId	"ee23c"
	]
	node [
		id	759562163
		identifier	"L:395323"
		XrefStatus	"mapped"
		SourceDir	"ETSB_20111201"
		canonicalName	"KDR
(VEGFR-2)"
		ObjectType	"DATANODE"
		XrefId	"395323"
		Label	"KDR
(VEGFR-2)"
		SourcePathway	"hepatocellular_carcinoma_human.gpml"
		XrefDatasource	"Entrez Gene"
		GraphId	"d1161"
	]
	node [
		id	440824548
		identifier	"L:41087"
		XrefStatus	"mapped"
		SourceDir	"ETSB_20111201"
		canonicalName	"Nfkb1; NFKB1; NFkB"
		ObjectType	"DATANODE"
		XrefId	"41087"
		Label	"NFKB1"
		SourcePathway	"NF-kB signaling_LV.gpml; TLR4-FFA pathway_LV.gpml; hepatocellular_carcinoma_human.gpml; model Scheff.v2tk.gpml"
		XrefDatasource	"Entrez Gene"
		GraphId	"e54dd; bc379; fa7ac; d72d5; b2beb; ab282"
	]
	node [
		id	781668199
		identifier	"L:423471"
		XrefStatus	"mapped"
		SourceDir	"ETSB_20111201"
		canonicalName	"TRAF3"
		ObjectType	"DATANODE"
		XrefId	"423471"
		Label	"TRAF3"
		SourcePathway	"Hepatic inflammatory pathways.gpml; adipokines_under development.gpml"
		XrefDatasource	"Entrez Gene"
		GraphId	"b7bde; a2d05"
	]
	node [
		id	780891500
		identifier	"L:418207"
		XrefStatus	"mapped"
		SourceDir	"ETSB_20111201"
		canonicalName	"KRAS"
		ObjectType	"DATANODE"
		XrefId	"418207"
		SourcePathway	"hepatocellular_carcinoma_human.gpml"
		XrefDatasource	"Entrez Gene"
		GraphId	"cf86f"
	]
	node [
		id	439010925
		identifier	"L:22418"
		XrefStatus	"mapped"
		SourceDir	"ETSB_20111201"
		ObjectType	"DATANODE"
		XrefId	"22418"
		Label	"WNT5A"
		SourcePathway	"adipokines_under development.gpml"
		XrefDatasource	"Entrez Gene"
		GraphId	"c8031"
	]
	node [
		id	441965040
		identifier	"L:58919"
		XrefStatus	"mapped"
		SourceDir	"ETSB_20111201"
		ObjectType	"DATANODE"
		XrefId	"58919"
		SourcePathway	"hepatocellular_carcinoma_human.gpml"
		XrefDatasource	"Entrez Gene"
		GraphId	"e3c77"
	]
	node [
		id	787242060
		identifier	"L:484790"
		XrefStatus	"mapped"
		SourceDir	"ETSB_20111201"
		ObjectType	"DATANODE"
		XrefId	"484790"
		Label	"Ccr2"
		SourcePathway	"adipokines_under development.gpml"
		XrefDatasource	"Entrez Gene"
		GraphId	"c94f9"
	]
	node [
		id	896276939
		identifier	"L:826735"
		XrefStatus	"mapped"
		SourceDir	"ETSB_20111201"
		canonicalName	"p38b"
		ObjectType	"DATANODE"
		XrefId	"826735"
		SourcePathway	"Hepatic inflammatory pathways.gpml"
		XrefDatasource	"Entrez Gene"
		GraphId	"fde97"
	]
	node [
		id	809552452
		identifier	"L:519432"
		XrefStatus	"mapped"
		SourceDir	"ETSB_20111201"
		ObjectType	"DATANODE"
		XrefId	"519432"
		SourcePathway	"adipokines_under development.gpml"
		XrefDatasource	"Entrez Gene"
		GraphId	"fa64c"
	]
	node [
		id	754026775
		identifier	"L:335916"
		XrefStatus	"mapped"
		SourceDir	"ETSB_20111201"
		ObjectType	"DATANODE"
		XrefId	"335916"
		Label	"JUN"
		SourcePathway	"hepatocellular_carcinoma_human.gpml"
		XrefDatasource	"Entrez Gene"
		GraphId	"aae14"
	]
	node [
		id	898893682
		identifier	"L:851217"
		XrefStatus	"mapped"
		SourceDir	"ETSB_20111201"
		canonicalName	"PPP2R1A"
		ObjectType	"DATANODE"
		XrefId	"851217"
		SourcePathway	"Hippo_signaling_human_HCC.gpml"
		XrefDatasource	"Entrez Gene"
		GraphId	"e3580"
	]
	node [
		id	783667829
		identifier	"L:448807"
		XrefStatus	"mapped"
		SourceDir	"ETSB_20111201"
		ObjectType	"DATANODE"
		XrefId	"448807"
		SourcePathway	"overall pathway_inflammatory tone_2.gpml"
		XrefDatasource	"Entrez Gene"
		GraphId	"a6b14"
	]
	node [
		id	785360399
		identifier	"L:463288"
		XrefStatus	"mapped"
		SourceDir	"ETSB_20111201"
		canonicalName	"IL6"
		ObjectType	"DATANODE"
		XrefId	"463288"
		Label	"IL6 mRNA"
		SourcePathway	"Hepatic inflammatory pathways.gpml; M2-M1 switching macrophages_under development.gpml; adipose tissue inflammation.gpml; hepatocellular_carcinoma_human.gpml; adipokines_under development.gpml; model Scheff.v2tk.gpml"
		XrefDatasource	"Entrez Gene"
		GraphId	"b6c82; aca3d; d9e57; bb8f4; c9628; dfb74; fcdd3; b53c0; ffcfd; f8fe6; ff12a"
	]
	node [
		id	759563312
		identifier	"L:395485"
		XrefStatus	"mapped"
		SourceDir	"ETSB_20111201"
		canonicalName	"CD40L_MOUSE"
		ObjectType	"DATANODE"
		XrefId	"395485"
		SourcePathway	"NF-kB signaling_LV.gpml"
		XrefDatasource	"Entrez Gene"
		GraphId	"df00b"
	]
	node [
		id	785453551
		identifier	"L:466665"
		XrefStatus	"mapped"
		SourceDir	"ETSB_20111201"
		canonicalName	"Rela"
		ObjectType	"DATANODE"
		XrefId	"466665"
		Label	"Rela"
		SourcePathway	"NF-kB signaling_LV.gpml"
		XrefDatasource	"Entrez Gene"
		GraphId	"d832b; dc659"
	]
	node [
		id	781641082
		identifier	"L:422709"
		XrefStatus	"mapped"
		SourceDir	"ETSB_20111201"
		canonicalName	"MTP"
		ObjectType	"DATANODE"
		XrefId	"422709"
		Label	"MTP"
		SourcePathway	"NRs as regulators of lipid-glucose-inflammation_LV.gpml"
		XrefDatasource	"Entrez Gene"
		GraphId	"ea3aa"
	]
	node [
		id	439070751
		identifier	"L:24494"
		XrefStatus	"mapped"
		SourceDir	"ETSB_20111201"
		canonicalName	"IL1B"
		ObjectType	"DATANODE"
		XrefId	"24494"
		Label	"IL1B"
		SourcePathway	"Hepatic inflammatory pathways.gpml; NF-kB signaling_LV.gpml; adipose tissue inflammation.gpml; adipokines_under development.gpml"
		XrefDatasource	"Entrez Gene"
		GraphId	"f4070; f5f8a; dfb9d; bf276; a5f5f; ed80e; cf6a7; dac7a; d056d"
	]
	node [
		id	1100111879
		identifier	"L:2675832"
		XrefStatus	"mapped"
		SourceDir	"ETSB_20111201"
		canonicalName	"STK38L"
		ObjectType	"DATANODE"
		XrefId	"2675832"
		Label	"STK38L"
		SourcePathway	"Hippo_signaling_human_HCC.gpml"
		XrefDatasource	"Entrez Gene"
		GraphId	"fd8c2"
	]
	node [
		id	439070750
		identifier	"L:24493"
		XrefStatus	"mapped"
		SourceDir	"ETSB_20111201"
		canonicalName	"IL1A"
		ObjectType	"DATANODE"
		XrefId	"24493"
		SourcePathway	"NF-kB signaling_LV.gpml; adipokines_under development.gpml"
		XrefDatasource	"Entrez Gene"
		GraphId	"b73f0; cada9"
	]
	node [
		id	729887536
		identifier	"L:281052"
		XrefStatus	"mapped"
		SourceDir	"ETSB_20111201"
		canonicalName	"Cd36"
		ObjectType	"DATANODE"
		XrefId	"281052"
		Label	"CD36"
		SourcePathway	"adipose tissue inflammation.gpml; NRs as regulators of lipid-glucose-inflammation_LV.gpml; adipokines_under development.gpml"
		XrefDatasource	"Entrez Gene"
		GraphId	"e27e5; eb7d5; cbcb3"
	]
	node [
		id	439096700
		identifier	"L:25096"
		XrefStatus	"mapped"
		SourceDir	"ETSB_20111201"
		ObjectType	"DATANODE"
		XrefId	"25096"
		SourcePathway	"fatty acid derived mediators of lipotoxicity_LV.gpml"
		XrefDatasource	"Entrez Gene"
		GraphId	"f156e"
	]
	node [
		id	438144254
		identifier	"L:14164"
		XrefStatus	"mapped"
		SourceDir	"ETSB_20111201"
		ObjectType	"DATANODE"
		XrefId	"14164"
		Label	"FGF1"
		SourcePathway	"adipokines_under development.gpml; Hippo_signaling_human_HCC.gpml"
		XrefDatasource	"Entrez Gene"
		GraphId	"eac6d; f6c49"
	]
	node [
		id	439222308
		identifier	"L:29702"
		XrefStatus	"mapped"
		SourceDir	"ETSB_20111201"
		ObjectType	"DATANODE"
		XrefId	"29702"
		SourcePathway	"ER stress.gpml"
		XrefDatasource	"Entrez Gene"
		GraphId	"f74da"
	]
	node [
		id	444609866
		identifier	"L:84268"
		XrefStatus	"mapped"
		SourceDir	"ETSB_20111201"
		canonicalName	"RIP"
		ObjectType	"DATANODE"
		XrefId	"84268"
		Label	"RIP"
		SourcePathway	"NF-kB signaling_LV.gpml"
		XrefDatasource	"Entrez Gene"
		GraphId	"d0714"
	]
	node [
		id	751132332
		identifier	"L:301442"
		XrefStatus	"mapped"
		SourceDir	"ETSB_20111201"
		canonicalName	"SUMO1"
		ObjectType	"DATANODE"
		XrefId	"301442"
		SourcePathway	"M2-M1 switching macrophages_under development.gpml"
		XrefDatasource	"Entrez Gene"
		GraphId	"f45ec"
	]
	node [
		id	-2063924435
		identifier	"L:6720"
		XrefStatus	"mapped"
		SourceDir	"ETSB_20111201"
		ObjectType	"DATANODE"
		XrefId	"6720"
		SourcePathway	"NRs as regulators of lipid-glucose-inflammation_LV.gpml"
		XrefDatasource	"Entrez Gene"
		GraphId	"ee2c9"
	]
	node [
		id	898000046
		identifier	"L:842248"
		XrefStatus	"mapped"
		SourceDir	"ETSB_20111201"
		canonicalName	"MAPK3
(ERK1)"
		ObjectType	"DATANODE"
		XrefId	"842248"
		Label	"MAPK3
(ERK1)"
		SourcePathway	"hepatocellular_carcinoma_human.gpml"
		XrefDatasource	"Entrez Gene"
		GraphId	"ce336"
	]
	node [
		id	729918348
		identifier	"L:282170"
		XrefStatus	"mapped"
		SourceDir	"ETSB_20111201"
		canonicalName	"CCL3
"
		ObjectType	"DATANODE"
		XrefId	"282170"
		Label	"CCL3
"
		SourcePathway	"Hepatic inflammatory pathways.gpml"
		XrefDatasource	"Entrez Gene"
		GraphId	"b0e14; add4b"
	]
	node [
		id	439877001
		identifier	"L:30686"
		XrefStatus	"mapped"
		SourceDir	"ETSB_20111201"
		ObjectType	"DATANODE"
		XrefId	"30686"
		Label	"MYC"
		SourcePathway	"hepatocellular_carcinoma_human.gpml"
		XrefDatasource	"Entrez Gene"
		GraphId	"ec26a"
	]
	node [
		id	438952333
		identifier	"L:20526"
		XrefStatus	"mapped"
		SourceDir	"ETSB_20111201"
		ObjectType	"DATANODE"
		XrefId	"20526"
		SourcePathway	"NRs as regulators of lipid-glucose-inflammation_LV.gpml"
		XrefDatasource	"Entrez Gene"
		GraphId	"d9512"
	]
	node [
		id	444525111
		identifier	"L:81707"
		XrefStatus	"mapped"
		SourceDir	"ETSB_20111201"
		ObjectType	"DATANODE"
		XrefId	"81707"
		SourcePathway	"adipokines_under development.gpml"
		XrefDatasource	"Entrez Gene"
		GraphId	"bb133"
	]
	node [
		id	729918386
		identifier	"L:282187"
		XrefStatus	"mapped"
		SourceDir	"ETSB_20111201"
		ObjectType	"DATANODE"
		XrefId	"282187"
		SourcePathway	"adipokines_under development.gpml"
		XrefDatasource	"Entrez Gene"
		GraphId	"f13b9"
	]
	node [
		id	813072662
		identifier	"L:553957"
		XrefStatus	"mapped"
		SourceDir	"ETSB_20111201"
		canonicalName	"IL10"
		ObjectType	"DATANODE"
		XrefId	"553957"
		Label	"IL10"
		SourcePathway	"Hepatic inflammatory pathways.gpml; adipose tissue inflammation.gpml; adipokines_under development.gpml"
		XrefDatasource	"Entrez Gene"
		GraphId	"d23ce; a5576; aface; f7b4c; ec9ad"
	]
	node [
		id	759501685
		identifier	"L:393246"
		XrefStatus	"mapped"
		SourceDir	"ETSB_20111201"
		ObjectType	"DATANODE"
		XrefId	"393246"
		Label	"SMRT"
		SourcePathway	"M2-M1 switching macrophages_under development.gpml"
		XrefDatasource	"Entrez Gene"
		GraphId	"f2233; c3446"
	]
	node [
		id	751101556
		identifier	"L:300339"
		XrefStatus	"mapped"
		SourceDir	"ETSB_20111201"
		ObjectType	"DATANODE"
		XrefId	"300339"
		SourcePathway	"adipokines_under development.gpml"
		XrefDatasource	"Entrez Gene"
		GraphId	"b28c4"
	]
	node [
		id	439070756
		identifier	"L:24499"
		XrefStatus	"mapped"
		SourceDir	"ETSB_20111201"
		canonicalName	"IL6R"
		ObjectType	"DATANODE"
		XrefId	"24499"
		Label	"IL6R"
		SourcePathway	"Hepatic inflammatory pathways.gpml; hepatocellular_carcinoma_human.gpml"
		XrefDatasource	"Entrez Gene"
		GraphId	"d737a; b487b"
	]
	node [
		id	-2063924462
		identifier	"L:6714"
		XrefStatus	"mapped"
		SourceDir	"ETSB_20111201"
		canonicalName	"SRC"
		ObjectType	"DATANODE"
		XrefId	"6714"
		SourcePathway	"Hippo_signaling_human_HCC.gpml"
		XrefDatasource	"Entrez Gene"
		GraphId	"f2d0b"
	]
	node [
		id	438083527
		identifier	"L:12006"
		XrefStatus	"mapped"
		SourceDir	"ETSB_20111201"
		canonicalName	"AXIN2"
		ObjectType	"DATANODE"
		XrefId	"12006"
		Label	"AXIN2"
		SourcePathway	"hepatocellular_carcinoma_human.gpml"
		XrefDatasource	"Entrez Gene"
		GraphId	"bcee5"
	]
	node [
		id	-1393376352
		identifier	"L:100332087"
		XrefStatus	"mapped"
		SourceDir	"ETSB_20111201"
		ObjectType	"DATANODE"
		XrefId	"100332087"
		Label	"IL2RG"
		SourcePathway	"M2-M1 switching macrophages_under development.gpml"
		XrefDatasource	"Entrez Gene"
		GraphId	"cf24d"
	]
	node [
		id	759563285
		identifier	"L:395479"
		XrefStatus	"mapped"
		SourceDir	"ETSB_20111201"
		canonicalName	"PPARD"
		ObjectType	"DATANODE"
		XrefId	"395479"
		Label	"PPARD"
		SourcePathway	"M2-M1 switching macrophages_under development.gpml"
		XrefDatasource	"Entrez Gene"
		GraphId	"a6fe1"
	]
	node [
		id	439070755
		identifier	"L:24498"
		XrefStatus	"mapped"
		SourceDir	"ETSB_20111201"
		canonicalName	"IL6"
		ObjectType	"DATANODE"
		XrefId	"24498"
		Label	"IL6 mRNA"
		SourcePathway	"Hepatic inflammatory pathways.gpml; M2-M1 switching macrophages_under development.gpml; adipose tissue inflammation.gpml; hepatocellular_carcinoma_human.gpml; adipokines_under development.gpml; model Scheff.v2tk.gpml"
		XrefDatasource	"Entrez Gene"
		GraphId	"b6c82; aca3d; d9e57; bb8f4; c9628; dfb74; fcdd3; b53c0; ffcfd; f8fe6; ff12a"
	]
	node [
		id	-1510294398
		identifier	"L:4327763"
		XrefStatus	"mapped"
		SourceDir	"ETSB_20111201"
		ObjectType	"DATANODE"
		XrefId	"4327763"
		SourcePathway	"fatty acid derived mediators of lipotoxicity_LV.gpml"
		XrefDatasource	"Entrez Gene"
		GraphId	"f156e"
	]
	node [
		id	729887511
		identifier	"L:281048"
		XrefStatus	"mapped"
		SourceDir	"ETSB_20111201"
		ObjectType	"DATANODE"
		XrefId	"281048"
		SourcePathway	"mirobiota en inflammation.gpml; overall pathway_inflammatory tone_2.gpml"
		XrefDatasource	"Entrez Gene"
		GraphId	"ab518; cb072"
	]
	node [
		id	785306519
		identifier	"L:461866"
		XrefStatus	"mapped"
		SourceDir	"ETSB_20111201"
		canonicalName	"IL6RB/gp130
; IL6ST"
		ObjectType	"DATANODE"
		XrefId	"461866"
		Label	"IL6ST"
		SourcePathway	"Hepatic inflammatory pathways.gpml; hepatocellular_carcinoma_human.gpml"
		XrefDatasource	"Entrez Gene"
		GraphId	"eda80; b01f1"
	]
	node [
		id	810446245
		identifier	"L:528453"
		XrefStatus	"mapped"
		SourceDir	"ETSB_20111201"
		canonicalName	"SFN
14-3-3-sigma"
		ObjectType	"DATANODE"
		XrefId	"528453"
		SourcePathway	"Hippo_signaling_human_HCC.gpml"
		XrefDatasource	"Entrez Gene"
		GraphId	"fd0d0"
	]
	node [
		id	439096667
		identifier	"L:25084"
		XrefStatus	"mapped"
		SourceDir	"ETSB_20111201"
		canonicalName	"IL4RA"
		ObjectType	"DATANODE"
		XrefId	"25084"
		Label	"IL4RA"
		SourcePathway	"M2-M1 switching macrophages_under development.gpml"
		XrefDatasource	"Entrez Gene"
		GraphId	"e48c7"
	]
	node [
		id	-1508424295
		identifier	"L:4348060"
		XrefStatus	"mapped"
		SourceDir	"ETSB_20111201"
		ObjectType	"DATANODE"
		XrefId	"4348060"
		SourcePathway	"fatty acid derived mediators of lipotoxicity_LV.gpml"
		XrefDatasource	"Entrez Gene"
		GraphId	"ec95b"
	]
	node [
		id	439066880
		identifier	"L:24088"
		XrefStatus	"mapped"
		SourceDir	"ETSB_20111201"
		ObjectType	"DATANODE"
		XrefId	"24088"
		SourcePathway	"overall pathway_inflammatory tone_2.gpml"
		XrefDatasource	"Entrez Gene"
		GraphId	"a6b14"
	]
	node [
		id	759561295
		identifier	"L:395253"
		XrefStatus	"mapped"
		SourceDir	"ETSB_20111201"
		canonicalName	"TAK1"
		ObjectType	"DATANODE"
		XrefId	"395253"
		Label	"TAK1"
		SourcePathway	"TLR4-FFA pathway_LV.gpml"
		XrefDatasource	"Entrez Gene"
		GraphId	"d95d5"
	]
	node [
		id	438091210
		identifier	"L:12801"
		XrefStatus	"mapped"
		SourceDir	"ETSB_20111201"
		ObjectType	"DATANODE"
		XrefId	"12801"
		SourcePathway	"mirobiota en inflammation.gpml"
		XrefDatasource	"Entrez Gene"
		GraphId	"dc9e6; f62d6"
	]
	node [
		id	751128526
		identifier	"L:301059"
		XrefStatus	"mapped"
		SourceDir	"ETSB_20111201"
		canonicalName	"Myd88"
		ObjectType	"DATANODE"
		XrefId	"301059"
		Label	"Myd88"
		SourcePathway	"NF-kB signaling_LV.gpml; TLR4-FFA pathway_LV.gpml"
		XrefDatasource	"Entrez Gene"
		GraphId	"a47b9; f6ab6"
	]
	node [
		id	759561268
		identifier	"L:395247"
		XrefStatus	"mapped"
		SourceDir	"ETSB_20111201"
		canonicalName	"SMAD2"
		ObjectType	"DATANODE"
		XrefId	"395247"
		Label	"Smad2"
		SourcePathway	"M2-M1 switching macrophages_under development.gpml; Hippo_signaling_human_HCC.gpml"
		XrefDatasource	"Entrez Gene"
		GraphId	"c6e45; f7fc6"
	]
	node [
		id	441839242
		identifier	"L:54249"
		XrefStatus	"mapped"
		SourceDir	"ETSB_20111201"
		ObjectType	"DATANODE"
		XrefId	"54249"
		SourcePathway	"adipokines_under development.gpml"
		XrefDatasource	"Entrez Gene"
		GraphId	"efbb1; e7746"
	]
	node [
		id	725478471
		identifier	"L:238055"
		XrefStatus	"mapped"
		SourceDir	"ETSB_20111201"
		canonicalName	"Apob"
		ObjectType	"DATANODE"
		XrefId	"238055"
		Label	"Apob"
		SourcePathway	"NRs as regulators of lipid-glucose-inflammation_LV.gpml"
		XrefDatasource	"Entrez Gene"
		GraphId	"a4dfc; c3d39; a0604; be4e2"
	]
	node [
		id	439127451
		identifier	"L:26195"
		XrefStatus	"mapped"
		SourceDir	"ETSB_20111201"
		ObjectType	"DATANODE"
		XrefId	"26195"
		SourcePathway	"adipose tissue inflammation.gpml"
		XrefDatasource	"Entrez Gene"
		GraphId	"cf766"
	]
	node [
		id	811404329
		identifier	"L:539941"
		XrefStatus	"mapped"
		SourceDir	"ETSB_20111201"
		canonicalName	"JNK1 MAPK8"
		ObjectType	"DATANODE"
		XrefId	"539941"
		SourcePathway	"Hepatic inflammatory pathways.gpml"
		XrefDatasource	"Entrez Gene"
		GraphId	"d03d7"
	]
	node [
		id	439127454
		identifier	"L:26198"
		XrefStatus	"mapped"
		SourceDir	"ETSB_20111201"
		ObjectType	"DATANODE"
		XrefId	"26198"
		SourcePathway	"Hepatic inflammatory pathways.gpml; adipose tissue inflammation.gpml"
		XrefDatasource	"Entrez Gene"
		GraphId	"a77a6; c7e77"
	]
	node [
		id	781578834
		identifier	"L:420479"
		XrefStatus	"mapped"
		SourceDir	"ETSB_20111201"
		canonicalName	"Cot/ Map3k8"
		ObjectType	"DATANODE"
		XrefId	"420479"
		Label	"Cot/ Map3k8"
		SourcePathway	"NF-kB signaling_LV.gpml"
		XrefDatasource	"Entrez Gene"
		GraphId	"ee94b"
	]
	node [
		id	97940904
		identifier	"L:1270693"
		XrefStatus	"mapped"
		SourceDir	"ETSB_20111201"
		ObjectType	"DATANODE"
		XrefId	"1270693"
		SourcePathway	"adipokines_under development.gpml"
		XrefDatasource	"Entrez Gene"
		GraphId	"c90c0"
	]
	node [
		id	97940905
		identifier	"L:1270694"
		XrefStatus	"mapped"
		SourceDir	"ETSB_20111201"
		ObjectType	"DATANODE"
		XrefId	"1270694"
		SourcePathway	"adipokines_under development.gpml"
		XrefDatasource	"Entrez Gene"
		GraphId	"c90c0"
	]
	node [
		id	729887599
		identifier	"L:281073"
		XrefStatus	"mapped"
		SourceDir	"ETSB_20111201"
		canonicalName	"IKK1"
		ObjectType	"DATANODE"
		XrefId	"281073"
		Label	"IKK1"
		SourcePathway	"Hepatic inflammatory pathways.gpml; NF-kB signaling_LV.gpml; TLR4-FFA pathway_LV.gpml"
		XrefDatasource	"Entrez Gene"
		GraphId	"d6d28; c9e64; e233d"
	]
	node [
		id	97940910
		identifier	"L:1270699"
		XrefStatus	"mapped"
		SourceDir	"ETSB_20111201"
		ObjectType	"DATANODE"
		XrefId	"1270699"
		SourcePathway	"adipokines_under development.gpml"
		XrefDatasource	"Entrez Gene"
		GraphId	"c90c0"
	]
	node [
		id	438144161
		identifier	"L:14134"
		XrefStatus	"mapped"
		SourceDir	"ETSB_20111201"
		canonicalName	"ficolin 2"
		ObjectType	"DATANODE"
		XrefId	"14134"
		Label	"ficolin 2"
		SourcePathway	"Hepatic inflammatory pathways.gpml"
		XrefDatasource	"Entrez Gene"
		GraphId	"c56aa; fb39c"
	]
	node [
		id	438144160
		identifier	"L:14133"
		XrefStatus	"mapped"
		SourceDir	"ETSB_20111201"
		canonicalName	"ficolin 1"
		ObjectType	"DATANODE"
		XrefId	"14133"
		Label	"ficolin 1"
		SourcePathway	"Hepatic inflammatory pathways.gpml"
		XrefDatasource	"Entrez Gene"
		GraphId	"e8547; f057d"
	]
	node [
		id	97940908
		identifier	"L:1270697"
		XrefStatus	"mapped"
		SourceDir	"ETSB_20111201"
		ObjectType	"DATANODE"
		XrefId	"1270697"
		SourcePathway	"adipokines_under development.gpml"
		XrefDatasource	"Entrez Gene"
		GraphId	"c90c0"
	]
	node [
		id	787238186
		identifier	"L:484381"
		XrefStatus	"mapped"
		SourceDir	"ETSB_20111201"
		canonicalName	"TEAD2"
		ObjectType	"DATANODE"
		XrefId	"484381"
		SourcePathway	"Hippo_signaling_human_HCC.gpml"
		XrefDatasource	"Entrez Gene"
		GraphId	"c750c"
	]
	node [
		id	97971467
		identifier	"L:1271730"
		XrefStatus	"mapped"
		SourceDir	"ETSB_20111201"
		canonicalName	"TEAD1"
		ObjectType	"DATANODE"
		XrefId	"1271730"
		SourcePathway	"Hippo_signaling_human_HCC.gpml"
		XrefDatasource	"Entrez Gene"
		GraphId	"d36c4"
	]
	node [
		id	729918411
		identifier	"L:282191"
		XrefStatus	"mapped"
		SourceDir	"ETSB_20111201"
		ObjectType	"DATANODE"
		XrefId	"282191"
		SourcePathway	"adipokines_under development.gpml"
		XrefDatasource	"Entrez Gene"
		GraphId	"b1b7f"
	]
	node [
		id	781671926
		identifier	"L:423838"
		XrefStatus	"mapped"
		SourceDir	"ETSB_20111201"
		canonicalName	"SFRP5"
		ObjectType	"DATANODE"
		XrefId	"423838"
		SourcePathway	"adipokines_under development.gpml"
		XrefDatasource	"Entrez Gene"
		GraphId	"ce454"
	]
	node [
		id	1070557476
		identifier	"L:2565697"
		XrefStatus	"mapped"
		SourceDir	"ETSB_20111201"
		ObjectType	"DATANODE"
		XrefId	"2565697"
		SourcePathway	"Hepatic inflammatory pathways.gpml; adipose tissue inflammation.gpml"
		XrefDatasource	"Entrez Gene"
		GraphId	"a77a6; c7e77"
	]
	node [
		id	756881072
		identifier	"L:368359"
		XrefStatus	"mapped"
		SourceDir	"ETSB_20111201"
		canonicalName	"thioredoxin"
		ObjectType	"DATANODE"
		XrefId	"368359"
		Label	"thioredoxin"
		SourcePathway	"adipose tissue inflammation.gpml"
		XrefDatasource	"Entrez Gene"
		GraphId	"e23b7; da258"
	]
	node [
		id	837258058
		identifier	"L:609429"
		XrefStatus	"mapped"
		SourceDir	"ETSB_20111201"
		ObjectType	"DATANODE"
		XrefId	"609429"
		Label	"JUN"
		SourcePathway	"hepatocellular_carcinoma_human.gpml"
		XrefDatasource	"Entrez Gene"
		GraphId	"aae14"
	]
	node [
		id	780922495
		identifier	"L:419382"
		XrefStatus	"mapped"
		SourceDir	"ETSB_20111201"
		canonicalName	"TP73"
		ObjectType	"DATANODE"
		XrefId	"419382"
		Label	"TP73"
		SourcePathway	"Hippo_signaling_human_HCC.gpml"
		XrefDatasource	"Entrez Gene"
		GraphId	"d7eff"
	]
	node [
		id	787298488
		identifier	"L:486408"
		XrefStatus	"mapped"
		SourceDir	"ETSB_20111201"
		ObjectType	"DATANODE"
		XrefId	"486408"
		SourcePathway	"adipokines_under development.gpml"
		XrefDatasource	"Entrez Gene"
		GraphId	"e09f2"
	]
	node [
		id	442765705
		identifier	"L:64566"
		XrefStatus	"mapped"
		SourceDir	"ETSB_20111201"
		ObjectType	"DATANODE"
		XrefId	"64566"
		Label	"WNT5A"
		SourcePathway	"adipokines_under development.gpml"
		XrefDatasource	"Entrez Gene"
		GraphId	"c8031"
	]
	node [
		id	838088389
		identifier	"L:616035"
		XrefStatus	"mapped"
		SourceDir	"ETSB_20111201"
		ObjectType	"DATANODE"
		XrefId	"616035"
		SourcePathway	"adipokines_under development.gpml"
		XrefDatasource	"Entrez Gene"
		GraphId	"f478c"
	]
	node [
		id	97998291
		identifier	"L:1272409"
		XrefStatus	"mapped"
		SourceDir	"ETSB_20111201"
		canonicalName	"MLX"
		ObjectType	"DATANODE"
		XrefId	"1272409"
		SourcePathway	"adipose tissue inflammation.gpml"
		XrefDatasource	"Entrez Gene"
		GraphId	"a9a45"
	]
	node [
		id	784560717
		identifier	"L:457742"
		XrefStatus	"mapped"
		SourceDir	"ETSB_20111201"
		canonicalName	"TGFB2"
		ObjectType	"DATANODE"
		XrefId	"457742"
		SourcePathway	"hepatocellular_carcinoma_human.gpml"
		XrefDatasource	"Entrez Gene"
		GraphId	"e4512"
	]
	node [
		id	-2064077075
		identifier	"L:1374"
		XrefStatus	"mapped"
		SourceDir	"ETSB_20111201"
		ObjectType	"DATANODE"
		XrefId	"1374"
		SourcePathway	"fatty acid derived mediators of lipotoxicity_LV.gpml"
		XrefDatasource	"Entrez Gene"
		GraphId	"b071a"
	]
	node [
		id	442791717
		identifier	"L:65189"
		XrefStatus	"mapped"
		SourceDir	"ETSB_20111201"
		canonicalName	"STK3
(MST2)

; STK3 (MST2)"
		ObjectType	"DATANODE"
		XrefId	"65189"
		Label	"STK3 (MST2)"
		SourcePathway	"hepatocellular_carcinoma_human.gpml; Hippo_signaling_human_HCC.gpml"
		XrefDatasource	"Entrez Gene"
		GraphId	"a7418; d053a"
	]
	node [
		id	441839264
		identifier	"L:54250"
		XrefStatus	"mapped"
		SourceDir	"ETSB_20111201"
		ObjectType	"DATANODE"
		XrefId	"54250"
		Label	"Fgf2"
		SourcePathway	"adipokines_under development.gpml"
		XrefDatasource	"Entrez Gene"
		GraphId	"c5af8"
	]
	node [
		id	97940877
		identifier	"L:1270687"
		XrefStatus	"mapped"
		SourceDir	"ETSB_20111201"
		ObjectType	"DATANODE"
		XrefId	"1270687"
		SourcePathway	"adipokines_under development.gpml"
		XrefDatasource	"Entrez Gene"
		GraphId	"c90c0"
	]
	node [
		id	-533207446
		identifier	"L:5667901"
		XrefStatus	"mapped"
		SourceDir	"ETSB_20111201"
		ObjectType	"DATANODE"
		XrefId	"5667901"
		SourcePathway	"adipokines_under development.gpml"
		XrefDatasource	"Entrez Gene"
		GraphId	"c90c0"
	]
	node [
		id	784529903
		identifier	"L:456622"
		XrefStatus	"mapped"
		SourceDir	"ETSB_20111201"
		ObjectType	"DATANODE"
		XrefId	"456622"
		SourcePathway	"fatty acid derived mediators of lipotoxicity_LV.gpml"
		XrefDatasource	"Entrez Gene"
		GraphId	"d4bac"
	]
	node [
		id	701234363
		identifier	"L:180655"
		XrefStatus	"mapped"
		SourceDir	"ETSB_20111201"
		canonicalName	"STK38L"
		ObjectType	"DATANODE"
		XrefId	"180655"
		Label	"STK38L"
		SourcePathway	"Hippo_signaling_human_HCC.gpml"
		XrefDatasource	"Entrez Gene"
		GraphId	"fd8c2"
	]
	node [
		id	781815204
		identifier	"L:428264"
		XrefStatus	"mapped"
		SourceDir	"ETSB_20111201"
		canonicalName	"IL10"
		ObjectType	"DATANODE"
		XrefId	"428264"
		Label	"IL10"
		SourcePathway	"Hepatic inflammatory pathways.gpml; adipose tissue inflammation.gpml; adipokines_under development.gpml"
		XrefDatasource	"Entrez Gene"
		GraphId	"d23ce; a5576; aface; f7b4c; ec9ad"
	]
	node [
		id	756707252
		identifier	"L:362896"
		XrefStatus	"mapped"
		SourceDir	"ETSB_20111201"
		canonicalName	"STAT6"
		ObjectType	"DATANODE"
		XrefId	"362896"
		Label	"STAT6"
		SourcePathway	"M2-M1 switching macrophages_under development.gpml"
		XrefDatasource	"Entrez Gene"
		GraphId	"f6501"
	]
	node [
		id	701234360
		identifier	"L:180652"
		XrefStatus	"mapped"
		SourceDir	"ETSB_20111201"
		canonicalName	"WBP2"
		ObjectType	"DATANODE"
		XrefId	"180652"
		SourcePathway	"Hippo_signaling_human_HCC.gpml"
		XrefDatasource	"Entrez Gene"
		GraphId	"c7996"
	]
	node [
		id	98864363
		identifier	"L:1280673"
		XrefStatus	"mapped"
		SourceDir	"ETSB_20111201"
		ObjectType	"DATANODE"
		XrefId	"1280673"
		SourcePathway	"adipokines_under development.gpml"
		XrefDatasource	"Entrez Gene"
		GraphId	"c90c0"
	]
	node [
		id	71971113
		identifier	"L:898"
		XrefStatus	"mapped"
		SourceDir	"ETSB_20111201"
		ObjectType	"DATANODE"
		XrefId	"898"
		SourcePathway	"hepatocellular_carcinoma_human.gpml"
		XrefDatasource	"Entrez Gene"
		GraphId	"b2adc"
	]
	node [
		id	700577964
		identifier	"L:179540"
		XrefStatus	"mapped"
		SourceDir	"ETSB_20111201"
		ObjectType	"DATANODE"
		XrefId	"179540"
		SourcePathway	"fatty acid derived mediators of lipotoxicity_LV.gpml"
		XrefDatasource	"Entrez Gene"
		GraphId	"b87f7"
	]
	node [
		id	-2064015507
		identifier	"L:3596"
		XrefStatus	"mapped"
		SourceDir	"ETSB_20111201"
		canonicalName	"IL13"
		ObjectType	"DATANODE"
		XrefId	"3596"
		SourcePathway	"M2-M1 switching macrophages_under development.gpml; adipose tissue inflammation.gpml"
		XrefDatasource	"Entrez Gene"
		GraphId	"d9c1c; a5c58"
	]
	node [
		id	-2064015506
		identifier	"L:3597"
		XrefStatus	"mapped"
		SourceDir	"ETSB_20111201"
		canonicalName	"Il13ra1"
		ObjectType	"DATANODE"
		XrefId	"3597"
		Label	"Il13ra1"
		SourcePathway	"M2-M1 switching macrophages_under development.gpml"
		XrefDatasource	"Entrez Gene"
		GraphId	"a395d"
	]
	node [
		id	779820941
		identifier	"L:403402"
		XrefStatus	"mapped"
		SourceDir	"ETSB_20111201"
		canonicalName	"NGF"
		ObjectType	"DATANODE"
		XrefId	"403402"
		SourcePathway	"NF-kB signaling_LV.gpml; adipokines_under development.gpml"
		XrefDatasource	"Entrez Gene"
		GraphId	"ef7ec; fb1f0"
	]
	node [
		id	729918233
		identifier	"L:282139"
		XrefStatus	"mapped"
		SourceDir	"ETSB_20111201"
		canonicalName	"Alox15"
		ObjectType	"DATANODE"
		XrefId	"282139"
		SourcePathway	"Hepatic inflammatory pathways.gpml"
		XrefDatasource	"Entrez Gene"
		GraphId	"f861f"
	]
	node [
		id	-2064015511
		identifier	"L:3592"
		XrefStatus	"mapped"
		SourceDir	"ETSB_20111201"
		canonicalName	"IL12A"
		ObjectType	"DATANODE"
		XrefId	"3592"
		Label	"IL12A"
		SourcePathway	"Hepatic inflammatory pathways.gpml"
		XrefDatasource	"Entrez Gene"
		GraphId	"a852b; f7ecf"
	]
	node [
		id	897048719
		identifier	"L:831469"
		XrefStatus	"mapped"
		SourceDir	"ETSB_20111201"
		ObjectType	"DATANODE"
		XrefId	"831469"
		SourcePathway	"fatty acid derived mediators of lipotoxicity_LV.gpml"
		XrefDatasource	"Entrez Gene"
		GraphId	"ec95b"
	]
	node [
		id	-2064015510
		identifier	"L:3593"
		XrefStatus	"mapped"
		SourceDir	"ETSB_20111201"
		canonicalName	"IL12B"
		ObjectType	"DATANODE"
		XrefId	"3593"
		Label	"IL12B"
		SourcePathway	"Hepatic inflammatory pathways.gpml"
		XrefDatasource	"Entrez Gene"
		GraphId	"eab0a; bdb9e"
	]
	node [
		id	438118277
		identifier	"L:13555"
		XrefStatus	"mapped"
		SourceDir	"ETSB_20111201"
		ObjectType	"DATANODE"
		XrefId	"13555"
		Label	"E2F1"
		SourcePathway	"hepatocellular_carcinoma_human.gpml"
		XrefDatasource	"Entrez Gene"
		GraphId	"bea78"
	]
	node [
		id	729887662
		identifier	"L:281094"
		XrefStatus	"mapped"
		SourceDir	"ETSB_20111201"
		canonicalName	"CSF1"
		ObjectType	"DATANODE"
		XrefId	"281094"
		SourcePathway	"hepatocellular_carcinoma_human.gpml"
		XrefDatasource	"Entrez Gene"
		GraphId	"b4db2"
	]
	node [
		id	-1510298368
		identifier	"L:4327321"
		XrefStatus	"mapped"
		SourceDir	"ETSB_20111201"
		canonicalName	"IRAK1; IRAK1
"
		ObjectType	"DATANODE"
		XrefId	"4327321"
		Label	"IRAK1
"
		SourcePathway	"Hepatic inflammatory pathways.gpml; NF-kB signaling_LV.gpml"
		XrefDatasource	"Entrez Gene"
		GraphId	"a19f7; f64a1"
	]
	node [
		id	871370729
		identifier	"L:767641"
		XrefStatus	"mapped"
		SourceDir	"ETSB_20111201"
		ObjectType	"DATANODE"
		XrefId	"767641"
		SourcePathway	"adipokines_under development.gpml"
		XrefDatasource	"Entrez Gene"
		GraphId	"d9682"
	]
	node [
		id	729918231
		identifier	"L:282137"
		XrefStatus	"mapped"
		SourceDir	"ETSB_20111201"
		ObjectType	"DATANODE"
		XrefId	"282137"
		SourcePathway	"fatty acid derived mediators of lipotoxicity_LV.gpml"
		XrefDatasource	"Entrez Gene"
		GraphId	"b9a45"
	]
	node [
		id	441839176
		identifier	"L:54225"
		XrefStatus	"mapped"
		SourceDir	"ETSB_20111201"
		canonicalName	"Apob"
		ObjectType	"DATANODE"
		XrefId	"54225"
		Label	"Apob"
		SourcePathway	"NRs as regulators of lipid-glucose-inflammation_LV.gpml"
		XrefDatasource	"Entrez Gene"
		GraphId	"a4dfc; c3d39; a0604; be4e2"
	]
	node [
		id	444525203
		identifier	"L:81736"
		XrefStatus	"mapped"
		SourceDir	"ETSB_20111201"
		canonicalName	"Nfkb1; NFKB1; NFkB"
		ObjectType	"DATANODE"
		XrefId	"81736"
		Label	"NFKB1"
		SourcePathway	"NF-kB signaling_LV.gpml; TLR4-FFA pathway_LV.gpml; hepatocellular_carcinoma_human.gpml; model Scheff.v2tk.gpml"
		XrefDatasource	"Entrez Gene"
		GraphId	"e54dd; bc379; fa7ac; d72d5; b2beb; ab282"
	]
	node [
		id	1067902198
		identifier	"L:2539283"
		XrefStatus	"mapped"
		SourceDir	"ETSB_20111201"
		ObjectType	"DATANODE"
		XrefId	"2539283"
		SourcePathway	"fatty acid derived mediators of lipotoxicity_LV.gpml; NRs as regulators of lipid-glucose-inflammation_LV.gpml"
		XrefDatasource	"Entrez Gene"
		GraphId	"d3d6f; c1fb2"
	]
	node [
		id	-1393372637
		identifier	"L:100332442"
		XrefStatus	"mapped"
		SourceDir	"ETSB_20111201"
		ObjectType	"DATANODE"
		XrefId	"100332442"
		SourcePathway	"adipokines_under development.gpml"
		XrefDatasource	"Entrez Gene"
		GraphId	"fa64c"
	]
	node [
		id	785306426
		identifier	"L:461836"
		XrefStatus	"mapped"
		SourceDir	"ETSB_20111201"
		canonicalName	"Pik3r1"
		ObjectType	"DATANODE"
		XrefId	"461836"
		Label	"Pik3r1"
		SourcePathway	"NF-kB signaling_LV.gpml; Insulin signaling_LV.gpml"
		XrefDatasource	"Entrez Gene"
		GraphId	"aef2a; e24ae"
	]
	node [
		id	837916464
		identifier	"L:610766"
		XrefStatus	"mapped"
		SourceDir	"ETSB_20111201"
		canonicalName	"IRE1"
		ObjectType	"DATANODE"
		XrefId	"610766"
		SourcePathway	"ER stress.gpml"
		XrefDatasource	"Entrez Gene"
		GraphId	"a3cf4"
	]
	node [
		id	814886040
		identifier	"L:572549"
		XrefStatus	"mapped"
		SourceDir	"ETSB_20111201"
		canonicalName	"JUB"
		ObjectType	"DATANODE"
		XrefId	"572549"
		SourcePathway	"Hippo_signaling_human_HCC.gpml"
		XrefDatasource	"Entrez Gene"
		GraphId	"fb80a"
	]
	node [
		id	873010325
		identifier	"L:780787"
		XrefStatus	"mapped"
		SourceDir	"ETSB_20111201"
		ObjectType	"DATANODE"
		XrefId	"780787"
		Label	"SRA1"
		SourcePathway	"adipokines_under development.gpml"
		XrefDatasource	"Entrez Gene"
		GraphId	"adae7"
	]
	node [
		id	-2064015538
		identifier	"L:3586"
		XrefStatus	"mapped"
		SourceDir	"ETSB_20111201"
		canonicalName	"IL10"
		ObjectType	"DATANODE"
		XrefId	"3586"
		Label	"IL10"
		SourcePathway	"Hepatic inflammatory pathways.gpml; adipose tissue inflammation.gpml; adipokines_under development.gpml"
		XrefDatasource	"Entrez Gene"
		GraphId	"d23ce; a5576; aface; f7b4c; ec9ad"
	]
	node [
		id	812084623
		identifier	"L:541410"
		XrefStatus	"mapped"
		SourceDir	"ETSB_20111201"
		ObjectType	"DATANODE"
		XrefId	"541410"
		Label	"FATP"
		SourcePathway	"NRs as regulators of lipid-glucose-inflammation_LV.gpml"
		XrefDatasource	"Entrez Gene"
		GraphId	"dc625; d254e"
	]
	node [
		id	753094820
		identifier	"L:325084"
		XrefStatus	"mapped"
		SourceDir	"ETSB_20111201"
		canonicalName	"SRC"
		ObjectType	"DATANODE"
		XrefId	"325084"
		SourcePathway	"Hippo_signaling_human_HCC.gpml"
		XrefDatasource	"Entrez Gene"
		GraphId	"f2d0b"
	]
	node [
		id	-1393337949
		identifier	"L:100333971"
		XrefStatus	"mapped"
		SourceDir	"ETSB_20111201"
		canonicalName	"JNK1 MAPK8"
		ObjectType	"DATANODE"
		XrefId	"100333971"
		SourcePathway	"Hepatic inflammatory pathways.gpml"
		XrefDatasource	"Entrez Gene"
		GraphId	"d03d7"
	]
	node [
		id	753159952
		identifier	"L:327615"
		XrefStatus	"mapped"
		SourceDir	"ETSB_20111201"
		canonicalName	"CRP"
		ObjectType	"DATANODE"
		XrefId	"327615"
		Label	"CRP"
		SourcePathway	"Hepatic inflammatory pathways.gpml"
		XrefDatasource	"Entrez Gene"
		GraphId	"ccf8d; b0563"
	]
	node [
		id	788286674
		identifier	"L:498997"
		XrefStatus	"mapped"
		SourceDir	"ETSB_20111201"
		canonicalName	"RSPO3"
		ObjectType	"DATANODE"
		XrefId	"498997"
		SourcePathway	"hepatocellular_carcinoma_human.gpml"
		XrefDatasource	"Entrez Gene"
		GraphId	"e7207"
	]
	node [
		id	781818954
		identifier	"L:428633"
		XrefStatus	"mapped"
		SourceDir	"ETSB_20111201"
		ObjectType	"DATANODE"
		XrefId	"428633"
		SourcePathway	"mirobiota en inflammation.gpml"
		XrefDatasource	"Entrez Gene"
		GraphId	"dc9e6; f62d6"
	]
	node [
		id	811283244
		identifier	"L:535742"
		XrefStatus	"mapped"
		SourceDir	"ETSB_20111201"
		canonicalName	"SRC"
		ObjectType	"DATANODE"
		XrefId	"535742"
		SourcePathway	"Hippo_signaling_human_HCC.gpml"
		XrefDatasource	"Entrez Gene"
		GraphId	"f2d0b"
	]
	node [
		id	759501810
		identifier	"L:393287"
		XrefStatus	"mapped"
		SourceDir	"ETSB_20111201"
		canonicalName	"IKK1"
		ObjectType	"DATANODE"
		XrefId	"393287"
		Label	"IKK1"
		SourcePathway	"Hepatic inflammatory pathways.gpml; NF-kB signaling_LV.gpml; TLR4-FFA pathway_LV.gpml"
		XrefDatasource	"Entrez Gene"
		GraphId	"d6d28; c9e64; e233d"
	]
	node [
		id	-2063955922
		identifier	"L:5599"
		XrefStatus	"mapped"
		SourceDir	"ETSB_20111201"
		canonicalName	"JNK1 MAPK8"
		ObjectType	"DATANODE"
		XrefId	"5599"
		SourcePathway	"Hepatic inflammatory pathways.gpml"
		XrefDatasource	"Entrez Gene"
		GraphId	"d03d7"
	]
	node [
		id	759561425
		identifier	"L:395299"
		XrefStatus	"mapped"
		SourceDir	"ETSB_20111201"
		canonicalName	"SOCS3"
		ObjectType	"DATANODE"
		XrefId	"395299"
		Label	"SOCS3"
		SourcePathway	"Hepatic inflammatory pathways.gpml"
		XrefDatasource	"Entrez Gene"
		GraphId	"af876"
	]
	node [
		id	442765643
		identifier	"L:64546"
		XrefStatus	"mapped"
		SourceDir	"ETSB_20111201"
		canonicalName	"IL12B"
		ObjectType	"DATANODE"
		XrefId	"64546"
		Label	"IL12B"
		SourcePathway	"Hepatic inflammatory pathways.gpml"
		XrefDatasource	"Entrez Gene"
		GraphId	"eab0a; bdb9e"
	]
	node [
		id	785516076
		identifier	"L:468983"
		XrefStatus	"mapped"
		SourceDir	"ETSB_20111201"
		canonicalName	"PPP2R1A"
		ObjectType	"DATANODE"
		XrefId	"468983"
		SourcePathway	"Hippo_signaling_human_HCC.gpml"
		XrefDatasource	"Entrez Gene"
		GraphId	"e3580"
	]
	node [
		id	-2063955926
		identifier	"L:5595"
		XrefStatus	"mapped"
		SourceDir	"ETSB_20111201"
		canonicalName	"MAPK3
(ERK1)"
		ObjectType	"DATANODE"
		XrefId	"5595"
		Label	"MAPK3
(ERK1)"
		SourcePathway	"hepatocellular_carcinoma_human.gpml"
		XrefDatasource	"Entrez Gene"
		GraphId	"ce336"
	]
	node [
		id	98150188
		identifier	"L:1277726"
		XrefStatus	"mapped"
		SourceDir	"ETSB_20111201"
		ObjectType	"DATANODE"
		XrefId	"1277726"
		SourcePathway	"adipose tissue inflammation.gpml"
		XrefDatasource	"Entrez Gene"
		GraphId	"b3965"
	]
	node [
		id	780861827
		identifier	"L:417241"
		XrefStatus	"mapped"
		SourceDir	"ETSB_20111201"
		canonicalName	"TLR4; TLR-4"
		ObjectType	"DATANODE"
		XrefId	"417241"
		Label	"TLR4"
		SourcePathway	"Hepatic inflammatory pathways.gpml; NF-kB signaling_LV.gpml; TLR4-FFA pathway_LV.gpml; M2-M1 switching macrophages_under development.gpml; adipose tissue inflammation.gpml; NRs as regulators of lipid-glucose-inflammation_LV.gpml; mirobiota en inflammation.gpml; overall pathway_inflammatory tone_2.gpml"
		XrefDatasource	"Entrez Gene"
		GraphId	"a7c19; afc6b; b4a2b; b20d5; e48fb; da90c; b8131; a945d; f803a; dfabf; cda8c; b429a; a2646; d6043"
	]
	node [
		id	438086657
		identifier	"L:12385"
		XrefStatus	"mapped"
		SourceDir	"ETSB_20111201"
		canonicalName	"CTNNA1"
		ObjectType	"DATANODE"
		XrefId	"12385"
		SourcePathway	"Hippo_signaling_human_HCC.gpml"
		XrefDatasource	"Entrez Gene"
		GraphId	"c447c"
	]
	node [
		id	895350627
		identifier	"L:816464"
		XrefStatus	"mapped"
		SourceDir	"ETSB_20111201"
		ObjectType	"DATANODE"
		XrefId	"816464"
		SourcePathway	"fatty acid derived mediators of lipotoxicity_LV.gpml"
		XrefDatasource	"Entrez Gene"
		GraphId	"b87f7"
	]
	node [
		id	438086659
		identifier	"L:12387"
		XrefStatus	"mapped"
		SourceDir	"ETSB_20111201"
		canonicalName	"CTNNB1"
		ObjectType	"DATANODE"
		XrefId	"12387"
		Label	"CTNNB1"
		SourcePathway	"hepatocellular_carcinoma_human.gpml"
		XrefDatasource	"Entrez Gene"
		GraphId	"e4b97; fd27a; d6bfd"
	]
	node [
		id	784621170
		identifier	"L:459815"
		XrefStatus	"mapped"
		SourceDir	"ETSB_20111201"
		ObjectType	"DATANODE"
		XrefId	"459815"
		SourcePathway	"adipokines_under development.gpml"
		XrefDatasource	"Entrez Gene"
		GraphId	"c21fa"
	]
	node [
		id	814022000
		identifier	"L:564511"
		XrefStatus	"mapped"
		SourceDir	"ETSB_20111201"
		ObjectType	"DATANODE"
		XrefId	"564511"
		SourcePathway	"adipokines_under development.gpml"
		XrefDatasource	"Entrez Gene"
		GraphId	"ce155"
	]
	node [
		id	786347184
		identifier	"L:475631"
		XrefStatus	"mapped"
		SourceDir	"ETSB_20111201"
		ObjectType	"DATANODE"
		XrefId	"475631"
		SourcePathway	"fatty acid derived mediators of lipotoxicity_LV.gpml"
		XrefDatasource	"Entrez Gene"
		GraphId	"f7add"
	]
	node [
		id	-1482000890
		identifier	"L:100003435"
		XrefStatus	"mapped"
		SourceDir	"ETSB_20111201"
		canonicalName	"SUMO1"
		ObjectType	"DATANODE"
		XrefId	"100003435"
		SourcePathway	"M2-M1 switching macrophages_under development.gpml"
		XrefDatasource	"Entrez Gene"
		GraphId	"f45ec"
	]
	node [
		id	439216637
		identifier	"L:29134"
		XrefStatus	"mapped"
		SourceDir	"ETSB_20111201"
		canonicalName	"AXIN2"
		ObjectType	"DATANODE"
		XrefId	"29134"
		Label	"AXIN2"
		SourcePathway	"hepatocellular_carcinoma_human.gpml"
		XrefDatasource	"Entrez Gene"
		GraphId	"bcee5"
	]
	node [
		id	1581374703
		identifier	"L:P01101"
		XrefStatus	"unmapped"
		SourceDir	"ETSB_20111201"
		ObjectType	"DATANODE"
		XrefId	"P01101"
		Label	"c-FOS"
		SourcePathway	"Hepatic inflammatory pathways.gpml"
		XrefDatasource	"Entrez Gene"
		GraphId	"eaef4"
	]
	node [
		id	783694768
		identifier	"L:449517"
		XrefStatus	"mapped"
		SourceDir	"ETSB_20111201"
		canonicalName	"IFNG"
		ObjectType	"DATANODE"
		XrefId	"449517"
		Label	"IFNG"
		SourcePathway	"Hepatic inflammatory pathways.gpml; adipose tissue scheme simplified.gpml; M2-M1 switching macrophages_under development.gpml; adipose tissue inflammation.gpml"
		XrefDatasource	"Entrez Gene"
		GraphId	"f342b; ab62e; bbc9e; d7a98; e7559"
	]
	node [
		id	813215697
		identifier	"L:558308"
		XrefStatus	"mapped"
		SourceDir	"ETSB_20111201"
		ObjectType	"DATANODE"
		XrefId	"558308"
		SourcePathway	"fatty acid derived mediators of lipotoxicity_LV.gpml"
		XrefDatasource	"Entrez Gene"
		GraphId	"a2a1f"
	]
	node [
		id	-2064015575
		identifier	"L:3570"
		XrefStatus	"mapped"
		SourceDir	"ETSB_20111201"
		canonicalName	"IL6R"
		ObjectType	"DATANODE"
		XrefId	"3570"
		Label	"IL6R"
		SourcePathway	"Hepatic inflammatory pathways.gpml; hepatocellular_carcinoma_human.gpml"
		XrefDatasource	"Entrez Gene"
		GraphId	"d737a; b487b"
	]
	node [
		id	-2064015573
		identifier	"L:3572"
		XrefStatus	"mapped"
		SourceDir	"ETSB_20111201"
		canonicalName	"IL6RB/gp130
; IL6ST"
		ObjectType	"DATANODE"
		XrefId	"3572"
		Label	"IL6ST"
		SourcePathway	"Hepatic inflammatory pathways.gpml; hepatocellular_carcinoma_human.gpml"
		XrefDatasource	"Entrez Gene"
		GraphId	"eda80; b01f1"
	]
	node [
		id	97940781
		identifier	"L:1270654"
		XrefStatus	"mapped"
		SourceDir	"ETSB_20111201"
		ObjectType	"DATANODE"
		XrefId	"1270654"
		SourcePathway	"adipokines_under development.gpml"
		XrefDatasource	"Entrez Gene"
		GraphId	"c90c0"
	]
	node [
		id	781784480
		identifier	"L:427171"
		XrefStatus	"mapped"
		SourceDir	"ETSB_20111201"
		canonicalName	"Pik3r1"
		ObjectType	"DATANODE"
		XrefId	"427171"
		Label	"Pik3r1"
		SourcePathway	"NF-kB signaling_LV.gpml; Insulin signaling_LV.gpml"
		XrefDatasource	"Entrez Gene"
		GraphId	"aef2a; e24ae"
	]
	node [
		id	780770595
		identifier	"L:414062"
		XrefStatus	"mapped"
		SourceDir	"ETSB_20111201"
		canonicalName	"CCL3
"
		ObjectType	"DATANODE"
		XrefId	"414062"
		Label	"CCL3
"
		SourcePathway	"Hepatic inflammatory pathways.gpml"
		XrefDatasource	"Entrez Gene"
		GraphId	"b0e14; add4b"
	]
	node [
		id	784347249
		identifier	"L:450200"
		XrefStatus	"mapped"
		SourceDir	"ETSB_20111201"
		canonicalName	"IL1B"
		ObjectType	"DATANODE"
		XrefId	"450200"
		Label	"IL1B"
		SourcePathway	"Hepatic inflammatory pathways.gpml; NF-kB signaling_LV.gpml; adipose tissue inflammation.gpml; adipokines_under development.gpml"
		XrefDatasource	"Entrez Gene"
		GraphId	"f4070; f5f8a; dfb9d; bf276; a5f5f; ed80e; cf6a7; dac7a; d056d"
	]
	node [
		id	97967813
		identifier	"L:1271394"
		XrefStatus	"mapped"
		SourceDir	"ETSB_20111201"
		canonicalName	"Rela"
		ObjectType	"DATANODE"
		XrefId	"1271394"
		Label	"Rela"
		SourcePathway	"NF-kB signaling_LV.gpml"
		XrefDatasource	"Entrez Gene"
		GraphId	"d832b; dc659"
	]
	node [
		id	784347253
		identifier	"L:450204"
		XrefStatus	"mapped"
		SourceDir	"ETSB_20111201"
		ObjectType	"DATANODE"
		XrefId	"450204"
		SourcePathway	"adipokines_under development.gpml"
		XrefDatasource	"Entrez Gene"
		GraphId	"a21d3"
	]
	node [
		id	-2063924241
		identifier	"L:6788"
		XrefStatus	"mapped"
		SourceDir	"ETSB_20111201"
		canonicalName	"STK3
(MST2)

; STK3 (MST2)"
		ObjectType	"DATANODE"
		XrefId	"6788"
		Label	"STK3 (MST2)"
		SourcePathway	"hepatocellular_carcinoma_human.gpml; Hippo_signaling_human_HCC.gpml"
		XrefDatasource	"Entrez Gene"
		GraphId	"a7418; d053a"
	]
	node [
		id	785514005
		identifier	"L:468739"
		XrefStatus	"mapped"
		SourceDir	"ETSB_20111201"
		canonicalName	"JUNB_MOUSE"
		ObjectType	"DATANODE"
		XrefId	"468739"
		SourcePathway	"Insulin signaling_LV.gpml"
		XrefDatasource	"Entrez Gene"
		GraphId	"b6783"
	]
	node [
		id	871428521
		identifier	"L:769489"
		XrefStatus	"mapped"
		SourceDir	"ETSB_20111201"
		ObjectType	"DATANODE"
		XrefId	"769489"
		SourcePathway	"adipokines_under development.gpml"
		XrefDatasource	"Entrez Gene"
		GraphId	"e09f2"
	]
	node [
		id	-2064077228
		identifier	"L:1326"
		XrefStatus	"mapped"
		SourceDir	"ETSB_20111201"
		canonicalName	"Cot/ Map3k8"
		ObjectType	"DATANODE"
		XrefId	"1326"
		Label	"Cot/ Map3k8"
		SourcePathway	"NF-kB signaling_LV.gpml"
		XrefDatasource	"Entrez Gene"
		GraphId	"ee94b"
	]
	node [
		id	788277773
		identifier	"L:498013"
		XrefStatus	"mapped"
		SourceDir	"ETSB_20111201"
		canonicalName	"IRE1"
		ObjectType	"DATANODE"
		XrefId	"498013"
		SourcePathway	"ER stress.gpml"
		XrefDatasource	"Entrez Gene"
		GraphId	"a3cf4"
	]
	node [
		id	-2063840856
		identifier	"L:9113"
		XrefStatus	"mapped"
		SourceDir	"ETSB_20111201"
		canonicalName	"LATS1"
		ObjectType	"DATANODE"
		XrefId	"9113"
		Label	"LATS1"
		SourcePathway	"Hippo_signaling_human_HCC.gpml"
		XrefDatasource	"Entrez Gene"
		GraphId	"b73b6"
	]
	node [
		id	873131161
		identifier	"L:784905"
		XrefStatus	"mapped"
		SourceDir	"ETSB_20111201"
		canonicalName	"FRMD6
(EX1; WILLIN)"
		ObjectType	"DATANODE"
		XrefId	"784905"
		SourcePathway	"Hippo_signaling_human_HCC.gpml"
		XrefDatasource	"Entrez Gene"
		GraphId	"b22db"
	]
	node [
		id	439216548
		identifier	"L:29108"
		XrefStatus	"mapped"
		SourceDir	"ETSB_20111201"
		canonicalName	"ASC"
		ObjectType	"DATANODE"
		XrefId	"29108"
		Label	"ASC
"
		SourcePathway	"Hepatic inflammatory pathways.gpml; adipose tissue inflammation.gpml"
		XrefDatasource	"Entrez Gene"
		GraphId	"a45e0; be2b3"
	]
	node [
		id	779821033
		identifier	"L:403431"
		XrefStatus	"mapped"
		SourceDir	"ETSB_20111201"
		canonicalName	"Tgfa"
		ObjectType	"DATANODE"
		XrefId	"403431"
		SourcePathway	"NF-kB signaling_LV.gpml"
		XrefDatasource	"Entrez Gene"
		GraphId	"ab23f"
	]
	node [
		id	-2064015605
		identifier	"L:3561"
		XrefStatus	"mapped"
		SourceDir	"ETSB_20111201"
		ObjectType	"DATANODE"
		XrefId	"3561"
		Label	"IL2RG"
		SourcePathway	"M2-M1 switching macrophages_under development.gpml"
		XrefDatasource	"Entrez Gene"
		GraphId	"cf24d"
	]
	node [
		id	-2064015601
		identifier	"L:3565"
		XrefStatus	"mapped"
		SourceDir	"ETSB_20111201"
		canonicalName	"IL4"
		ObjectType	"DATANODE"
		XrefId	"3565"
		SourcePathway	"M2-M1 switching macrophages_under development.gpml; adipose tissue inflammation.gpml; adipokines_under development.gpml"
		XrefDatasource	"Entrez Gene"
		GraphId	"dcf02; eb690; ffa91"
	]
	node [
		id	-2063924272
		identifier	"L:6778"
		XrefStatus	"mapped"
		SourceDir	"ETSB_20111201"
		canonicalName	"STAT6"
		ObjectType	"DATANODE"
		XrefId	"6778"
		Label	"STAT6"
		SourcePathway	"M2-M1 switching macrophages_under development.gpml"
		XrefDatasource	"Entrez Gene"
		GraphId	"f6501"
	]
	node [
		id	896302979
		identifier	"L:827365"
		XrefStatus	"mapped"
		SourceDir	"ETSB_20111201"
		ObjectType	"DATANODE"
		XrefId	"827365"
		SourcePathway	"adipokines_under development.gpml"
		XrefDatasource	"Entrez Gene"
		GraphId	"e693a"
	]
	node [
		id	440145030
		identifier	"L:39659"
		XrefStatus	"mapped"
		SourceDir	"ETSB_20111201"
		canonicalName	"Map3k7"
		ObjectType	"DATANODE"
		XrefId	"39659"
		Label	"Map3k7"
		SourcePathway	"NF-kB signaling_LV.gpml"
		XrefDatasource	"Entrez Gene"
		GraphId	"c7d02"
	]
	node [
		id	756880948
		identifier	"L:368319"
		XrefStatus	"mapped"
		SourceDir	"ETSB_20111201"
		canonicalName	"MBL - collectin"
		ObjectType	"DATANODE"
		XrefId	"368319"
		Label	"MBL - collectin"
		SourcePathway	"Hepatic inflammatory pathways.gpml"
		XrefDatasource	"Entrez Gene"
		GraphId	"f1c1a; d444a"
	]
	node [
		id	444586892
		identifier	"L:83995"
		XrefStatus	"mapped"
		SourceDir	"ETSB_20111201"
		ObjectType	"DATANODE"
		XrefId	"83995"
		SourcePathway	"adipokines_under development.gpml"
		XrefDatasource	"Entrez Gene"
		GraphId	"b28c4"
	]
	node [
		id	781843135
		identifier	"L:429084"
		XrefStatus	"mapped"
		SourceDir	"ETSB_20111201"
		ObjectType	"DATANODE"
		XrefId	"429084"
		SourcePathway	"adipokines_under development.gpml"
		XrefDatasource	"Entrez Gene"
		GraphId	"df76c"
	]
	node [
		id	811222736
		identifier	"L:533656"
		XrefStatus	"mapped"
		SourceDir	"ETSB_20111201"
		ObjectType	"DATANODE"
		XrefId	"533656"
		SourcePathway	"adipokines_under development.gpml"
		XrefDatasource	"Entrez Gene"
		GraphId	"ce155"
	]
	node [
		id	808543340
		identifier	"L:506812"
		XrefStatus	"mapped"
		SourceDir	"ETSB_20111201"
		ObjectType	"DATANODE"
		XrefId	"506812"
		SourcePathway	"fatty acid derived mediators of lipotoxicity_LV.gpml"
		XrefDatasource	"Entrez Gene"
		GraphId	"b071a"
	]
	node [
		id	-2064015597
		identifier	"L:3569"
		XrefStatus	"mapped"
		SourceDir	"ETSB_20111201"
		canonicalName	"IL6"
		ObjectType	"DATANODE"
		XrefId	"3569"
		Label	"IL6 mRNA"
		SourcePathway	"Hepatic inflammatory pathways.gpml; M2-M1 switching macrophages_under development.gpml; adipose tissue inflammation.gpml; hepatocellular_carcinoma_human.gpml; adipokines_under development.gpml; model Scheff.v2tk.gpml"
		XrefDatasource	"Entrez Gene"
		GraphId	"b6c82; aca3d; d9e57; bb8f4; c9628; dfb74; fcdd3; b53c0; ffcfd; f8fe6; ff12a"
	]
	node [
		id	-2063924276
		identifier	"L:6774"
		XrefStatus	"mapped"
		SourceDir	"ETSB_20111201"
		canonicalName	"Stat3; STAT3"
		ObjectType	"DATANODE"
		XrefId	"6774"
		Label	"STAT3"
		SourcePathway	"Hepatic inflammatory pathways.gpml; hepatocellular_carcinoma_human.gpml"
		XrefDatasource	"Entrez Gene"
		GraphId	"b99db; d8b56"
	]
	node [
		id	756707122
		identifier	"L:362850"
		XrefStatus	"mapped"
		SourceDir	"ETSB_20111201"
		ObjectType	"DATANODE"
		XrefId	"362850"
		SourcePathway	"mirobiota en inflammation.gpml"
		XrefDatasource	"Entrez Gene"
		GraphId	"c897c"
	]
	node [
		id	729896310
		identifier	"L:281993"
		XrefStatus	"mapped"
		SourceDir	"ETSB_20111201"
		canonicalName	"PPARG"
		ObjectType	"DATANODE"
		XrefId	"281993"
		Label	"PPARG"
		SourcePathway	"M2-M1 switching macrophages_under development.gpml; adipose tissue inflammation.gpml; NRs as regulators of lipid-glucose-inflammation_LV.gpml"
		XrefDatasource	"Entrez Gene"
		GraphId	"ce1c3; ce2d0; db325"
	]
	node [
		id	779821040
		identifier	"L:403438"
		XrefStatus	"mapped"
		SourceDir	"ETSB_20111201"
		canonicalName	"MET"
		ObjectType	"DATANODE"
		XrefId	"403438"
		Label	"MET"
		SourcePathway	"hepatocellular_carcinoma_human.gpml"
		XrefDatasource	"Entrez Gene"
		GraphId	"d2ebf"
	]
	node [
		id	780896335
		identifier	"L:418716"
		XrefStatus	"mapped"
		SourceDir	"ETSB_20111201"
		canonicalName	"IL1R1; Il1r1"
		ObjectType	"DATANODE"
		XrefId	"418716"
		Label	"Il1r1"
		SourcePathway	"Hepatic inflammatory pathways.gpml; NF-kB signaling_LV.gpml"
		XrefDatasource	"Entrez Gene"
		GraphId	"fbbd7; c1485"
	]
	node [
		id	-2063924274
		identifier	"L:6776"
		XrefStatus	"mapped"
		SourceDir	"ETSB_20111201"
		canonicalName	"Stat5"
		ObjectType	"DATANODE"
		XrefId	"6776"
		SourcePathway	"Hepatic inflammatory pathways.gpml"
		XrefDatasource	"Entrez Gene"
		GraphId	"bcbbb"
	]
	node [
		id	729896309
		identifier	"L:281992"
		XrefStatus	"mapped"
		SourceDir	"ETSB_20111201"
		ObjectType	"DATANODE"
		XrefId	"281992"
		SourcePathway	"adipose tissue inflammation.gpml; NRs as regulators of lipid-glucose-inflammation_LV.gpml"
		XrefDatasource	"Entrez Gene"
		GraphId	"c6479; c23e5"
	]
	node [
		id	-2064015600
		identifier	"L:3566"
		XrefStatus	"mapped"
		SourceDir	"ETSB_20111201"
		canonicalName	"IL4RA"
		ObjectType	"DATANODE"
		XrefId	"3566"
		Label	"IL4RA"
		SourcePathway	"M2-M1 switching macrophages_under development.gpml"
		XrefDatasource	"Entrez Gene"
		GraphId	"e48c7"
	]
	node [
		id	-2063924278
		identifier	"L:6772"
		XrefStatus	"mapped"
		SourceDir	"ETSB_20111201"
		canonicalName	"Stat1"
		ObjectType	"DATANODE"
		XrefId	"6772"
		Label	"Stat1"
		SourcePathway	"Hepatic inflammatory pathways.gpml"
		XrefDatasource	"Entrez Gene"
		GraphId	"e8898"
	]
	node [
		id	785336374
		identifier	"L:462888"
		XrefStatus	"mapped"
		SourceDir	"ETSB_20111201"
		canonicalName	"Map3k7"
		ObjectType	"DATANODE"
		XrefId	"462888"
		Label	"Map3k7"
		SourcePathway	"NF-kB signaling_LV.gpml"
		XrefDatasource	"Entrez Gene"
		GraphId	"c7d02"
	]
	node [
		id	869369802
		identifier	"L:742100"
		XrefStatus	"mapped"
		SourceDir	"ETSB_20111201"
		canonicalName	"RETN"
		ObjectType	"DATANODE"
		XrefId	"742100"
		Label	"RETN"
		SourcePathway	"adipose tissue inflammation.gpml"
		XrefDatasource	"Entrez Gene"
		GraphId	"e8b6e; b014c"
	]
	node [
		id	784404976
		identifier	"L:452025"
		XrefStatus	"mapped"
		SourceDir	"ETSB_20111201"
		canonicalName	"CDK4"
		ObjectType	"DATANODE"
		XrefId	"452025"
		Label	"CDK4"
		SourcePathway	"hepatocellular_carcinoma_human.gpml"
		XrefDatasource	"Entrez Gene"
		GraphId	"f84a5"
	]
	node [
		id	784413591
		identifier	"L:452912"
		XrefStatus	"mapped"
		SourceDir	"ETSB_20111201"
		canonicalName	"BMP4"
		ObjectType	"DATANODE"
		XrefId	"452912"
		SourcePathway	"NF-kB signaling_LV.gpml"
		XrefDatasource	"Entrez Gene"
		GraphId	"cd9f3"
	]
	node [
		id	694087432
		identifier	"L:108960"
		XrefStatus	"mapped"
		SourceDir	"ETSB_20111201"
		canonicalName	"IRAK2
"
		ObjectType	"DATANODE"
		XrefId	"108960"
		Label	"IRAK2
"
		SourcePathway	"Hepatic inflammatory pathways.gpml"
		XrefDatasource	"Entrez Gene"
		GraphId	"f765a"
	]
	node [
		id	751369760
		identifier	"L:309361"
		XrefStatus	"mapped"
		SourceDir	"ETSB_20111201"
		canonicalName	"IKK1"
		ObjectType	"DATANODE"
		XrefId	"309361"
		Label	"IKK1"
		SourcePathway	"Hepatic inflammatory pathways.gpml; NF-kB signaling_LV.gpml; TLR4-FFA pathway_LV.gpml"
		XrefDatasource	"Entrez Gene"
		GraphId	"d6d28; c9e64; e233d"
	]
	node [
		id	-1482087416
		identifier	"L:100000720"
		XrefStatus	"mapped"
		SourceDir	"ETSB_20111201"
		canonicalName	"ABL1"
		ObjectType	"DATANODE"
		XrefId	"100000720"
		SourcePathway	"Hippo_signaling_human_HCC.gpml"
		XrefDatasource	"Entrez Gene"
		GraphId	"ef099"
	]
	node [
		id	786225110
		identifier	"L:471325"
		XrefStatus	"mapped"
		SourceDir	"ETSB_20111201"
		ObjectType	"DATANODE"
		XrefId	"471325"
		SourcePathway	"overall pathway_inflammatory tone_2.gpml"
		XrefDatasource	"Entrez Gene"
		GraphId	"a6b14"
	]
	node [
		id	813098634
		identifier	"L:554561"
		XrefStatus	"mapped"
		SourceDir	"ETSB_20111201"
		canonicalName	"Traf6"
		ObjectType	"DATANODE"
		XrefId	"554561"
		Label	"Traf6"
		SourcePathway	"NF-kB signaling_LV.gpml; TLR4-FFA pathway_LV.gpml"
		XrefDatasource	"Entrez Gene"
		GraphId	"f90b0; be919"
	]
	node [
		id	438203835
		identifier	"L:16163"
		XrefStatus	"mapped"
		SourceDir	"ETSB_20111201"
		canonicalName	"IL13"
		ObjectType	"DATANODE"
		XrefId	"16163"
		SourcePathway	"M2-M1 switching macrophages_under development.gpml; adipose tissue inflammation.gpml"
		XrefDatasource	"Entrez Gene"
		GraphId	"d9c1c; a5c58"
	]
	node [
		id	438203832
		identifier	"L:16160"
		XrefStatus	"mapped"
		SourceDir	"ETSB_20111201"
		canonicalName	"IL12B"
		ObjectType	"DATANODE"
		XrefId	"16160"
		Label	"IL12B"
		SourcePathway	"Hepatic inflammatory pathways.gpml"
		XrefDatasource	"Entrez Gene"
		GraphId	"eab0a; bdb9e"
	]
	node [
		id	694078822
		identifier	"L:108078"
		XrefStatus	"mapped"
		SourceDir	"ETSB_20111201"
		canonicalName	"LOX-1"
		ObjectType	"DATANODE"
		XrefId	"108078"
		Label	"LOX-1"
		SourcePathway	"Hepatic inflammatory pathways.gpml"
		XrefDatasource	"Entrez Gene"
		GraphId	"afdbd; d9254"
	]
	node [
		id	438203836
		identifier	"L:16164"
		XrefStatus	"mapped"
		SourceDir	"ETSB_20111201"
		canonicalName	"Il13ra1"
		ObjectType	"DATANODE"
		XrefId	"16164"
		Label	"Il13ra1"
		SourcePathway	"M2-M1 switching macrophages_under development.gpml"
		XrefDatasource	"Entrez Gene"
		GraphId	"a395d"
	]
	node [
		id	440886079
		identifier	"L:43293"
		XrefStatus	"mapped"
		SourceDir	"ETSB_20111201"
		canonicalName	"MLX"
		ObjectType	"DATANODE"
		XrefId	"43293"
		SourcePathway	"adipose tissue inflammation.gpml"
		XrefDatasource	"Entrez Gene"
		GraphId	"a9a45"
	]
	node [
		id	895319875
		identifier	"L:815364"
		XrefStatus	"mapped"
		SourceDir	"ETSB_20111201"
		ObjectType	"DATANODE"
		XrefId	"815364"
		SourcePathway	"adipose tissue inflammation.gpml"
		XrefDatasource	"Entrez Gene"
		GraphId	"ac54f"
	]
	node [
		id	-2063990770
		identifier	"L:4015"
		XrefStatus	"mapped"
		SourceDir	"ETSB_20111201"
		ObjectType	"DATANODE"
		XrefId	"4015"
		SourcePathway	"adipokines_under development.gpml"
		XrefDatasource	"Entrez Gene"
		GraphId	"fa306"
	]
	node [
		id	439997120
		identifier	"L:34780"
		XrefStatus	"mapped"
		SourceDir	"ETSB_20111201"
		canonicalName	"p38a"
		ObjectType	"DATANODE"
		XrefId	"34780"
		SourcePathway	"Hepatic inflammatory pathways.gpml"
		XrefDatasource	"Entrez Gene"
		GraphId	"e2500"
	]
	node [
		id	784382006
		identifier	"L:451756"
		XrefStatus	"mapped"
		SourceDir	"ETSB_20111201"
		canonicalName	"TEAD4"
		ObjectType	"DATANODE"
		XrefId	"451756"
		SourcePathway	"Hippo_signaling_human_HCC.gpml"
		XrefDatasource	"Entrez Gene"
		GraphId	"caacc"
	]
	node [
		id	438203810
		identifier	"L:16159"
		XrefStatus	"mapped"
		SourceDir	"ETSB_20111201"
		canonicalName	"IL12A"
		ObjectType	"DATANODE"
		XrefId	"16159"
		Label	"IL12A"
		SourcePathway	"Hepatic inflammatory pathways.gpml"
		XrefDatasource	"Entrez Gene"
		GraphId	"a852b; f7ecf"
	]
	node [
		id	730994459
		identifier	"L:297508"
		XrefStatus	"mapped"
		SourceDir	"ETSB_20111201"
		canonicalName	"NAMPT"
		ObjectType	"DATANODE"
		XrefId	"297508"
		Label	"NAMPT"
		SourcePathway	"M2-M1 switching macrophages_under development.gpml; adipokines_under development.gpml"
		XrefDatasource	"Entrez Gene"
		GraphId	"eab6d; ba5e6"
	]
	node [
		id	-2064011851
		identifier	"L:3934"
		XrefStatus	"mapped"
		SourceDir	"ETSB_20111201"
		canonicalName	"Lcn2"
		ObjectType	"DATANODE"
		XrefId	"3934"
		SourcePathway	"adipose tissue inflammation.gpml; adipokines_under development.gpml"
		XrefDatasource	"Entrez Gene"
		GraphId	"f9a34; b807d"
	]
	node [
		id	729896064
		identifier	"L:281915"
		XrefStatus	"mapped"
		SourceDir	"ETSB_20111201"
		ObjectType	"DATANODE"
		XrefId	"281915"
		SourcePathway	"adipokines_under development.gpml"
		XrefDatasource	"Entrez Gene"
		GraphId	"bb133"
	]
	node [
		id	811374575
		identifier	"L:538957"
		XrefStatus	"mapped"
		SourceDir	"ETSB_20111201"
		canonicalName	"TGFB3"
		ObjectType	"DATANODE"
		XrefId	"538957"
		SourcePathway	"hepatocellular_carcinoma_human.gpml"
		XrefDatasource	"Entrez Gene"
		GraphId	"a3027"
	]
	node [
		id	438239234
		identifier	"L:17710"
		XrefStatus	"mapped"
		SourceDir	"ETSB_20111201"
		ObjectType	"DATANODE"
		XrefId	"17710"
		SourcePathway	"adipose tissue inflammation.gpml"
		XrefDatasource	"Entrez Gene"
		GraphId	"ac54f"
	]
	node [
		id	-2064015633
		identifier	"L:3554"
		XrefStatus	"mapped"
		SourceDir	"ETSB_20111201"
		canonicalName	"IL1R1; Il1r1"
		ObjectType	"DATANODE"
		XrefId	"3554"
		Label	"Il1r1"
		SourcePathway	"Hepatic inflammatory pathways.gpml; NF-kB signaling_LV.gpml"
		XrefDatasource	"Entrez Gene"
		GraphId	"fbbd7; c1485"
	]
	node [
		id	729892283
		identifier	"L:281536"
		XrefStatus	"mapped"
		SourceDir	"ETSB_20111201"
		canonicalName	"TLR4; TLR-4"
		ObjectType	"DATANODE"
		XrefId	"281536"
		Label	"TLR4"
		SourcePathway	"Hepatic inflammatory pathways.gpml; NF-kB signaling_LV.gpml; TLR4-FFA pathway_LV.gpml; M2-M1 switching macrophages_under development.gpml; adipose tissue inflammation.gpml; NRs as regulators of lipid-glucose-inflammation_LV.gpml; mirobiota en inflammation.gpml; overall pathway_inflammatory tone_2.gpml"
		XrefDatasource	"Entrez Gene"
		GraphId	"a7c19; afc6b; b4a2b; b20d5; e48fb; da90c; b8131; a945d; f803a; dfabf; cda8c; b429a; a2646; d6043"
	]
	node [
		id	-2064015634
		identifier	"L:3553"
		XrefStatus	"mapped"
		SourceDir	"ETSB_20111201"
		canonicalName	"IL1B"
		ObjectType	"DATANODE"
		XrefId	"3553"
		Label	"IL1B"
		SourcePathway	"Hepatic inflammatory pathways.gpml; NF-kB signaling_LV.gpml; adipose tissue inflammation.gpml; adipokines_under development.gpml"
		XrefDatasource	"Entrez Gene"
		GraphId	"f4070; f5f8a; dfb9d; bf276; a5f5f; ed80e; cf6a7; dac7a; d056d"
	]
	node [
		id	729892281
		identifier	"L:281534"
		XrefStatus	"mapped"
		SourceDir	"ETSB_20111201"
		ObjectType	"DATANODE"
		XrefId	"281534"
		SourcePathway	"overall pathway_inflammatory tone_2.gpml"
		XrefDatasource	"Entrez Gene"
		GraphId	"a6b14"
	]
	node [
		id	-2064015635
		identifier	"L:3552"
		XrefStatus	"mapped"
		SourceDir	"ETSB_20111201"
		canonicalName	"IL1A"
		ObjectType	"DATANODE"
		XrefId	"3552"
		SourcePathway	"NF-kB signaling_LV.gpml; adipokines_under development.gpml"
		XrefDatasource	"Entrez Gene"
		GraphId	"b73f0; cada9"
	]
	node [
		id	-2064015636
		identifier	"L:3551"
		XrefStatus	"mapped"
		SourceDir	"ETSB_20111201"
		canonicalName	"IKK2; IKKB_MOUSE"
		ObjectType	"DATANODE"
		XrefId	"3551"
		Label	"IKK2"
		SourcePathway	"Hepatic inflammatory pathways.gpml; NF-kB signaling_LV.gpml; TLR4-FFA pathway_LV.gpml; Insulin signaling_LV.gpml"
		XrefDatasource	"Entrez Gene"
		GraphId	"df049; ba0d4; d164d; b83a1"
	]
	node [
		id	1159216267
		identifier	"L:2895737"
		XrefStatus	"mapped"
		SourceDir	"ETSB_20111201"
		canonicalName	"PPP2CA"
		ObjectType	"DATANODE"
		XrefId	"2895737"
		SourcePathway	"Hippo_signaling_human_HCC.gpml"
		XrefDatasource	"Entrez Gene"
		GraphId	"a9cef"
	]
	node [
		id	786462534
		identifier	"L:479240"
		XrefStatus	"mapped"
		SourceDir	"ETSB_20111201"
		canonicalName	"SAP"
		ObjectType	"DATANODE"
		XrefId	"479240"
		Label	"SAP"
		SourcePathway	"Hepatic inflammatory pathways.gpml"
		XrefDatasource	"Entrez Gene"
		GraphId	"d206d; b0444"
	]
	node [
		id	814048880
		identifier	"L:565204"
		XrefStatus	"mapped"
		SourceDir	"ETSB_20111201"
		ObjectType	"DATANODE"
		XrefId	"565204"
		SourcePathway	"adipokines_under development.gpml"
		XrefDatasource	"Entrez Gene"
		GraphId	"d9682"
	]
	node [
		id	754021942
		identifier	"L:335409"
		XrefStatus	"mapped"
		SourceDir	"ETSB_20111201"
		canonicalName	"SOCS3"
		ObjectType	"DATANODE"
		XrefId	"335409"
		Label	"SOCS3"
		SourcePathway	"Hepatic inflammatory pathways.gpml"
		XrefDatasource	"Entrez Gene"
		GraphId	"af876"
	]
	node [
		id	837916306
		identifier	"L:610713"
		XrefStatus	"mapped"
		SourceDir	"ETSB_20111201"
		canonicalName	"TEAD1"
		ObjectType	"DATANODE"
		XrefId	"610713"
		SourcePathway	"Hippo_signaling_human_HCC.gpml"
		XrefDatasource	"Entrez Gene"
		GraphId	"d36c4"
	]
	node [
		id	779913231
		identifier	"L:406715"
		XrefStatus	"mapped"
		SourceDir	"ETSB_20111201"
		canonicalName	"CDK2"
		ObjectType	"DATANODE"
		XrefId	"406715"
		Label	"CDK2"
		SourcePathway	"hepatocellular_carcinoma_human.gpml"
		XrefDatasource	"Entrez Gene"
		GraphId	"dd3f0"
	]
	node [
		id	785510090
		identifier	"L:468310"
		XrefStatus	"mapped"
		SourceDir	"ETSB_20111201"
		ObjectType	"DATANODE"
		XrefId	"468310"
		Label	"MKK6"
		SourcePathway	"TLR4-FFA pathway_LV.gpml"
		XrefDatasource	"Entrez Gene"
		GraphId	"d869d"
	]
	node [
		id	438203801
		identifier	"L:16150"
		XrefStatus	"mapped"
		SourceDir	"ETSB_20111201"
		canonicalName	"IKK2; IKKB_MOUSE"
		ObjectType	"DATANODE"
		XrefId	"16150"
		Label	"IKK2"
		SourcePathway	"Hepatic inflammatory pathways.gpml; NF-kB signaling_LV.gpml; TLR4-FFA pathway_LV.gpml; Insulin signaling_LV.gpml"
		XrefDatasource	"Entrez Gene"
		GraphId	"df049; ba0d4; d164d; b83a1"
	]
	node [
		id	438203802
		identifier	"L:16151"
		XrefStatus	"mapped"
		SourceDir	"ETSB_20111201"
		canonicalName	"NEMO (IKKgamma); IKKg"
		ObjectType	"DATANODE"
		XrefId	"16151"
		Label	"NEMO"
		SourcePathway	"Hepatic inflammatory pathways.gpml; NF-kB signaling_LV.gpml; TLR4-FFA pathway_LV.gpml"
		XrefDatasource	"Entrez Gene"
		GraphId	"a1e2a; ace6b; f1a2b"
	]
	node [
		id	439876780
		identifier	"L:30612"
		XrefStatus	"mapped"
		SourceDir	"ETSB_20111201"
		canonicalName	"BMP4"
		ObjectType	"DATANODE"
		XrefId	"30612"
		SourcePathway	"NF-kB signaling_LV.gpml"
		XrefDatasource	"Entrez Gene"
		GraphId	"cd9f3"
	]
	node [
		id	438203804
		identifier	"L:16153"
		XrefStatus	"mapped"
		SourceDir	"ETSB_20111201"
		canonicalName	"IL10"
		ObjectType	"DATANODE"
		XrefId	"16153"
		Label	"IL10"
		SourcePathway	"Hepatic inflammatory pathways.gpml; adipose tissue inflammation.gpml; adipokines_under development.gpml"
		XrefDatasource	"Entrez Gene"
		GraphId	"d23ce; a5576; aface; f7b4c; ec9ad"
	]
	node [
		id	700432762
		identifier	"L:174912"
		XrefStatus	"mapped"
		SourceDir	"ETSB_20111201"
		ObjectType	"DATANODE"
		XrefId	"174912"
		SourcePathway	"fatty acid derived mediators of lipotoxicity_LV.gpml"
		XrefDatasource	"Entrez Gene"
		GraphId	"b071a"
	]
	node [
		id	71970923
		identifier	"L:834"
		XrefStatus	"mapped"
		SourceDir	"ETSB_20111201"
		canonicalName	"CASP1"
		ObjectType	"DATANODE"
		XrefId	"834"
		Label	"CASP1"
		SourcePathway	"Hepatic inflammatory pathways.gpml; M2-M1 switching macrophages_under development.gpml; adipose tissue inflammation.gpml"
		XrefDatasource	"Entrez Gene"
		GraphId	"bca3c; e93da; df9f6; aafc3"
	]
	node [
		id	444525352
		identifier	"L:81780"
		XrefStatus	"mapped"
		SourceDir	"ETSB_20111201"
		canonicalName	"CCL5
"
		ObjectType	"DATANODE"
		XrefId	"81780"
		Label	"CCL5
"
		SourcePathway	"Hepatic inflammatory pathways.gpml"
		XrefDatasource	"Entrez Gene"
		GraphId	"c2578; bbafc"
	]
	node [
		id	98888454
		identifier	"L:1281097"
		XrefStatus	"mapped"
		SourceDir	"ETSB_20111201"
		ObjectType	"DATANODE"
		XrefId	"1281097"
		SourcePathway	"fatty acid derived mediators of lipotoxicity_LV.gpml"
		XrefDatasource	"Entrez Gene"
		GraphId	"b9a45"
	]
	node [
		id	439220570
		identifier	"L:29560"
		XrefStatus	"mapped"
		SourceDir	"ETSB_20111201"
		ObjectType	"DATANODE"
		XrefId	"29560"
		SourcePathway	"adipose tissue inflammation.gpml"
		XrefDatasource	"Entrez Gene"
		GraphId	"fdcee"
	]
	node [
		id	813219696
		identifier	"L:558758"
		XrefStatus	"mapped"
		SourceDir	"ETSB_20111201"
		ObjectType	"DATANODE"
		XrefId	"558758"
		SourcePathway	"fatty acid derived mediators of lipotoxicity_LV.gpml"
		XrefDatasource	"Entrez Gene"
		GraphId	"a03c2"
	]
	node [
		id	-2063990741
		identifier	"L:4023"
		XrefStatus	"mapped"
		SourceDir	"ETSB_20111201"
		ObjectType	"DATANODE"
		XrefId	"4023"
		SourcePathway	"mirobiota en inflammation.gpml; adipokines_under development.gpml"
		XrefDatasource	"Entrez Gene"
		GraphId	"a357f; ea208"
	]
	node [
		id	1159212447
		identifier	"L:2895340"
		XrefStatus	"mapped"
		SourceDir	"ETSB_20111201"
		canonicalName	"MOBKL1B
(MOB1)"
		ObjectType	"DATANODE"
		XrefId	"2895340"
		Label	"MOBKL1B
(MOB1)"
		SourcePathway	"Hippo_signaling_human_HCC.gpml"
		XrefDatasource	"Entrez Gene"
		GraphId	"facf0"
	]
	node [
		id	98091563
		identifier	"L:1275822"
		XrefStatus	"mapped"
		SourceDir	"ETSB_20111201"
		ObjectType	"DATANODE"
		XrefId	"1275822"
		SourcePathway	"adipokines_under development.gpml"
		XrefDatasource	"Entrez Gene"
		GraphId	"c90c0"
	]
	node [
		id	787116979
		identifier	"L:480144"
		XrefStatus	"mapped"
		SourceDir	"ETSB_20111201"
		canonicalName	"SMAD2"
		ObjectType	"DATANODE"
		XrefId	"480144"
		Label	"Smad2"
		SourcePathway	"M2-M1 switching macrophages_under development.gpml; Hippo_signaling_human_HCC.gpml"
		XrefDatasource	"Entrez Gene"
		GraphId	"c6e45; f7fc6"
	]
	node [
		id	98091562
		identifier	"L:1275821"
		XrefStatus	"mapped"
		SourceDir	"ETSB_20111201"
		ObjectType	"DATANODE"
		XrefId	"1275821"
		SourcePathway	"adipokines_under development.gpml"
		XrefDatasource	"Entrez Gene"
		GraphId	"c90c0"
	]
	node [
		id	785392042
		identifier	"L:464460"
		XrefStatus	"mapped"
		SourceDir	"ETSB_20111201"
		ObjectType	"DATANODE"
		XrefId	"464460"
		SourcePathway	"fatty acid derived mediators of lipotoxicity_LV.gpml"
		XrefDatasource	"Entrez Gene"
		GraphId	"b87f7"
	]
	node [
		id	441899753
		identifier	"L:56338"
		XrefStatus	"mapped"
		SourceDir	"ETSB_20111201"
		canonicalName	"thioredoxin"
		ObjectType	"DATANODE"
		XrefId	"56338"
		Label	"thioredoxin"
		SourcePathway	"adipose tissue inflammation.gpml"
		XrefDatasource	"Entrez Gene"
		GraphId	"e23b7; da258"
	]
	node [
		id	811279337
		identifier	"L:535321"
		XrefStatus	"mapped"
		SourceDir	"ETSB_20111201"
		canonicalName	"PPP2R1A"
		ObjectType	"DATANODE"
		XrefId	"535321"
		SourcePathway	"Hippo_signaling_human_HCC.gpml"
		XrefDatasource	"Entrez Gene"
		GraphId	"e3580"
	]
	node [
		id	-2064042669
		identifier	"L:2810"
		XrefStatus	"mapped"
		SourceDir	"ETSB_20111201"
		canonicalName	"SFN
14-3-3-sigma"
		ObjectType	"DATANODE"
		XrefId	"2810"
		SourcePathway	"Hippo_signaling_human_HCC.gpml"
		XrefDatasource	"Entrez Gene"
		GraphId	"fd0d0"
	]
	node [
		id	785510060
		identifier	"L:468301"
		XrefStatus	"mapped"
		SourceDir	"ETSB_20111201"
		canonicalName	"AXIN2"
		ObjectType	"DATANODE"
		XrefId	"468301"
		Label	"AXIN2"
		SourcePathway	"hepatocellular_carcinoma_human.gpml"
		XrefDatasource	"Entrez Gene"
		GraphId	"bcee5"
	]
	node [
		id	786225043
		identifier	"L:471300"
		XrefStatus	"mapped"
		SourceDir	"ETSB_20111201"
		canonicalName	"FAT4"
		ObjectType	"DATANODE"
		XrefId	"471300"
		Label	"FAT4"
		SourcePathway	"hepatocellular_carcinoma_human.gpml; Hippo_signaling_human_HCC.gpml"
		XrefDatasource	"Entrez Gene"
		GraphId	"b5b58; fb019"
	]
	node [
		id	438203903
		identifier	"L:16189"
		XrefStatus	"mapped"
		SourceDir	"ETSB_20111201"
		canonicalName	"IL4"
		ObjectType	"DATANODE"
		XrefId	"16189"
		SourcePathway	"M2-M1 switching macrophages_under development.gpml; adipose tissue inflammation.gpml; adipokines_under development.gpml"
		XrefDatasource	"Entrez Gene"
		GraphId	"dcf02; eb690; ffa91"
	]
	node [
		id	700367660
		identifier	"L:172390"
		XrefStatus	"mapped"
		SourceDir	"ETSB_20111201"
		ObjectType	"DATANODE"
		XrefId	"172390"
		SourcePathway	"adipokines_under development.gpml"
		XrefDatasource	"Entrez Gene"
		GraphId	"e9226"
	]
	node [
		id	438203900
		identifier	"L:16186"
		XrefStatus	"mapped"
		SourceDir	"ETSB_20111201"
		ObjectType	"DATANODE"
		XrefId	"16186"
		Label	"IL2RG"
		SourcePathway	"M2-M1 switching macrophages_under development.gpml"
		XrefDatasource	"Entrez Gene"
		GraphId	"cf24d"
	]
	node [
		id	439101286
		identifier	"L:25524"
		XrefStatus	"mapped"
		SourceDir	"ETSB_20111201"
		canonicalName	"SAP"
		ObjectType	"DATANODE"
		XrefId	"25524"
		Label	"SAP"
		SourcePathway	"Hepatic inflammatory pathways.gpml"
		XrefDatasource	"Entrez Gene"
		GraphId	"d206d; b0444"
	]
	node [
		id	441903567
		identifier	"L:56729"
		XrefStatus	"mapped"
		SourceDir	"ETSB_20111201"
		canonicalName	"RETN"
		ObjectType	"DATANODE"
		XrefId	"56729"
		Label	"RETN"
		SourcePathway	"adipose tissue inflammation.gpml"
		XrefDatasource	"Entrez Gene"
		GraphId	"e8b6e; b014c"
	]
	node [
		id	700367669
		identifier	"L:172399"
		XrefStatus	"mapped"
		SourceDir	"ETSB_20111201"
		ObjectType	"DATANODE"
		XrefId	"172399"
		SourcePathway	"hepatocellular_carcinoma_human.gpml"
		XrefDatasource	"Entrez Gene"
		GraphId	"b2adc"
	]
	node [
		id	-2064011791
		identifier	"L:3952"
		XrefStatus	"mapped"
		SourceDir	"ETSB_20111201"
		ObjectType	"DATANODE"
		XrefId	"3952"
		Label	"LEP"
		SourcePathway	"adipose tissue inflammation.gpml; mirobiota en inflammation.gpml; adipokines_under development.gpml"
		XrefDatasource	"Entrez Gene"
		GraphId	"ba9e3; f877c; cdfd6"
	]
	node [
		id	-1510298425
		identifier	"L:4327306"
		XrefStatus	"mapped"
		SourceDir	"ETSB_20111201"
		canonicalName	"NDRG1"
		ObjectType	"DATANODE"
		XrefId	"4327306"
		Label	"NDRG1"
		SourcePathway	"Hippo_signaling_human_HCC.gpml"
		XrefDatasource	"Entrez Gene"
		GraphId	"f3d0f"
	]
	node [
		id	438203872
		identifier	"L:16179"
		XrefStatus	"mapped"
		SourceDir	"ETSB_20111201"
		canonicalName	"IRAK1; IRAK1
"
		ObjectType	"DATANODE"
		XrefId	"16179"
		Label	"IRAK1
"
		SourcePathway	"Hepatic inflammatory pathways.gpml; NF-kB signaling_LV.gpml"
		XrefDatasource	"Entrez Gene"
		GraphId	"a19f7; f64a1"
	]
	node [
		id	441872744
		identifier	"L:55600"
		XrefStatus	"mapped"
		SourceDir	"ETSB_20111201"
		ObjectType	"DATANODE"
		XrefId	"55600"
		SourcePathway	"adipokines_under development.gpml"
		XrefDatasource	"Entrez Gene"
		GraphId	"d9682"
	]
	node [
		id	786347338
		identifier	"L:475680"
		XrefStatus	"mapped"
		SourceDir	"ETSB_20111201"
		canonicalName	"Apob"
		ObjectType	"DATANODE"
		XrefId	"475680"
		Label	"Apob"
		SourcePathway	"NRs as regulators of lipid-glucose-inflammation_LV.gpml"
		XrefDatasource	"Entrez Gene"
		GraphId	"a4dfc; c3d39; a0604; be4e2"
	]
	node [
		id	785302489
		identifier	"L:461406"
		XrefStatus	"mapped"
		SourceDir	"ETSB_20111201"
		canonicalName	"Nfkb1; NFKB1; NFkB"
		ObjectType	"DATANODE"
		XrefId	"461406"
		Label	"NFKB1"
		SourcePathway	"NF-kB signaling_LV.gpml; TLR4-FFA pathway_LV.gpml; hepatocellular_carcinoma_human.gpml; model Scheff.v2tk.gpml"
		XrefDatasource	"Entrez Gene"
		GraphId	"e54dd; bc379; fa7ac; d72d5; b2beb; ab282"
	]
	node [
		id	729918170
		identifier	"L:282118"
		XrefStatus	"mapped"
		SourceDir	"ETSB_20111201"
		canonicalName	"VCAM1"
		ObjectType	"DATANODE"
		XrefId	"282118"
		Label	"VCAM1"
		SourcePathway	"Hepatic inflammatory pathways.gpml; adipokines_under development.gpml"
		XrefDatasource	"Entrez Gene"
		GraphId	"ec8bf; f652c; ea6e6"
	]
	node [
		id	438059753
		identifier	"L:11689"
		XrefStatus	"mapped"
		SourceDir	"ETSB_20111201"
		canonicalName	"LOX5"
		ObjectType	"DATANODE"
		XrefId	"11689"
		Label	"LOX5"
		SourcePathway	"Hepatic inflammatory pathways.gpml"
		XrefDatasource	"Entrez Gene"
		GraphId	"bba4c"
	]
	node [
		id	751369797
		identifier	"L:309377"
		XrefStatus	"mapped"
		SourceDir	"ETSB_20111201"
		canonicalName	"SFRP5"
		ObjectType	"DATANODE"
		XrefId	"309377"
		SourcePathway	"adipokines_under development.gpml"
		XrefDatasource	"Entrez Gene"
		GraphId	"ce454"
	]
	node [
		id	785426550
		identifier	"L:465935"
		XrefStatus	"mapped"
		SourceDir	"ETSB_20111201"
		canonicalName	"IRAK1; IRAK1
"
		ObjectType	"DATANODE"
		XrefId	"465935"
		Label	"IRAK1
"
		SourcePathway	"Hepatic inflammatory pathways.gpml; NF-kB signaling_LV.gpml"
		XrefDatasource	"Entrez Gene"
		GraphId	"a19f7; f64a1"
	]
	node [
		id	438203868
		identifier	"L:16175"
		XrefStatus	"mapped"
		SourceDir	"ETSB_20111201"
		canonicalName	"IL1A"
		ObjectType	"DATANODE"
		XrefId	"16175"
		SourcePathway	"NF-kB signaling_LV.gpml; adipokines_under development.gpml"
		XrefDatasource	"Entrez Gene"
		GraphId	"b73f0; cada9"
	]
	node [
		id	438203869
		identifier	"L:16176"
		XrefStatus	"mapped"
		SourceDir	"ETSB_20111201"
		canonicalName	"IL1B"
		ObjectType	"DATANODE"
		XrefId	"16176"
		Label	"IL1B"
		SourcePathway	"Hepatic inflammatory pathways.gpml; NF-kB signaling_LV.gpml; adipose tissue inflammation.gpml; adipokines_under development.gpml"
		XrefDatasource	"Entrez Gene"
		GraphId	"f4070; f5f8a; dfb9d; bf276; a5f5f; ed80e; cf6a7; dac7a; d056d"
	]
	node [
		id	438203870
		identifier	"L:16177"
		XrefStatus	"mapped"
		SourceDir	"ETSB_20111201"
		canonicalName	"IL1R1; Il1r1"
		ObjectType	"DATANODE"
		XrefId	"16177"
		Label	"Il1r1"
		SourcePathway	"Hepatic inflammatory pathways.gpml; NF-kB signaling_LV.gpml"
		XrefDatasource	"Entrez Gene"
		GraphId	"fbbd7; c1485"
	]
	node [
		id	898986925
		identifier	"L:854622"
		XrefStatus	"mapped"
		SourceDir	"ETSB_20111201"
		ObjectType	"DATANODE"
		XrefId	"854622"
		SourcePathway	"Hepatic inflammatory pathways.gpml; adipose tissue inflammation.gpml"
		XrefDatasource	"Entrez Gene"
		GraphId	"a77a6; c7e77"
	]
	node [
		id	439220485
		identifier	"L:29538"
		XrefStatus	"mapped"
		SourceDir	"ETSB_20111201"
		canonicalName	"CCL20
"
		ObjectType	"DATANODE"
		XrefId	"29538"
		Label	"CCL20
"
		SourcePathway	"Hepatic inflammatory pathways.gpml"
		XrefDatasource	"Entrez Gene"
		GraphId	"f08f4; d7990"
	]
	node [
		id	439876847
		identifier	"L:30637"
		XrefStatus	"mapped"
		SourceDir	"ETSB_20111201"
		canonicalName	"MDM2"
		ObjectType	"DATANODE"
		XrefId	"30637"
		Label	"MDM2"
		SourcePathway	"Hippo_signaling_human_HCC.gpml"
		XrefDatasource	"Entrez Gene"
		GraphId	"e7e6e"
	]
	node [
		id	439101254
		identifier	"L:25513"
		XrefStatus	"mapped"
		SourceDir	"ETSB_20111201"
		canonicalName	"Pik3r1"
		ObjectType	"DATANODE"
		XrefId	"25513"
		Label	"Pik3r1"
		SourcePathway	"NF-kB signaling_LV.gpml; Insulin signaling_LV.gpml"
		XrefDatasource	"Entrez Gene"
		GraphId	"aef2a; e24ae"
	]
	node [
		id	438059748
		identifier	"L:11684"
		XrefStatus	"mapped"
		SourceDir	"ETSB_20111201"
		ObjectType	"DATANODE"
		XrefId	"11684"
		Label	"Alox12"
		SourcePathway	"Hepatic inflammatory pathways.gpml; adipokines_under development.gpml"
		XrefDatasource	"Entrez Gene"
		GraphId	"d1ea3; b58b3"
	]
	node [
		id	756707005
		identifier	"L:362817"
		XrefStatus	"mapped"
		SourceDir	"ETSB_20111201"
		canonicalName	"CDK2"
		ObjectType	"DATANODE"
		XrefId	"362817"
		Label	"CDK2"
		SourcePathway	"hepatocellular_carcinoma_human.gpml"
		XrefDatasource	"Entrez Gene"
		GraphId	"dd3f0"
	]
	node [
		id	438203866
		identifier	"L:16173"
		XrefStatus	"mapped"
		SourceDir	"ETSB_20111201"
		canonicalName	"IL18"
		ObjectType	"DATANODE"
		XrefId	"16173"
		Label	"IL18"
		SourcePathway	"Hepatic inflammatory pathways.gpml; adipose tissue inflammation.gpml; adipokines_under development.gpml"
		XrefDatasource	"Entrez Gene"
		GraphId	"b2151; f2759; fec4b; b3ce6; bca45; ade21; f6d85"
	]
	node [
		id	438059751
		identifier	"L:11687"
		XrefStatus	"mapped"
		SourceDir	"ETSB_20111201"
		canonicalName	"Alox15"
		ObjectType	"DATANODE"
		XrefId	"11687"
		SourcePathway	"Hepatic inflammatory pathways.gpml"
		XrefDatasource	"Entrez Gene"
		GraphId	"f861f"
	]
	node [
		id	757653583
		identifier	"L:373110"
		XrefStatus	"mapped"
		SourceDir	"ETSB_20111201"
		ObjectType	"DATANODE"
		XrefId	"373110"
		Label	"BIRC5"
		SourcePathway	"Hippo_signaling_human_HCC.gpml"
		XrefDatasource	"Entrez Gene"
		GraphId	"f1697"
	]
	node [
		id	729892310
		identifier	"L:281542"
		XrefStatus	"mapped"
		SourceDir	"ETSB_20111201"
		canonicalName	"TP53"
		ObjectType	"DATANODE"
		XrefId	"281542"
		Label	"TP53"
		SourcePathway	"hepatocellular_carcinoma_human.gpml; Hippo_signaling_human_HCC.gpml"
		XrefDatasource	"Entrez Gene"
		GraphId	"cfec9; a1505"
	]
	node [
		id	781610385
		identifier	"L:421622"
		XrefStatus	"mapped"
		SourceDir	"ETSB_20111201"
		canonicalName	"Tab2"
		ObjectType	"DATANODE"
		XrefId	"421622"
		Label	"Tab2"
		SourcePathway	"NF-kB signaling_LV.gpml; TLR4-FFA pathway_LV.gpml"
		XrefDatasource	"Entrez Gene"
		GraphId	"ea4a0; bd44d"
	]
	node [
		id	439876849
		identifier	"L:30639"
		XrefStatus	"mapped"
		SourceDir	"ETSB_20111201"
		canonicalName	"SMAD2"
		ObjectType	"DATANODE"
		XrefId	"30639"
		Label	"Smad2"
		SourcePathway	"M2-M1 switching macrophages_under development.gpml; Hippo_signaling_human_HCC.gpml"
		XrefDatasource	"Entrez Gene"
		GraphId	"c6e45; f7fc6"
	]
	node [
		id	781610390
		identifier	"L:421627"
		XrefStatus	"mapped"
		SourceDir	"ETSB_20111201"
		canonicalName	"LATS1"
		ObjectType	"DATANODE"
		XrefId	"421627"
		Label	"LATS1"
		SourcePathway	"Hippo_signaling_human_HCC.gpml"
		XrefDatasource	"Entrez Gene"
		GraphId	"b73b6"
	]
	node [
		id	811222856
		identifier	"L:533692"
		XrefStatus	"mapped"
		SourceDir	"ETSB_20111201"
		canonicalName	"IRAK4; IRAK4
; Irak4"
		ObjectType	"DATANODE"
		XrefId	"533692"
		Label	"IRAK4
"
		SourcePathway	"Hepatic inflammatory pathways.gpml; NF-kB signaling_LV.gpml; TLR4-FFA pathway_LV.gpml"
		XrefDatasource	"Entrez Gene"
		GraphId	"cf415; c2e3c; ea478"
	]
	node [
		id	898986930
		identifier	"L:854627"
		XrefStatus	"mapped"
		SourceDir	"ETSB_20111201"
		ObjectType	"DATANODE"
		XrefId	"854627"
		SourcePathway	"adipose tissue inflammation.gpml"
		XrefDatasource	"Entrez Gene"
		GraphId	"ac54f"
	]
	node [
		id	439872967
		identifier	"L:30222"
		XrefStatus	"mapped"
		SourceDir	"ETSB_20111201"
		ObjectType	"DATANODE"
		XrefId	"30222"
		SourcePathway	"hepatocellular_carcinoma_human.gpml"
		XrefDatasource	"Entrez Gene"
		GraphId	"e3c77"
	]
	node [
		id	783667985
		identifier	"L:448858"
		XrefStatus	"mapped"
		SourceDir	"ETSB_20111201"
		canonicalName	"thioredoxin"
		ObjectType	"DATANODE"
		XrefId	"448858"
		Label	"thioredoxin"
		SourcePathway	"adipose tissue inflammation.gpml"
		XrefDatasource	"Entrez Gene"
		GraphId	"e23b7; da258"
	]
	node [
		id	-1393428500
		identifier	"L:100330801"
		XrefStatus	"mapped"
		SourceDir	"ETSB_20111201"
		canonicalName	"CD44"
		ObjectType	"DATANODE"
		XrefId	"100330801"
		SourcePathway	"Hippo_signaling_human_HCC.gpml"
		XrefDatasource	"Entrez Gene"
		GraphId	"e3e4c"
	]
	node [
		id	439101348
		identifier	"L:25544"
		XrefStatus	"mapped"
		SourceDir	"ETSB_20111201"
		ObjectType	"DATANODE"
		XrefId	"25544"
		Label	"Sele"
		SourcePathway	"adipokines_under development.gpml"
		XrefDatasource	"Entrez Gene"
		GraphId	"c724b"
	]
	node [
		id	781574833
		identifier	"L:420027"
		XrefStatus	"mapped"
		SourceDir	"ETSB_20111201"
		canonicalName	"Stat3; STAT3"
		ObjectType	"DATANODE"
		XrefId	"420027"
		Label	"STAT3"
		SourcePathway	"Hepatic inflammatory pathways.gpml; hepatocellular_carcinoma_human.gpml"
		XrefDatasource	"Entrez Gene"
		GraphId	"b99db; d8b56"
	]
	node [
		id	785388106
		identifier	"L:464031"
		XrefStatus	"mapped"
		SourceDir	"ETSB_20111201"
		ObjectType	"DATANODE"
		XrefId	"464031"
		SourcePathway	"mirobiota en inflammation.gpml; adipokines_under development.gpml"
		XrefDatasource	"Entrez Gene"
		GraphId	"a357f; ea208"
	]
	node [
		id	439101346
		identifier	"L:25542"
		XrefStatus	"mapped"
		SourceDir	"ETSB_20111201"
		canonicalName	"CCL3
"
		ObjectType	"DATANODE"
		XrefId	"25542"
		Label	"CCL3
"
		SourcePathway	"Hepatic inflammatory pathways.gpml"
		XrefDatasource	"Entrez Gene"
		GraphId	"b0e14; add4b"
	]
	node [
		id	-2064077040
		identifier	"L:1388"
		XrefStatus	"mapped"
		SourceDir	"ETSB_20111201"
		ObjectType	"DATANODE"
		XrefId	"1388"
		SourcePathway	"ER stress.gpml"
		XrefDatasource	"Entrez Gene"
		GraphId	"f77a2"
	]
	node [
		id	812054065
		identifier	"L:540378"
		XrefStatus	"mapped"
		SourceDir	"ETSB_20111201"
		canonicalName	"MDM2"
		ObjectType	"DATANODE"
		XrefId	"540378"
		Label	"MDM2"
		SourcePathway	"Hippo_signaling_human_HCC.gpml"
		XrefDatasource	"Entrez Gene"
		GraphId	"e7e6e"
	]
	node [
		id	2044958404
		identifier	"L:3878327"
		XrefStatus	"mapped"
		SourceDir	"ETSB_20111201"
		canonicalName	"p38a"
		ObjectType	"DATANODE"
		XrefId	"3878327"
		SourcePathway	"Hepatic inflammatory pathways.gpml"
		XrefDatasource	"Entrez Gene"
		GraphId	"e2500"
	]
	node [
		id	785391888
		identifier	"L:464411"
		XrefStatus	"mapped"
		SourceDir	"ETSB_20111201"
		canonicalName	"NDRG1"
		ObjectType	"DATANODE"
		XrefId	"464411"
		Label	"NDRG1"
		SourcePathway	"Hippo_signaling_human_HCC.gpml"
		XrefDatasource	"Entrez Gene"
		GraphId	"f3d0f"
	]
	node [
		id	871424455
		identifier	"L:769014"
		XrefStatus	"mapped"
		SourceDir	"ETSB_20111201"
		ObjectType	"DATANODE"
		XrefId	"769014"
		SourcePathway	"overall pathway_inflammatory tone_2.gpml"
		XrefDatasource	"Entrez Gene"
		GraphId	"a6b14"
	]
	node [
		id	785329677
		identifier	"L:462197"
		XrefStatus	"mapped"
		SourceDir	"ETSB_20111201"
		canonicalName	"TNFAIP3 (A20)"
		ObjectType	"DATANODE"
		XrefId	"462197"
		SourcePathway	"Hepatic inflammatory pathways.gpml"
		XrefDatasource	"Entrez Gene"
		GraphId	"fac52"
	]
	node [
		id	896210631
		identifier	"L:824036"
		XrefStatus	"mapped"
		SourceDir	"ETSB_20111201"
		canonicalName	"CDK2"
		ObjectType	"DATANODE"
		XrefId	"824036"
		Label	"CDK2"
		SourcePathway	"hepatocellular_carcinoma_human.gpml"
		XrefDatasource	"Entrez Gene"
		GraphId	"dd3f0"
	]
	node [
		id	440861964
		identifier	"L:42866"
		XrefStatus	"mapped"
		SourceDir	"ETSB_20111201"
		canonicalName	"p38a"
		ObjectType	"DATANODE"
		XrefId	"42866"
		SourcePathway	"Hepatic inflammatory pathways.gpml"
		XrefDatasource	"Entrez Gene"
		GraphId	"e2500"
	]
	node [
		id	-2064077043
		identifier	"L:1385"
		XrefStatus	"mapped"
		SourceDir	"ETSB_20111201"
		ObjectType	"DATANODE"
		XrefId	"1385"
		Label	"Creb1"
		SourcePathway	"Hepatic inflammatory pathways.gpml"
		XrefDatasource	"Entrez Gene"
		GraphId	"ec1e0"
	]
	node [
		id	784378251
		identifier	"L:451382"
		XrefStatus	"mapped"
		SourceDir	"ETSB_20111201"
		ObjectType	"DATANODE"
		XrefId	"451382"
		SourcePathway	"fatty acid derived mediators of lipotoxicity_LV.gpml"
		XrefDatasource	"Entrez Gene"
		GraphId	"b071a"
	]
	node [
		id	-1393433026
		identifier	"L:100330391"
		XrefStatus	"mapped"
		SourceDir	"ETSB_20111201"
		ObjectType	"DATANODE"
		XrefId	"100330391"
		Label	"Ccr2"
		SourcePathway	"adipokines_under development.gpml"
		XrefDatasource	"Entrez Gene"
		GraphId	"c94f9"
	]
	node [
		id	-2064050198
		identifier	"L:2064"
		XrefStatus	"mapped"
		SourceDir	"ETSB_20111201"
		canonicalName	"ERBB2"
		ObjectType	"DATANODE"
		XrefId	"2064"
		Label	"ERBB2"
		SourcePathway	"hepatocellular_carcinoma_human.gpml"
		XrefDatasource	"Entrez Gene"
		GraphId	"a7a6b"
	]
	node [
		id	438948674
		identifier	"L:20185"
		XrefStatus	"mapped"
		SourceDir	"ETSB_20111201"
		ObjectType	"DATANODE"
		XrefId	"20185"
		Label	"SMRT"
		SourcePathway	"M2-M1 switching macrophages_under development.gpml"
		XrefDatasource	"Entrez Gene"
		GraphId	"f2233; c3446"
	]
	node [
		id	-1481908507
		identifier	"L:100006778"
		XrefStatus	"mapped"
		SourceDir	"ETSB_20111201"
		canonicalName	"IL6RB/gp130
; IL6ST"
		ObjectType	"DATANODE"
		XrefId	"100006778"
		Label	"IL6ST"
		SourcePathway	"Hepatic inflammatory pathways.gpml; hepatocellular_carcinoma_human.gpml"
		XrefDatasource	"Entrez Gene"
		GraphId	"eda80; b01f1"
	]
	node [
		id	787325423
		identifier	"L:487114"
		XrefStatus	"mapped"
		SourceDir	"ETSB_20111201"
		ObjectType	"DATANODE"
		XrefId	"487114"
		Label	"MRC1"
		SourcePathway	"M2-M1 switching macrophages_under development.gpml"
		XrefDatasource	"Entrez Gene"
		GraphId	"dcfd2"
	]
	node [
		id	438148196
		identifier	"L:14599"
		XrefStatus	"mapped"
		SourceDir	"ETSB_20111201"
		canonicalName	"Gh"
		ObjectType	"DATANODE"
		XrefId	"14599"
		SourcePathway	"NF-kB signaling_LV.gpml"
		XrefDatasource	"Entrez Gene"
		GraphId	"cfadd"
	]
	node [
		id	788071405
		identifier	"L:491292"
		XrefStatus	"mapped"
		SourceDir	"ETSB_20111201"
		canonicalName	"ABL1"
		ObjectType	"DATANODE"
		XrefId	"491292"
		SourcePathway	"Hippo_signaling_human_HCC.gpml"
		XrefDatasource	"Entrez Gene"
		GraphId	"ef099"
	]
	node [
		id	898000137
		identifier	"L:842276"
		XrefStatus	"mapped"
		SourceDir	"ETSB_20111201"
		canonicalName	"PPP2CA"
		ObjectType	"DATANODE"
		XrefId	"842276"
		SourcePathway	"Hippo_signaling_human_HCC.gpml"
		XrefDatasource	"Entrez Gene"
		GraphId	"a9cef"
	]
	node [
		id	438234528
		identifier	"L:17246"
		XrefStatus	"mapped"
		SourceDir	"ETSB_20111201"
		canonicalName	"MDM2"
		ObjectType	"DATANODE"
		XrefId	"17246"
		Label	"MDM2"
		SourcePathway	"Hippo_signaling_human_HCC.gpml"
		XrefDatasource	"Entrez Gene"
		GraphId	"e7e6e"
	]
	node [
		id	808597131
		identifier	"L:508208"
		XrefStatus	"mapped"
		SourceDir	"ETSB_20111201"
		canonicalName	"LATS2"
		ObjectType	"DATANODE"
		XrefId	"508208"
		Label	"LATS2"
		SourcePathway	"Hippo_signaling_human_HCC.gpml"
		XrefDatasource	"Entrez Gene"
		GraphId	"b54d2"
	]
	node [
		id	779966148
		identifier	"L:408035"
		XrefStatus	"mapped"
		SourceDir	"ETSB_20111201"
		canonicalName	"Egf"
		ObjectType	"DATANODE"
		XrefId	"408035"
		SourcePathway	"NF-kB signaling_LV.gpml"
		XrefDatasource	"Entrez Gene"
		GraphId	"e020e"
	]
	node [
		id	729887383
		identifier	"L:281004"
		XrefStatus	"mapped"
		SourceDir	"ETSB_20111201"
		ObjectType	"DATANODE"
		XrefId	"281004"
		SourcePathway	"adipokines_under development.gpml"
		XrefDatasource	"Entrez Gene"
		GraphId	"e6860"
	]
	node [
		id	440858893
		identifier	"L:42504"
		XrefStatus	"mapped"
		SourceDir	"ETSB_20111201"
		canonicalName	"BTRC"
		ObjectType	"DATANODE"
		XrefId	"42504"
		SourcePathway	"Hippo_signaling_human_HCC.gpml"
		XrefDatasource	"Entrez Gene"
		GraphId	"ec86d"
	]
	node [
		id	694972514
		identifier	"L:117061"
		XrefStatus	"mapped"
		SourceDir	"ETSB_20111201"
		ObjectType	"DATANODE"
		XrefId	"117061"
		SourcePathway	"adipokines_under development.gpml"
		XrefDatasource	"Entrez Gene"
		GraphId	"b9520"
	]
	node [
		id	71967175
		identifier	"L:467"
		XrefStatus	"mapped"
		SourceDir	"ETSB_20111201"
		canonicalName	"ATF3"
		ObjectType	"DATANODE"
		XrefId	"467"
		SourcePathway	"M2-M1 switching macrophages_under development.gpml"
		XrefDatasource	"Entrez Gene"
		GraphId	"f704e"
	]
	node [
		id	441934470
		identifier	"L:57875"
		XrefStatus	"mapped"
		SourceDir	"ETSB_20111201"
		ObjectType	"DATANODE"
		XrefId	"57875"
		SourcePathway	"mirobiota en inflammation.gpml"
		XrefDatasource	"Entrez Gene"
		GraphId	"c897c"
	]
	node [
		id	759501557
		identifier	"L:393202"
		XrefStatus	"mapped"
		SourceDir	"ETSB_20111201"
		ObjectType	"DATANODE"
		XrefId	"393202"
		SourcePathway	"adipose tissue inflammation.gpml"
		XrefDatasource	"Entrez Gene"
		GraphId	"fdcee"
	]
	node [
		id	808597219
		identifier	"L:508233"
		XrefStatus	"mapped"
		SourceDir	"ETSB_20111201"
		canonicalName	"Rela"
		ObjectType	"DATANODE"
		XrefId	"508233"
		Label	"Rela"
		SourcePathway	"NF-kB signaling_LV.gpml"
		XrefDatasource	"Entrez Gene"
		GraphId	"d832b; dc659"
	]
	node [
		id	787272723
		identifier	"L:485864"
		XrefStatus	"mapped"
		SourceDir	"ETSB_20111201"
		canonicalName	"SRC"
		ObjectType	"DATANODE"
		XrefId	"485864"
		SourcePathway	"Hippo_signaling_human_HCC.gpml"
		XrefDatasource	"Entrez Gene"
		GraphId	"f2d0b"
	]
	node [
		id	697540154
		identifier	"L:140614"
		XrefStatus	"mapped"
		SourceDir	"ETSB_20111201"
		ObjectType	"DATANODE"
		XrefId	"140614"
		Label	"XBP1"
		SourcePathway	"ER stress.gpml"
		XrefDatasource	"Entrez Gene"
		GraphId	"f3b60"
	]
	node [
		id	872258662
		identifier	"L:776031"
		XrefStatus	"mapped"
		SourceDir	"ETSB_20111201"
		ObjectType	"DATANODE"
		XrefId	"776031"
		SourcePathway	"adipokines_under development.gpml"
		XrefDatasource	"Entrez Gene"
		GraphId	"efb33"
	]
	node [
		id	444582795
		identifier	"L:83510"
		XrefStatus	"mapped"
		SourceDir	"ETSB_20111201"
		ObjectType	"DATANODE"
		XrefId	"83510"
		SourcePathway	"fatty acid derived mediators of lipotoxicity_LV.gpml"
		XrefDatasource	"Entrez Gene"
		GraphId	"d4bac"
	]
	node [
		id	441839364
		identifier	"L:54287"
		XrefStatus	"mapped"
		SourceDir	"ETSB_20111201"
		canonicalName	"Pkr"
		ObjectType	"DATANODE"
		XrefId	"54287"
		Label	"Pkr"
		SourcePathway	"TLR4-FFA pathway_LV.gpml"
		XrefDatasource	"Entrez Gene"
		GraphId	"b700b"
	]
	node [
		id	785395824
		identifier	"L:464840"
		XrefStatus	"mapped"
		SourceDir	"ETSB_20111201"
		canonicalName	"ficolin 2"
		ObjectType	"DATANODE"
		XrefId	"464840"
		Label	"ficolin 2"
		SourcePathway	"Hepatic inflammatory pathways.gpml"
		XrefDatasource	"Entrez Gene"
		GraphId	"c56aa; fb39c"
	]
	node [
		id	438239427
		identifier	"L:17777"
		XrefStatus	"mapped"
		SourceDir	"ETSB_20111201"
		canonicalName	"MTP"
		ObjectType	"DATANODE"
		XrefId	"17777"
		Label	"MTP"
		SourcePathway	"NRs as regulators of lipid-glucose-inflammation_LV.gpml"
		XrefDatasource	"Entrez Gene"
		GraphId	"ea3aa"
	]
	node [
		id	439066818
		identifier	"L:24068"
		XrefStatus	"mapped"
		SourceDir	"ETSB_20111201"
		ObjectType	"DATANODE"
		XrefId	"24068"
		Label	"SRA1"
		SourcePathway	"adipokines_under development.gpml"
		XrefDatasource	"Entrez Gene"
		GraphId	"adae7"
	]
	node [
		id	788249872
		identifier	"L:497202"
		XrefStatus	"mapped"
		SourceDir	"ETSB_20111201"
		ObjectType	"DATANODE"
		XrefId	"497202"
		SourcePathway	"fatty acid derived mediators of lipotoxicity_LV.gpml"
		XrefDatasource	"Entrez Gene"
		GraphId	"afb1c"
	]
	node [
		id	895436959
		identifier	"L:819111"
		XrefStatus	"mapped"
		SourceDir	"ETSB_20111201"
		ObjectType	"DATANODE"
		XrefId	"819111"
		Label	"MMP9"
		SourcePathway	"adipokines_under development.gpml"
		XrefDatasource	"Entrez Gene"
		GraphId	"ba39d; f3d2e"
	]
	node [
		id	779966088
		identifier	"L:408017"
		XrefStatus	"mapped"
		SourceDir	"ETSB_20111201"
		canonicalName	"IR-p"
		ObjectType	"DATANODE"
		XrefId	"408017"
		Label	"IR-p"
		SourcePathway	"Insulin signaling_LV.gpml"
		XrefDatasource	"Entrez Gene"
		GraphId	"a66c0; e5eca"
	]
	node [
		id	780779123
		identifier	"L:414925"
		XrefStatus	"mapped"
		SourceDir	"ETSB_20111201"
		ObjectType	"DATANODE"
		XrefId	"414925"
		Label	"BIRC5"
		SourcePathway	"Hippo_signaling_human_HCC.gpml"
		XrefDatasource	"Entrez Gene"
		GraphId	"f1697"
	]
	node [
		id	438144284
		identifier	"L:14173"
		XrefStatus	"mapped"
		SourceDir	"ETSB_20111201"
		ObjectType	"DATANODE"
		XrefId	"14173"
		Label	"Fgf2"
		SourcePathway	"adipokines_under development.gpml"
		XrefDatasource	"Entrez Gene"
		GraphId	"c5af8"
	]
	node [
		id	-1509581493
		identifier	"L:4330511"
		XrefStatus	"mapped"
		SourceDir	"ETSB_20111201"
		ObjectType	"DATANODE"
		XrefId	"4330511"
		SourcePathway	"fatty acid derived mediators of lipotoxicity_LV.gpml"
		XrefDatasource	"Entrez Gene"
		GraphId	"ee02a"
	]
	node [
		id	812054096
		identifier	"L:540388"
		XrefStatus	"mapped"
		SourceDir	"ETSB_20111201"
		canonicalName	"Tgfa"
		ObjectType	"DATANODE"
		XrefId	"540388"
		SourcePathway	"NF-kB signaling_LV.gpml"
		XrefDatasource	"Entrez Gene"
		GraphId	"ab23f"
	]
	node [
		id	837200521
		identifier	"L:607668"
		XrefStatus	"mapped"
		SourceDir	"ETSB_20111201"
		canonicalName	"MLX"
		ObjectType	"DATANODE"
		XrefId	"607668"
		SourcePathway	"adipose tissue inflammation.gpml"
		XrefDatasource	"Entrez Gene"
		GraphId	"a9a45"
	]
	node [
		id	787238035
		identifier	"L:484335"
		XrefStatus	"mapped"
		SourceDir	"ETSB_20111201"
		canonicalName	"PPP2R1A"
		ObjectType	"DATANODE"
		XrefId	"484335"
		SourcePathway	"Hippo_signaling_human_HCC.gpml"
		XrefDatasource	"Entrez Gene"
		GraphId	"e3580"
	]
	node [
		id	787151603
		identifier	"L:481651"
		XrefStatus	"mapped"
		SourceDir	"ETSB_20111201"
		ObjectType	"DATANODE"
		XrefId	"481651"
		Label	"ABCA1"
		SourcePathway	"adipokines_under development.gpml"
		XrefDatasource	"Entrez Gene"
		GraphId	"ebd50"
	]
	node [
		id	-2063990551
		identifier	"L:4087"
		XrefStatus	"mapped"
		SourceDir	"ETSB_20111201"
		canonicalName	"SMAD2"
		ObjectType	"DATANODE"
		XrefId	"4087"
		Label	"Smad2"
		SourcePathway	"M2-M1 switching macrophages_under development.gpml; Hippo_signaling_human_HCC.gpml"
		XrefDatasource	"Entrez Gene"
		GraphId	"c6e45; f7fc6"
	]
	node [
		id	810473125
		identifier	"L:529146"
		XrefStatus	"mapped"
		SourceDir	"ETSB_20111201"
		canonicalName	"Map3k7"
		ObjectType	"DATANODE"
		XrefId	"529146"
		Label	"Map3k7"
		SourcePathway	"NF-kB signaling_LV.gpml"
		XrefDatasource	"Entrez Gene"
		GraphId	"c7d02"
	]
	node [
		id	-2063990550
		identifier	"L:4088"
		XrefStatus	"mapped"
		SourceDir	"ETSB_20111201"
		canonicalName	"SMAD3"
		ObjectType	"DATANODE"
		XrefId	"4088"
		Label	"SMAD3"
		SourcePathway	"M2-M1 switching macrophages_under development.gpml; Hippo_signaling_human_HCC.gpml"
		XrefDatasource	"Entrez Gene"
		GraphId	"a967e; c1749"
	]
	node [
		id	-1425270075
		identifier	"L:4619816"
		XrefStatus	"mapped"
		SourceDir	"ETSB_20111201"
		canonicalName	"PPP2R1A"
		ObjectType	"DATANODE"
		XrefId	"4619816"
		SourcePathway	"Hippo_signaling_human_HCC.gpml"
		XrefDatasource	"Entrez Gene"
		GraphId	"e3580"
	]
	node [
		id	-2063981937
		identifier	"L:4973"
		XrefStatus	"mapped"
		SourceDir	"ETSB_20111201"
		canonicalName	"LOX-1"
		ObjectType	"DATANODE"
		XrefId	"4973"
		Label	"LOX-1"
		SourcePathway	"Hepatic inflammatory pathways.gpml"
		XrefDatasource	"Entrez Gene"
		GraphId	"afdbd; d9254"
	]
	node [
		id	788249870
		identifier	"L:497200"
		XrefStatus	"mapped"
		SourceDir	"ETSB_20111201"
		ObjectType	"DATANODE"
		XrefId	"497200"
		SourcePathway	"adipokines_under development.gpml"
		XrefDatasource	"Entrez Gene"
		GraphId	"c5564"
	]
	node [
		id	779848006
		identifier	"L:404154"
		XrefStatus	"mapped"
		SourceDir	"ETSB_20111201"
		canonicalName	"IL4RA"
		ObjectType	"DATANODE"
		XrefId	"404154"
		Label	"IL4RA"
		SourcePathway	"M2-M1 switching macrophages_under development.gpml"
		XrefDatasource	"Entrez Gene"
		GraphId	"e48c7"
	]
	node [
		id	700365584
		identifier	"L:172141"
		XrefStatus	"mapped"
		SourceDir	"ETSB_20111201"
		canonicalName	"Pik3r1"
		ObjectType	"DATANODE"
		XrefId	"172141"
		Label	"Pik3r1"
		SourcePathway	"NF-kB signaling_LV.gpml; Insulin signaling_LV.gpml"
		XrefDatasource	"Entrez Gene"
		GraphId	"aef2a; e24ae"
	]
	node [
		id	752053934
		identifier	"L:311245"
		XrefStatus	"mapped"
		SourceDir	"ETSB_20111201"
		canonicalName	"Traf6"
		ObjectType	"DATANODE"
		XrefId	"311245"
		Label	"Traf6"
		SourcePathway	"NF-kB signaling_LV.gpml; TLR4-FFA pathway_LV.gpml"
		XrefDatasource	"Entrez Gene"
		GraphId	"f90b0; be919"
	]
	node [
		id	814168108
		identifier	"L:569226"
		XrefStatus	"mapped"
		SourceDir	"ETSB_20111201"
		canonicalName	"IRAK1; IRAK1
"
		ObjectType	"DATANODE"
		XrefId	"569226"
		Label	"IRAK1
"
		SourcePathway	"Hepatic inflammatory pathways.gpml; NF-kB signaling_LV.gpml"
		XrefDatasource	"Entrez Gene"
		GraphId	"a19f7; f64a1"
	]
	node [
		id	438028903
		identifier	"L:10554"
		XrefStatus	"mapped"
		SourceDir	"ETSB_20111201"
		ObjectType	"DATANODE"
		XrefId	"10554"
		SourcePathway	"fatty acid derived mediators of lipotoxicity_LV.gpml"
		XrefDatasource	"Entrez Gene"
		GraphId	"b9a45"
	]
	node [
		id	784434859
		identifier	"L:453054"
		XrefStatus	"mapped"
		SourceDir	"ETSB_20111201"
		canonicalName	"TGFB3"
		ObjectType	"DATANODE"
		XrefId	"453054"
		SourcePathway	"hepatocellular_carcinoma_human.gpml"
		XrefDatasource	"Entrez Gene"
		GraphId	"a3027"
	]
	node [
		id	71966153
		identifier	"L:348"
		XrefStatus	"mapped"
		SourceDir	"ETSB_20111201"
		ObjectType	"DATANODE"
		XrefId	"348"
		SourcePathway	"adipokines_under development.gpml"
		XrefDatasource	"Entrez Gene"
		GraphId	"e6860"
	]
	node [
		id	729890270
		identifier	"L:281308"
		XrefStatus	"mapped"
		SourceDir	"ETSB_20111201"
		ObjectType	"DATANODE"
		XrefId	"281308"
		SourcePathway	"adipokines_under development.gpml"
		XrefDatasource	"Entrez Gene"
		GraphId	"b28c4"
	]
	node [
		id	-1481969208
		identifier	"L:100004625"
		XrefStatus	"mapped"
		SourceDir	"ETSB_20111201"
		ObjectType	"DATANODE"
		XrefId	"100004625"
		Label	"Ccr2"
		SourcePathway	"adipokines_under development.gpml"
		XrefDatasource	"Entrez Gene"
		GraphId	"c94f9"
	]
	node [
		id	780927303
		identifier	"L:419885"
		XrefStatus	"mapped"
		SourceDir	"ETSB_20111201"
		canonicalName	"NRAS"
		ObjectType	"DATANODE"
		XrefId	"419885"
		SourcePathway	"hepatocellular_carcinoma_human.gpml"
		XrefDatasource	"Entrez Gene"
		GraphId	"c9589"
	]
	node [
		id	-1449646842
		identifier	"L:100144554"
		XrefStatus	"mapped"
		SourceDir	"ETSB_20111201"
		ObjectType	"DATANODE"
		XrefId	"100144554"
		Label	"IL2RG"
		SourcePathway	"M2-M1 switching macrophages_under development.gpml"
		XrefDatasource	"Entrez Gene"
		GraphId	"cf24d"
	]
	node [
		id	781607447
		identifier	"L:421309"
		XrefStatus	"mapped"
		SourceDir	"ETSB_20111201"
		ObjectType	"DATANODE"
		XrefId	"421309"
		SourcePathway	"fatty acid derived mediators of lipotoxicity_LV.gpml"
		XrefDatasource	"Entrez Gene"
		GraphId	"ee02a"
	]
	node [
		id	-2063986709
		identifier	"L:4485"
		XrefStatus	"mapped"
		SourceDir	"ETSB_20111201"
		canonicalName	"MST1"
		ObjectType	"DATANODE"
		XrefId	"4485"
		Label	"MST1"
		SourcePathway	"hepatocellular_carcinoma_human.gpml; Hippo_signaling_human_HCC.gpml"
		XrefDatasource	"Entrez Gene"
		GraphId	"ef2a8; bd9c5"
	]
	node [
		id	438088552
		identifier	"L:12579"
		XrefStatus	"mapped"
		SourceDir	"ETSB_20111201"
		canonicalName	"CDKN2B
(INK4B)"
		ObjectType	"DATANODE"
		XrefId	"12579"
		Label	"CDKN2B
(INK4B)"
		SourcePathway	"hepatocellular_carcinoma_human.gpml"
		XrefDatasource	"Entrez Gene"
		GraphId	"b9a84"
	]
	node [
		id	787392725
		identifier	"L:489925"
		XrefStatus	"mapped"
		SourceDir	"ETSB_20111201"
		canonicalName	"ASC"
		ObjectType	"DATANODE"
		XrefId	"489925"
		Label	"ASC
"
		SourcePathway	"Hepatic inflammatory pathways.gpml; adipose tissue inflammation.gpml"
		XrefDatasource	"Entrez Gene"
		GraphId	"a45e0; be2b3"
	]
	node [
		id	752112489
		identifier	"L:313121"
		XrefStatus	"mapped"
		SourceDir	"ETSB_20111201"
		canonicalName	"Map3k7"
		ObjectType	"DATANODE"
		XrefId	"313121"
		Label	"Map3k7"
		SourcePathway	"NF-kB signaling_LV.gpml"
		XrefDatasource	"Entrez Gene"
		GraphId	"c7d02"
	]
	node [
		id	438088548
		identifier	"L:12575"
		XrefStatus	"mapped"
		SourceDir	"ETSB_20111201"
		canonicalName	"CDKN1A
(CIP1)"
		ObjectType	"DATANODE"
		XrefId	"12575"
		Label	"CDKN1A
(CIP1)"
		SourcePathway	"hepatocellular_carcinoma_human.gpml"
		XrefDatasource	"Entrez Gene"
		GraphId	"dc5a4"
	]
	node [
		id	814019369
		identifier	"L:564295"
		XrefStatus	"mapped"
		SourceDir	"ETSB_20111201"
		canonicalName	"Traf2; TRAF2"
		ObjectType	"DATANODE"
		XrefId	"564295"
		Label	"Traf2"
		SourcePathway	"NF-kB signaling_LV.gpml; ER stress.gpml"
		XrefDatasource	"Entrez Gene"
		GraphId	"f567b; e0aa8"
	]
	node [
		id	439074532
		identifier	"L:24873"
		XrefStatus	"mapped"
		SourceDir	"ETSB_20111201"
		ObjectType	"DATANODE"
		XrefId	"24873"
		SourcePathway	"adipokines_under development.gpml"
		XrefDatasource	"Entrez Gene"
		GraphId	"ce155"
	]
	node [
		id	438088551
		identifier	"L:12578"
		XrefStatus	"mapped"
		SourceDir	"ETSB_20111201"
		canonicalName	"CDKN2A
(INK4A / ARF)"
		ObjectType	"DATANODE"
		XrefId	"12578"
		Label	"CDKN2A
(INK4A / ARF)"
		SourcePathway	"hepatocellular_carcinoma_human.gpml"
		XrefDatasource	"Entrez Gene"
		GraphId	"a30b6"
	]
	node [
		id	438088544
		identifier	"L:12571"
		XrefStatus	"mapped"
		SourceDir	"ETSB_20111201"
		canonicalName	"CDK6"
		ObjectType	"DATANODE"
		XrefId	"12571"
		Label	"CDK6"
		SourcePathway	"hepatocellular_carcinoma_human.gpml"
		XrefDatasource	"Entrez Gene"
		GraphId	"ba3f4"
	]
	node [
		id	438262304
		identifier	"L:18016"
		XrefStatus	"mapped"
		SourceDir	"ETSB_20111201"
		canonicalName	"NF2
(Merlin)"
		ObjectType	"DATANODE"
		XrefId	"18016"
		Label	"NF2
(Merlin)"
		SourcePathway	"Hippo_signaling_human_HCC.gpml"
		XrefDatasource	"Entrez Gene"
		GraphId	"c2546"
	]
	node [
		id	438062410
		identifier	"L:11910"
		XrefStatus	"mapped"
		SourceDir	"ETSB_20111201"
		canonicalName	"ATF3"
		ObjectType	"DATANODE"
		XrefId	"11910"
		SourcePathway	"M2-M1 switching macrophages_under development.gpml"
		XrefDatasource	"Entrez Gene"
		GraphId	"f704e"
	]
	node [
		id	2044782662
		identifier	"L:3872664"
		XrefStatus	"mapped"
		SourceDir	"ETSB_20111201"
		canonicalName	"MOBKL1B
(MOB1)"
		ObjectType	"DATANODE"
		XrefId	"3872664"
		Label	"MOBKL1B
(MOB1)"
		SourcePathway	"Hippo_signaling_human_HCC.gpml"
		XrefDatasource	"Entrez Gene"
		GraphId	"facf0"
	]
	node [
		id	782682828
		identifier	"L:436610"
		XrefStatus	"mapped"
		SourceDir	"ETSB_20111201"
		ObjectType	"DATANODE"
		XrefId	"436610"
		SourcePathway	"fatty acid derived mediators of lipotoxicity_LV.gpml; NRs as regulators of lipid-glucose-inflammation_LV.gpml"
		XrefDatasource	"Entrez Gene"
		GraphId	"f0c65; c578f"
	]
	node [
		id	-2064014738
		identifier	"L:3630"
		XrefStatus	"mapped"
		SourceDir	"ETSB_20111201"
		ObjectType	"DATANODE"
		XrefId	"3630"
		Label	"AKT1_MOUSE"
		SourcePathway	"Insulin signaling_LV.gpml"
		XrefDatasource	"Entrez Gene"
		GraphId	"d8a94"
	]
	node [
		id	784434831
		identifier	"L:453047"
		XrefStatus	"mapped"
		SourceDir	"ETSB_20111201"
		ObjectType	"DATANODE"
		XrefId	"453047"
		Label	"FOS"
		SourcePathway	"hepatocellular_carcinoma_human.gpml"
		XrefDatasource	"Entrez Gene"
		GraphId	"e11fb"
	]
	node [
		id	-1393404441
		identifier	"L:100331214"
		XrefStatus	"mapped"
		SourceDir	"ETSB_20111201"
		ObjectType	"DATANODE"
		XrefId	"100331214"
		SourcePathway	"mirobiota en inflammation.gpml; adipokines_under development.gpml"
		XrefDatasource	"Entrez Gene"
		GraphId	"a357f; ea208"
	]
	node [
		id	814076746
		identifier	"L:566001"
		XrefStatus	"mapped"
		SourceDir	"ETSB_20111201"
		ObjectType	"DATANODE"
		XrefId	"566001"
		Label	"PTX3"
		SourcePathway	"adipokines_under development.gpml"
		XrefDatasource	"Entrez Gene"
		GraphId	"fcd98"
	]
	node [
		id	781577710
		identifier	"L:420321"
		XrefStatus	"mapped"
		SourceDir	"ETSB_20111201"
		canonicalName	"NDRG1"
		ObjectType	"DATANODE"
		XrefId	"420321"
		Label	"NDRG1"
		SourcePathway	"Hippo_signaling_human_HCC.gpml"
		XrefDatasource	"Entrez Gene"
		GraphId	"f3d0f"
	]
	node [
		id	439070718
		identifier	"L:24482"
		XrefStatus	"mapped"
		SourceDir	"ETSB_20111201"
		ObjectType	"DATANODE"
		XrefId	"24482"
		SourcePathway	"adipokines_under development.gpml"
		XrefDatasource	"Entrez Gene"
		GraphId	"aeea2"
	]
	node [
		id	785542895
		identifier	"L:469657"
		XrefStatus	"mapped"
		SourceDir	"ETSB_20111201"
		canonicalName	"IL10"
		ObjectType	"DATANODE"
		XrefId	"469657"
		Label	"IL10"
		SourcePathway	"Hepatic inflammatory pathways.gpml; adipose tissue inflammation.gpml; adipokines_under development.gpml"
		XrefDatasource	"Entrez Gene"
		GraphId	"d23ce; a5576; aface; f7b4c; ec9ad"
	]
	node [
		id	438088518
		identifier	"L:12566"
		XrefStatus	"mapped"
		SourceDir	"ETSB_20111201"
		canonicalName	"CDK2"
		ObjectType	"DATANODE"
		XrefId	"12566"
		Label	"CDK2"
		SourcePathway	"hepatocellular_carcinoma_human.gpml"
		XrefDatasource	"Entrez Gene"
		GraphId	"dd3f0"
	]
	node [
		id	438088519
		identifier	"L:12567"
		XrefStatus	"mapped"
		SourceDir	"ETSB_20111201"
		canonicalName	"CDK4"
		ObjectType	"DATANODE"
		XrefId	"12567"
		Label	"CDK4"
		SourcePathway	"hepatocellular_carcinoma_human.gpml"
		XrefDatasource	"Entrez Gene"
		GraphId	"f84a5"
	]
	node [
		id	98174183
		identifier	"L:1278117"
		XrefStatus	"mapped"
		SourceDir	"ETSB_20111201"
		ObjectType	"DATANODE"
		XrefId	"1278117"
		SourcePathway	"fatty acid derived mediators of lipotoxicity_LV.gpml"
		XrefDatasource	"Entrez Gene"
		GraphId	"b87f7"
	]
	node [
		id	784617476
		identifier	"L:459460"
		XrefStatus	"mapped"
		SourceDir	"ETSB_20111201"
		canonicalName	"IL1R1; Il1r1"
		ObjectType	"DATANODE"
		XrefId	"459460"
		Label	"Il1r1"
		SourcePathway	"Hepatic inflammatory pathways.gpml; NF-kB signaling_LV.gpml"
		XrefDatasource	"Entrez Gene"
		GraphId	"fbbd7; c1485"
	]
	node [
		id	811370856
		identifier	"L:538598"
		XrefStatus	"mapped"
		SourceDir	"ETSB_20111201"
		canonicalName	"IRS1_MOUSE"
		ObjectType	"DATANODE"
		XrefId	"538598"
		Label	"IRS1_MOUSE"
		SourcePathway	"Insulin signaling_LV.gpml"
		XrefDatasource	"Entrez Gene"
		GraphId	"dfab2; d0a02; a57f6"
	]
	node [
		id	870268555
		identifier	"L:751671"
		XrefStatus	"mapped"
		SourceDir	"ETSB_20111201"
		canonicalName	"RIP"
		ObjectType	"DATANODE"
		XrefId	"751671"
		Label	"RIP"
		SourcePathway	"NF-kB signaling_LV.gpml"
		XrefDatasource	"Entrez Gene"
		GraphId	"d0714"
	]
	node [
		id	813964370
		identifier	"L:562720"
		XrefStatus	"mapped"
		SourceDir	"ETSB_20111201"
		canonicalName	"JNK1 MAPK8"
		ObjectType	"DATANODE"
		XrefId	"562720"
		SourcePathway	"Hepatic inflammatory pathways.gpml"
		XrefDatasource	"Entrez Gene"
		GraphId	"d03d7"
	]
	node [
		id	440854308
		identifier	"L:42077"
		XrefStatus	"mapped"
		SourceDir	"ETSB_20111201"
		ObjectType	"DATANODE"
		XrefId	"42077"
		Label	"BIRC5"
		SourcePathway	"Hippo_signaling_human_HCC.gpml"
		XrefDatasource	"Entrez Gene"
		GraphId	"f1697"
	]
	node [
		id	813068689
		identifier	"L:553512"
		XrefStatus	"mapped"
		SourceDir	"ETSB_20111201"
		ObjectType	"DATANODE"
		XrefId	"553512"
		Label	"FATP"
		SourcePathway	"NRs as regulators of lipid-glucose-inflammation_LV.gpml"
		XrefDatasource	"Entrez Gene"
		GraphId	"dc625; d254e"
	]
	node [
		id	438984948
		identifier	"L:21809"
		XrefStatus	"mapped"
		SourceDir	"ETSB_20111201"
		canonicalName	"TGFB3"
		ObjectType	"DATANODE"
		XrefId	"21809"
		SourcePathway	"hepatocellular_carcinoma_human.gpml"
		XrefDatasource	"Entrez Gene"
		GraphId	"a3027"
	]
	node [
		id	781669167
		identifier	"L:423578"
		XrefStatus	"mapped"
		SourceDir	"ETSB_20111201"
		canonicalName	"SAV1
(WW45)"
		ObjectType	"DATANODE"
		XrefId	"423578"
		Label	"SAV1
(WW45)"
		SourcePathway	"hepatocellular_carcinoma_human.gpml; Hippo_signaling_human_HCC.gpml"
		XrefDatasource	"Entrez Gene"
		GraphId	"e19af; b7d34; d2360; e6851"
	]
	node [
		id	784622375
		identifier	"L:459991"
		XrefStatus	"mapped"
		SourceDir	"ETSB_20111201"
		canonicalName	"CCL20
"
		ObjectType	"DATANODE"
		XrefId	"459991"
		Label	"CCL20
"
		SourcePathway	"Hepatic inflammatory pathways.gpml"
		XrefDatasource	"Entrez Gene"
		GraphId	"f08f4; d7990"
	]
	node [
		id	439070598
		identifier	"L:24446"
		XrefStatus	"mapped"
		SourceDir	"ETSB_20111201"
		canonicalName	"HGF"
		ObjectType	"DATANODE"
		XrefId	"24446"
		SourcePathway	"hepatocellular_carcinoma_human.gpml; adipokines_under development.gpml"
		XrefDatasource	"Entrez Gene"
		GraphId	"e22af; fe014"
	]
	node [
		id	438984947
		identifier	"L:21808"
		XrefStatus	"mapped"
		SourceDir	"ETSB_20111201"
		canonicalName	"TGFB2"
		ObjectType	"DATANODE"
		XrefId	"21808"
		SourcePathway	"hepatocellular_carcinoma_human.gpml"
		XrefDatasource	"Entrez Gene"
		GraphId	"e4512"
	]
	node [
		id	899015878
		identifier	"L:855561"
		XrefStatus	"mapped"
		SourceDir	"ETSB_20111201"
		canonicalName	"STK38L"
		ObjectType	"DATANODE"
		XrefId	"855561"
		Label	"STK38L"
		SourcePathway	"Hippo_signaling_human_HCC.gpml"
		XrefDatasource	"Entrez Gene"
		GraphId	"fd8c2"
	]
	node [
		id	438984941
		identifier	"L:21802"
		XrefStatus	"mapped"
		SourceDir	"ETSB_20111201"
		canonicalName	"Tgfa"
		ObjectType	"DATANODE"
		XrefId	"21802"
		SourcePathway	"NF-kB signaling_LV.gpml"
		XrefDatasource	"Entrez Gene"
		GraphId	"ab23f"
	]
	node [
		id	98891181
		identifier	"L:1281346"
		XrefStatus	"mapped"
		SourceDir	"ETSB_20111201"
		canonicalName	"AXIN2"
		ObjectType	"DATANODE"
		XrefId	"1281346"
		Label	"AXIN2"
		SourcePathway	"hepatocellular_carcinoma_human.gpml"
		XrefDatasource	"Entrez Gene"
		GraphId	"bcee5"
	]
	node [
		id	438984942
		identifier	"L:21803"
		XrefStatus	"mapped"
		SourceDir	"ETSB_20111201"
		canonicalName	"TGFB1
"
		ObjectType	"DATANODE"
		XrefId	"21803"
		Label	"TGFB1
"
		SourcePathway	"Hepatic inflammatory pathways.gpml; M2-M1 switching macrophages_under development.gpml; adipose tissue inflammation.gpml; hepatocellular_carcinoma_human.gpml; adipokines_under development.gpml"
		XrefDatasource	"Entrez Gene"
		GraphId	"cecec; f48dc; b0cf0; ba579; a34a6; a833d"
	]
	node [
		id	751339012
		identifier	"L:308265"
		XrefStatus	"mapped"
		SourceDir	"ETSB_20111201"
		canonicalName	"LATS1"
		ObjectType	"DATANODE"
		XrefId	"308265"
		Label	"LATS1"
		SourcePathway	"Hippo_signaling_human_HCC.gpml"
		XrefDatasource	"Entrez Gene"
		GraphId	"b73b6"
	]
	node [
		id	438266116
		identifier	"L:18405"
		XrefStatus	"mapped"
		SourceDir	"ETSB_20111201"
		ObjectType	"DATANODE"
		XrefId	"18405"
		SourcePathway	"adipokines_under development.gpml"
		XrefDatasource	"Entrez Gene"
		GraphId	"c5564"
	]
	node [
		id	438266117
		identifier	"L:18406"
		XrefStatus	"mapped"
		SourceDir	"ETSB_20111201"
		ObjectType	"DATANODE"
		XrefId	"18406"
		SourcePathway	"adipokines_under development.gpml"
		XrefDatasource	"Entrez Gene"
		GraphId	"c5564"
	]
	node [
		id	784381847
		identifier	"L:451702"
		XrefStatus	"mapped"
		SourceDir	"ETSB_20111201"
		canonicalName	"Traf6"
		ObjectType	"DATANODE"
		XrefId	"451702"
		Label	"Traf6"
		SourcePathway	"NF-kB signaling_LV.gpml; TLR4-FFA pathway_LV.gpml"
		XrefDatasource	"Entrez Gene"
		GraphId	"f90b0; be919"
	]
	node [
		id	-2064014825
		identifier	"L:3606"
		XrefStatus	"mapped"
		SourceDir	"ETSB_20111201"
		canonicalName	"IL18"
		ObjectType	"DATANODE"
		XrefId	"3606"
		Label	"IL18"
		SourcePathway	"Hepatic inflammatory pathways.gpml; adipose tissue inflammation.gpml; adipokines_under development.gpml"
		XrefDatasource	"Entrez Gene"
		GraphId	"b2151; f2759; fec4b; b3ce6; bca45; ade21; f6d85"
	]
	node [
		id	438266118
		identifier	"L:18407"
		XrefStatus	"mapped"
		SourceDir	"ETSB_20111201"
		ObjectType	"DATANODE"
		XrefId	"18407"
		SourcePathway	"adipokines_under development.gpml"
		XrefDatasource	"Entrez Gene"
		GraphId	"c5564"
	]
	node [
		id	751339014
		identifier	"L:308267"
		XrefStatus	"mapped"
		SourceDir	"ETSB_20111201"
		canonicalName	"Tab2"
		ObjectType	"DATANODE"
		XrefId	"308267"
		Label	"Tab2"
		SourcePathway	"NF-kB signaling_LV.gpml; TLR4-FFA pathway_LV.gpml"
		XrefDatasource	"Entrez Gene"
		GraphId	"ea4a0; bd44d"
	]
	node [
		id	786379029
		identifier	"L:476879"
		XrefStatus	"mapped"
		SourceDir	"ETSB_20111201"
		ObjectType	"DATANODE"
		XrefId	"476879"
		SourcePathway	"adipokines_under development.gpml"
		XrefDatasource	"Entrez Gene"
		GraphId	"f478c"
	]
	node [
		id	757661369
		identifier	"L:373945"
		XrefStatus	"mapped"
		SourceDir	"ETSB_20111201"
		ObjectType	"DATANODE"
		XrefId	"373945"
		Label	"ABCA1"
		SourcePathway	"adipokines_under development.gpml"
		XrefDatasource	"Entrez Gene"
		GraphId	"ebd50"
	]
	node [
		id	-1393436093
		identifier	"L:100330033"
		XrefStatus	"mapped"
		SourceDir	"ETSB_20111201"
		canonicalName	"CRP"
		ObjectType	"DATANODE"
		XrefId	"100330033"
		Label	"CRP"
		SourcePathway	"Hepatic inflammatory pathways.gpml"
		XrefDatasource	"Entrez Gene"
		GraphId	"ccf8d; b0563"
	]
	node [
		id	438262363
		identifier	"L:18033"
		XrefStatus	"mapped"
		SourceDir	"ETSB_20111201"
		canonicalName	"Nfkb1; NFKB1; NFkB"
		ObjectType	"DATANODE"
		XrefId	"18033"
		Label	"NFKB1"
		SourcePathway	"NF-kB signaling_LV.gpml; TLR4-FFA pathway_LV.gpml; hepatocellular_carcinoma_human.gpml; model Scheff.v2tk.gpml"
		XrefDatasource	"Entrez Gene"
		GraphId	"e54dd; bc379; fa7ac; d72d5; b2beb; ab282"
	]
	node [
		id	874024987
		identifier	"L:793938"
		XrefStatus	"mapped"
		SourceDir	"ETSB_20111201"
		canonicalName	"Mal"
		ObjectType	"DATANODE"
		XrefId	"793938"
		Label	"Mal"
		SourcePathway	"NF-kB signaling_LV.gpml; TLR4-FFA pathway_LV.gpml"
		XrefDatasource	"Entrez Gene"
		GraphId	"ab3f3; da3bf"
	]
	node [
		id	-1509398933
		identifier	"L:4336902"
		XrefStatus	"mapped"
		SourceDir	"ETSB_20111201"
		ObjectType	"DATANODE"
		XrefId	"4336902"
		SourcePathway	"adipokines_under development.gpml"
		XrefDatasource	"Entrez Gene"
		GraphId	"e592f"
	]
	node [
		id	438262364
		identifier	"L:18034"
		XrefStatus	"mapped"
		SourceDir	"ETSB_20111201"
		canonicalName	"Nfkb2"
		ObjectType	"DATANODE"
		XrefId	"18034"
		Label	"Nfkb2"
		SourcePathway	"TLR4-FFA pathway_LV.gpml"
		XrefDatasource	"Entrez Gene"
		GraphId	"a10d3; f72a9"
	]
	node [
		id	438262365
		identifier	"L:18035"
		XrefStatus	"mapped"
		SourceDir	"ETSB_20111201"
		canonicalName	"IKBA"
		ObjectType	"DATANODE"
		XrefId	"18035"
		Label	"IKBA"
		SourcePathway	"NF-kB signaling_LV.gpml"
		XrefDatasource	"Entrez Gene"
		GraphId	"e07f4; c7159"
	]
	node [
		id	438262366
		identifier	"L:18036"
		XrefStatus	"mapped"
		SourceDir	"ETSB_20111201"
		canonicalName	"IKB-a"
		ObjectType	"DATANODE"
		XrefId	"18036"
		Label	"IKB-a"
		SourcePathway	"Hepatic inflammatory pathways.gpml"
		XrefDatasource	"Entrez Gene"
		GraphId	"f0b23"
	]
	node [
		id	438057637
		identifier	"L:11421"
		XrefStatus	"mapped"
		SourceDir	"ETSB_20111201"
		ObjectType	"DATANODE"
		XrefId	"11421"
		SourcePathway	"adipose tissue inflammation.gpml"
		XrefDatasource	"Entrez Gene"
		GraphId	"e4675"
	]
	node [
		id	-1393428437
		identifier	"L:100330822"
		XrefStatus	"mapped"
		SourceDir	"ETSB_20111201"
		canonicalName	"CRP"
		ObjectType	"DATANODE"
		XrefId	"100330822"
		Label	"CRP"
		SourcePathway	"Hepatic inflammatory pathways.gpml"
		XrefDatasource	"Entrez Gene"
		GraphId	"ccf8d; b0563"
	]
	node [
		id	813934617
		identifier	"L:561737"
		XrefStatus	"mapped"
		SourceDir	"ETSB_20111201"
		canonicalName	"PIK3CA
(PI3K)"
		ObjectType	"DATANODE"
		XrefId	"561737"
		Label	"PIK3CA
(PI3K)"
		SourcePathway	"hepatocellular_carcinoma_human.gpml"
		XrefDatasource	"Entrez Gene"
		GraphId	"f5f8c"
	]
	node [
		id	842677100
		identifier	"L:665113"
		XrefStatus	"mapped"
		SourceDir	"ETSB_20111201"
		canonicalName	"TNIK"
		ObjectType	"DATANODE"
		XrefId	"665113"
		Label	"TNIK"
		SourcePathway	"NF-kB signaling_LV.gpml"
		XrefDatasource	"Entrez Gene"
		GraphId	"f6a7a"
	]
	node [
		id	441933538
		identifier	"L:57783"
		XrefStatus	"mapped"
		SourceDir	"ETSB_20111201"
		canonicalName	"TNFAIP3 (A20)"
		ObjectType	"DATANODE"
		XrefId	"57783"
		SourcePathway	"Hepatic inflammatory pathways.gpml"
		XrefDatasource	"Entrez Gene"
		GraphId	"fac52"
	]
	node [
		id	-1393428462
		identifier	"L:100330818"
		XrefStatus	"mapped"
		SourceDir	"ETSB_20111201"
		canonicalName	"MAPK3
(ERK1)"
		ObjectType	"DATANODE"
		XrefId	"100330818"
		Label	"MAPK3
(ERK1)"
		SourcePathway	"hepatocellular_carcinoma_human.gpml"
		XrefDatasource	"Entrez Gene"
		GraphId	"ce336"
	]
	node [
		id	869402512
		identifier	"L:743415"
		XrefStatus	"mapped"
		SourceDir	"ETSB_20111201"
		canonicalName	"NEMO (IKKgamma); IKKg"
		ObjectType	"DATANODE"
		XrefId	"743415"
		Label	"NEMO"
		SourcePathway	"Hepatic inflammatory pathways.gpml; NF-kB signaling_LV.gpml; TLR4-FFA pathway_LV.gpml"
		XrefDatasource	"Entrez Gene"
		GraphId	"a1e2a; ace6b; f1a2b"
	]
	node [
		id	71966116
		identifier	"L:332"
		XrefStatus	"mapped"
		SourceDir	"ETSB_20111201"
		ObjectType	"DATANODE"
		XrefId	"332"
		Label	"BIRC5"
		SourcePathway	"Hippo_signaling_human_HCC.gpml"
		XrefDatasource	"Entrez Gene"
		GraphId	"f1697"
	]
	node [
		id	784622348
		identifier	"L:459985"
		XrefStatus	"mapped"
		SourceDir	"ETSB_20111201"
		canonicalName	"IRS1_MOUSE"
		ObjectType	"DATANODE"
		XrefId	"459985"
		Label	"IRS1_MOUSE"
		SourcePathway	"Insulin signaling_LV.gpml"
		XrefDatasource	"Entrez Gene"
		GraphId	"dfab2; d0a02; a57f6"
	]
	node [
		id	869369927
		identifier	"L:742141"
		XrefStatus	"mapped"
		SourceDir	"ETSB_20111201"
		canonicalName	"MDM2"
		ObjectType	"DATANODE"
		XrefId	"742141"
		Label	"MDM2"
		SourcePathway	"Hippo_signaling_human_HCC.gpml"
		XrefDatasource	"Entrez Gene"
		GraphId	"e7e6e"
	]
	node [
		id	71966122
		identifier	"L:338"
		XrefStatus	"mapped"
		SourceDir	"ETSB_20111201"
		canonicalName	"Apob"
		ObjectType	"DATANODE"
		XrefId	"338"
		Label	"Apob"
		SourcePathway	"NRs as regulators of lipid-glucose-inflammation_LV.gpml"
		XrefDatasource	"Entrez Gene"
		GraphId	"a4dfc; c3d39; a0604; be4e2"
	]
	node [
		id	438269960
		identifier	"L:18805"
		XrefStatus	"mapped"
		SourceDir	"ETSB_20111201"
		ObjectType	"DATANODE"
		XrefId	"18805"
		SourcePathway	"fatty acid derived mediators of lipotoxicity_LV.gpml"
		XrefDatasource	"Entrez Gene"
		GraphId	"f156e"
	]
	node [
		id	-2063862864
		identifier	"L:8945"
		XrefStatus	"mapped"
		SourceDir	"ETSB_20111201"
		canonicalName	"BTRC"
		ObjectType	"DATANODE"
		XrefId	"8945"
		SourcePathway	"Hippo_signaling_human_HCC.gpml"
		XrefDatasource	"Entrez Gene"
		GraphId	"ec86d"
	]
	node [
		id	837943183
		identifier	"L:611403"
		XrefStatus	"mapped"
		SourceDir	"ETSB_20111201"
		ObjectType	"DATANODE"
		XrefId	"611403"
		SourcePathway	"fatty acid derived mediators of lipotoxicity_LV.gpml; NRs as regulators of lipid-glucose-inflammation_LV.gpml"
		XrefDatasource	"Entrez Gene"
		GraphId	"f0c65; c578f"
	]
	node [
		id	783490316
		identifier	"L:442990"
		XrefStatus	"mapped"
		SourceDir	"ETSB_20111201"
		canonicalName	"IL13"
		ObjectType	"DATANODE"
		XrefId	"442990"
		SourcePathway	"M2-M1 switching macrophages_under development.gpml; adipose tissue inflammation.gpml"
		XrefDatasource	"Entrez Gene"
		GraphId	"d9c1c; a5c58"
	]
	node [
		id	442880031
		identifier	"L:68054"
		XrefStatus	"mapped"
		SourceDir	"ETSB_20111201"
		canonicalName	"Serpina12"
		ObjectType	"DATANODE"
		XrefId	"68054"
		SourcePathway	"adipose tissue inflammation.gpml"
		XrefDatasource	"Entrez Gene"
		GraphId	"c976c"
	]
	node [
		id	752147085
		identifier	"L:314621"
		XrefStatus	"mapped"
		SourceDir	"ETSB_20111201"
		ObjectType	"DATANODE"
		XrefId	"314621"
		SourcePathway	"Hepatic inflammatory pathways.gpml"
		XrefDatasource	"Entrez Gene"
		GraphId	"fd3dd"
	]
	node [
		id	752058864
		identifier	"L:311786"
		XrefStatus	"mapped"
		SourceDir	"ETSB_20111201"
		canonicalName	"Traf2; TRAF2"
		ObjectType	"DATANODE"
		XrefId	"311786"
		Label	"Traf2"
		SourcePathway	"NF-kB signaling_LV.gpml; ER stress.gpml"
		XrefDatasource	"Entrez Gene"
		GraphId	"f567b; e0aa8"
	]
	node [
		id	757661333
		identifier	"L:373930"
		XrefStatus	"mapped"
		SourceDir	"ETSB_20111201"
		canonicalName	"SUMO1"
		ObjectType	"DATANODE"
		XrefId	"373930"
		SourcePathway	"M2-M1 switching macrophages_under development.gpml"
		XrefDatasource	"Entrez Gene"
		GraphId	"f45ec"
	]
	node [
		id	779817352
		identifier	"L:403089"
		XrefStatus	"mapped"
		SourceDir	"ETSB_20111201"
		canonicalName	"TEAD1"
		ObjectType	"DATANODE"
		XrefId	"403089"
		SourcePathway	"Hippo_signaling_human_HCC.gpml"
		XrefDatasource	"Entrez Gene"
		GraphId	"d36c4"
	]
	node [
		id	759564983
		identifier	"L:395602"
		XrefStatus	"mapped"
		SourceDir	"ETSB_20111201"
		canonicalName	"SAP"
		ObjectType	"DATANODE"
		XrefId	"395602"
		Label	"SAP"
		SourcePathway	"Hepatic inflammatory pathways.gpml"
		XrefDatasource	"Entrez Gene"
		GraphId	"d206d; b0444"
	]
	node [
		id	439098342
		identifier	"L:25205"
		XrefStatus	"mapped"
		SourceDir	"ETSB_20111201"
		canonicalName	"IL6RB/gp130
; IL6ST"
		ObjectType	"DATANODE"
		XrefId	"25205"
		Label	"IL6ST"
		SourcePathway	"Hepatic inflammatory pathways.gpml; hepatocellular_carcinoma_human.gpml"
		XrefDatasource	"Entrez Gene"
		GraphId	"eda80; b01f1"
	]
	node [
		id	439074438
		identifier	"L:24842"
		XrefStatus	"mapped"
		SourceDir	"ETSB_20111201"
		canonicalName	"TP53"
		ObjectType	"DATANODE"
		XrefId	"24842"
		Label	"TP53"
		SourcePathway	"hepatocellular_carcinoma_human.gpml; Hippo_signaling_human_HCC.gpml"
		XrefDatasource	"Entrez Gene"
		GraphId	"cfec9; a1505"
	]
	node [
		id	779851790
		identifier	"L:404536"
		XrefStatus	"mapped"
		SourceDir	"ETSB_20111201"
		canonicalName	"Adipoq"
		ObjectType	"DATANODE"
		XrefId	"404536"
		Label	"Adipoq"
		SourcePathway	"adipose tissue inflammation.gpml; adipokines_under development.gpml"
		XrefDatasource	"Entrez Gene"
		GraphId	"a73d4; d73f8; d4afa"
	]
	node [
		id	871370790
		identifier	"L:767660"
		XrefStatus	"mapped"
		SourceDir	"ETSB_20111201"
		canonicalName	"TANK
"
		ObjectType	"DATANODE"
		XrefId	"767660"
		SourcePathway	"NF-kB signaling_LV.gpml"
		XrefDatasource	"Entrez Gene"
		GraphId	"e5ca3"
	]
	node [
		id	-2064014644
		identifier	"L:3661"
		XrefStatus	"mapped"
		SourceDir	"ETSB_20111201"
		ObjectType	"DATANODE"
		XrefId	"3661"
		Label	"IRF3
"
		SourcePathway	"Hepatic inflammatory pathways.gpml"
		XrefDatasource	"Entrez Gene"
		GraphId	"d416a"
	]
	node [
		id	810417415
		identifier	"L:527553"
		XrefStatus	"mapped"
		SourceDir	"ETSB_20111201"
		canonicalName	"CRP"
		ObjectType	"DATANODE"
		XrefId	"527553"
		Label	"CRP"
		SourcePathway	"Hepatic inflammatory pathways.gpml"
		XrefDatasource	"Entrez Gene"
		GraphId	"ccf8d; b0563"
	]
	node [
		id	809430377
		identifier	"L:515125"
		XrefStatus	"mapped"
		SourceDir	"ETSB_20111201"
		canonicalName	"SMAD3"
		ObjectType	"DATANODE"
		XrefId	"515125"
		Label	"SMAD3"
		SourcePathway	"M2-M1 switching macrophages_under development.gpml; Hippo_signaling_human_HCC.gpml"
		XrefDatasource	"Entrez Gene"
		GraphId	"a967e; c1749"
	]
	node [
		id	786225329
		identifier	"L:471397"
		XrefStatus	"mapped"
		SourceDir	"ETSB_20111201"
		canonicalName	"MTP"
		ObjectType	"DATANODE"
		XrefId	"471397"
		Label	"MTP"
		SourcePathway	"NRs as regulators of lipid-glucose-inflammation_LV.gpml"
		XrefDatasource	"Entrez Gene"
		GraphId	"ea3aa"
	]
	node [
		id	438262400
		identifier	"L:18049"
		XrefStatus	"mapped"
		SourceDir	"ETSB_20111201"
		canonicalName	"NGF"
		ObjectType	"DATANODE"
		XrefId	"18049"
		SourcePathway	"NF-kB signaling_LV.gpml; adipokines_under development.gpml"
		XrefDatasource	"Entrez Gene"
		GraphId	"ef7ec; fb1f0"
	]
	node [
		id	813130320
		identifier	"L:555755"
		XrefStatus	"mapped"
		SourceDir	"ETSB_20111201"
		ObjectType	"DATANODE"
		XrefId	"555755"
		SourcePathway	"adipokines_under development.gpml"
		XrefDatasource	"Entrez Gene"
		GraphId	"d9682"
	]
	node [
		id	442760739
		identifier	"L:64010"
		XrefStatus	"mapped"
		SourceDir	"ETSB_20111201"
		canonicalName	"SAV1
(WW45)"
		ObjectType	"DATANODE"
		XrefId	"64010"
		Label	"SAV1
(WW45)"
		SourcePathway	"hepatocellular_carcinoma_human.gpml; Hippo_signaling_human_HCC.gpml"
		XrefDatasource	"Entrez Gene"
		GraphId	"e19af; b7d34; d2360; e6851"
	]
	node [
		id	781699914
		identifier	"L:424673"
		XrefStatus	"mapped"
		SourceDir	"ETSB_20111201"
		ObjectType	"DATANODE"
		XrefId	"424673"
		Label	"JUN"
		SourcePathway	"hepatocellular_carcinoma_human.gpml"
		XrefDatasource	"Entrez Gene"
		GraphId	"aae14"
	]
	node [
		id	443774630
		identifier	"L:77125"
		XrefStatus	"mapped"
		SourceDir	"ETSB_20111201"
		canonicalName	"IL33"
		ObjectType	"DATANODE"
		XrefId	"77125"
		Label	"IL33"
		SourcePathway	"Hepatic inflammatory pathways.gpml"
		XrefDatasource	"Entrez Gene"
		GraphId	"b47e3; a3ca0; c8dd6"
	]
	node [
		id	440088300
		identifier	"L:37949"
		XrefStatus	"mapped"
		SourceDir	"ETSB_20111201"
		ObjectType	"DATANODE"
		XrefId	"37949"
		SourcePathway	"adipokines_under development.gpml"
		XrefDatasource	"Entrez Gene"
		GraphId	"bb133"
	]
	node [
		id	-2064076334
		identifier	"L:1401"
		XrefStatus	"mapped"
		SourceDir	"ETSB_20111201"
		canonicalName	"CRP"
		ObjectType	"DATANODE"
		XrefId	"1401"
		Label	"CRP"
		SourcePathway	"Hepatic inflammatory pathways.gpml"
		XrefDatasource	"Entrez Gene"
		GraphId	"ccf8d; b0563"
	]
	node [
		id	809435239
		identifier	"L:515640"
		XrefStatus	"mapped"
		SourceDir	"ETSB_20111201"
		canonicalName	"IL1R1; Il1r1"
		ObjectType	"DATANODE"
		XrefId	"515640"
		Label	"Il1r1"
		SourcePathway	"Hepatic inflammatory pathways.gpml; NF-kB signaling_LV.gpml"
		XrefDatasource	"Entrez Gene"
		GraphId	"fbbd7; c1485"
	]
	node [
		id	-2064014638
		identifier	"L:3667"
		XrefStatus	"mapped"
		SourceDir	"ETSB_20111201"
		canonicalName	"IRS1_MOUSE"
		ObjectType	"DATANODE"
		XrefId	"3667"
		Label	"IRS1_MOUSE"
		SourcePathway	"Insulin signaling_LV.gpml"
		XrefDatasource	"Entrez Gene"
		GraphId	"dfab2; d0a02; a57f6"
	]
	node [
		id	757661310
		identifier	"L:373928"
		XrefStatus	"mapped"
		SourceDir	"ETSB_20111201"
		canonicalName	"PPARG"
		ObjectType	"DATANODE"
		XrefId	"373928"
		Label	"PPARG"
		SourcePathway	"M2-M1 switching macrophages_under development.gpml; adipose tissue inflammation.gpml; NRs as regulators of lipid-glucose-inflammation_LV.gpml"
		XrefDatasource	"Entrez Gene"
		GraphId	"ce1c3; ce2d0; db325"
	]
	node [
		id	439074410
		identifier	"L:24835"
		XrefStatus	"mapped"
		SourceDir	"ETSB_20111201"
		canonicalName	"TNFA"
		ObjectType	"DATANODE"
		XrefId	"24835"
		Label	"TNFA"
		SourcePathway	"Hepatic inflammatory pathways.gpml; NF-kB signaling_LV.gpml; M2-M1 switching macrophages_under development.gpml; adipose tissue inflammation.gpml; hepatocellular_carcinoma_human.gpml; adipokines_under development.gpml"
		XrefDatasource	"Entrez Gene"
		GraphId	"d5803; c7b05; c3d52; fe40c; d8287; a625a; c63a6; a206b; c6de2; b4cc8; d3eee; ab693; e5247"
	]
	node [
		id	759508568
		identifier	"L:393997"
		XrefStatus	"mapped"
		SourceDir	"ETSB_20111201"
		canonicalName	"HSL"
		ObjectType	"DATANODE"
		XrefId	"393997"
		SourcePathway	"NRs as regulators of lipid-glucose-inflammation_LV.gpml"
		XrefDatasource	"Entrez Gene"
		GraphId	"cf18a; ccc7e"
	]
	node [
		id	781607595
		identifier	"L:421352"
		XrefStatus	"mapped"
		SourceDir	"ETSB_20111201"
		canonicalName	"TGFB2"
		ObjectType	"DATANODE"
		XrefId	"421352"
		SourcePathway	"hepatocellular_carcinoma_human.gpml"
		XrefDatasource	"Entrez Gene"
		GraphId	"e4512"
	]
	node [
		id	787176592
		identifier	"L:482154"
		XrefStatus	"mapped"
		SourceDir	"ETSB_20111201"
		canonicalName	"KDR
(VEGFR-2)"
		ObjectType	"DATANODE"
		XrefId	"482154"
		Label	"KDR
(VEGFR-2)"
		SourcePathway	"hepatocellular_carcinoma_human.gpml"
		XrefDatasource	"Entrez Gene"
		GraphId	"d1161"
	]
	node [
		id	873931833
		identifier	"L:790559"
		XrefStatus	"mapped"
		SourceDir	"ETSB_20111201"
		canonicalName	"Tab3"
		ObjectType	"DATANODE"
		XrefId	"790559"
		Label	"Tab3"
		SourcePathway	"NF-kB signaling_LV.gpml"
		XrefDatasource	"Entrez Gene"
		GraphId	"f2928"
	]
	node [
		id	788047320
		identifier	"L:490874"
		XrefStatus	"mapped"
		SourceDir	"ETSB_20111201"
		canonicalName	"PPP1R13B
(ASPP1)"
		ObjectType	"DATANODE"
		XrefId	"490874"
		Label	"PPP1R13B
(ASPP1)"
		SourcePathway	"Hippo_signaling_human_HCC.gpml"
		XrefDatasource	"Entrez Gene"
		GraphId	"eceac"
	]
	node [
		id	784434701
		identifier	"L:453001"
		XrefStatus	"mapped"
		SourceDir	"ETSB_20111201"
		ObjectType	"DATANODE"
		XrefId	"453001"
		SourcePathway	"NRs as regulators of lipid-glucose-inflammation_LV.gpml"
		XrefDatasource	"Entrez Gene"
		GraphId	"bc877"
	]
	node [
		id	812055027
		identifier	"L:540479"
		XrefStatus	"mapped"
		SourceDir	"ETSB_20111201"
		canonicalName	"NF2
(Merlin)"
		ObjectType	"DATANODE"
		XrefId	"540479"
		Label	"NF2
(Merlin)"
		SourcePathway	"Hippo_signaling_human_HCC.gpml"
		XrefDatasource	"Entrez Gene"
		GraphId	"c2546"
	]
	node [
		id	813995312
		identifier	"L:563884"
		XrefStatus	"mapped"
		SourceDir	"ETSB_20111201"
		canonicalName	"TGFB1
"
		ObjectType	"DATANODE"
		XrefId	"563884"
		Label	"TGFB1
"
		SourcePathway	"Hepatic inflammatory pathways.gpml; M2-M1 switching macrophages_under development.gpml; adipose tissue inflammation.gpml; hepatocellular_carcinoma_human.gpml; adipokines_under development.gpml"
		XrefDatasource	"Entrez Gene"
		GraphId	"cecec; f48dc; b0cf0; ba579; a34a6; a833d"
	]
	node [
		id	759590093
		identifier	"L:396142"
		XrefStatus	"mapped"
		SourceDir	"ETSB_20111201"
		ObjectType	"DATANODE"
		XrefId	"396142"
		Label	"E2F1"
		SourcePathway	"hepatocellular_carcinoma_human.gpml"
		XrefDatasource	"Entrez Gene"
		GraphId	"bea78"
	]
	node [
		id	869429447
		identifier	"L:744121"
		XrefStatus	"mapped"
		SourceDir	"ETSB_20111201"
		ObjectType	"DATANODE"
		XrefId	"744121"
		Label	"HNF1A"
		SourcePathway	"hepatocellular_carcinoma_human.gpml"
		XrefDatasource	"Entrez Gene"
		GraphId	"ba219"
	]
	node [
		id	779825968
		identifier	"L:403977"
		XrefStatus	"mapped"
		SourceDir	"ETSB_20111201"
		canonicalName	"IL12A"
		ObjectType	"DATANODE"
		XrefId	"403977"
		Label	"IL12A"
		SourcePathway	"Hepatic inflammatory pathways.gpml"
		XrefDatasource	"Entrez Gene"
		GraphId	"a852b; f7ecf"
	]
	node [
		id	779825967
		identifier	"L:403976"
		XrefStatus	"mapped"
		SourceDir	"ETSB_20111201"
		canonicalName	"IL12B"
		ObjectType	"DATANODE"
		XrefId	"403976"
		Label	"IL12B"
		SourcePathway	"Hepatic inflammatory pathways.gpml"
		XrefDatasource	"Entrez Gene"
		GraphId	"eab0a; bdb9e"
	]
	node [
		id	759590096
		identifier	"L:396145"
		XrefStatus	"mapped"
		SourceDir	"ETSB_20111201"
		ObjectType	"DATANODE"
		XrefId	"396145"
		Label	"AKT1_MOUSE"
		SourcePathway	"Insulin signaling_LV.gpml"
		XrefDatasource	"Entrez Gene"
		GraphId	"d8a94"
	]
	node [
		id	779825966
		identifier	"L:403975"
		XrefStatus	"mapped"
		SourceDir	"ETSB_20111201"
		canonicalName	"ICAM1"
		ObjectType	"DATANODE"
		XrefId	"403975"
		Label	"ICAM1"
		SourcePathway	"Hepatic inflammatory pathways.gpml; adipose tissue inflammation.gpml; adipokines_under development.gpml"
		XrefDatasource	"Entrez Gene"
		GraphId	"dde26; f47ba; d440c; ec8b5"
	]
	node [
		id	779825965
		identifier	"L:403974"
		XrefStatus	"mapped"
		SourceDir	"ETSB_20111201"
		canonicalName	"IL1B"
		ObjectType	"DATANODE"
		XrefId	"403974"
		Label	"IL1B"
		SourcePathway	"Hepatic inflammatory pathways.gpml; NF-kB signaling_LV.gpml; adipose tissue inflammation.gpml; adipokines_under development.gpml"
		XrefDatasource	"Entrez Gene"
		GraphId	"f4070; f5f8a; dfb9d; bf276; a5f5f; ed80e; cf6a7; dac7a; d056d"
	]
	node [
		id	-2063982992
		identifier	"L:4842"
		XrefStatus	"mapped"
		SourceDir	"ETSB_20111201"
		ObjectType	"DATANODE"
		XrefId	"4842"
		SourcePathway	"adipose tissue inflammation.gpml"
		XrefDatasource	"Entrez Gene"
		GraphId	"b3965"
	]
	node [
		id	-2063982991
		identifier	"L:4843"
		XrefStatus	"mapped"
		SourceDir	"ETSB_20111201"
		canonicalName	"iNOS"
		ObjectType	"DATANODE"
		XrefId	"4843"
		Label	"iNOS"
		SourcePathway	"Hepatic inflammatory pathways.gpml"
		XrefDatasource	"Entrez Gene"
		GraphId	"c48d2; a357d"
	]
	node [
		id	868599180
		identifier	"L:737537"
		XrefStatus	"mapped"
		SourceDir	"ETSB_20111201"
		canonicalName	"IL33"
		ObjectType	"DATANODE"
		XrefId	"737537"
		Label	"IL33"
		SourcePathway	"Hepatic inflammatory pathways.gpml"
		XrefDatasource	"Entrez Gene"
		GraphId	"b47e3; a3ca0; c8dd6"
	]
	node [
		id	785270097
		identifier	"L:460199"
		XrefStatus	"mapped"
		SourceDir	"ETSB_20111201"
		canonicalName	"TAK1"
		ObjectType	"DATANODE"
		XrefId	"460199"
		Label	"TAK1"
		SourcePathway	"TLR4-FFA pathway_LV.gpml"
		XrefDatasource	"Entrez Gene"
		GraphId	"d95d5"
	]
	node [
		id	-2064050139
		identifier	"L:2081"
		XrefStatus	"mapped"
		SourceDir	"ETSB_20111201"
		canonicalName	"IRE1"
		ObjectType	"DATANODE"
		XrefId	"2081"
		SourcePathway	"ER stress.gpml"
		XrefDatasource	"Entrez Gene"
		GraphId	"a3cf4"
	]
	node [
		id	439074381
		identifier	"L:24827"
		XrefStatus	"mapped"
		SourceDir	"ETSB_20111201"
		canonicalName	"Tgfa"
		ObjectType	"DATANODE"
		XrefId	"24827"
		SourcePathway	"NF-kB signaling_LV.gpml"
		XrefDatasource	"Entrez Gene"
		GraphId	"ab23f"
	]
	node [
		id	787358195
		identifier	"L:488449"
		XrefStatus	"mapped"
		SourceDir	"ETSB_20111201"
		canonicalName	"Stat1"
		ObjectType	"DATANODE"
		XrefId	"488449"
		Label	"Stat1"
		SourcePathway	"Hepatic inflammatory pathways.gpml"
		XrefDatasource	"Entrez Gene"
		GraphId	"e8898"
	]
	node [
		id	-1393435996
		identifier	"L:100330067"
		XrefStatus	"mapped"
		SourceDir	"ETSB_20111201"
		canonicalName	"Tnfrsf1a; TNFRSF1A"
		ObjectType	"DATANODE"
		XrefId	"100330067"
		Label	"TNFRSF1A"
		SourcePathway	"NF-kB signaling_LV.gpml; adipose tissue inflammation.gpml; hepatocellular_carcinoma_human.gpml"
		XrefDatasource	"Entrez Gene"
		GraphId	"a716d; fd38b; fc303"
	]
	node [
		id	1159218217
		identifier	"L:2895944"
		XrefStatus	"mapped"
		SourceDir	"ETSB_20111201"
		canonicalName	"PPP2R1A"
		ObjectType	"DATANODE"
		XrefId	"2895944"
		SourcePathway	"Hippo_signaling_human_HCC.gpml"
		XrefDatasource	"Entrez Gene"
		GraphId	"e3580"
	]
	node [
		id	809430315
		identifier	"L:515105"
		XrefStatus	"mapped"
		SourceDir	"ETSB_20111201"
		canonicalName	"TP73"
		ObjectType	"DATANODE"
		XrefId	"515105"
		Label	"TP73"
		SourcePathway	"Hippo_signaling_human_HCC.gpml"
		XrefDatasource	"Entrez Gene"
		GraphId	"d7eff"
	]
	node [
		id	788047292
		identifier	"L:490867"
		XrefStatus	"mapped"
		SourceDir	"ETSB_20111201"
		canonicalName	"TRAF3"
		ObjectType	"DATANODE"
		XrefId	"490867"
		Label	"TRAF3"
		SourcePathway	"Hepatic inflammatory pathways.gpml; adipokines_under development.gpml"
		XrefDatasource	"Entrez Gene"
		GraphId	"b7bde; a2d05"
	]
	node [
		id	759590063
		identifier	"L:396133"
		XrefStatus	"mapped"
		SourceDir	"ETSB_20111201"
		ObjectType	"DATANODE"
		XrefId	"396133"
		SourcePathway	"adipokines_under development.gpml"
		XrefDatasource	"Entrez Gene"
		GraphId	"c258c"
	]
	node [
		id	-2063929045
		identifier	"L:6289"
		XrefStatus	"mapped"
		SourceDir	"ETSB_20111201"
		canonicalName	"SAA1"
		ObjectType	"DATANODE"
		XrefId	"6289"
		Label	"SAA1"
		SourcePathway	"Hepatic inflammatory pathways.gpml"
		XrefDatasource	"Entrez Gene"
		GraphId	"e94c3; e7248"
	]
	node [
		id	-2063929046
		identifier	"L:6288"
		XrefStatus	"mapped"
		SourceDir	"ETSB_20111201"
		ObjectType	"DATANODE"
		XrefId	"6288"
		SourcePathway	"adipokines_under development.gpml"
		XrefDatasource	"Entrez Gene"
		GraphId	"f478c"
	]
	node [
		id	438207616
		identifier	"L:16542"
		XrefStatus	"mapped"
		SourceDir	"ETSB_20111201"
		canonicalName	"KDR
(VEGFR-2)"
		ObjectType	"DATANODE"
		XrefId	"16542"
		Label	"KDR
(VEGFR-2)"
		SourcePathway	"hepatocellular_carcinoma_human.gpml"
		XrefDatasource	"Entrez Gene"
		GraphId	"d1161"
	]
	node [
		id	97253671
		identifier	"L:1268459"
		XrefStatus	"mapped"
		SourceDir	"ETSB_20111201"
		ObjectType	"DATANODE"
		XrefId	"1268459"
		SourcePathway	"adipokines_under development.gpml"
		XrefDatasource	"Entrez Gene"
		GraphId	"c90c0"
	]
	node [
		id	779825994
		identifier	"L:403982"
		XrefStatus	"mapped"
		SourceDir	"ETSB_20111201"
		canonicalName	"VCAM1"
		ObjectType	"DATANODE"
		XrefId	"403982"
		Label	"VCAM1"
		SourcePathway	"Hepatic inflammatory pathways.gpml; adipokines_under development.gpml"
		XrefDatasource	"Entrez Gene"
		GraphId	"ec8bf; f652c; ea6e6"
	]
	node [
		id	779825997
		identifier	"L:403985"
		XrefStatus	"mapped"
		SourceDir	"ETSB_20111201"
		canonicalName	"IL6"
		ObjectType	"DATANODE"
		XrefId	"403985"
		Label	"IL6 mRNA"
		SourcePathway	"Hepatic inflammatory pathways.gpml; M2-M1 switching macrophages_under development.gpml; adipose tissue inflammation.gpml; hepatocellular_carcinoma_human.gpml; adipokines_under development.gpml; model Scheff.v2tk.gpml"
		XrefDatasource	"Entrez Gene"
		GraphId	"b6c82; aca3d; d9e57; bb8f4; c9628; dfb74; fcdd3; b53c0; ffcfd; f8fe6; ff12a"
	]
	node [
		id	439039910
		identifier	"L:23368"
		XrefStatus	"mapped"
		SourceDir	"ETSB_20111201"
		canonicalName	"PPP1R13B
(ASPP1)"
		ObjectType	"DATANODE"
		XrefId	"23368"
		Label	"PPP1R13B
(ASPP1)"
		SourcePathway	"Hippo_signaling_human_HCC.gpml"
		XrefDatasource	"Entrez Gene"
		GraphId	"eceac"
	]
	node [
		id	442760803
		identifier	"L:64032"
		XrefStatus	"mapped"
		SourceDir	"ETSB_20111201"
		ObjectType	"DATANODE"
		XrefId	"64032"
		Label	"CTGF"
		SourcePathway	"Hippo_signaling_human_HCC.gpml"
		XrefDatasource	"Entrez Gene"
		GraphId	"ad034"
	]
	node [
		id	813095657
		identifier	"L:554230"
		XrefStatus	"mapped"
		SourceDir	"ETSB_20111201"
		canonicalName	"KDR
(VEGFR-2)"
		ObjectType	"DATANODE"
		XrefId	"554230"
		Label	"KDR
(VEGFR-2)"
		SourcePathway	"hepatocellular_carcinoma_human.gpml"
		XrefDatasource	"Entrez Gene"
		GraphId	"d1161"
	]
	node [
		id	759590064
		identifier	"L:396134"
		XrefStatus	"mapped"
		SourceDir	"ETSB_20111201"
		canonicalName	"MET"
		ObjectType	"DATANODE"
		XrefId	"396134"
		Label	"MET"
		SourcePathway	"hepatocellular_carcinoma_human.gpml"
		XrefDatasource	"Entrez Gene"
		GraphId	"d2ebf"
	]
	node [
		id	759590065
		identifier	"L:396135"
		XrefStatus	"mapped"
		SourceDir	"ETSB_20111201"
		canonicalName	"MST1"
		ObjectType	"DATANODE"
		XrefId	"396135"
		Label	"MST1"
		SourcePathway	"hepatocellular_carcinoma_human.gpml; Hippo_signaling_human_HCC.gpml"
		XrefDatasource	"Entrez Gene"
		GraphId	"ef2a8; bd9c5"
	]
	node [
		id	781607633
		identifier	"L:421369"
		XrefStatus	"mapped"
		SourceDir	"ETSB_20111201"
		canonicalName	"ATF3"
		ObjectType	"DATANODE"
		XrefId	"421369"
		SourcePathway	"M2-M1 switching macrophages_under development.gpml"
		XrefDatasource	"Entrez Gene"
		GraphId	"f704e"
	]
	node [
		id	784494350
		identifier	"L:455026"
		XrefStatus	"mapped"
		SourceDir	"ETSB_20111201"
		canonicalName	"iNOS"
		ObjectType	"DATANODE"
		XrefId	"455026"
		Label	"iNOS"
		SourcePathway	"Hepatic inflammatory pathways.gpml"
		XrefDatasource	"Entrez Gene"
		GraphId	"c48d2; a357d"
	]
	node [
		id	-2064014704
		identifier	"L:3643"
		XrefStatus	"mapped"
		SourceDir	"ETSB_20111201"
		canonicalName	"IR-p"
		ObjectType	"DATANODE"
		XrefId	"3643"
		Label	"IR-p"
		SourcePathway	"Insulin signaling_LV.gpml"
		XrefDatasource	"Entrez Gene"
		GraphId	"a66c0; e5eca"
	]
	node [
		id	869339210
		identifier	"L:741055"
		XrefStatus	"mapped"
		SourceDir	"ETSB_20111201"
		ObjectType	"DATANODE"
		XrefId	"741055"
		SourcePathway	"adipokines_under development.gpml"
		XrefDatasource	"Entrez Gene"
		GraphId	"aeea2"
	]
	node [
		id	869521766
		identifier	"L:747442"
		XrefStatus	"mapped"
		SourceDir	"ETSB_20111201"
		canonicalName	"CDKN1A
(CIP1)"
		ObjectType	"DATANODE"
		XrefId	"747442"
		Label	"CDKN1A
(CIP1)"
		SourcePathway	"hepatocellular_carcinoma_human.gpml"
		XrefDatasource	"Entrez Gene"
		GraphId	"dc5a4"
	]
	node [
		id	439074350
		identifier	"L:24817"
		XrefStatus	"mapped"
		SourceDir	"ETSB_20111201"
		ObjectType	"DATANODE"
		XrefId	"24817"
		Label	"HNF1A"
		SourcePathway	"hepatocellular_carcinoma_human.gpml"
		XrefDatasource	"Entrez Gene"
		GraphId	"ba219"
	]
	node [
		id	439101472
		identifier	"L:25584"
		XrefStatus	"mapped"
		SourceDir	"ETSB_20111201"
		ObjectType	"DATANODE"
		XrefId	"25584"
		SourcePathway	"adipokines_under development.gpml"
		XrefDatasource	"Entrez Gene"
		GraphId	"df76c"
	]
	node [
		id	722708713
		identifier	"L:208104"
		XrefStatus	"mapped"
		SourceDir	"ETSB_20111201"
		canonicalName	"MLXIP"
		ObjectType	"DATANODE"
		XrefId	"208104"
		SourcePathway	"adipose tissue inflammation.gpml"
		XrefDatasource	"Entrez Gene"
		GraphId	"b84e1"
	]
	node [
		id	-1338853209
		identifier	"L:100503639"
		XrefStatus	"mapped"
		SourceDir	"ETSB_20111201"
		ObjectType	"DATANODE"
		XrefId	"100503639"
		SourcePathway	"NRs as regulators of lipid-glucose-inflammation_LV.gpml"
		XrefDatasource	"Entrez Gene"
		GraphId	"cb08d"
	]
	node [
		id	-1417262041
		identifier	"L:100286774"
		XrefStatus	"mapped"
		SourceDir	"ETSB_20111201"
		ObjectType	"DATANODE"
		XrefId	"100286774"
		Label	"MRC1"
		SourcePathway	"M2-M1 switching macrophages_under development.gpml"
		XrefDatasource	"Entrez Gene"
		GraphId	"dcfd2"
	]
	node [
		id	779826032
		identifier	"L:403999"
		XrefStatus	"mapped"
		SourceDir	"ETSB_20111201"
		ObjectType	"DATANODE"
		XrefId	"403999"
		Label	"Sele"
		SourcePathway	"adipokines_under development.gpml"
		XrefDatasource	"Entrez Gene"
		GraphId	"c724b"
	]
	node [
		id	-1482064133
		identifier	"L:100001092"
		XrefStatus	"mapped"
		SourceDir	"ETSB_20111201"
		canonicalName	"Pkr"
		ObjectType	"DATANODE"
		XrefId	"100001092"
		Label	"Pkr"
		SourcePathway	"TLR4-FFA pathway_LV.gpml"
		XrefDatasource	"Entrez Gene"
		GraphId	"b700b"
	]
	node [
		id	730876311
		identifier	"L:293621"
		XrefStatus	"mapped"
		SourceDir	"ETSB_20111201"
		canonicalName	"RAS; HRAS"
		ObjectType	"DATANODE"
		XrefId	"293621"
		Label	"RAS"
		SourcePathway	"NF-kB signaling_LV.gpml; hepatocellular_carcinoma_human.gpml"
		XrefDatasource	"Entrez Gene"
		GraphId	"ec3aa; df24a"
	]
	node [
		id	786402155
		identifier	"L:477199"
		XrefStatus	"mapped"
		SourceDir	"ETSB_20111201"
		canonicalName	"ITCH"
		ObjectType	"DATANODE"
		XrefId	"477199"
		SourcePathway	"Hippo_signaling_human_HCC.gpml"
		XrefDatasource	"Entrez Gene"
		GraphId	"c4531"
	]
	node [
		id	779817224
		identifier	"L:403045"
		XrefStatus	"mapped"
		SourceDir	"ETSB_20111201"
		canonicalName	"Egf"
		ObjectType	"DATANODE"
		XrefId	"403045"
		SourcePathway	"NF-kB signaling_LV.gpml"
		XrefDatasource	"Entrez Gene"
		GraphId	"e020e"
	]
	node [
		id	779826031
		identifier	"L:403998"
		XrefStatus	"mapped"
		SourceDir	"ETSB_20111201"
		canonicalName	"TGFB1
"
		ObjectType	"DATANODE"
		XrefId	"403998"
		Label	"TGFB1
"
		SourcePathway	"Hepatic inflammatory pathways.gpml; M2-M1 switching macrophages_under development.gpml; adipose tissue inflammation.gpml; hepatocellular_carcinoma_human.gpml; adipokines_under development.gpml"
		XrefDatasource	"Entrez Gene"
		GraphId	"cecec; f48dc; b0cf0; ba579; a34a6; a833d"
	]
	node [
		id	1067907908
		identifier	"L:2539869"
		XrefStatus	"mapped"
		SourceDir	"ETSB_20111201"
		canonicalName	"CDK2"
		ObjectType	"DATANODE"
		XrefId	"2539869"
		Label	"CDK2"
		SourcePathway	"hepatocellular_carcinoma_human.gpml"
		XrefDatasource	"Entrez Gene"
		GraphId	"dd3f0"
	]
	node [
		id	-2064014672
		identifier	"L:3654"
		XrefStatus	"mapped"
		SourceDir	"ETSB_20111201"
		canonicalName	"IRAK1; IRAK1
"
		ObjectType	"DATANODE"
		XrefId	"3654"
		Label	"IRAK1
"
		SourcePathway	"Hepatic inflammatory pathways.gpml; NF-kB signaling_LV.gpml"
		XrefDatasource	"Entrez Gene"
		GraphId	"a19f7; f64a1"
	]
	node [
		id	787300685
		identifier	"L:486694"
		XrefStatus	"mapped"
		SourceDir	"ETSB_20111201"
		canonicalName	"LOX-1"
		ObjectType	"DATANODE"
		XrefId	"486694"
		Label	"LOX-1"
		SourcePathway	"Hepatic inflammatory pathways.gpml"
		XrefDatasource	"Entrez Gene"
		GraphId	"afdbd; d9254"
	]
	node [
		id	-2064014670
		identifier	"L:3656"
		XrefStatus	"mapped"
		SourceDir	"ETSB_20111201"
		canonicalName	"IRAK2
"
		ObjectType	"DATANODE"
		XrefId	"3656"
		Label	"IRAK2
"
		SourcePathway	"Hepatic inflammatory pathways.gpml"
		XrefDatasource	"Entrez Gene"
		GraphId	"f765a"
	]
	node [
		id	438180865
		identifier	"L:15894"
		XrefStatus	"mapped"
		SourceDir	"ETSB_20111201"
		canonicalName	"ICAM1"
		ObjectType	"DATANODE"
		XrefId	"15894"
		Label	"ICAM1"
		SourcePathway	"Hepatic inflammatory pathways.gpml; adipose tissue inflammation.gpml; adipokines_under development.gpml"
		XrefDatasource	"Entrez Gene"
		GraphId	"dde26; f47ba; d440c; ec8b5"
	]
	node [
		id	785270034
		identifier	"L:460178"
		XrefStatus	"mapped"
		SourceDir	"ETSB_20111201"
		canonicalName	"PPARG"
		ObjectType	"DATANODE"
		XrefId	"460178"
		Label	"PPARG"
		SourcePathway	"M2-M1 switching macrophages_under development.gpml; adipose tissue inflammation.gpml; NRs as regulators of lipid-glucose-inflammation_LV.gpml"
		XrefDatasource	"Entrez Gene"
		GraphId	"ce1c3; ce2d0; db325"
	]
	node [
		id	785270000
		identifier	"L:460165"
		XrefStatus	"mapped"
		SourceDir	"ETSB_20111201"
		canonicalName	"IRAK2
"
		ObjectType	"DATANODE"
		XrefId	"460165"
		Label	"IRAK2
"
		SourcePathway	"Hepatic inflammatory pathways.gpml"
		XrefDatasource	"Entrez Gene"
		GraphId	"f765a"
	]
	node [
		id	97995618
		identifier	"L:1272172"
		XrefStatus	"mapped"
		SourceDir	"ETSB_20111201"
		canonicalName	"Stat5"
		ObjectType	"DATANODE"
		XrefId	"1272172"
		SourcePathway	"Hepatic inflammatory pathways.gpml"
		XrefDatasource	"Entrez Gene"
		GraphId	"bcbbb"
	]
	node [
		id	784499183
		identifier	"L:455533"
		XrefStatus	"mapped"
		SourceDir	"ETSB_20111201"
		ObjectType	"DATANODE"
		XrefId	"455533"
		SourcePathway	"adipokines_under development.gpml"
		XrefDatasource	"Entrez Gene"
		GraphId	"efbb1; e7746"
	]
	node [
		id	701236158
		identifier	"L:180812"
		XrefStatus	"mapped"
		SourceDir	"ETSB_20111201"
		canonicalName	"Cd36"
		ObjectType	"DATANODE"
		XrefId	"180812"
		Label	"CD36"
		SourcePathway	"adipose tissue inflammation.gpml; NRs as regulators of lipid-glucose-inflammation_LV.gpml; adipokines_under development.gpml"
		XrefDatasource	"Entrez Gene"
		GraphId	"e27e5; eb7d5; cbcb3"
	]
	node [
		id	780830055
		identifier	"L:416024"
		XrefStatus	"mapped"
		SourceDir	"ETSB_20111201"
		ObjectType	"DATANODE"
		XrefId	"416024"
		SourcePathway	"fatty acid derived mediators of lipotoxicity_LV.gpml"
		XrefDatasource	"Entrez Gene"
		GraphId	"ec95b"
	]
	node [
		id	-2063952299
		identifier	"L:5925"
		XrefStatus	"mapped"
		SourceDir	"ETSB_20111201"
		canonicalName	"RB1"
		ObjectType	"DATANODE"
		XrefId	"5925"
		Label	"RB1"
		SourcePathway	"hepatocellular_carcinoma_human.gpml"
		XrefDatasource	"Entrez Gene"
		GraphId	"d2e6d"
	]
	node [
		id	810413479
		identifier	"L:527124"
		XrefStatus	"mapped"
		SourceDir	"ETSB_20111201"
		canonicalName	"CDKN2B
(INK4B)"
		ObjectType	"DATANODE"
		XrefId	"527124"
		Label	"CDKN2B
(INK4B)"
		SourcePathway	"hepatocellular_carcinoma_human.gpml"
		XrefDatasource	"Entrez Gene"
		GraphId	"b9a84"
	]
	node [
		id	783490170
		identifier	"L:442949"
		XrefStatus	"mapped"
		SourceDir	"ETSB_20111201"
		canonicalName	"SOCS3"
		ObjectType	"DATANODE"
		XrefId	"442949"
		Label	"SOCS3"
		SourcePathway	"Hepatic inflammatory pathways.gpml"
		XrefDatasource	"Entrez Gene"
		GraphId	"af876"
	]
	node [
		id	898984979
		identifier	"L:854419"
		XrefStatus	"mapped"
		SourceDir	"ETSB_20111201"
		ObjectType	"DATANODE"
		XrefId	"854419"
		SourcePathway	"fatty acid derived mediators of lipotoxicity_LV.gpml; NRs as regulators of lipid-glucose-inflammation_LV.gpml"
		XrefDatasource	"Entrez Gene"
		GraphId	"d3d6f; c1fb2"
	]
	node [
		id	787385249
		identifier	"L:489190"
		XrefStatus	"mapped"
		SourceDir	"ETSB_20111201"
		canonicalName	"Ppargc1b"
		ObjectType	"DATANODE"
		XrefId	"489190"
		SourcePathway	"M2-M1 switching macrophages_under development.gpml"
		XrefDatasource	"Entrez Gene"
		GraphId	"ed18f"
	]
	node [
		id	98003220
		identifier	"L:1272949"
		XrefStatus	"mapped"
		SourceDir	"ETSB_20111201"
		canonicalName	"Traf6"
		ObjectType	"DATANODE"
		XrefId	"1272949"
		Label	"Traf6"
		SourcePathway	"NF-kB signaling_LV.gpml; TLR4-FFA pathway_LV.gpml"
		XrefDatasource	"Entrez Gene"
		GraphId	"f90b0; be919"
	]
	node [
		id	759530517
		identifier	"L:394148"
		XrefStatus	"mapped"
		SourceDir	"ETSB_20111201"
		ObjectType	"DATANODE"
		XrefId	"394148"
		SourcePathway	"NRs as regulators of lipid-glucose-inflammation_LV.gpml"
		XrefDatasource	"Entrez Gene"
		GraphId	"bcf81"
	]
	node [
		id	779825810
		identifier	"L:403924"
		XrefStatus	"mapped"
		SourceDir	"ETSB_20111201"
		ObjectType	"DATANODE"
		XrefId	"403924"
		Label	"MYC"
		SourcePathway	"hepatocellular_carcinoma_human.gpml"
		XrefDatasource	"Entrez Gene"
		GraphId	"ec26a"
	]
	node [
		id	779825808
		identifier	"L:403922"
		XrefStatus	"mapped"
		SourceDir	"ETSB_20111201"
		canonicalName	"TNFA"
		ObjectType	"DATANODE"
		XrefId	"403922"
		Label	"TNFA"
		SourcePathway	"Hepatic inflammatory pathways.gpml; NF-kB signaling_LV.gpml; M2-M1 switching macrophages_under development.gpml; adipose tissue inflammation.gpml; hepatocellular_carcinoma_human.gpml; adipokines_under development.gpml"
		XrefDatasource	"Entrez Gene"
		GraphId	"d5803; c7b05; c3d52; fe40c; d8287; a625a; c63a6; a206b; c6de2; b4cc8; d3eee; ab693; e5247"
	]
	node [
		id	837972264
		identifier	"L:612386"
		XrefStatus	"mapped"
		SourceDir	"ETSB_20111201"
		canonicalName	"Serpina12"
		ObjectType	"DATANODE"
		XrefId	"612386"
		SourcePathway	"adipose tissue inflammation.gpml"
		XrefDatasource	"Entrez Gene"
		GraphId	"c976c"
	]
	node [
		id	-2063841657
		identifier	"L:9068"
		XrefStatus	"mapped"
		SourceDir	"ETSB_20111201"
		ObjectType	"DATANODE"
		XrefId	"9068"
		SourcePathway	"adipokines_under development.gpml"
		XrefDatasource	"Entrez Gene"
		GraphId	"c90c0"
	]
	node [
		id	784555919
		identifier	"L:457249"
		XrefStatus	"mapped"
		SourceDir	"ETSB_20111201"
		ObjectType	"DATANODE"
		XrefId	"457249"
		SourcePathway	"fatty acid derived mediators of lipotoxicity_LV.gpml"
		XrefDatasource	"Entrez Gene"
		GraphId	"a03c2"
	]
	node [
		id	780892521
		identifier	"L:418325"
		XrefStatus	"mapped"
		SourceDir	"ETSB_20111201"
		canonicalName	"Tnfrsf1a; TNFRSF1A"
		ObjectType	"DATANODE"
		XrefId	"418325"
		Label	"TNFRSF1A"
		SourcePathway	"NF-kB signaling_LV.gpml; adipose tissue inflammation.gpml; hepatocellular_carcinoma_human.gpml"
		XrefDatasource	"Entrez Gene"
		GraphId	"a716d; fd38b; fc303"
	]
	node [
		id	784499151
		identifier	"L:455522"
		XrefStatus	"mapped"
		SourceDir	"ETSB_20111201"
		canonicalName	"MBL - collectin"
		ObjectType	"DATANODE"
		XrefId	"455522"
		Label	"MBL - collectin"
		SourcePathway	"Hepatic inflammatory pathways.gpml"
		XrefDatasource	"Entrez Gene"
		GraphId	"f1c1a; d444a"
	]
	node [
		id	725304466
		identifier	"L:232533"
		XrefStatus	"mapped"
		SourceDir	"ETSB_20111201"
		canonicalName	"STK38L"
		ObjectType	"DATANODE"
		XrefId	"232533"
		Label	"STK38L"
		SourcePathway	"Hippo_signaling_human_HCC.gpml"
		XrefDatasource	"Entrez Gene"
		GraphId	"fd8c2"
	]
	node [
		id	438293180
		identifier	"L:19156"
		XrefStatus	"mapped"
		SourceDir	"ETSB_20111201"
		canonicalName	"SAP"
		ObjectType	"DATANODE"
		XrefId	"19156"
		Label	"SAP"
		SourcePathway	"Hepatic inflammatory pathways.gpml"
		XrefDatasource	"Entrez Gene"
		GraphId	"d206d; b0444"
	]
	node [
		id	759682480
		identifier	"L:399489"
		XrefStatus	"mapped"
		SourceDir	"ETSB_20111201"
		ObjectType	"DATANODE"
		XrefId	"399489"
		Label	"E2F1"
		SourcePathway	"hepatocellular_carcinoma_human.gpml"
		XrefDatasource	"Entrez Gene"
		GraphId	"bea78"
	]
	node [
		id	784622163
		identifier	"L:459926"
		XrefStatus	"mapped"
		SourceDir	"ETSB_20111201"
		ObjectType	"DATANODE"
		XrefId	"459926"
		SourcePathway	"adipokines_under development.gpml"
		XrefDatasource	"Entrez Gene"
		GraphId	"c258c"
	]
	node [
		id	783490136
		identifier	"L:442936"
		XrefStatus	"mapped"
		SourceDir	"ETSB_20111201"
		ObjectType	"DATANODE"
		XrefId	"442936"
		Label	"BIRC5"
		SourcePathway	"Hippo_signaling_human_HCC.gpml"
		XrefDatasource	"Entrez Gene"
		GraphId	"f1697"
	]
	node [
		id	781665137
		identifier	"L:423118"
		XrefStatus	"mapped"
		SourceDir	"ETSB_20111201"
		ObjectType	"DATANODE"
		XrefId	"423118"
		SourcePathway	"fatty acid derived mediators of lipotoxicity_LV.gpml"
		XrefDatasource	"Entrez Gene"
		GraphId	"b071a"
	]
	node [
		id	779825840
		identifier	"L:403933"
		XrefStatus	"mapped"
		SourceDir	"ETSB_20111201"
		canonicalName	"Mal"
		ObjectType	"DATANODE"
		XrefId	"403933"
		Label	"Mal"
		SourcePathway	"NF-kB signaling_LV.gpml; TLR4-FFA pathway_LV.gpml"
		XrefDatasource	"Entrez Gene"
		GraphId	"ab3f3; da3bf"
	]
	node [
		id	786374992
		identifier	"L:476412"
		XrefStatus	"mapped"
		SourceDir	"ETSB_20111201"
		ObjectType	"DATANODE"
		XrefId	"476412"
		Label	"IRF3
"
		SourcePathway	"Hepatic inflammatory pathways.gpml"
		XrefDatasource	"Entrez Gene"
		GraphId	"d416a"
	]
	node [
		id	759682471
		identifier	"L:399480"
		XrefStatus	"mapped"
		SourceDir	"ETSB_20111201"
		canonicalName	"MAPK3
(ERK1)"
		ObjectType	"DATANODE"
		XrefId	"399480"
		Label	"MAPK3
(ERK1)"
		SourcePathway	"hepatocellular_carcinoma_human.gpml"
		XrefDatasource	"Entrez Gene"
		GraphId	"ce336"
	]
	node [
		id	779821964
		identifier	"L:403522"
		XrefStatus	"mapped"
		SourceDir	"ETSB_20111201"
		canonicalName	"CCL5
"
		ObjectType	"DATANODE"
		XrefId	"403522"
		Label	"CCL5
"
		SourcePathway	"Hepatic inflammatory pathways.gpml"
		XrefDatasource	"Entrez Gene"
		GraphId	"c2578; bbafc"
	]
	node [
		id	441964072
		identifier	"L:58812"
		XrefStatus	"mapped"
		SourceDir	"ETSB_20111201"
		canonicalName	"Apln"
		ObjectType	"DATANODE"
		XrefId	"58812"
		Label	"Apln"
		SourcePathway	"adipose tissue inflammation.gpml; adipokines_under development.gpml"
		XrefDatasource	"Entrez Gene"
		GraphId	"c814d; ab178; dd64c; cfb0d"
	]
	node [
		id	787385226
		identifier	"L:489188"
		XrefStatus	"mapped"
		SourceDir	"ETSB_20111201"
		canonicalName	"CSF1R"
		ObjectType	"DATANODE"
		XrefId	"489188"
		Label	"CSF1R"
		SourcePathway	"hepatocellular_carcinoma_human.gpml"
		XrefDatasource	"Entrez Gene"
		GraphId	"bbbf4"
	]
	node [
		id	814826333
		identifier	"L:570508"
		XrefStatus	"mapped"
		SourceDir	"ETSB_20111201"
		canonicalName	"CRP"
		ObjectType	"DATANODE"
		XrefId	"570508"
		Label	"CRP"
		SourcePathway	"Hepatic inflammatory pathways.gpml"
		XrefDatasource	"Entrez Gene"
		GraphId	"ccf8d; b0563"
	]
	node [
		id	808571365
		identifier	"L:507663"
		XrefStatus	"mapped"
		SourceDir	"ETSB_20111201"
		ObjectType	"DATANODE"
		XrefId	"507663"
		Label	"SMRT"
		SourcePathway	"M2-M1 switching macrophages_under development.gpml"
		XrefDatasource	"Entrez Gene"
		GraphId	"f2233; c3446"
	]
	node [
		id	438176925
		identifier	"L:15461"
		XrefStatus	"mapped"
		SourceDir	"ETSB_20111201"
		canonicalName	"RAS; HRAS"
		ObjectType	"DATANODE"
		XrefId	"15461"
		Label	"RAS"
		SourcePathway	"NF-kB signaling_LV.gpml; hepatocellular_carcinoma_human.gpml"
		XrefDatasource	"Entrez Gene"
		GraphId	"ec3aa; df24a"
	]
	node [
		id	784411672
		identifier	"L:452715"
		XrefStatus	"mapped"
		SourceDir	"ETSB_20111201"
		canonicalName	"RB1"
		ObjectType	"DATANODE"
		XrefId	"452715"
		Label	"RB1"
		SourcePathway	"hepatocellular_carcinoma_human.gpml"
		XrefDatasource	"Entrez Gene"
		GraphId	"d2e6d"
	]
	node [
		id	694883920
		identifier	"L:114105"
		XrefStatus	"mapped"
		SourceDir	"ETSB_20111201"
		canonicalName	"CXCL2"
		ObjectType	"DATANODE"
		XrefId	"114105"
		Label	"CXCL2"
		SourcePathway	"Hepatic inflammatory pathways.gpml"
		XrefDatasource	"Entrez Gene"
		GraphId	"c1368; ab385"
	]
	node [
		id	759590185
		identifier	"L:396171"
		XrefStatus	"mapped"
		SourceDir	"ETSB_20111201"
		canonicalName	"YAP1"
		ObjectType	"DATANODE"
		XrefId	"396171"
		Label	"YAP1"
		SourcePathway	"hepatocellular_carcinoma_human.gpml; Hippo_signaling_human_HCC.gpml"
		XrefDatasource	"Entrez Gene"
		GraphId	"f36d5; f0594; c4a05; ee4b5"
	]
	node [
		id	-2063956174
		identifier	"L:5515"
		XrefStatus	"mapped"
		SourceDir	"ETSB_20111201"
		canonicalName	"PPP2CA"
		ObjectType	"DATANODE"
		XrefId	"5515"
		SourcePathway	"Hippo_signaling_human_HCC.gpml"
		XrefDatasource	"Entrez Gene"
		GraphId	"a9cef"
	]
	node [
		id	-1450507933
		identifier	"L:100136840"
		XrefStatus	"mapped"
		SourceDir	"ETSB_20111201"
		canonicalName	"PAI1"
		ObjectType	"DATANODE"
		XrefId	"100136840"
		Label	"PAI1"
		SourcePathway	"Hepatic inflammatory pathways.gpml; M2-M1 switching macrophages_under development.gpml; adipose tissue inflammation.gpml; adipokines_under development.gpml"
		XrefDatasource	"Entrez Gene"
		GraphId	"fe4be; fceb6; a9735; dd34a; d67a7"
	]
	node [
		id	-1509552659
		identifier	"L:4331415"
		XrefStatus	"mapped"
		SourceDir	"ETSB_20111201"
		canonicalName	"CDK2"
		ObjectType	"DATANODE"
		XrefId	"4331415"
		Label	"CDK2"
		SourcePathway	"hepatocellular_carcinoma_human.gpml"
		XrefDatasource	"Entrez Gene"
		GraphId	"dd3f0"
	]
	node [
		id	-1394088513
		identifier	"L:100329369"
		XrefStatus	"mapped"
		SourceDir	"ETSB_20111201"
		canonicalName	"thioredoxin"
		ObjectType	"DATANODE"
		XrefId	"100329369"
		Label	"thioredoxin"
		SourcePathway	"adipose tissue inflammation.gpml"
		XrefDatasource	"Entrez Gene"
		GraphId	"e23b7; da258"
	]
	node [
		id	-2063956171
		identifier	"L:5518"
		XrefStatus	"mapped"
		SourceDir	"ETSB_20111201"
		canonicalName	"PPP2R1A"
		ObjectType	"DATANODE"
		XrefId	"5518"
		SourcePathway	"Hippo_signaling_human_HCC.gpml"
		XrefDatasource	"Entrez Gene"
		GraphId	"e3580"
	]
	node [
		id	-1394088516
		identifier	"L:100329366"
		XrefStatus	"mapped"
		SourceDir	"ETSB_20111201"
		canonicalName	"Ppargc1b"
		ObjectType	"DATANODE"
		XrefId	"100329366"
		SourcePathway	"M2-M1 switching macrophages_under development.gpml"
		XrefDatasource	"Entrez Gene"
		GraphId	"ed18f"
	]
	node [
		id	787354470
		identifier	"L:488084"
		XrefStatus	"mapped"
		SourceDir	"ETSB_20111201"
		canonicalName	"PIK3CA
(PI3K)"
		ObjectType	"DATANODE"
		XrefId	"488084"
		Label	"PIK3CA
(PI3K)"
		SourcePathway	"hepatocellular_carcinoma_human.gpml"
		XrefDatasource	"Entrez Gene"
		GraphId	"f5f8c"
	]
	node [
		id	873182216
		identifier	"L:786043"
		XrefStatus	"mapped"
		SourceDir	"ETSB_20111201"
		canonicalName	"MLX"
		ObjectType	"DATANODE"
		XrefId	"786043"
		SourcePathway	"adipose tissue inflammation.gpml"
		XrefDatasource	"Entrez Gene"
		GraphId	"a9a45"
	]
	node [
		id	784502966
		identifier	"L:455914"
		XrefStatus	"mapped"
		SourceDir	"ETSB_20111201"
		ObjectType	"DATANODE"
		XrefId	"455914"
		SourcePathway	"hepatocellular_carcinoma_human.gpml"
		XrefDatasource	"Entrez Gene"
		GraphId	"b2adc"
	]
	node [
		id	784622096
		identifier	"L:459901"
		XrefStatus	"mapped"
		SourceDir	"ETSB_20111201"
		ObjectType	"DATANODE"
		XrefId	"459901"
		Label	"Creb1"
[truncated: 6,514,723 more chars]
