# Supplementary material for: Network signatures link hepatic effects of anti-diabetic interventions with systemic disease parameters
Source: BMC Syst Biol. 2014 Sep 11;8:108. doi: 10.1186/s12918-014-0108-0 (PMC4363943; doi:10.1186/s12918-014-0108-0)
Supplement: Additional file 8: — Knowledge-based networks used as input. Contains a zip archive with the GML files for each knowledge-based network used in this analysis. The GML format (http://en.wikipedia.org/wiki/Graph_Modelling_Language) can be read using the R igraph library or Cytoscape (http://www.cytoscape.org). [file s12918-014-0108-0-S8.zip › kegg_20110518.gml]

graph [
directed	1
	node [
		id	438268157
		identifier	"L:18640"
		XrefStatus	"mapped"
		SourceDir	"Mmu-KEGG_20110518"
		canonicalName	"Pfkfb2"
		ObjectType	"DATANODE"
		XrefId	"18640"
		Label	"Pfkfb2"
		SourcePathway	"mmu_Fructose and mannose metabolism.gpml"
		XrefDatasource	"Entrez Gene"
		GraphId	"ae5f6"
	]
	node [
		id	438233720
		identifier	"L:17194"
		XrefStatus	"mapped"
		SourceDir	"Mmu-KEGG_20110518"
		canonicalName	"Mbl1"
		ObjectType	"DATANODE"
		XrefId	"17194"
		SourcePathway	"mmu_Complement and coagulation cascades.gpml; mmu_Staphylococcus aureus infection.gpml"
		XrefDatasource	"Entrez Gene"
		GraphId	"ed806; dd44c"
	]
	node [
		id	438233721
		identifier	"L:17195"
		XrefStatus	"mapped"
		SourceDir	"Mmu-KEGG_20110518"
		canonicalName	"Mbl2"
		ObjectType	"DATANODE"
		XrefId	"17195"
		SourcePathway	"mmu_Complement and coagulation cascades.gpml; mmu_Staphylococcus aureus infection.gpml"
		XrefDatasource	"Entrez Gene"
		GraphId	"f8ab2; fa6ae"
	]
	node [
		id	438268159
		identifier	"L:18642"
		XrefStatus	"mapped"
		SourceDir	"Mmu-KEGG_20110518"
		canonicalName	"Pfkm"
		ObjectType	"DATANODE"
		XrefId	"18642"
		Label	"Pfkm"
		SourcePathway	"mmu_Pentose phosphate pathway.gpml; mmu_Fructose and mannose metabolism.gpml; mmu_Galactose metabolism.gpml; mmu_Glycolysis Gluconeogenesis.gpml"
		XrefDatasource	"Entrez Gene"
		GraphId	"e4886; c7894; f0f78; e1d45"
	]
	node [
		id	438268158
		identifier	"L:18641"
		XrefStatus	"mapped"
		SourceDir	"Mmu-KEGG_20110518"
		canonicalName	"Pfkl"
		ObjectType	"DATANODE"
		XrefId	"18641"
		Label	"Pfkl"
		SourcePathway	"mmu_Pentose phosphate pathway.gpml; mmu_Fructose and mannose metabolism.gpml; mmu_Galactose metabolism.gpml; mmu_Glycolysis Gluconeogenesis.gpml"
		XrefDatasource	"Entrez Gene"
		GraphId	"d06ca; d177c; d70f3; bb328"
	]
	node [
		id	438233725
		identifier	"L:17199"
		XrefStatus	"mapped"
		SourceDir	"Mmu-KEGG_20110518"
		canonicalName	"Mc1r"
		ObjectType	"DATANODE"
		XrefId	"17199"
		Label	"Mc1r"
		SourcePathway	"mmu_Melanogenesis.gpml"
		XrefDatasource	"Entrez Gene"
		GraphId	"ada44"
	]
	node [
		id	438175069
		identifier	"L:15285"
		XrefStatus	"mapped"
		SourceDir	"Mmu-KEGG_20110518"
		canonicalName	"Mnx1"
		ObjectType	"DATANODE"
		XrefId	"15285"
		SourcePathway	"mmu_Maturity onset diabetes of the young.gpml"
		XrefDatasource	"Entrez Gene"
		GraphId	"fbbef"
	]
	node [
		id	438060519
		identifier	"L:11720"
		XrefStatus	"mapped"
		SourceDir	"Mmu-KEGG_20110518"
		canonicalName	"Mat1a"
		ObjectType	"DATANODE"
		XrefId	"11720"
		Label	"Mat1a"
		SourcePathway	"mmu_Cysteine and methionine metabolism.gpml"
		XrefDatasource	"Entrez Gene"
		GraphId	"cb5b4"
	]
	node [
		id	441726705
		identifier	"L:50912"
		XrefStatus	"mapped"
		SourceDir	"Mmu-KEGG_20110518"
		canonicalName	"Exosc10"
		ObjectType	"DATANODE"
		XrefId	"50912"
		Label	"Exosc10"
		SourcePathway	"mmu_RNA degradation.gpml"
		XrefDatasource	"Entrez Gene"
		GraphId	"e7978"
	]
	node [
		id	441726704
		identifier	"L:50911"
		XrefStatus	"mapped"
		SourceDir	"Mmu-KEGG_20110518"
		ObjectType	"DATANODE"
		XrefId	"50911"
		Label	"Exosc9"
		SourcePathway	"mmu_RNA degradation.gpml"
		XrefDatasource	"Entrez Gene"
		GraphId	"eac73"
	]
	node [
		id	438172928
		identifier	"L:15013"
		XrefStatus	"mapped"
		SourceDir	"Mmu-KEGG_20110518"
		canonicalName	"H2-Q2"
		ObjectType	"DATANODE"
		XrefId	"15013"
		Label	"H2-Q2"
		SourcePathway	"mmu_Allograft rejection.gpml; mmu_Cell adhesion molecules (CAMs).gpml; mmu_Type I diabetes mellitus.gpml; mmu_Graft-versus-host disease.gpml; mmu_Antigen processing and presentation.gpml; mmu_Autoimmune thyroid disease.gpml; mmu_Viral myocarditis.gpml"
		XrefDatasource	"Entrez Gene"
		GraphId	"b4a77; e62d1; e1757; e8ecd; a3282; a3e35; d5085; dff20; f2b0f; a1848; b417e; c26c7; cc537; f92ea; e39fb"
	]
	node [
		id	441726710
		identifier	"L:50917"
		XrefStatus	"mapped"
		SourceDir	"Mmu-KEGG_20110518"
		ObjectType	"DATANODE"
		XrefId	"50917"
		Label	"Galns"
		SourcePathway	"mmu_Glycosaminoglycan degradation.gpml; mmu_Lysosome.gpml"
		XrefDatasource	"Entrez Gene"
		GraphId	"e04d8; d4069"
	]
	node [
		id	438172934
		identifier	"L:15019"
		XrefStatus	"mapped"
		SourceDir	"Mmu-KEGG_20110518"
		canonicalName	"H2-Q8"
		ObjectType	"DATANODE"
		XrefId	"15019"
		Label	"H2-Q8"
		SourcePathway	"mmu_Allograft rejection.gpml; mmu_Cell adhesion molecules (CAMs).gpml; mmu_Type I diabetes mellitus.gpml; mmu_Graft-versus-host disease.gpml; mmu_Antigen processing and presentation.gpml; mmu_Autoimmune thyroid disease.gpml; mmu_Viral myocarditis.gpml"
		XrefDatasource	"Entrez Gene"
		GraphId	"bc09d; e8e1f; a51ed; fc5a3; af299; f5660; c9a46; e5f1d; bd416; bc84a; a2499; f27ea; d996a; ed86f; bccff"
	]
	node [
		id	438172933
		identifier	"L:15018"
		XrefStatus	"mapped"
		SourceDir	"Mmu-KEGG_20110518"
		canonicalName	"H2-Q7"
		ObjectType	"DATANODE"
		XrefId	"15018"
		Label	"H2-Q7"
		SourcePathway	"mmu_Allograft rejection.gpml; mmu_Cell adhesion molecules (CAMs).gpml; mmu_Type I diabetes mellitus.gpml; mmu_Graft-versus-host disease.gpml; mmu_Antigen processing and presentation.gpml; mmu_Autoimmune thyroid disease.gpml; mmu_Viral myocarditis.gpml"
		XrefDatasource	"Entrez Gene"
		GraphId	"a3943; eaf95; ff4e7; e60d1; e7fe4; fe917; c85d2; beb86; cd919; e93b7; bbc03; fa318; db91e; f5cf1; da953"
	]
	node [
		id	725389034
		identifier	"L:235033"
		XrefStatus	"mapped"
		SourceDir	"Mmu-KEGG_20110518"
		canonicalName	"Rdh8"
		ObjectType	"DATANODE"
		XrefId	"235033"
		Label	"Rdh8"
		SourcePathway	"mmu_Retinol metabolism.gpml"
		XrefDatasource	"Entrez Gene"
		GraphId	"c667d"
	]
	node [
		id	443693133
		identifier	"L:74987"
		XrefStatus	"mapped"
		SourceDir	"Mmu-KEGG_20110518"
		canonicalName	"4930468A15Rik"
		ObjectType	"DATANODE"
		XrefId	"74987"
		Label	"4930468A15Rik"
		SourcePathway	"mmu_Cell adhesion molecules (CAMs).gpml; mmu_Leukocyte transendothelial migration.gpml; mmu_Tight junction.gpml"
		XrefDatasource	"Entrez Gene"
		GraphId	"e754f; ef791; cb477; edef6; d11a7; bc8fb; bb63f; bbed0"
	]
	node [
		id	438148008
		identifier	"L:14537"
		XrefStatus	"mapped"
		SourceDir	"Mmu-KEGG_20110518"
		ObjectType	"DATANODE"
		XrefId	"14537"
		SourcePathway	"mmu_Mucin type O-Glycan biosynthesis.gpml"
		XrefDatasource	"Entrez Gene"
		GraphId	"ace55"
	]
	node [
		id	-1478218490
		identifier	"L:100046302"
		XrefStatus	"mapped"
		SourceDir	"Mmu-KEGG_20110518"
		ObjectType	"DATANODE"
		XrefId	"100046302"
		Label	"Pdia6"
		SourcePathway	"mmu_Protein processing in endoplasmic reticulum.gpml"
		XrefDatasource	"Entrez Gene"
		GraphId	"c7f36; a75b9"
	]
	node [
		id	438148009
		identifier	"L:14538"
		XrefStatus	"mapped"
		SourceDir	"Mmu-KEGG_20110518"
		ObjectType	"DATANODE"
		XrefId	"14538"
		SourcePathway	"mmu_Glycosphingolipid biosynthesis - lacto and neolact.gpml"
		XrefDatasource	"Entrez Gene"
		GraphId	"f392b"
	]
	node [
		id	438175040
		identifier	"L:15277"
		XrefStatus	"mapped"
		SourceDir	"Mmu-KEGG_20110518"
		canonicalName	"Hk2"
		ObjectType	"DATANODE"
		XrefId	"15277"
		Label	"Hk2"
		SourcePathway	"mmu_Amino sugar and nucleotide sugar metabolism.gpml; mmu_Fructose and mannose metabolism.gpml; mmu_Butirosin and neomycin biosynthesis.gpml; mmu_Starch and sucrose metabolism.gpml; mmu_Galactose metabolism.gpml; mmu_Insulin signaling pathway.gpml; mmu_Glycolysis Gluconeogenesis.gpml; mmu_Type II diabetes mellitus.gpml"
		XrefDatasource	"Entrez Gene"
		GraphId	"d5449; d743e; a96cd; f57c0; e8a07; b52af; a9035; d5200; d43cd; f618e; c65c2; ad4e4; b1715; bf43e; baf76"
	]
	node [
		id	438268135
		identifier	"L:18639"
		XrefStatus	"mapped"
		SourceDir	"Mmu-KEGG_20110518"
		canonicalName	"Pfkfb1"
		ObjectType	"DATANODE"
		XrefId	"18639"
		Label	"Pfkfb1"
		SourcePathway	"mmu_Fructose and mannose metabolism.gpml"
		XrefDatasource	"Entrez Gene"
		GraphId	"e8d5e"
	]
	node [
		id	702274014
		identifier	"L:194309"
		XrefStatus	"mapped"
		SourceDir	"Mmu-KEGG_20110518"
		ObjectType	"DATANODE"
		XrefId	"194309"
		Label	"Vps37d"
		SourcePathway	"mmu_Endocytosis.gpml"
		XrefDatasource	"Entrez Gene"
		GraphId	"ef7da"
	]
	node [
		id	694771515
		identifier	"L:110816"
		XrefStatus	"mapped"
		SourceDir	"Mmu-KEGG_20110518"
		canonicalName	"Pwp2"
		ObjectType	"DATANODE"
		XrefId	"110816"
		Label	"Pwp2"
		SourcePathway	"mmu_Ribosome biogenesis in eukaryotes.gpml"
		XrefDatasource	"Entrez Gene"
		GraphId	"d30ec"
	]
	node [
		id	438060521
		identifier	"L:11722"
		XrefStatus	"mapped"
		SourceDir	"Mmu-KEGG_20110518"
		ObjectType	"DATANODE"
		XrefId	"11722"
		Label	"Amy1"
		SourcePathway	"mmu_Starch and sucrose metabolism.gpml"
		XrefDatasource	"Entrez Gene"
		GraphId	"d496c"
	]
	node [
		id	438233692
		identifier	"L:17187"
		XrefStatus	"mapped"
		SourceDir	"Mmu-KEGG_20110518"
		ObjectType	"DATANODE"
		XrefId	"17187"
		Label	"Max"
		SourcePathway	"mmu_MAPK signaling pathway.gpml"
		XrefDatasource	"Entrez Gene"
		GraphId	"e33fb"
	]
	node [
		id	442914567
		identifier	"L:69536"
		XrefStatus	"mapped"
		SourceDir	"Mmu-KEGG_20110518"
		canonicalName	"Hemk1"
		ObjectType	"DATANODE"
		XrefId	"69536"
		Label	"Hemk1"
		SourcePathway	"mmu_Histidine metabolism.gpml; mmu_Tyrosine metabolism.gpml"
		XrefDatasource	"Entrez Gene"
		GraphId	"a3154; abab2"
	]
	node [
		id	443685383
		identifier	"L:74167"
		XrefStatus	"mapped"
		SourceDir	"Mmu-KEGG_20110518"
		canonicalName	"Nudt9"
		ObjectType	"DATANODE"
		XrefId	"74167"
		SourcePathway	"mmu_Purine metabolism.gpml"
		XrefDatasource	"Entrez Gene"
		GraphId	"ffa18"
	]
	node [
		id	753188965
		identifier	"L:328572"
		XrefStatus	"mapped"
		SourceDir	"Mmu-KEGG_20110518"
		canonicalName	"Ep300"
		ObjectType	"DATANODE"
		XrefId	"328572"
		Label	"Ep300"
		SourcePathway	"mmu_Renal cell carcinoma.gpml; mmu_Jak-STAT signaling pathway.gpml; mmu_Wnt signaling pathway.gpml; mmu_Pathways in cancer.gpml; mmu_Cell cycle.gpml; mmu_Prostate cancer.gpml; mmu_Long-term potentiation.gpml"
		XrefDatasource	"Entrez Gene"
		GraphId	"bfcb9; d2f06; edf45; a77ab; d8649; a6a0e; fa634; fd918"
	]
	node [
		id	725482344
		identifier	"L:238463"
		XrefStatus	"mapped"
		SourceDir	"Mmu-KEGG_20110518"
		canonicalName	"Tubal3"
		ObjectType	"DATANODE"
		XrefId	"238463"
		Label	"Tubal3"
		SourcePathway	"mmu_Gap junction.gpml; mmu_Phagosome.gpml"
		XrefDatasource	"Entrez Gene"
		GraphId	"c8699; d18d1"
	]
	node [
		id	438172960
		identifier	"L:15024"
		XrefStatus	"mapped"
		SourceDir	"Mmu-KEGG_20110518"
		canonicalName	"H2-T10"
		ObjectType	"DATANODE"
		XrefId	"15024"
		Label	"H2-T10"
		SourcePathway	"mmu_Allograft rejection.gpml; mmu_Cell adhesion molecules (CAMs).gpml; mmu_Type I diabetes mellitus.gpml; mmu_Graft-versus-host disease.gpml; mmu_Antigen processing and presentation.gpml; mmu_Autoimmune thyroid disease.gpml; mmu_Viral myocarditis.gpml"
		XrefDatasource	"Entrez Gene"
		GraphId	"cbb67; ad9e6; c7a2d; b6996; fa613; bf460; a086b; a73ee; bb19f; c0528; e4333; d0639; ba435; c0c03; f4df2"
	]
	node [
		id	443601707
		identifier	"L:71740"
		XrefStatus	"mapped"
		SourceDir	"Mmu-KEGG_20110518"
		canonicalName	"Pvrl4"
		ObjectType	"DATANODE"
		XrefId	"71740"
		Label	"Pvrl4"
		SourcePathway	"mmu_Adherens junction.gpml"
		XrefDatasource	"Entrez Gene"
		GraphId	"c6df3; b95cd"
	]
	node [
		id	441726677
		identifier	"L:50905"
		XrefStatus	"mapped"
		SourceDir	"Mmu-KEGG_20110518"
		ObjectType	"DATANODE"
		XrefId	"50905"
		Label	"Il17rb"
		SourcePathway	"mmu_Cytokine-cytokine receptor interaction.gpml"
		XrefDatasource	"Entrez Gene"
		GraphId	"b1721"
	]
	node [
		id	443601709
		identifier	"L:71742"
		XrefStatus	"mapped"
		SourceDir	"Mmu-KEGG_20110518"
		ObjectType	"DATANODE"
		XrefId	"71742"
		Label	"Ulk3"
		SourcePathway	"mmu_mTOR signaling pathway.gpml; mmu_Regulation of autophagy.gpml"
		XrefDatasource	"Entrez Gene"
		GraphId	"aba09; b43f4"
	]
	node [
		id	441726679
		identifier	"L:50907"
		XrefStatus	"mapped"
		SourceDir	"Mmu-KEGG_20110518"
		canonicalName	"Preb"
		ObjectType	"DATANODE"
		XrefId	"50907"
		SourcePathway	"mmu_Protein processing in endoplasmic reticulum.gpml"
		XrefDatasource	"Entrez Gene"
		GraphId	"da2a5"
	]
	node [
		id	443601710
		identifier	"L:71743"
		XrefStatus	"mapped"
		SourceDir	"Mmu-KEGG_20110518"
		ObjectType	"DATANODE"
		XrefId	"71743"
		SourcePathway	"mmu_Pantothenate and CoA biosynthesis.gpml"
		XrefDatasource	"Entrez Gene"
		GraphId	"d8179; cab48"
	]
	node [
		id	438268102
		identifier	"L:18627"
		XrefStatus	"mapped"
		SourceDir	"Mmu-KEGG_20110518"
		canonicalName	"Per2"
		ObjectType	"DATANODE"
		XrefId	"18627"
		Label	"Per2"
		SourcePathway	"mmu_Circadian rhythm - mammal.gpml"
		XrefDatasource	"Entrez Gene"
		GraphId	"d9fd0; f3092"
	]
	node [
		id	441726681
		identifier	"L:50909"
		XrefStatus	"mapped"
		SourceDir	"Mmu-KEGG_20110518"
		ObjectType	"DATANODE"
		XrefId	"50909"
		Label	"C1ra"
		SourcePathway	"mmu_Phagosome.gpml; mmu_Complement and coagulation cascades.gpml"
		XrefDatasource	"Entrez Gene"
		GraphId	"d496b; f06b9"
	]
	node [
		id	438268103
		identifier	"L:18628"
		XrefStatus	"mapped"
		SourceDir	"Mmu-KEGG_20110518"
		canonicalName	"Per3"
		ObjectType	"DATANODE"
		XrefId	"18628"
		Label	"Per3"
		SourcePathway	"mmu_Circadian rhythm - mammal.gpml"
		XrefDatasource	"Entrez Gene"
		GraphId	"fbc21; d68d1"
	]
	node [
		id	438175072
		identifier	"L:15288"
		XrefStatus	"mapped"
		SourceDir	"Mmu-KEGG_20110518"
		ObjectType	"DATANODE"
		XrefId	"15288"
		SourcePathway	"mmu_Porphyrin and chlorophyll metabolism.gpml"
		XrefDatasource	"Entrez Gene"
		GraphId	"fc715"
	]
	node [
		id	438147978
		identifier	"L:14528"
		XrefStatus	"mapped"
		SourceDir	"Mmu-KEGG_20110518"
		ObjectType	"DATANODE"
		XrefId	"14528"
		SourcePathway	"mmu_Folate biosynthesis.gpml"
		XrefDatasource	"Entrez Gene"
		GraphId	"c7cfb; a51f5; c40bf; eeff4"
	]
	node [
		id	443693165
		identifier	"L:74998"
		XrefStatus	"mapped"
		SourceDir	"Mmu-KEGG_20110518"
		canonicalName	"Rab11fip2"
		ObjectType	"DATANODE"
		XrefId	"74998"
		Label	"Rab11fip2"
		SourcePathway	"mmu_Endocytosis.gpml"
		XrefDatasource	"Entrez Gene"
		GraphId	"f7c07"
	]
	node [
		id	438268101
		identifier	"L:18626"
		XrefStatus	"mapped"
		SourceDir	"Mmu-KEGG_20110518"
		canonicalName	"Per1"
		ObjectType	"DATANODE"
		XrefId	"18626"
		Label	"Per1"
		SourcePathway	"mmu_Circadian rhythm - mammal.gpml"
		XrefDatasource	"Entrez Gene"
		GraphId	"ae03a; d747b"
	]
	node [
		id	438060495
		identifier	"L:11717"
		XrefStatus	"mapped"
		SourceDir	"Mmu-KEGG_20110518"
		ObjectType	"DATANODE"
		XrefId	"11717"
		Label	"Ampd3"
		SourcePathway	"mmu_Purine metabolism.gpml"
		XrefDatasource	"Entrez Gene"
		GraphId	"f1272"
	]
	node [
		id	438209691
		identifier	"L:16790"
		XrefStatus	"mapped"
		SourceDir	"Mmu-KEGG_20110518"
		canonicalName	"Anpep"
		ObjectType	"DATANODE"
		XrefId	"16790"
		Label	"Anpep"
		SourcePathway	"mmu_Glutathione metabolism.gpml"
		XrefDatasource	"Entrez Gene"
		GraphId	"d8bcc; d9293"
	]
	node [
		id	438233658
		identifier	"L:17174"
		XrefStatus	"mapped"
		SourceDir	"Mmu-KEGG_20110518"
		canonicalName	"Masp1"
		ObjectType	"DATANODE"
		XrefId	"17174"
		Label	"Masp1"
		SourcePathway	"mmu_Complement and coagulation cascades.gpml; mmu_Staphylococcus aureus infection.gpml"
		XrefDatasource	"Entrez Gene"
		GraphId	"d1554; e2226"
	]
	node [
		id	438233659
		identifier	"L:17175"
		XrefStatus	"mapped"
		SourceDir	"Mmu-KEGG_20110518"
		canonicalName	"Masp2"
		ObjectType	"DATANODE"
		XrefId	"17175"
		Label	"Masp2"
		SourcePathway	"mmu_Complement and coagulation cascades.gpml; mmu_Staphylococcus aureus infection.gpml"
		XrefDatasource	"Entrez Gene"
		GraphId	"b26a4; cc39c"
	]
	node [
		id	438173020
		identifier	"L:15042"
		XrefStatus	"mapped"
		SourceDir	"Mmu-KEGG_20110518"
		canonicalName	"H2-T24"
		ObjectType	"DATANODE"
		XrefId	"15042"
		Label	"H2-T24"
		SourcePathway	"mmu_Allograft rejection.gpml; mmu_Cell adhesion molecules (CAMs).gpml; mmu_Type I diabetes mellitus.gpml; mmu_Graft-versus-host disease.gpml; mmu_Antigen processing and presentation.gpml; mmu_Autoimmune thyroid disease.gpml; mmu_Viral myocarditis.gpml"
		XrefDatasource	"Entrez Gene"
		GraphId	"e7396; e066e; f2892; d796d; ad031; d0c88; e1009; bca2c; e8d2f; d436f; f8b09; f0d6f; fd88a; e924d; d36ac"
	]
	node [
		id	438173021
		identifier	"L:15043"
		XrefStatus	"mapped"
		SourceDir	"Mmu-KEGG_20110518"
		canonicalName	"H2-T3"
		ObjectType	"DATANODE"
		XrefId	"15043"
		Label	"H2-T3"
		SourcePathway	"mmu_Allograft rejection.gpml; mmu_Cell adhesion molecules (CAMs).gpml; mmu_Type I diabetes mellitus.gpml; mmu_Graft-versus-host disease.gpml; mmu_Antigen processing and presentation.gpml; mmu_Autoimmune thyroid disease.gpml; mmu_Viral myocarditis.gpml"
		XrefDatasource	"Entrez Gene"
		GraphId	"f0623; dbff6; ebc10; d8dcf; aae69; cd66b; f9c2a; e848c; e9174; f463f; ecbcc; fb05f; aea2e; fdfd6; af617"
	]
	node [
		id	438173018
		identifier	"L:15040"
		XrefStatus	"mapped"
		SourceDir	"Mmu-KEGG_20110518"
		canonicalName	"H2-T23"
		ObjectType	"DATANODE"
		XrefId	"15040"
		Label	"H2-T23"
		SourcePathway	"mmu_Allograft rejection.gpml; mmu_Cell adhesion molecules (CAMs).gpml; mmu_Type I diabetes mellitus.gpml; mmu_Graft-versus-host disease.gpml; mmu_Antigen processing and presentation.gpml; mmu_Autoimmune thyroid disease.gpml; mmu_Viral myocarditis.gpml"
		XrefDatasource	"Entrez Gene"
		GraphId	"c1ad2; b2b26; cc3f3; d9945; b0616; a6d72; a3373; ccea1; e4ed1; f46b3; a30f7; e2133; c6ae4; d6b09; c597d"
	]
	node [
		id	693930736
		identifier	"L:103149"
		XrefStatus	"mapped"
		SourceDir	"Mmu-KEGG_20110518"
		ObjectType	"DATANODE"
		XrefId	"103149"
		SourcePathway	"mmu_Drug metabolism - other enzymes.gpml; mmu_Pyrimidine metabolism.gpml; mmu_beta-Alanine metabolism.gpml; mmu_Pantothenate and CoA biosynthesis.gpml"
		XrefDatasource	"Entrez Gene"
		GraphId	"a70cf; c36a6; b3175; e536f; f51d8"
	]
	node [
		id	438268072
		identifier	"L:18618"
		XrefStatus	"mapped"
		SourceDir	"Mmu-KEGG_20110518"
		ObjectType	"DATANODE"
		XrefId	"18618"
		SourcePathway	"mmu_Glycerophospholipid metabolism.gpml"
		XrefDatasource	"Entrez Gene"
		GraphId	"c98b4"
	]
	node [
		id	443601743
		identifier	"L:71755"
		XrefStatus	"mapped"
		SourceDir	"Mmu-KEGG_20110518"
		ObjectType	"DATANODE"
		XrefId	"71755"
		SourcePathway	"mmu_Pentose and glucuronate interconversions.gpml; mmu_Metabolism of xenobiotics by cytochrome P450.gpml"
		XrefDatasource	"Entrez Gene"
		GraphId	"e3888; d0028"
	]
	node [
		id	438148068
		identifier	"L:14555"
		XrefStatus	"mapped"
		SourceDir	"Mmu-KEGG_20110518"
		ObjectType	"DATANODE"
		XrefId	"14555"
		Label	"Gpd1"
		SourcePathway	"mmu_Glycerophospholipid metabolism.gpml"
		XrefDatasource	"Entrez Gene"
		GraphId	"b8c67"
	]
	node [
		id	438172996
		identifier	"L:15039"
		XrefStatus	"mapped"
		SourceDir	"Mmu-KEGG_20110518"
		canonicalName	"H2-T9"
		ObjectType	"DATANODE"
		XrefId	"15039"
		Label	"H2-T9"
		SourcePathway	"mmu_Allograft rejection.gpml; mmu_Cell adhesion molecules (CAMs).gpml; mmu_Type I diabetes mellitus.gpml; mmu_Graft-versus-host disease.gpml; mmu_Antigen processing and presentation.gpml; mmu_Autoimmune thyroid disease.gpml; mmu_Viral myocarditis.gpml"
		XrefDatasource	"Entrez Gene"
		GraphId	"f46c5; f4be8; d26ca; c11a4; dd3b3; c749e; c1fea; f68e1; f8dff; e6ccc; b7456; bbb19; c6b4c; bc072; a7372; c2ced; cf6d0; c07fa; b6fe5; fa778; edca1; f4d01; f90c2; bfd92; eeab9; c01fc; c41cd; efafa; beec9; d4c22"
	]
	node [
		id	443685477
		identifier	"L:74198"
		XrefStatus	"mapped"
		SourceDir	"Mmu-KEGG_20110518"
		ObjectType	"DATANODE"
		XrefId	"74198"
		Label	"Dtx2"
		SourcePathway	"mmu_Notch signaling pathway.gpml"
		XrefDatasource	"Entrez Gene"
		GraphId	"c7805"
	]
	node [
		id	443601739
		identifier	"L:71751"
		XrefStatus	"mapped"
		SourceDir	"Mmu-KEGG_20110518"
		canonicalName	"Map3k13"
		ObjectType	"DATANODE"
		XrefId	"71751"
		SourcePathway	"mmu_MAPK signaling pathway.gpml"
		XrefDatasource	"Entrez Gene"
		GraphId	"a61a4"
	]
	node [
		id	445625574
		identifier	"L:97541"
		XrefStatus	"mapped"
		SourceDir	"Mmu-KEGG_20110518"
		ObjectType	"DATANODE"
		XrefId	"97541"
		SourcePathway	"mmu_Aminoacyl-tRNA biosynthesis.gpml"
		XrefDatasource	"Entrez Gene"
		GraphId	"fa8e9"
	]
	node [
		id	438060459
		identifier	"L:11702"
		XrefStatus	"mapped"
		SourceDir	"Mmu-KEGG_20110518"
		ObjectType	"DATANODE"
		XrefId	"11702"
		SourcePathway	"mmu_Cysteine and methionine metabolism.gpml; mmu_Arginine and proline metabolism.gpml"
		XrefDatasource	"Entrez Gene"
		GraphId	"e15c8; d0d85"
	]
	node [
		id	439010204
		identifier	"L:22390"
		XrefStatus	"mapped"
		SourceDir	"Mmu-KEGG_20110518"
		canonicalName	"Wee1"
		ObjectType	"DATANODE"
		XrefId	"22390"
		SourcePathway	"mmu_Cell cycle.gpml"
		XrefDatasource	"Entrez Gene"
		GraphId	"d9232"
	]
	node [
		id	438268067
		identifier	"L:18613"
		XrefStatus	"mapped"
		SourceDir	"Mmu-KEGG_20110518"
		canonicalName	"Pecam1"
		ObjectType	"DATANODE"
		XrefId	"18613"
		Label	"Pecam1"
		SourcePathway	"mmu_Cell adhesion molecules (CAMs).gpml; mmu_Leukocyte transendothelial migration.gpml; mmu_Malaria.gpml"
		XrefDatasource	"Entrez Gene"
		GraphId	"c6cc3; cd9d2; a7b44; e249a; f9c2d; fdbc8; f93ea; d8175; caf9e"
	]
	node [
		id	438209664
		identifier	"L:16784"
		XrefStatus	"mapped"
		SourceDir	"Mmu-KEGG_20110518"
		ObjectType	"DATANODE"
		XrefId	"16784"
		Label	"Lamp2"
		SourcePathway	"mmu_Tuberculosis.gpml"
		XrefDatasource	"Entrez Gene"
		GraphId	"e2d5b"
	]
	node [
		id	438060462
		identifier	"L:11705"
		XrefStatus	"mapped"
		SourceDir	"Mmu-KEGG_20110518"
		canonicalName	"Amh"
		ObjectType	"DATANODE"
		XrefId	"11705"
		Label	"Amh"
		SourcePathway	"mmu_TGF-beta signaling pathway.gpml"
		XrefDatasource	"Entrez Gene"
		GraphId	"dcd47"
	]
	node [
		id	758581049
		identifier	"L:383548"
		XrefStatus	"mapped"
		SourceDir	"Mmu-KEGG_20110518"
		canonicalName	"Serpinb3b"
		ObjectType	"DATANODE"
		XrefId	"383548"
		SourcePathway	"mmu_Amoebiasis.gpml"
		XrefDatasource	"Entrez Gene"
		GraphId	"c61f5"
	]
	node [
		id	438175038
		identifier	"L:15275"
		XrefStatus	"mapped"
		SourceDir	"Mmu-KEGG_20110518"
		canonicalName	"Hk1"
		ObjectType	"DATANODE"
		XrefId	"15275"
		Label	"Hk1"
		SourcePathway	"mmu_Amino sugar and nucleotide sugar metabolism.gpml; mmu_Fructose and mannose metabolism.gpml; mmu_Butirosin and neomycin biosynthesis.gpml; mmu_Starch and sucrose metabolism.gpml; mmu_Galactose metabolism.gpml; mmu_Insulin signaling pathway.gpml; mmu_Glycolysis Gluconeogenesis.gpml; mmu_Type II diabetes mellitus.gpml"
		XrefDatasource	"Entrez Gene"
		GraphId	"d929f; c1b33; fa93e; b4030; e5021; a2f21; ab676; d1706; dee04; d8d0a; f647f; ce901; d4282; cde8e; c9da2"
	]
	node [
		id	438233628
		identifier	"L:17165"
		XrefStatus	"mapped"
		SourceDir	"Mmu-KEGG_20110518"
		canonicalName	"Mapkapk5"
		ObjectType	"DATANODE"
		XrefId	"17165"
		Label	"Mapkapk5"
		SourcePathway	"mmu_MAPK signaling pathway.gpml"
		XrefDatasource	"Entrez Gene"
		GraphId	"c7fcd"
	]
	node [
		id	438233627
		identifier	"L:17164"
		XrefStatus	"mapped"
		SourceDir	"Mmu-KEGG_20110518"
		canonicalName	"Mapkapk2"
		ObjectType	"DATANODE"
		XrefId	"17164"
		Label	"Mapkapk2"
		SourcePathway	"mmu_MAPK signaling pathway.gpml; mmu_VEGF signaling pathway.gpml; mmu_Neurotrophin signaling pathway.gpml"
		XrefDatasource	"Entrez Gene"
		GraphId	"af221; f8109; fc55c"
	]
	node [
		id	438233624
		identifier	"L:17161"
		XrefStatus	"mapped"
		SourceDir	"Mmu-KEGG_20110518"
		canonicalName	"Maoa"
		ObjectType	"DATANODE"
		XrefId	"17161"
		Label	"Maoa"
		SourcePathway	"mmu_Phenylalanine metabolism.gpml; mmu_Histidine metabolism.gpml; mmu_Drug metabolism - cytochrome P450.gpml; mmu_Tyrosine metabolism.gpml; mmu_Glycine, serine and threonine metabolism.gpml; mmu_Tryptophan metabolism.gpml; mmu_Arginine and proline metabolism.gpml"
		XrefDatasource	"Entrez Gene"
		GraphId	"a3f39; db1b8; d1fa9; e44c1; e812f; bed44; c174a; def9e; b3053; bdb64; b5f4e; f0911; fe187; bdc9d; f511d; eba72; bbf6d"
	]
	node [
		id	442828011
		identifier	"L:66812"
		XrefStatus	"mapped"
		SourceDir	"Mmu-KEGG_20110518"
		ObjectType	"DATANODE"
		XrefId	"66812"
		SourcePathway	"mmu_Pantothenate and CoA biosynthesis.gpml"
		XrefDatasource	"Entrez Gene"
		GraphId	"ad74e"
	]
	node [
		id	443685471
		identifier	"L:74192"
		XrefStatus	"mapped"
		SourceDir	"Mmu-KEGG_20110518"
		canonicalName	"Arpc5l"
		ObjectType	"DATANODE"
		XrefId	"74192"
		Label	"Arpc5l"
		SourcePathway	"mmu_Fc gamma R-mediated phagocytosis.gpml; mmu_Regulation of actin cytoskeleton.gpml; mmu_Bacterial invasion of epithelial cells.gpml"
		XrefDatasource	"Entrez Gene"
		GraphId	"e0b9c; beff6; f164e; d8ce0; d5ef2"
	]
	node [
		id	438173050
		identifier	"L:15051"
		XrefStatus	"mapped"
		SourceDir	"Mmu-KEGG_20110518"
		canonicalName	"H2-T9"
		ObjectType	"DATANODE"
		XrefId	"15051"
		Label	"H2-T9"
		SourcePathway	"mmu_Allograft rejection.gpml; mmu_Cell adhesion molecules (CAMs).gpml; mmu_Type I diabetes mellitus.gpml; mmu_Graft-versus-host disease.gpml; mmu_Antigen processing and presentation.gpml; mmu_Autoimmune thyroid disease.gpml; mmu_Viral myocarditis.gpml"
		XrefDatasource	"Entrez Gene"
		GraphId	"f46c5; f4be8; d26ca; c11a4; dd3b3; c749e; c1fea; f68e1; f8dff; e6ccc; b7456; bbb19; c6b4c; bc072; a7372; c2ced; cf6d0; c07fa; b6fe5; fa778; edca1; f4d01; f90c2; bfd92; eeab9; c01fc; c41cd; efafa; beec9; d4c22"
	]
	node [
		id	438148036
		identifier	"L:14544"
		XrefStatus	"mapped"
		SourceDir	"Mmu-KEGG_20110518"
		ObjectType	"DATANODE"
		XrefId	"14544"
		SourcePathway	"mmu_Purine metabolism.gpml"
		XrefDatasource	"Entrez Gene"
		GraphId	"bce9e"
	]
	node [
		id	438268042
		identifier	"L:18609"
		XrefStatus	"mapped"
		SourceDir	"Mmu-KEGG_20110518"
		canonicalName	"Pdx1"
		ObjectType	"DATANODE"
		XrefId	"18609"
		Label	"Pdx1"
		SourcePathway	"mmu_Maturity onset diabetes of the young.gpml; mmu_Type II diabetes mellitus.gpml"
		XrefDatasource	"Entrez Gene"
		GraphId	"a399e; d02b6; aa6b5"
	]
	node [
		id	443685443
		identifier	"L:74185"
		XrefStatus	"mapped"
		SourceDir	"Mmu-KEGG_20110518"
		ObjectType	"DATANODE"
		XrefId	"74185"
		SourcePathway	"mmu_Starch and sucrose metabolism.gpml"
		XrefDatasource	"Entrez Gene"
		GraphId	"ee25c"
	]
	node [
		id	693930701
		identifier	"L:103135"
		XrefStatus	"mapped"
		SourceDir	"Mmu-KEGG_20110518"
		canonicalName	"Pan2"
		ObjectType	"DATANODE"
		XrefId	"103135"
		SourcePathway	"mmu_RNA degradation.gpml"
		XrefDatasource	"Entrez Gene"
		GraphId	"b8e87"
	]
	node [
		id	438268040
		identifier	"L:18607"
		XrefStatus	"mapped"
		SourceDir	"Mmu-KEGG_20110518"
		canonicalName	"Pdpk1"
		ObjectType	"DATANODE"
		XrefId	"18607"
		Label	"Pdpk1"
		SourcePathway	"mmu_Endometrial cancer.gpml; mmu_Non-small cell lung cancer.gpml; mmu_Aldosterone-regulated sodium reabsorption.gpml; mmu_Insulin signaling pathway.gpml; mmu_Focal adhesion.gpml; mmu_Prostate cancer.gpml; mmu_mTOR signaling pathway.gpml"
		XrefDatasource	"Entrez Gene"
		GraphId	"cf71b; d433d; ed153; f9ed3; c96ff; bb783; c0d44; f5e6d"
	]
	node [
		id	694771541
		identifier	"L:110821"
		XrefStatus	"mapped"
		SourceDir	"Mmu-KEGG_20110518"
		canonicalName	"Pcca"
		ObjectType	"DATANODE"
		XrefId	"110821"
		Label	"Pcca"
		SourcePathway	"mmu_Propanoate metabolism.gpml; mmu_Valine, leucine and isoleucine degradation.gpml; mmu_Glyoxylate and dicarboxylate metabolism.gpml"
		XrefDatasource	"Entrez Gene"
		GraphId	"c137e; dc4c0; ebd7d"
	]
	node [
		id	443601770
		identifier	"L:71761"
		XrefStatus	"mapped"
		SourceDir	"Mmu-KEGG_20110518"
		ObjectType	"DATANODE"
		XrefId	"71761"
		SourcePathway	"mmu_Histidine metabolism.gpml"
		XrefDatasource	"Entrez Gene"
		GraphId	"ddd51"
	]
	node [
		id	438209698
		identifier	"L:16797"
		XrefStatus	"mapped"
		SourceDir	"Mmu-KEGG_20110518"
		canonicalName	"Lat"
		ObjectType	"DATANODE"
		XrefId	"16797"
		Label	"Lat"
		SourcePathway	"mmu_Fc gamma R-mediated phagocytosis.gpml; mmu_T cell receptor signaling pathway.gpml; mmu_Fc epsilon RI signaling pathway.gpml; mmu_Natural killer cell mediated cytotoxicity.gpml"
		XrefDatasource	"Entrez Gene"
		GraphId	"f7dc3; cb9c4; e39ac; baed1; c8cd2"
	]
	node [
		id	438268038
		identifier	"L:18605"
		XrefStatus	"mapped"
		SourceDir	"Mmu-KEGG_20110518"
		canonicalName	"Enpp1"
		ObjectType	"DATANODE"
		XrefId	"18605"
		Label	"Enpp1"
		SourcePathway	"mmu_Starch and sucrose metabolism.gpml; mmu_Purine metabolism.gpml; mmu_Riboflavin metabolism.gpml; mmu_Nicotinate and nicotinamide metabolism.gpml; mmu_Pantothenate and CoA biosynthesis.gpml"
		XrefDatasource	"Entrez Gene"
		GraphId	"a74eb; b1737; f7391; bf93e; c3d22; d6089"
	]
	node [
		id	438268039
		identifier	"L:18606"
		XrefStatus	"mapped"
		SourceDir	"Mmu-KEGG_20110518"
		ObjectType	"DATANODE"
		XrefId	"18606"
		SourcePathway	"mmu_Ether lipid metabolism.gpml"
		XrefDatasource	"Entrez Gene"
		GraphId	"c850f"
	]
	node [
		id	438233600
		identifier	"L:17158"
		XrefStatus	"mapped"
		SourceDir	"Mmu-KEGG_20110518"
		canonicalName	"Man2a1"
		ObjectType	"DATANODE"
		XrefId	"17158"
		SourcePathway	"mmu_N-Glycan biosynthesis.gpml"
		XrefDatasource	"Entrez Gene"
		GraphId	"afdc4"
	]
	node [
		id	693903827
		identifier	"L:102448"
		XrefStatus	"mapped"
		SourceDir	"Mmu-KEGG_20110518"
		ObjectType	"DATANODE"
		XrefId	"102448"
		SourcePathway	"mmu_Pentose and glucuronate interconversions.gpml"
		XrefDatasource	"Entrez Gene"
		GraphId	"aea6e"
	]
	node [
		id	722685747
		identifier	"L:207839"
		XrefStatus	"mapped"
		SourceDir	"Mmu-KEGG_20110518"
		canonicalName	"Galnt6"
		ObjectType	"DATANODE"
		XrefId	"207839"
		Label	"Galnt6"
		SourcePathway	"mmu_Mucin type O-Glycan biosynthesis.gpml"
		XrefDatasource	"Entrez Gene"
		GraphId	"e2ccf"
	]
	node [
		id	442852010
		identifier	"L:67207"
		XrefStatus	"mapped"
		SourceDir	"Mmu-KEGG_20110518"
		canonicalName	"Lsm1"
		ObjectType	"DATANODE"
		XrefId	"67207"
		SourcePathway	"mmu_RNA degradation.gpml"
		XrefDatasource	"Entrez Gene"
		GraphId	"cad74"
	]
	node [
		id	753962447
		identifier	"L:333433"
		XrefStatus	"mapped"
		SourceDir	"Mmu-KEGG_20110518"
		canonicalName	"Gpd1l"
		ObjectType	"DATANODE"
		XrefId	"333433"
		SourcePathway	"mmu_Glycerophospholipid metabolism.gpml"
		XrefDatasource	"Entrez Gene"
		GraphId	"cddb4"
	]
	node [
		id	442852007
		identifier	"L:67204"
		XrefStatus	"mapped"
		SourceDir	"Mmu-KEGG_20110518"
		ObjectType	"DATANODE"
		XrefId	"67204"
		Label	"Eif2s2"
		SourcePathway	"mmu_RNA transport.gpml"
		XrefDatasource	"Entrez Gene"
		GraphId	"eeaa3"
	]
	node [
		id	439010112
		identifier	"L:22361"
		XrefStatus	"mapped"
		SourceDir	"Mmu-KEGG_20110518"
		ObjectType	"DATANODE"
		XrefId	"22361"
		SourcePathway	"mmu_Pantothenate and CoA biosynthesis.gpml"
		XrefDatasource	"Entrez Gene"
		GraphId	"a7b3c"
	]
	node [
		id	438209629
		identifier	"L:16770"
		XrefStatus	"mapped"
		SourceDir	"Mmu-KEGG_20110518"
		canonicalName	"Lalba"
		ObjectType	"DATANODE"
		XrefId	"16770"
		SourcePathway	"mmu_Galactose metabolism.gpml"
		XrefDatasource	"Entrez Gene"
		GraphId	"fc6e1"
	]
	node [
		id	438209631
		identifier	"L:16772"
		XrefStatus	"mapped"
		SourceDir	"Mmu-KEGG_20110518"
		canonicalName	"Lama1"
		ObjectType	"DATANODE"
		XrefId	"16772"
		SourcePathway	"mmu_ECM-receptor interaction.gpml; mmu_Toxoplasmosis.gpml; mmu_Amoebiasis.gpml"
		XrefDatasource	"Entrez Gene"
		GraphId	"b8fc7; e6479; d0eae; c1ccf"
	]
	node [
		id	438209603
		identifier	"L:16765"
		XrefStatus	"mapped"
		SourceDir	"Mmu-KEGG_20110518"
		ObjectType	"DATANODE"
		XrefId	"16765"
		Label	"Stmn1"
		SourcePathway	"mmu_MAPK signaling pathway.gpml"
		XrefDatasource	"Entrez Gene"
		GraphId	"ff322"
	]
	node [
		id	694771638
		identifier	"L:110855"
		XrefStatus	"mapped"
		SourceDir	"Mmu-KEGG_20110518"
		canonicalName	"Pde6c"
		ObjectType	"DATANODE"
		XrefId	"110855"
		Label	"Pde6c"
		SourcePathway	"mmu_Purine metabolism.gpml"
		XrefDatasource	"Entrez Gene"
		GraphId	"f4e95"
	]
	node [
		id	443601803
		identifier	"L:71773"
		XrefStatus	"mapped"
		SourceDir	"Mmu-KEGG_20110518"
		canonicalName	"Ugt2b1"
		ObjectType	"DATANODE"
		XrefId	"71773"
		Label	"Ugt2b1"
		SourcePathway	"mmu_Porphyrin and chlorophyll metabolism.gpml; mmu_Ascorbate and aldarate metabolism.gpml; mmu_Drug metabolism - other enzymes.gpml; mmu_Starch and sucrose metabolism.gpml; mmu_Pentose and glucuronate interconversions.gpml; mmu_Steroid hormone biosynthesis.gpml; mmu_Retinol metabolism.gpml; mmu_Metabolism of xenobiotics by cytochrome P450.gpml"
		XrefDatasource	"Entrez Gene"
		GraphId	"cfc9e; c74dc; f92d2; d8163; a2314; b6665; bda3d; eab7c; a2690; e1cd3; d6032; e86b5; c32cc; c2b1f; a6304"
	]
	node [
		id	724530983
		identifier	"L:227671"
		XrefStatus	"mapped"
		SourceDir	"Mmu-KEGG_20110518"
		ObjectType	"DATANODE"
		XrefId	"227671"
		SourcePathway	"mmu_Glycosphingolipid biosynthesis - globo series.gpml"
		XrefDatasource	"Entrez Gene"
		GraphId	"ba55a"
	]
	node [
		id	443601806
		identifier	"L:71776"
		XrefStatus	"mapped"
		SourceDir	"Mmu-KEGG_20110518"
		ObjectType	"DATANODE"
		XrefId	"71776"
		SourcePathway	"mmu_Glycine, serine and threonine metabolism.gpml"
		XrefDatasource	"Entrez Gene"
		GraphId	"f085f; e445d"
	]
	node [
		id	442914747
		identifier	"L:69590"
		XrefStatus	"mapped"
		SourceDir	"Mmu-KEGG_20110518"
		canonicalName	"Gpx8"
		ObjectType	"DATANODE"
		XrefId	"69590"
		Label	"Gpx8"
		SourcePathway	"mmu_Arachidonic acid metabolism.gpml; mmu_Glutathione metabolism.gpml"
		XrefDatasource	"Entrez Gene"
		GraphId	"f7b02; d6757; ad752"
	]
	node [
		id	439010147
		identifier	"L:22375"
		XrefStatus	"mapped"
		SourceDir	"Mmu-KEGG_20110518"
		canonicalName	"Wars"
		ObjectType	"DATANODE"
		XrefId	"22375"
		Label	"Wars"
		SourcePathway	"mmu_Aminoacyl-tRNA biosynthesis.gpml; mmu_Tryptophan metabolism.gpml"
		XrefDatasource	"Entrez Gene"
		GraphId	"f6a4c; b7d37"
	]
	node [
		id	439010148
		identifier	"L:22376"
		XrefStatus	"mapped"
		SourceDir	"Mmu-KEGG_20110518"
		canonicalName	"Was"
		ObjectType	"DATANODE"
		XrefId	"22376"
		Label	"Was"
		SourcePathway	"mmu_Fc gamma R-mediated phagocytosis.gpml; mmu_Chemokine signaling pathway.gpml; mmu_Regulation of actin cytoskeleton.gpml; mmu_Adherens junction.gpml; mmu_Bacterial invasion of epithelial cells.gpml"
		XrefDatasource	"Entrez Gene"
		GraphId	"b50d6; e8358; c92c0; c048e; a0efb; c571b"
	]
	node [
		id	438209662
		identifier	"L:16782"
		XrefStatus	"mapped"
		SourceDir	"Mmu-KEGG_20110518"
		canonicalName	"Lamc2"
		ObjectType	"DATANODE"
		XrefId	"16782"
		SourcePathway	"mmu_ECM-receptor interaction.gpml; mmu_Toxoplasmosis.gpml; mmu_Amoebiasis.gpml"
		XrefDatasource	"Entrez Gene"
		GraphId	"da620; ea128; e3914; cf563"
	]
	node [
		id	438209663
		identifier	"L:16783"
		XrefStatus	"mapped"
		SourceDir	"Mmu-KEGG_20110518"
		ObjectType	"DATANODE"
		XrefId	"16783"
		Label	"Lamp1"
		SourcePathway	"mmu_Tuberculosis.gpml"
		XrefDatasource	"Entrez Gene"
		GraphId	"b636a"
	]
	node [
		id	438209660
		identifier	"L:16780"
		XrefStatus	"mapped"
		SourceDir	"Mmu-KEGG_20110518"
		canonicalName	"Lamb3"
		ObjectType	"DATANODE"
		XrefId	"16780"
		SourcePathway	"mmu_ECM-receptor interaction.gpml; mmu_Toxoplasmosis.gpml; mmu_Amoebiasis.gpml"
		XrefDatasource	"Entrez Gene"
		GraphId	"b164f; f009e; a6a14; b06ca"
	]
	node [
		id	438209635
		identifier	"L:16776"
		XrefStatus	"mapped"
		SourceDir	"Mmu-KEGG_20110518"
		canonicalName	"Lama5"
		ObjectType	"DATANODE"
		XrefId	"16776"
		SourcePathway	"mmu_ECM-receptor interaction.gpml; mmu_Toxoplasmosis.gpml; mmu_Amoebiasis.gpml"
		XrefDatasource	"Entrez Gene"
		GraphId	"f1715; a09c9; f03fa; fe3cd"
	]
	node [
		id	438209634
		identifier	"L:16775"
		XrefStatus	"mapped"
		SourceDir	"Mmu-KEGG_20110518"
		canonicalName	"Lama4"
		ObjectType	"DATANODE"
		XrefId	"16775"
		SourcePathway	"mmu_ECM-receptor interaction.gpml; mmu_Toxoplasmosis.gpml; mmu_Amoebiasis.gpml"
		XrefDatasource	"Entrez Gene"
		GraphId	"d7bb7; e4fd1; fedcb; af7e3"
	]
	node [
		id	438209633
		identifier	"L:16774"
		XrefStatus	"mapped"
		SourceDir	"Mmu-KEGG_20110518"
		canonicalName	"Lama3"
		ObjectType	"DATANODE"
		XrefId	"16774"
		SourcePathway	"mmu_ECM-receptor interaction.gpml; mmu_Toxoplasmosis.gpml; mmu_Amoebiasis.gpml"
		XrefDatasource	"Entrez Gene"
		GraphId	"b116b; d2097; afc02; bbfaf"
	]
	node [
		id	438209632
		identifier	"L:16773"
		XrefStatus	"mapped"
		SourceDir	"Mmu-KEGG_20110518"
		canonicalName	"Lama2"
		ObjectType	"DATANODE"
		XrefId	"16773"
		SourcePathway	"mmu_ECM-receptor interaction.gpml; mmu_Toxoplasmosis.gpml; mmu_Hypertrophic cardiomyopathy (HCM).gpml; mmu_Dilated cardiomyopathy.gpml; mmu_Arrhythmogenic right ventricular cardiomyopathy (A.gpml; mmu_Viral myocarditis.gpml; mmu_Amoebiasis.gpml"
		XrefDatasource	"Entrez Gene"
		GraphId	"b7f8d; e219e; dda02; b969d; ce90d; e174c; c2dc1; b6032"
	]
	node [
		id	438209638
		identifier	"L:16779"
		XrefStatus	"mapped"
		SourceDir	"Mmu-KEGG_20110518"
		canonicalName	"Lamb2"
		ObjectType	"DATANODE"
		XrefId	"16779"
		SourcePathway	"mmu_ECM-receptor interaction.gpml; mmu_Toxoplasmosis.gpml; mmu_Amoebiasis.gpml"
		XrefDatasource	"Entrez Gene"
		GraphId	"d99ee; ffd2e; be440; a1189"
	]
	node [
		id	443601831
		identifier	"L:71780"
		XrefStatus	"mapped"
		SourceDir	"Mmu-KEGG_20110518"
		ObjectType	"DATANODE"
		XrefId	"71780"
		SourcePathway	"mmu_Inositol phosphate metabolism.gpml"
		XrefDatasource	"Entrez Gene"
		GraphId	"f5bfb"
	]
	node [
		id	443655680
		identifier	"L:73192"
		XrefStatus	"mapped"
		SourceDir	"Mmu-KEGG_20110518"
		ObjectType	"DATANODE"
		XrefId	"73192"
		Label	"Xpot"
		SourcePathway	"mmu_RNA transport.gpml"
		XrefDatasource	"Entrez Gene"
		GraphId	"db2a5"
	]
	node [
		id	438209636
		identifier	"L:16777"
		XrefStatus	"mapped"
		SourceDir	"Mmu-KEGG_20110518"
		canonicalName	"Lamb1"
		ObjectType	"DATANODE"
		XrefId	"16777"
		SourcePathway	"mmu_ECM-receptor interaction.gpml; mmu_Toxoplasmosis.gpml; mmu_Amoebiasis.gpml"
		XrefDatasource	"Entrez Gene"
		GraphId	"af1a3; f14e3; afc09; a5076"
	]
	node [
		id	442914719
		identifier	"L:69583"
		XrefStatus	"mapped"
		SourceDir	"Mmu-KEGG_20110518"
		canonicalName	"Tnfsf13"
		ObjectType	"DATANODE"
		XrefId	"69583"
		SourcePathway	"mmu_Intestinal immune network for IgA production.gpml; mmu_Cytokine-cytokine receptor interaction.gpml"
		XrefDatasource	"Entrez Gene"
		GraphId	"d54fc; a1ef3; ff3d6"
	]
	node [
		id	443601836
		identifier	"L:71785"
		XrefStatus	"mapped"
		SourceDir	"Mmu-KEGG_20110518"
		canonicalName	"Pdgfd"
		ObjectType	"DATANODE"
		XrefId	"71785"
		SourcePathway	"mmu_Gap junction.gpml; mmu_Melanoma.gpml; mmu_Focal adhesion.gpml; mmu_Prostate cancer.gpml; mmu_Cytokine-cytokine receptor interaction.gpml"
		XrefDatasource	"Entrez Gene"
		GraphId	"e381a; d1285; beab2; b019d; e27ea"
	]
	node [
		id	758578161
		identifier	"L:383243"
		XrefStatus	"mapped"
		SourceDir	"Mmu-KEGG_20110518"
		canonicalName	"Olfr128"
		ObjectType	"DATANODE"
		XrefId	"383243"
		Label	"Olfr128"
		SourcePathway	"mmu_Olfactory transduction.gpml"
		XrefDatasource	"Entrez Gene"
		GraphId	"bb144"
	]
	node [
		id	839819339
		identifier	"L:632398"
		XrefStatus	"mapped"
		SourceDir	"Mmu-KEGG_20110518"
		canonicalName	"malonyl-CoA-acyl carrier protein transacylase"
		ObjectType	"DATANODE"
		XrefId	"632398"
		Label	"malonyl-CoA-acyl carrier protein transacylase"
		SourcePathway	"mmu_Fatty acid biosynthesis.gpml"
		XrefDatasource	"Entrez Gene"
		GraphId	"d1e9c; dafd2"
	]
	node [
		id	724443319
		identifier	"L:224805"
		XrefStatus	"mapped"
		SourceDir	"Mmu-KEGG_20110518"
		ObjectType	"DATANODE"
		XrefId	"224805"
		Label	"Aars2"
		SourcePathway	"mmu_Aminoacyl-tRNA biosynthesis.gpml"
		XrefDatasource	"Entrez Gene"
		GraphId	"e35df"
	]
	node [
		id	441935244
		identifier	"L:57914"
		XrefStatus	"mapped"
		SourceDir	"Mmu-KEGG_20110518"
		canonicalName	"Crlf2"
		ObjectType	"DATANODE"
		XrefId	"57914"
		Label	"Crlf2"
		SourcePathway	"mmu_Jak-STAT signaling pathway.gpml"
		XrefDatasource	"Entrez Gene"
		GraphId	"c5332"
	]
	node [
		id	441935246
		identifier	"L:57916"
		XrefStatus	"mapped"
		SourceDir	"Mmu-KEGG_20110518"
		ObjectType	"DATANODE"
		XrefId	"57916"
		Label	"Tnfrsf13b"
		SourcePathway	"mmu_Intestinal immune network for IgA production.gpml; mmu_Cytokine-cytokine receptor interaction.gpml"
		XrefDatasource	"Entrez Gene"
		GraphId	"dfec6; d5b40; f3dc0; f754b"
	]
	node [
		id	439010050
		identifier	"L:22341"
		XrefStatus	"mapped"
		SourceDir	"Mmu-KEGG_20110518"
		canonicalName	"Vegfc"
		ObjectType	"DATANODE"
		XrefId	"22341"
		Label	"Vegfc"
		SourcePathway	"mmu_Renal cell carcinoma.gpml; mmu_Pancreatic cancer.gpml; mmu_Pathways in cancer.gpml; mmu_Focal adhesion.gpml; mmu_mTOR signaling pathway.gpml; mmu_Cytokine-cytokine receptor interaction.gpml"
		XrefDatasource	"Entrez Gene"
		GraphId	"ce3e6; fec17; c6191; fd187; d5585; c5fff; c68c2; e3341; ccac4"
	]
	node [
		id	441935243
		identifier	"L:57913"
		XrefStatus	"mapped"
		SourceDir	"Mmu-KEGG_20110518"
		ObjectType	"DATANODE"
		XrefId	"57913"
		Label	"Lrdd"
		SourcePathway	"mmu_p53 signaling pathway.gpml"
		XrefDatasource	"Entrez Gene"
		GraphId	"ba7f0"
	]
	node [
		id	439010049
		identifier	"L:22340"
		XrefStatus	"mapped"
		SourceDir	"Mmu-KEGG_20110518"
		canonicalName	"Vegfb"
		ObjectType	"DATANODE"
		XrefId	"22340"
		Label	"Vegfb"
		SourcePathway	"mmu_Renal cell carcinoma.gpml; mmu_Pancreatic cancer.gpml; mmu_Pathways in cancer.gpml; mmu_Rheumatoid arthritis.gpml; mmu_Focal adhesion.gpml; mmu_mTOR signaling pathway.gpml; mmu_Cytokine-cytokine receptor interaction.gpml"
		XrefDatasource	"Entrez Gene"
		GraphId	"a7e3d; da8b9; bbd05; bb4cf; fe105; da6a5; db57f; a9ee0; a5e77; a93fe"
	]
	node [
		id	724531051
		identifier	"L:227697"
		XrefStatus	"mapped"
		SourceDir	"Mmu-KEGG_20110518"
		ObjectType	"DATANODE"
		XrefId	"227697"
		SourcePathway	"mmu_N-Glycan biosynthesis.gpml"
		XrefDatasource	"Entrez Gene"
		GraphId	"bcea1"
	]
	node [
		id	724531053
		identifier	"L:227699"
		XrefStatus	"mapped"
		SourceDir	"Mmu-KEGG_20110518"
		ObjectType	"DATANODE"
		XrefId	"227699"
		Label	"Nup188"
		SourcePathway	"mmu_RNA transport.gpml"
		XrefDatasource	"Entrez Gene"
		GraphId	"cf496"
	]
	node [
		id	443601869
		identifier	"L:71797"
		XrefStatus	"mapped"
		SourceDir	"Mmu-KEGG_20110518"
		ObjectType	"DATANODE"
		XrefId	"71797"
		Label	"Chst13"
		SourcePathway	"mmu_Sulfur metabolism.gpml"
		XrefDatasource	"Entrez Gene"
		GraphId	"be731"
	]
	node [
		id	442852040
		identifier	"L:67216"
		XrefStatus	"mapped"
		SourceDir	"Mmu-KEGG_20110518"
		canonicalName	"Mboat2"
		ObjectType	"DATANODE"
		XrefId	"67216"
		Label	"Mboat2"
		SourcePathway	"mmu_Glycerolipid metabolism.gpml; mmu_Glycerophospholipid metabolism.gpml"
		XrefDatasource	"Entrez Gene"
		GraphId	"d6706; af4e1; a60f7; af979"
	]
	node [
		id	693903794
		identifier	"L:102436"
		XrefStatus	"mapped"
		SourceDir	"Mmu-KEGG_20110518"
		canonicalName	"Lars2"
		ObjectType	"DATANODE"
		XrefId	"102436"
		Label	"Lars2"
		SourcePathway	"mmu_Aminoacyl-tRNA biosynthesis.gpml; mmu_Valine, leucine and isoleucine biosynthesis.gpml"
		XrefDatasource	"Entrez Gene"
		GraphId	"c9ead; be46a"
	]
	node [
		id	439010080
		identifier	"L:22350"
		XrefStatus	"mapped"
		SourceDir	"Mmu-KEGG_20110518"
		canonicalName	"Ezr"
		ObjectType	"DATANODE"
		XrefId	"22350"
		Label	"Ezr"
		SourcePathway	"mmu_Gastric acid secretion.gpml; mmu_Regulation of actin cytoskeleton.gpml; mmu_Leukocyte transendothelial migration.gpml"
		XrefDatasource	"Entrez Gene"
		GraphId	"a2bf4; fb5f8; a63e8; d55ec; b5e48"
	]
	node [
		id	752294303
		identifier	"L:319480"
		XrefStatus	"mapped"
		SourceDir	"Mmu-KEGG_20110518"
		canonicalName	"Itga11"
		ObjectType	"DATANODE"
		XrefId	"319480"
		SourcePathway	"mmu_Regulation of actin cytoskeleton.gpml"
		XrefDatasource	"Entrez Gene"
		GraphId	"fc4c5"
	]
	node [
		id	724435688
		identifier	"L:224020"
		XrefStatus	"mapped"
		SourceDir	"Mmu-KEGG_20110518"
		ObjectType	"DATANODE"
		XrefId	"224020"
		Label	"Pi4ka"
		SourcePathway	"mmu_Inositol phosphate metabolism.gpml"
		XrefDatasource	"Entrez Gene"
		GraphId	"d0dd9"
	]
	node [
		id	752294280
		identifier	"L:319478"
		XrefStatus	"mapped"
		SourceDir	"Mmu-KEGG_20110518"
		canonicalName	"Cxxc4"
		ObjectType	"DATANODE"
		XrefId	"319478"
		SourcePathway	"mmu_Wnt signaling pathway.gpml"
		XrefDatasource	"Entrez Gene"
		GraphId	"f97cf"
	]
	node [
		id	438086598
		identifier	"L:12368"
		XrefStatus	"mapped"
		SourceDir	"Mmu-KEGG_20110518"
		ObjectType	"DATANODE"
		XrefId	"12368"
		Label	"Casp6"
		SourcePathway	"mmu_Apoptosis.gpml"
		XrefDatasource	"Entrez Gene"
		GraphId	"f84f8"
	]
	node [
		id	438086599
		identifier	"L:12369"
		XrefStatus	"mapped"
		SourceDir	"Mmu-KEGG_20110518"
		canonicalName	"Casp7"
		ObjectType	"DATANODE"
		XrefId	"12369"
		Label	"Casp7"
		SourcePathway	"mmu_Apoptosis.gpml"
		XrefDatasource	"Entrez Gene"
		GraphId	"c89c4"
	]
	node [
		id	438086597
		identifier	"L:12367"
		XrefStatus	"mapped"
		SourceDir	"Mmu-KEGG_20110518"
		canonicalName	"Casp3"
		ObjectType	"DATANODE"
		XrefId	"12367"
		Label	"Casp3"
		SourcePathway	"mmu_Apoptosis.gpml; mmu_Tuberculosis.gpml; mmu_Natural killer cell mediated cytotoxicity.gpml; mmu_Colorectal cancer.gpml; mmu_MAPK signaling pathway.gpml; mmu_Toxoplasmosis.gpml; mmu_Pathways in cancer.gpml; mmu_Huntington's disease.gpml; mmu_Amyotrophic lateral sclerosis (ALS).gpml; mmu_Alzheimer's disease.gpml; mmu_p53 signaling pathway.gpml; mmu_Parkinson's disease.gpml; mmu_Viral myocarditis.gpml"
		XrefDatasource	"Entrez Gene"
		GraphId	"c2173; ad2e0; c4708; b7941; f8971; b0000; c4e53; b1315; d9a4c; e49e0; b86f3; ef4f2; e4aa1; bd63b; a7adf"
	]
	node [
		id	438086594
		identifier	"L:12364"
		XrefStatus	"mapped"
		SourceDir	"Mmu-KEGG_20110518"
		canonicalName	"Casp12"
		ObjectType	"DATANODE"
		XrefId	"12364"
		Label	"Casp12"
		SourcePathway	"mmu_Apoptosis.gpml; mmu_Protein processing in endoplasmic reticulum.gpml"
		XrefDatasource	"Entrez Gene"
		GraphId	"aa7a4; ace74"
	]
	node [
		id	438086592
		identifier	"L:12362"
		XrefStatus	"mapped"
		SourceDir	"Mmu-KEGG_20110518"
		ObjectType	"DATANODE"
		XrefId	"12362"
		Label	"Casp1"
		SourcePathway	"mmu_NOD-like receptor signaling pathway.gpml; mmu_Cytosolic DNA-sensing pathway.gpml"
		XrefDatasource	"Entrez Gene"
		GraphId	"fc62f; e35b2; c4584; d506a; c1de0"
	]
	node [
		id	724409839
		identifier	"L:223455"
		XrefStatus	"mapped"
		SourceDir	"Mmu-KEGG_20110518"
		canonicalName	"March6"
		ObjectType	"DATANODE"
		XrefId	"223455"
		SourcePathway	"mmu_Protein processing in endoplasmic reticulum.gpml"
		XrefDatasource	"Entrez Gene"
		GraphId	"b34ef"
	]
	node [
		id	443571085
		identifier	"L:70686"
		XrefStatus	"mapped"
		SourceDir	"Mmu-KEGG_20110518"
		canonicalName	"Dusp16"
		ObjectType	"DATANODE"
		XrefId	"70686"
		SourcePathway	"mmu_MAPK signaling pathway.gpml"
		XrefDatasource	"Entrez Gene"
		GraphId	"f8943; d8bd6"
	]
	node [
		id	442828165
		identifier	"L:66861"
		XrefStatus	"mapped"
		SourceDir	"Mmu-KEGG_20110518"
		ObjectType	"DATANODE"
		XrefId	"66861"
		Label	"Dnajc10"
		SourcePathway	"mmu_Protein processing in endoplasmic reticulum.gpml"
		XrefDatasource	"Entrez Gene"
		GraphId	"e9beb"
	]
	node [
		id	438295069
		identifier	"L:19344"
		XrefStatus	"mapped"
		SourceDir	"Mmu-KEGG_20110518"
		canonicalName	"Rab5b"
		ObjectType	"DATANODE"
		XrefId	"19344"
		Label	"Rab5b"
		SourcePathway	"mmu_Phagosome.gpml; mmu_Endocytosis.gpml"
		XrefDatasource	"Entrez Gene"
		GraphId	"ffb58; d0dc4"
	]
	node [
		id	438295070
		identifier	"L:19345"
		XrefStatus	"mapped"
		SourceDir	"Mmu-KEGG_20110518"
		canonicalName	"Rab5c"
		ObjectType	"DATANODE"
		XrefId	"19345"
		Label	"Rab5c"
		SourcePathway	"mmu_Phagosome.gpml; mmu_Endocytosis.gpml"
		XrefDatasource	"Entrez Gene"
		GraphId	"dca50; f6b42"
	]
	node [
		id	442852129
		identifier	"L:67242"
		XrefStatus	"mapped"
		SourceDir	"Mmu-KEGG_20110518"
		ObjectType	"DATANODE"
		XrefId	"67242"
		Label	"Gemin6"
		SourcePathway	"mmu_RNA transport.gpml"
		XrefDatasource	"Entrez Gene"
		GraphId	"d4401"
	]
	node [
		id	439009988
		identifier	"L:22321"
		XrefStatus	"mapped"
		SourceDir	"Mmu-KEGG_20110518"
		canonicalName	"Vars"
		ObjectType	"DATANODE"
		XrefId	"22321"
		Label	"Vars"
		SourcePathway	"mmu_Aminoacyl-tRNA biosynthesis.gpml; mmu_Valine, leucine and isoleucine biosynthesis.gpml"
		XrefDatasource	"Entrez Gene"
		GraphId	"dc088; d7be4"
	]
	node [
		id	438295066
		identifier	"L:19341"
		XrefStatus	"mapped"
		SourceDir	"Mmu-KEGG_20110518"
		canonicalName	"Rab4a"
		ObjectType	"DATANODE"
		XrefId	"19341"
		Label	"Rab4a"
		SourcePathway	"mmu_Endocytosis.gpml"
		XrefDatasource	"Entrez Gene"
		GraphId	"b3934"
	]
	node [
		id	439009991
		identifier	"L:22324"
		XrefStatus	"mapped"
		SourceDir	"Mmu-KEGG_20110518"
		canonicalName	"Vav1"
		ObjectType	"DATANODE"
		XrefId	"22324"
		Label	"Vav1"
		SourcePathway	"mmu_Fc gamma R-mediated phagocytosis.gpml; mmu_Chemokine signaling pathway.gpml; mmu_T cell receptor signaling pathway.gpml; mmu_Fc epsilon RI signaling pathway.gpml; mmu_Regulation of actin cytoskeleton.gpml; mmu_Natural killer cell mediated cytotoxicity.gpml; mmu_Leukocyte transendothelial migration.gpml; mmu_Focal adhesion.gpml; mmu_B cell receptor signaling pathway.gpml"
		XrefDatasource	"Entrez Gene"
		GraphId	"dda82; bf175; c09db; f842b; e583a; b8e15; e08b0; c4f1c; c9a22; b228f; f65f4"
	]
	node [
		id	439009990
		identifier	"L:22323"
		XrefStatus	"mapped"
		SourceDir	"Mmu-KEGG_20110518"
		canonicalName	"Vasp"
		ObjectType	"DATANODE"
		XrefId	"22323"
		SourcePathway	"mmu_Focal adhesion.gpml"
		XrefDatasource	"Entrez Gene"
		GraphId	"bcb13"
	]
	node [
		id	442825129
		identifier	"L:66513"
		XrefStatus	"mapped"
		SourceDir	"Mmu-KEGG_20110518"
		canonicalName	"Tab1"
		ObjectType	"DATANODE"
		XrefId	"66513"
		Label	"Tab1"
		SourcePathway	"mmu_MAPK signaling pathway.gpml; mmu_Toll-like receptor signaling pathway.gpml"
		XrefDatasource	"Entrez Gene"
		GraphId	"dd39c; de092"
	]
	node [
		id	439009992
		identifier	"L:22325"
		XrefStatus	"mapped"
		SourceDir	"Mmu-KEGG_20110518"
		canonicalName	"Vav2"
		ObjectType	"DATANODE"
		XrefId	"22325"
		Label	"Vav2"
		SourcePathway	"mmu_Fc gamma R-mediated phagocytosis.gpml; mmu_Chemokine signaling pathway.gpml; mmu_T cell receptor signaling pathway.gpml; mmu_Fc epsilon RI signaling pathway.gpml; mmu_Regulation of actin cytoskeleton.gpml; mmu_Natural killer cell mediated cytotoxicity.gpml; mmu_Leukocyte transendothelial migration.gpml; mmu_Focal adhesion.gpml; mmu_B cell receptor signaling pathway.gpml"
		XrefDatasource	"Entrez Gene"
		GraphId	"bb1d6; a3226; a85d8; c2d30; b8dcf; c417c; fdcba; e2010; b5e45; c430b; b7035"
	]
	node [
		id	438086622
		identifier	"L:12371"
		XrefStatus	"mapped"
		SourceDir	"Mmu-KEGG_20110518"
		canonicalName	"Casp9"
		ObjectType	"DATANODE"
		XrefId	"12371"
		Label	"Casp9"
		SourcePathway	"mmu_Apoptosis.gpml; mmu_Endometrial cancer.gpml; mmu_Colorectal cancer.gpml; mmu_Pancreatic cancer.gpml; mmu_Non-small cell lung cancer.gpml; mmu_Toxoplasmosis.gpml; mmu_Pathways in cancer.gpml; mmu_Small cell lung cancer.gpml; mmu_Huntington's disease.gpml; mmu_Prostate cancer.gpml; mmu_Amyotrophic lateral sclerosis (ALS).gpml; mmu_Alzheimer's disease.gpml; mmu_VEGF signaling pathway.gpml; mmu_p53 signaling pathway.gpml; mmu_Parkinson's disease.gpml; mmu_Viral myocarditis.gpml"
		XrefDatasource	"Entrez Gene"
		GraphId	"f0d34; ff46e; d94f8; b814b; c3e79; ebf37; a1cfa; ee3bf; e7196; c9f83; bc022; c0f64; e11bc; d357c; d323b; f345a; cdb48; e8c1c"
	]
	node [
		id	438086621
		identifier	"L:12370"
		XrefStatus	"mapped"
		SourceDir	"Mmu-KEGG_20110518"
		canonicalName	"Casp8"
		ObjectType	"DATANODE"
		XrefId	"12370"
		Label	"Casp8"
		SourcePathway	"mmu_Apoptosis.gpml; mmu_Tuberculosis.gpml; mmu_Chagas disease (American trypanosomiasis).gpml; mmu_RIG-I-like receptor signaling pathway.gpml; mmu_Toxoplasmosis.gpml; mmu_Toll-like receptor signaling pathway.gpml; mmu_Pathways in cancer.gpml; mmu_Huntington's disease.gpml; mmu_NOD-like receptor signaling pathway.gpml; mmu_Alzheimer's disease.gpml; mmu_p53 signaling pathway.gpml; mmu_Viral myocarditis.gpml"
		XrefDatasource	"Entrez Gene"
		GraphId	"f5a2f; b7e03; f033d; d5108; b970b; f8ac6; de7d3; d6f3c; a85dc; ba532; cbb96; af4b1; c4da7"
	]
	node [
		id	439009996
		identifier	"L:22329"
		XrefStatus	"mapped"
		SourceDir	"Mmu-KEGG_20110518"
		canonicalName	"Vcam1"
		ObjectType	"DATANODE"
		XrefId	"22329"
		Label	"Vcam1"
		SourcePathway	"mmu_Leukocyte transendothelial migration.gpml; mmu_African trypanosomiasis.gpml; mmu_Malaria.gpml"
		XrefDatasource	"Entrez Gene"
		GraphId	"d6f59; d774c; f3c61"
	]
	node [
		id	438174824
		identifier	"L:15208"
		XrefStatus	"mapped"
		SourceDir	"Mmu-KEGG_20110518"
		ObjectType	"DATANODE"
		XrefId	"15208"
		Label	"Hes5"
		SourcePathway	"mmu_Notch signaling pathway.gpml"
		XrefDatasource	"Entrez Gene"
		GraphId	"ef7d4"
	]
	node [
		id	443571119
		identifier	"L:70699"
		XrefStatus	"mapped"
		SourceDir	"Mmu-KEGG_20110518"
		ObjectType	"DATANODE"
		XrefId	"70699"
		Label	"Nup205"
		SourcePathway	"mmu_RNA transport.gpml"
		XrefDatasource	"Entrez Gene"
		GraphId	"bd55f"
	]
	node [
		id	438174819
		identifier	"L:15203"
		XrefStatus	"mapped"
		SourceDir	"Mmu-KEGG_20110518"
		ObjectType	"DATANODE"
		XrefId	"15203"
		Label	"Heph"
		SourcePathway	"mmu_Mineral absorption.gpml"
		XrefDatasource	"Entrez Gene"
		GraphId	"ea494"
	]
	node [
		id	724435755
		identifier	"L:224045"
		XrefStatus	"mapped"
		SourceDir	"Mmu-KEGG_20110518"
		canonicalName	"Eif2b5"
		ObjectType	"DATANODE"
		XrefId	"224045"
		SourcePathway	"mmu_RNA transport.gpml"
		XrefDatasource	"Entrez Gene"
		GraphId	"e5b86"
	]
	node [
		id	438174816
		identifier	"L:15200"
		XrefStatus	"mapped"
		SourceDir	"Mmu-KEGG_20110518"
		canonicalName	"Hbegf"
		ObjectType	"DATANODE"
		XrefId	"15200"
		Label	"Hbegf"
		SourcePathway	"mmu_ErbB signaling pathway.gpml; mmu_GnRH signaling pathway.gpml"
		XrefDatasource	"Entrez Gene"
		GraphId	"b3d8c; e3e17"
	]
	node [
		id	438295074
		identifier	"L:19349"
		XrefStatus	"mapped"
		SourceDir	"Mmu-KEGG_20110518"
		canonicalName	"Rab7"
		ObjectType	"DATANODE"
		XrefId	"19349"
		SourcePathway	"mmu_Tuberculosis.gpml; mmu_Phagosome.gpml"
		XrefDatasource	"Entrez Gene"
		GraphId	"db629; d5bcb"
	]
	node [
		id	438174821
		identifier	"L:15205"
		XrefStatus	"mapped"
		SourceDir	"Mmu-KEGG_20110518"
		canonicalName	"Hes1"
		ObjectType	"DATANODE"
		XrefId	"15205"
		Label	"Hes1"
		SourcePathway	"mmu_Maturity onset diabetes of the young.gpml; mmu_Notch signaling pathway.gpml"
		XrefDatasource	"Entrez Gene"
		GraphId	"c4ae0; c07e3"
	]
	node [
		id	724530827
		identifier	"L:227620"
		XrefStatus	"mapped"
		SourceDir	"Mmu-KEGG_20110518"
		canonicalName	"Uap1l1"
		ObjectType	"DATANODE"
		XrefId	"227620"
		SourcePathway	"mmu_Amino sugar and nucleotide sugar metabolism.gpml"
		XrefDatasource	"Entrez Gene"
		GraphId	"ab462"
	]
	node [
		id	727330445
		identifier	"L:258598"
		XrefStatus	"mapped"
		SourceDir	"Mmu-KEGG_20110518"
		canonicalName	"Olfr828"
		ObjectType	"DATANODE"
		XrefId	"258598"
		Label	"Olfr828"
		SourcePathway	"mmu_Olfactory transduction.gpml"
		XrefDatasource	"Entrez Gene"
		GraphId	"c6939"
	]
	node [
		id	439010018
		identifier	"L:22330"
		XrefStatus	"mapped"
		SourceDir	"Mmu-KEGG_20110518"
		canonicalName	"Vcl"
		ObjectType	"DATANODE"
		XrefId	"22330"
		Label	"Vcl"
		SourcePathway	"mmu_Regulation of actin cytoskeleton.gpml; mmu_Focal adhesion.gpml; mmu_Adherens junction.gpml; mmu_Bacterial invasion of epithelial cells.gpml"
		XrefDatasource	"Entrez Gene"
		GraphId	"a1556; f96f9; b46b2; b8c51; fc03f; e063a"
	]
	node [
		id	727330444
		identifier	"L:258597"
		XrefStatus	"mapped"
		SourceDir	"Mmu-KEGG_20110518"
		canonicalName	"Olfr716"
		ObjectType	"DATANODE"
		XrefId	"258597"
		Label	"Olfr716"
		SourcePathway	"mmu_Olfactory transduction.gpml"
		XrefDatasource	"Entrez Gene"
		GraphId	"a5d97"
	]
	node [
		id	438295100
		identifier	"L:19354"
		XrefStatus	"mapped"
		SourceDir	"Mmu-KEGG_20110518"
		canonicalName	"Rac2"
		ObjectType	"DATANODE"
		XrefId	"19354"
		Label	"Rac2"
		SourcePathway	"mmu_Fc gamma R-mediated phagocytosis.gpml; mmu_Chemokine signaling pathway.gpml; mmu_Axon guidance.gpml; mmu_Fc epsilon RI signaling pathway.gpml; mmu_Regulation of actin cytoskeleton.gpml; mmu_Natural killer cell mediated cytotoxicity.gpml; mmu_Colorectal cancer.gpml; mmu_MAPK signaling pathway.gpml; mmu_Pancreatic cancer.gpml; mmu_Wnt signaling pathway.gpml; mmu_Leukocyte transendothelial migration.gpml; mmu_Pathways in cancer.gpml; mmu_Focal adhesion.gpml; mmu_Adherens junction.gpml; mmu_VEGF signaling pathway.gpml; mmu_B cell receptor signaling pathway.gpml; mmu_Viral myocarditis.gpml"
		XrefDatasource	"Entrez Gene"
		GraphId	"b8e6b; a8634; cbb8c; b4632; c6c56; fe69c; efedb; c8191; b92bd; d0d01; b900a; c7cd1; c38e0; d3231; f7e86; cae26; aaba8; ed1e8; fef91; a9691; fba71; f7c52; bc9c3"
	]
	node [
		id	439010023
		identifier	"L:22335"
		XrefStatus	"mapped"
		SourceDir	"Mmu-KEGG_20110518"
		canonicalName	"Vdac3"
		ObjectType	"DATANODE"
		XrefId	"22335"
		SourcePathway	"mmu_Parkinson's disease.gpml"
		XrefDatasource	"Entrez Gene"
		GraphId	"d30a6"
	]
	node [
		id	726312459
		identifier	"L:245000"
		XrefStatus	"mapped"
		SourceDir	"Mmu-KEGG_20110518"
		canonicalName	"Atr"
		ObjectType	"DATANODE"
		XrefId	"245000"
		SourcePathway	"mmu_Cell cycle.gpml; mmu_p53 signaling pathway.gpml"
		XrefDatasource	"Entrez Gene"
		GraphId	"a8f2e; bf8be"
	]
	node [
		id	727330441
		identifier	"L:258594"
		XrefStatus	"mapped"
		SourceDir	"Mmu-KEGG_20110518"
		canonicalName	"Olfr710"
		ObjectType	"DATANODE"
		XrefId	"258594"
		Label	"Olfr710"
		SourcePathway	"mmu_Olfactory transduction.gpml"
		XrefDatasource	"Entrez Gene"
		GraphId	"dbd27"
	]
	node [
		id	439010022
		identifier	"L:22334"
		XrefStatus	"mapped"
		SourceDir	"Mmu-KEGG_20110518"
		canonicalName	"Vdac2"
		ObjectType	"DATANODE"
		XrefId	"22334"
		SourcePathway	"mmu_Parkinson's disease.gpml"
		XrefDatasource	"Entrez Gene"
		GraphId	"e8601"
	]
	node [
		id	727330440
		identifier	"L:258593"
		XrefStatus	"mapped"
		SourceDir	"Mmu-KEGG_20110518"
		canonicalName	"Olfr700"
		ObjectType	"DATANODE"
		XrefId	"258593"
		Label	"Olfr700"
		SourcePathway	"mmu_Olfactory transduction.gpml"
		XrefDatasource	"Entrez Gene"
		GraphId	"c7a51"
	]
	node [
		id	438295099
		identifier	"L:19353"
		XrefStatus	"mapped"
		SourceDir	"Mmu-KEGG_20110518"
		canonicalName	"Rac1"
		ObjectType	"DATANODE"
		XrefId	"19353"
		Label	"Rac1"
		SourcePathway	"mmu_Fc gamma R-mediated phagocytosis.gpml; mmu_Chemokine signaling pathway.gpml; mmu_Axon guidance.gpml; mmu_Osteoclast differentiation.gpml; mmu_Renal cell carcinoma.gpml; mmu_Fc epsilon RI signaling pathway.gpml; mmu_Regulation of actin cytoskeleton.gpml; mmu_Natural killer cell mediated cytotoxicity.gpml; mmu_Colorectal cancer.gpml; mmu_Phagosome.gpml; mmu_MAPK signaling pathway.gpml; mmu_Pancreatic cancer.gpml; mmu_Wnt signaling pathway.gpml; mmu_Toll-like receptor signaling pathway.gpml; mmu_Leukocyte transendothelial migration.gpml; mmu_Pathways in cancer.gpml; mmu_Focal adhesion.gpml; mmu_Adherens junction.gpml; mmu_Amyotrophic lateral sclerosis (ALS).gpml; mmu_VEGF signaling pathway.gpml; mmu_B cell receptor signaling pathway.gpml; mmu_Bacterial invasion of epithelial cells.gpml; mmu_Viral myocarditis.gpml; mmu_Neurotrophin signaling pathway.gpml"
		XrefDatasource	"Entrez Gene"
		GraphId	"dbb9b; a8c81; bc777; d2548; c55b4; aa30f; e3ece; aa9ba; b17bd; bf51c; d34ee; e96c5; e6597; f2832; be418; e4a7b; a61cb; a8d10; fe948; d6ebd; de6c9; eea4d; feb52; aa43a; ce16b; f8efb; d12d5; e7183; f2f13; eca7c; c36d4; eb7ad"
	]
	node [
		id	439010021
		identifier	"L:22333"
		XrefStatus	"mapped"
		SourceDir	"Mmu-KEGG_20110518"
		canonicalName	"Vdac1"
		ObjectType	"DATANODE"
		XrefId	"22333"
		SourcePathway	"mmu_Parkinson's disease.gpml"
		XrefDatasource	"Entrez Gene"
		GraphId	"b3ab7"
	]
	node [
		id	727330442
		identifier	"L:258595"
		XrefStatus	"mapped"
		SourceDir	"Mmu-KEGG_20110518"
		canonicalName	"Olfr698"
		ObjectType	"DATANODE"
		XrefId	"258595"
		Label	"Olfr698"
		SourcePathway	"mmu_Olfactory transduction.gpml"
		XrefDatasource	"Entrez Gene"
		GraphId	"d92fa"
	]
	node [
		id	727330437
		identifier	"L:258590"
		XrefStatus	"mapped"
		SourceDir	"Mmu-KEGG_20110518"
		canonicalName	"Olfr702"
		ObjectType	"DATANODE"
		XrefId	"258590"
		Label	"Olfr702"
		SourcePathway	"mmu_Olfactory transduction.gpml"
		XrefDatasource	"Entrez Gene"
		GraphId	"a7dcc"
	]
	node [
		id	439010027
		identifier	"L:22339"
		XrefStatus	"mapped"
		SourceDir	"Mmu-KEGG_20110518"
		canonicalName	"Vegfa"
		ObjectType	"DATANODE"
		XrefId	"22339"
		Label	"Vegfa"
		SourcePathway	"mmu_Renal cell carcinoma.gpml; mmu_Pancreatic cancer.gpml; mmu_Pathways in cancer.gpml; mmu_Rheumatoid arthritis.gpml; mmu_Focal adhesion.gpml; mmu_mTOR signaling pathway.gpml; mmu_VEGF signaling pathway.gpml; mmu_Cytokine-cytokine receptor interaction.gpml"
		XrefDatasource	"Entrez Gene"
		GraphId	"fe65c; d452b; e24c2; f93a0; ad8fd; f582b; a7e6f; a0cd1; f3aa8; efd17; cfd8a"
	]
	node [
		id	727330439
		identifier	"L:258592"
		XrefStatus	"mapped"
		SourceDir	"Mmu-KEGG_20110518"
		canonicalName	"Olfr697"
		ObjectType	"DATANODE"
		XrefId	"258592"
		Label	"Olfr697"
		SourcePathway	"mmu_Olfactory transduction.gpml"
		XrefDatasource	"Entrez Gene"
		GraphId	"fb2a1"
	]
	node [
		id	439010025
		identifier	"L:22337"
		XrefStatus	"mapped"
		SourceDir	"Mmu-KEGG_20110518"
		canonicalName	"Vdr"
		ObjectType	"DATANODE"
		XrefId	"22337"
		Label	"Vdr"
		SourcePathway	"mmu_Tuberculosis.gpml; mmu_Endocrine and other factor-regulated calcium reabs.gpml; mmu_Mineral absorption.gpml"
		XrefDatasource	"Entrez Gene"
		GraphId	"c94da; f54b3; fa89a"
	]
	node [
		id	700313658
		identifier	"L:170930"
		XrefStatus	"mapped"
		SourceDir	"Mmu-KEGG_20110518"
		canonicalName	"Sumo2"
		ObjectType	"DATANODE"
		XrefId	"170930"
		Label	"Sumo2"
		SourcePathway	"mmu_RNA transport.gpml"
		XrefDatasource	"Entrez Gene"
		GraphId	"f00eb; cdfc5"
	]
	node [
		id	727330438
		identifier	"L:258591"
		XrefStatus	"mapped"
		SourceDir	"Mmu-KEGG_20110518"
		canonicalName	"Olfr695"
		ObjectType	"DATANODE"
		XrefId	"258591"
		Label	"Olfr695"
		SourcePathway	"mmu_Olfactory transduction.gpml"
		XrefDatasource	"Entrez Gene"
		GraphId	"fc34c"
	]
	node [
		id	438086534
		identifier	"L:12346"
		XrefStatus	"mapped"
		SourceDir	"Mmu-KEGG_20110518"
		canonicalName	"Car1"
		ObjectType	"DATANODE"
		XrefId	"12346"
		Label	"Car1"
		SourcePathway	"mmu_Nitrogen metabolism.gpml"
		XrefDatasource	"Entrez Gene"
		GraphId	"fee3a"
	]
	node [
		id	700313664
		identifier	"L:170936"
		XrefStatus	"mapped"
		SourceDir	"Mmu-KEGG_20110518"
		ObjectType	"DATANODE"
		XrefId	"170936"
		Label	"Zfp369"
		SourcePathway	"mmu_Neurotrophin signaling pathway.gpml"
		XrefDatasource	"Entrez Gene"
		GraphId	"a5265"
	]
	node [
		id	438295105
		identifier	"L:19359"
		XrefStatus	"mapped"
		SourceDir	"Mmu-KEGG_20110518"
		canonicalName	"Rad23b"
		ObjectType	"DATANODE"
		XrefId	"19359"
		SourcePathway	"mmu_Protein processing in endoplasmic reticulum.gpml"
		XrefDatasource	"Entrez Gene"
		GraphId	"d9da6"
	]
	node [
		id	438295104
		identifier	"L:19358"
		XrefStatus	"mapped"
		SourceDir	"Mmu-KEGG_20110518"
		canonicalName	"Rad23a"
		ObjectType	"DATANODE"
		XrefId	"19358"
		SourcePathway	"mmu_Protein processing in endoplasmic reticulum.gpml"
		XrefDatasource	"Entrez Gene"
		GraphId	"acf92"
	]
	node [
		id	438086537
		identifier	"L:12349"
		XrefStatus	"mapped"
		SourceDir	"Mmu-KEGG_20110518"
		canonicalName	"Car2"
		ObjectType	"DATANODE"
		XrefId	"12349"
		Label	"Car2"
		SourcePathway	"mmu_Nitrogen metabolism.gpml"
		XrefDatasource	"Entrez Gene"
		GraphId	"c783a"
	]
	node [
		id	438295128
		identifier	"L:19361"
		XrefStatus	"mapped"
		SourceDir	"Mmu-KEGG_20110518"
		ObjectType	"DATANODE"
		XrefId	"19361"
		Label	"Rad51"
		SourcePathway	"mmu_Pancreatic cancer.gpml"
		XrefDatasource	"Entrez Gene"
		GraphId	"cd61b"
	]
	node [
		id	442825188
		identifier	"L:66530"
		XrefStatus	"mapped"
		SourceDir	"Mmu-KEGG_20110518"
		canonicalName	"Ubxn6"
		ObjectType	"DATANODE"
		XrefId	"66530"
		Label	"Ubxn6"
		SourcePathway	"mmu_Protein processing in endoplasmic reticulum.gpml"
		XrefDatasource	"Entrez Gene"
		GraphId	"cb306"
	]
	node [
		id	442886882
		identifier	"L:68794"
		XrefStatus	"mapped"
		SourceDir	"Mmu-KEGG_20110518"
		ObjectType	"DATANODE"
		XrefId	"68794"
		Label	"Flnc"
		SourcePathway	"mmu_MAPK signaling pathway.gpml"
		XrefDatasource	"Entrez Gene"
		GraphId	"edd39"
	]
	node [
		id	442852197
		identifier	"L:67268"
		XrefStatus	"mapped"
		SourceDir	"Mmu-KEGG_20110518"
		canonicalName	"2900073G15Rik"
		ObjectType	"DATANODE"
		XrefId	"67268"
		Label	"2900073G15Rik"
		SourcePathway	"mmu_Regulation of actin cytoskeleton.gpml; mmu_Leukocyte transendothelial migration.gpml; mmu_Focal adhesion.gpml; mmu_Tight junction.gpml"
		XrefDatasource	"Entrez Gene"
		GraphId	"e7ee8; f0716; e686c; c80b3; daab5"
	]
	node [
		id	442828231
		identifier	"L:66885"
		XrefStatus	"mapped"
		SourceDir	"Mmu-KEGG_20110518"
		canonicalName	"Acadsb"
		ObjectType	"DATANODE"
		XrefId	"66885"
		Label	"Acadsb"
		SourcePathway	"mmu_Fatty acid metabolism.gpml; mmu_Valine, leucine and isoleucine degradation.gpml"
		XrefDatasource	"Entrez Gene"
		GraphId	"bff7b; a36dd; ad513; f9ee1"
	]
	node [
		id	438295135
		identifier	"L:19368"
		XrefStatus	"mapped"
		SourceDir	"Mmu-KEGG_20110518"
		canonicalName	"Raet1d"
		ObjectType	"DATANODE"
		XrefId	"19368"
		SourcePathway	"mmu_Natural killer cell mediated cytotoxicity.gpml"
		XrefDatasource	"Entrez Gene"
		GraphId	"c0fc7; df445; aa5e8"
	]
	node [
		id	438086559
		identifier	"L:12350"
		XrefStatus	"mapped"
		SourceDir	"Mmu-KEGG_20110518"
		canonicalName	"Car3"
		ObjectType	"DATANODE"
		XrefId	"12350"
		Label	"Car3"
		SourcePathway	"mmu_Nitrogen metabolism.gpml"
		XrefDatasource	"Entrez Gene"
		GraphId	"e1a6f"
	]
	node [
		id	694050947
		identifier	"L:107272"
		XrefStatus	"mapped"
		SourceDir	"Mmu-KEGG_20110518"
		ObjectType	"DATANODE"
		XrefId	"107272"
		SourcePathway	"mmu_Vitamin B6 metabolism.gpml; mmu_Glycine, serine and threonine metabolism.gpml"
		XrefDatasource	"Entrez Gene"
		GraphId	"cb7c6; ff615"
	]
	node [
		id	438086560
		identifier	"L:12351"
		XrefStatus	"mapped"
		SourceDir	"Mmu-KEGG_20110518"
		canonicalName	"Car4"
		ObjectType	"DATANODE"
		XrefId	"12351"
		Label	"Car4"
		SourcePathway	"mmu_Nitrogen metabolism.gpml"
		XrefDatasource	"Entrez Gene"
		GraphId	"c8867"
	]
	node [
		id	694050946
		identifier	"L:107271"
		XrefStatus	"mapped"
		SourceDir	"Mmu-KEGG_20110518"
		canonicalName	"Yars"
		ObjectType	"DATANODE"
		XrefId	"107271"
		SourcePathway	"mmu_Aminoacyl-tRNA biosynthesis.gpml"
		XrefDatasource	"Entrez Gene"
		GraphId	"a3579"
	]
	node [
		id	438086561
		identifier	"L:12352"
		XrefStatus	"mapped"
		SourceDir	"Mmu-KEGG_20110518"
		canonicalName	"Car5a"
		ObjectType	"DATANODE"
		XrefId	"12352"
		Label	"Car5a"
		SourcePathway	"mmu_Nitrogen metabolism.gpml"
		XrefDatasource	"Entrez Gene"
		GraphId	"bf8b5"
	]
	node [
		id	438086562
		identifier	"L:12353"
		XrefStatus	"mapped"
		SourceDir	"Mmu-KEGG_20110518"
		canonicalName	"Car6"
		ObjectType	"DATANODE"
		XrefId	"12353"
		Label	"Car6"
		SourcePathway	"mmu_Nitrogen metabolism.gpml"
		XrefDatasource	"Entrez Gene"
		GraphId	"a5f3a"
	]
	node [
		id	839788554
		identifier	"L:631286"
		XrefStatus	"mapped"
		SourceDir	"Mmu-KEGG_20110518"
		canonicalName	"Acp1; low molecular weight phosphotyrosine protein phosphatase-like"
		ObjectType	"DATANODE"
		XrefId	"631286"
		Label	"low molecular weight phosphotyrosine protein phosphatase-like"
		SourcePathway	"mmu_Adherens junction.gpml; mmu_Riboflavin metabolism.gpml"
		XrefDatasource	"Entrez Gene"
		GraphId	"e8746; bf628; a07b9"
	]
	node [
		id	443803494
		identifier	"L:78038"
		XrefStatus	"mapped"
		SourceDir	"Mmu-KEGG_20110518"
		ObjectType	"DATANODE"
		XrefId	"78038"
		Label	"Mccc2"
		SourcePathway	"mmu_Valine, leucine and isoleucine degradation.gpml"
		XrefDatasource	"Entrez Gene"
		GraphId	"bf53d"
	]
	node [
		id	438086563
		identifier	"L:12354"
		XrefStatus	"mapped"
		SourceDir	"Mmu-KEGG_20110518"
		canonicalName	"Car7"
		ObjectType	"DATANODE"
		XrefId	"12354"
		SourcePathway	"mmu_Nitrogen metabolism.gpml"
		XrefDatasource	"Entrez Gene"
		GraphId	"d2689"
	]
	node [
		id	438086568
		identifier	"L:12359"
		XrefStatus	"mapped"
		SourceDir	"Mmu-KEGG_20110518"
		ObjectType	"DATANODE"
		XrefId	"12359"
		SourcePathway	"mmu_Tryptophan metabolism.gpml"
		XrefDatasource	"Entrez Gene"
		GraphId	"c18e7"
	]
	node [
		id	723395084
		identifier	"L:210274"
		XrefStatus	"mapped"
		SourceDir	"Mmu-KEGG_20110518"
		canonicalName	"Shank2"
		ObjectType	"DATANODE"
		XrefId	"210274"
		Label	"Shank2"
		SourcePathway	"mmu_Glutamatergic synapse.gpml"
		XrefDatasource	"Entrez Gene"
		GraphId	"f808d"
	]
	node [
		id	438295136
		identifier	"L:19369"
		XrefStatus	"mapped"
		SourceDir	"Mmu-KEGG_20110518"
		canonicalName	"Raet1d"
		ObjectType	"DATANODE"
		XrefId	"19369"
		SourcePathway	"mmu_Natural killer cell mediated cytotoxicity.gpml"
		XrefDatasource	"Entrez Gene"
		GraphId	"c0fc7; df445; aa5e8"
	]
	node [
		id	438295166
		identifier	"L:19378"
		XrefStatus	"mapped"
		SourceDir	"Mmu-KEGG_20110518"
		canonicalName	"Aldh1a2"
		ObjectType	"DATANODE"
		XrefId	"19378"
		Label	"Aldh1a2"
		SourcePathway	"mmu_Retinol metabolism.gpml"
		XrefDatasource	"Entrez Gene"
		GraphId	"bdab6; f814b"
	]
	node [
		id	726312527
		identifier	"L:245026"
		XrefStatus	"mapped"
		SourceDir	"Mmu-KEGG_20110518"
		canonicalName	"Col6a6"
		ObjectType	"DATANODE"
		XrefId	"245026"
		SourcePathway	"mmu_ECM-receptor interaction.gpml"
		XrefDatasource	"Entrez Gene"
		GraphId	"ebca1; d2e8b; c5b0f"
	]
	node [
		id	442828266
		identifier	"L:66899"
		XrefStatus	"mapped"
		SourceDir	"Mmu-KEGG_20110518"
		canonicalName	"Fip1l1"
		ObjectType	"DATANODE"
		XrefId	"66899"
		Label	"Fip1l1"
		SourcePathway	"mmu_mRNA surveillance pathway.gpml"
		XrefDatasource	"Entrez Gene"
		GraphId	"c0637"
	]
	node [
		id	439009964
		identifier	"L:22318"
		XrefStatus	"mapped"
		SourceDir	"Mmu-KEGG_20110518"
		canonicalName	"Vamp2"
		ObjectType	"DATANODE"
		XrefId	"22318"
		Label	"Vamp2"
		SourcePathway	"mmu_Vasopressin-regulated water reabsorption.gpml; mmu_Salivary secretion.gpml"
		XrefDatasource	"Entrez Gene"
		GraphId	"e9e51; a272f"
	]
	node [
		id	438295158
		identifier	"L:19370"
		XrefStatus	"mapped"
		SourceDir	"Mmu-KEGG_20110518"
		canonicalName	"Raet1e"
		ObjectType	"DATANODE"
		XrefId	"19370"
		SourcePathway	"mmu_Natural killer cell mediated cytotoxicity.gpml"
		XrefDatasource	"Entrez Gene"
		GraphId	"a6629; c6077"
	]
	node [
		id	438086591
		identifier	"L:12361"
		XrefStatus	"mapped"
		SourceDir	"Mmu-KEGG_20110518"
		ObjectType	"DATANODE"
		XrefId	"12361"
		Label	"Cask"
		SourcePathway	"mmu_Tight junction.gpml"
		XrefDatasource	"Entrez Gene"
		GraphId	"f16ca"
	]
	node [
		id	723610411
		identifier	"L:217995"
		XrefStatus	"mapped"
		SourceDir	"Mmu-KEGG_20110518"
		canonicalName	"Heatr1"
		ObjectType	"DATANODE"
		XrefId	"217995"
		SourcePathway	"mmu_Ribosome biogenesis in eukaryotes.gpml"
		XrefDatasource	"Entrez Gene"
		GraphId	"f9954"
	]
	node [
		id	438174912
		identifier	"L:15233"
		XrefStatus	"mapped"
		SourceDir	"Mmu-KEGG_20110518"
		ObjectType	"DATANODE"
		XrefId	"15233"
		SourcePathway	"mmu_Tyrosine metabolism.gpml"
		XrefDatasource	"Entrez Gene"
		GraphId	"b04b7"
	]
	node [
		id	442852284
		identifier	"L:67292"
		XrefStatus	"mapped"
		SourceDir	"Mmu-KEGG_20110518"
		ObjectType	"DATANODE"
		XrefId	"67292"
		Label	"Pigc"
		SourcePathway	"mmu_Glycosylphosphatidylinositol(GPI)-anchor biosynthe.gpml"
		XrefDatasource	"Entrez Gene"
		GraphId	"e9361"
	]
	node [
		id	725509160
		identifier	"L:239134"
		XrefStatus	"mapped"
		SourceDir	"Mmu-KEGG_20110518"
		canonicalName	"Gucy1b2"
		ObjectType	"DATANODE"
		XrefId	"239134"
		Label	"Gucy1b2"
		SourcePathway	"mmu_Gap junction.gpml; mmu_Long-term depression.gpml; mmu_Purine metabolism.gpml"
		XrefDatasource	"Entrez Gene"
		GraphId	"f2e8d; c348a; beb83"
	]
	node [
		id	438174913
		identifier	"L:15234"
		XrefStatus	"mapped"
		SourceDir	"Mmu-KEGG_20110518"
		canonicalName	"Hgf"
		ObjectType	"DATANODE"
		XrefId	"15234"
		SourcePathway	"mmu_Renal cell carcinoma.gpml; mmu_Melanoma.gpml; mmu_Pathways in cancer.gpml; mmu_Focal adhesion.gpml; mmu_Malaria.gpml; mmu_Cytokine-cytokine receptor interaction.gpml"
		XrefDatasource	"Entrez Gene"
		GraphId	"cec5d; f3b56; b47ec; cc32f; c79e2; fb231"
	]
	node [
		id	723632331
		identifier	"L:218138"
		XrefStatus	"mapped"
		SourceDir	"Mmu-KEGG_20110518"
		ObjectType	"DATANODE"
		XrefId	"218138"
		SourcePathway	"mmu_Amino sugar and nucleotide sugar metabolism.gpml; mmu_Fructose and mannose metabolism.gpml"
		XrefDatasource	"Entrez Gene"
		GraphId	"e4b1e; b7891"
	]
	node [
		id	438268259
		identifier	"L:18679"
		XrefStatus	"mapped"
		SourceDir	"Mmu-KEGG_20110518"
		canonicalName	"Phka1"
		ObjectType	"DATANODE"
		XrefId	"18679"
		Label	"Phka1"
		SourcePathway	"mmu_Insulin signaling pathway.gpml; mmu_Calcium signaling pathway.gpml"
		XrefDatasource	"Entrez Gene"
		GraphId	"ebed0; c8d3f"
	]
	node [
		id	438174918
		identifier	"L:15239"
		XrefStatus	"mapped"
		SourceDir	"Mmu-KEGG_20110518"
		canonicalName	"Hgs"
		ObjectType	"DATANODE"
		XrefId	"15239"
		SourcePathway	"mmu_Endocytosis.gpml"
		XrefDatasource	"Entrez Gene"
		GraphId	"be1df"
	]
	node [
		id	727330353
		identifier	"L:258569"
		XrefStatus	"mapped"
		SourceDir	"Mmu-KEGG_20110518"
		canonicalName	"Olfr459"
		ObjectType	"DATANODE"
		XrefId	"258569"
		Label	"Olfr459"
		SourcePathway	"mmu_Olfactory transduction.gpml"
		XrefDatasource	"Entrez Gene"
		GraphId	"bbe0f"
	]
	node [
		id	438086472
		identifier	"L:12326"
		XrefStatus	"mapped"
		SourceDir	"Mmu-KEGG_20110518"
		canonicalName	"Camk4"
		ObjectType	"DATANODE"
		XrefId	"12326"
		Label	"Camk4"
		SourcePathway	"mmu_Osteoclast differentiation.gpml; mmu_Calcium signaling pathway.gpml; mmu_Long-term potentiation.gpml; mmu_Neurotrophin signaling pathway.gpml"
		XrefDatasource	"Entrez Gene"
		GraphId	"d903a; ee538; d366b; e7c09"
	]
	node [
		id	727330352
		identifier	"L:258568"
		XrefStatus	"mapped"
		SourceDir	"Mmu-KEGG_20110518"
		canonicalName	"Olfr1457"
		ObjectType	"DATANODE"
		XrefId	"258568"
		Label	"Olfr1457"
		SourcePathway	"mmu_Olfactory transduction.gpml"
		XrefDatasource	"Entrez Gene"
		GraphId	"c5f47"
	]
	node [
		id	443570955
		identifier	"L:70640"
		XrefStatus	"mapped"
		SourceDir	"Mmu-KEGG_20110518"
		ObjectType	"DATANODE"
		XrefId	"70640"
		Label	"Dcp2"
		SourcePathway	"mmu_RNA degradation.gpml"
		XrefDatasource	"Entrez Gene"
		GraphId	"fc7eb"
	]
	node [
		id	438086471
		identifier	"L:12325"
		XrefStatus	"mapped"
		SourceDir	"Mmu-KEGG_20110518"
		canonicalName	"Camk2g"
		ObjectType	"DATANODE"
		XrefId	"12325"
		Label	"Camk2g"
		SourcePathway	"mmu_ErbB signaling pathway.gpml; mmu_Tuberculosis.gpml; mmu_Gastric acid secretion.gpml; mmu_Oocyte meiosis.gpml; mmu_Wnt signaling pathway.gpml; mmu_Olfactory transduction.gpml; mmu_Melanogenesis.gpml; mmu_GnRH signaling pathway.gpml; mmu_Calcium signaling pathway.gpml; mmu_Glioma.gpml; mmu_Long-term potentiation.gpml; mmu_Neurotrophin signaling pathway.gpml"
		XrefDatasource	"Entrez Gene"
		GraphId	"c76da; cf083; b9ff6; dc681; d9870; e0505; fd255; ee5a4; dddaf; be4a6; c32e6; d137d; f0e83; fe215"
	]
	node [
		id	439186944
		identifier	"L:28169"
		XrefStatus	"mapped"
		SourceDir	"Mmu-KEGG_20110518"
		canonicalName	"Agpat3"
		ObjectType	"DATANODE"
		XrefId	"28169"
		Label	"Agpat3"
		SourcePathway	"mmu_Glycerolipid metabolism.gpml; mmu_Glycerophospholipid metabolism.gpml"
		XrefDatasource	"Entrez Gene"
		GraphId	"ccbf2; c8909; d7abb"
	]
	node [
		id	438086469
		identifier	"L:12323"
		XrefStatus	"mapped"
		SourceDir	"Mmu-KEGG_20110518"
		canonicalName	"Camk2b"
		ObjectType	"DATANODE"
		XrefId	"12323"
		Label	"Camk2b"
		SourcePathway	"mmu_ErbB signaling pathway.gpml; mmu_Tuberculosis.gpml; mmu_Gastric acid secretion.gpml; mmu_Oocyte meiosis.gpml; mmu_Wnt signaling pathway.gpml; mmu_Olfactory transduction.gpml; mmu_Melanogenesis.gpml; mmu_GnRH signaling pathway.gpml; mmu_Calcium signaling pathway.gpml; mmu_Glioma.gpml; mmu_Long-term potentiation.gpml; mmu_Neurotrophin signaling pathway.gpml"
		XrefDatasource	"Entrez Gene"
		GraphId	"a6580; cd111; bd1ce; a01da; badf7; c9759; fbd29; c7758; c237b; e206e; c7bd5; b8071; e1629; c8b7d"
	]
	node [
		id	438086468
		identifier	"L:12322"
		XrefStatus	"mapped"
		SourceDir	"Mmu-KEGG_20110518"
		canonicalName	"Camk2a"
		ObjectType	"DATANODE"
		XrefId	"12322"
		Label	"Camk2a"
		SourcePathway	"mmu_ErbB signaling pathway.gpml; mmu_Tuberculosis.gpml; mmu_Gastric acid secretion.gpml; mmu_Oocyte meiosis.gpml; mmu_Wnt signaling pathway.gpml; mmu_Olfactory transduction.gpml; mmu_Melanogenesis.gpml; mmu_GnRH signaling pathway.gpml; mmu_Calcium signaling pathway.gpml; mmu_Glioma.gpml; mmu_Long-term potentiation.gpml; mmu_Neurotrophin signaling pathway.gpml"
		XrefDatasource	"Entrez Gene"
		GraphId	"ff117; c35b5; d869f; a9f9a; e348f; fe717; aa11f; cb510; a1a3d; c802e; ece61; b16cf; a9b85; c0a7c"
	]
	node [
		id	839880716
		identifier	"L:634555"
		XrefStatus	"mapped"
		SourceDir	"Mmu-KEGG_20110518"
		canonicalName	"Nup37"
		ObjectType	"DATANODE"
		XrefId	"634555"
		SourcePathway	"mmu_RNA transport.gpml"
		XrefDatasource	"Entrez Gene"
		GraphId	"d2749"
	]
	node [
		id	442828044
		identifier	"L:66824"
		XrefStatus	"mapped"
		SourceDir	"Mmu-KEGG_20110518"
		canonicalName	"Pycard"
		ObjectType	"DATANODE"
		XrefId	"66824"
		Label	"Pycard"
		SourcePathway	"mmu_NOD-like receptor signaling pathway.gpml; mmu_Cytosolic DNA-sensing pathway.gpml"
		XrefDatasource	"Entrez Gene"
		GraphId	"e845f; fbf5f; fd005; d23d2"
	]
	node [
		id	442828046
		identifier	"L:66826"
		XrefStatus	"mapped"
		SourceDir	"Mmu-KEGG_20110518"
		canonicalName	"Taz"
		ObjectType	"DATANODE"
		XrefId	"66826"
		SourcePathway	"mmu_Glycerophospholipid metabolism.gpml"
		XrefDatasource	"Entrez Gene"
		GraphId	"a5aed"
	]
	node [
		id	442886700
		identifier	"L:68738"
		XrefStatus	"mapped"
		SourceDir	"Mmu-KEGG_20110518"
		canonicalName	"Acss1"
		ObjectType	"DATANODE"
		XrefId	"68738"
		Label	"Acss1"
		SourcePathway	"mmu_Propanoate metabolism.gpml; mmu_Glycolysis Gluconeogenesis.gpml; mmu_Pyruvate metabolism.gpml"
		XrefDatasource	"Entrez Gene"
		GraphId	"b09fe; f2eb5; eb390; c9599; c74f0"
	]
	node [
		id	812262510
		identifier	"L:547349"
		XrefStatus	"unmapped"
		SourceDir	"Mmu-KEGG_20110518"
		canonicalName	"MHC class I family member"
		ObjectType	"DATANODE"
		XrefId	"547349"
		Label	"MHC class I family member"
		SourcePathway	"mmu_Allograft rejection.gpml; mmu_Cell adhesion molecules (CAMs).gpml; mmu_Type I diabetes mellitus.gpml; mmu_Graft-versus-host disease.gpml; mmu_Antigen processing and presentation.gpml; mmu_Autoimmune thyroid disease.gpml; mmu_Viral myocarditis.gpml"
		XrefDatasource	"Entrez Gene"
		GraphId	"a98f2; da52c; ba785; bcaf0; a72f1; e29c4; c125b; bb524; ab95e; a0a91; e6cdc; c8435; ea49d; a6131; ee126"
	]
	node [
		id	727330350
		identifier	"L:258566"
		XrefStatus	"mapped"
		SourceDir	"Mmu-KEGG_20110518"
		canonicalName	"Olfr1002"
		ObjectType	"DATANODE"
		XrefId	"258566"
		Label	"Olfr1002"
		SourcePathway	"mmu_Olfactory transduction.gpml"
		XrefDatasource	"Entrez Gene"
		GraphId	"beca7"
	]
	node [
		id	438295196
		identifier	"L:19387"
		XrefStatus	"mapped"
		SourceDir	"Mmu-KEGG_20110518"
		ObjectType	"DATANODE"
		XrefId	"19387"
		Label	"Rangap1"
		SourcePathway	"mmu_RNA transport.gpml"
		XrefDatasource	"Entrez Gene"
		GraphId	"eb6de"
	]
	node [
		id	727330348
		identifier	"L:258564"
		XrefStatus	"mapped"
		SourceDir	"Mmu-KEGG_20110518"
		canonicalName	"Olfr1015"
		ObjectType	"DATANODE"
		XrefId	"258564"
		Label	"Olfr1015"
		SourcePathway	"mmu_Olfactory transduction.gpml"
		XrefDatasource	"Entrez Gene"
		GraphId	"c7e25"
	]
	node [
		id	727330349
		identifier	"L:258565"
		XrefStatus	"mapped"
		SourceDir	"Mmu-KEGG_20110518"
		canonicalName	"Olfr1009"
		ObjectType	"DATANODE"
		XrefId	"258565"
		Label	"Olfr1009"
		SourcePathway	"mmu_Olfactory transduction.gpml"
		XrefDatasource	"Entrez Gene"
		GraphId	"fa5e7"
	]
	node [
		id	727330346
		identifier	"L:258562"
		XrefStatus	"mapped"
		SourceDir	"Mmu-KEGG_20110518"
		canonicalName	"Olfr1014"
		ObjectType	"DATANODE"
		XrefId	"258562"
		Label	"Olfr1014"
		SourcePathway	"mmu_Olfactory transduction.gpml"
		XrefDatasource	"Entrez Gene"
		GraphId	"ebd3b"
	]
	node [
		id	438295193
		identifier	"L:19384"
		XrefStatus	"mapped"
		SourceDir	"Mmu-KEGG_20110518"
		canonicalName	"Ran"
		ObjectType	"DATANODE"
		XrefId	"19384"
		SourcePathway	"mmu_RNA transport.gpml; mmu_Ribosome biogenesis in eukaryotes.gpml"
		XrefDatasource	"Entrez Gene"
		GraphId	"a6083; b8682; fbeaf; abb6d; fb59b; a6acc; fa2f9; b80d8; bfab1; f2996"
	]
	node [
		id	438268283
		identifier	"L:18682"
		XrefStatus	"mapped"
		SourceDir	"Mmu-KEGG_20110518"
		canonicalName	"Phkg1"
		ObjectType	"DATANODE"
		XrefId	"18682"
		Label	"Phkg1"
		SourcePathway	"mmu_Insulin signaling pathway.gpml; mmu_Calcium signaling pathway.gpml"
		XrefDatasource	"Entrez Gene"
		GraphId	"e55b5; b9e1e"
	]
	node [
		id	727330347
		identifier	"L:258563"
		XrefStatus	"mapped"
		SourceDir	"Mmu-KEGG_20110518"
		canonicalName	"Olfr1006"
		ObjectType	"DATANODE"
		XrefId	"258563"
		Label	"Olfr1006"
		SourcePathway	"mmu_Olfactory transduction.gpml"
		XrefDatasource	"Entrez Gene"
		GraphId	"a0314"
	]
	node [
		id	438295195
		identifier	"L:19386"
		XrefStatus	"mapped"
		SourceDir	"Mmu-KEGG_20110518"
		canonicalName	"Ranbp2"
		ObjectType	"DATANODE"
		XrefId	"19386"
		Label	"Ranbp2"
		SourcePathway	"mmu_RNA transport.gpml"
		XrefDatasource	"Entrez Gene"
		GraphId	"fe035"
	]
	node [
		id	727330344
		identifier	"L:258560"
		XrefStatus	"mapped"
		SourceDir	"Mmu-KEGG_20110518"
		canonicalName	"Olfr843"
		ObjectType	"DATANODE"
		XrefId	"258560"
		Label	"Olfr843"
		SourcePathway	"mmu_Olfactory transduction.gpml"
		XrefDatasource	"Entrez Gene"
		GraphId	"bc435"
	]
	node [
		id	438174942
		identifier	"L:15242"
		XrefStatus	"mapped"
		SourceDir	"Mmu-KEGG_20110518"
		canonicalName	"Hhex"
		ObjectType	"DATANODE"
		XrefId	"15242"
		SourcePathway	"mmu_Maturity onset diabetes of the young.gpml"
		XrefDatasource	"Entrez Gene"
		GraphId	"bdd99"
	]
	node [
		id	727330345
		identifier	"L:258561"
		XrefStatus	"mapped"
		SourceDir	"Mmu-KEGG_20110518"
		canonicalName	"Olfr1012"
		ObjectType	"DATANODE"
		XrefId	"258561"
		Label	"Olfr1012"
		SourcePathway	"mmu_Olfactory transduction.gpml"
		XrefDatasource	"Entrez Gene"
		GraphId	"e4d36"
	]
	node [
		id	438174945
		identifier	"L:15245"
		XrefStatus	"mapped"
		SourceDir	"Mmu-KEGG_20110518"
		canonicalName	"Hhip"
		ObjectType	"DATANODE"
		XrefId	"15245"
		Label	"Hhip"
		SourcePathway	"mmu_Basal cell carcinoma.gpml; mmu_Hedgehog signaling pathway.gpml; mmu_Pathways in cancer.gpml"
		XrefDatasource	"Entrez Gene"
		GraphId	"c287c; f1805; f162a"
	]
	node [
		id	727330321
		identifier	"L:258558"
		XrefStatus	"unmapped"
		SourceDir	"Mmu-KEGG_20110518"
		canonicalName	"Olfr837"
		ObjectType	"DATANODE"
		XrefId	"258558"
		Label	"Olfr837"
		SourcePathway	"mmu_Olfactory transduction.gpml"
		XrefDatasource	"Entrez Gene"
		GraphId	"d4fa2"
	]
	node [
		id	724589419
		identifier	"L:229512"
		XrefStatus	"mapped"
		SourceDir	"Mmu-KEGG_20110518"
		canonicalName	"Smg5"
		ObjectType	"DATANODE"
		XrefId	"229512"
		Label	"Smg5"
		SourcePathway	"mmu_mRNA surveillance pathway.gpml"
		XrefDatasource	"Entrez Gene"
		GraphId	"f7904"
	]
	node [
		id	727330320
		identifier	"L:258557"
		XrefStatus	"mapped"
		SourceDir	"Mmu-KEGG_20110518"
		canonicalName	"Olfr836"
		ObjectType	"DATANODE"
		XrefId	"258557"
		Label	"Olfr836"
		SourcePathway	"mmu_Olfactory transduction.gpml"
		XrefDatasource	"Entrez Gene"
		GraphId	"acf9e"
	]
	node [
		id	438268226
		identifier	"L:18667"
		XrefStatus	"mapped"
		SourceDir	"Mmu-KEGG_20110518"
		canonicalName	"Pgr"
		ObjectType	"DATANODE"
		XrefId	"18667"
		SourcePathway	"mmu_Progesterone-mediated oocyte maturation.gpml"
		XrefDatasource	"Entrez Gene"
		GraphId	"c518b"
	]
	node [
		id	727330322
		identifier	"L:258559"
		XrefStatus	"mapped"
		SourceDir	"Mmu-KEGG_20110518"
		canonicalName	"Olfr830"
		ObjectType	"DATANODE"
		XrefId	"258559"
		Label	"Olfr830"
		SourcePathway	"mmu_Olfactory transduction.gpml"
		XrefDatasource	"Entrez Gene"
		GraphId	"c1399"
	]
	node [
		id	438086501
		identifier	"L:12334"
		XrefStatus	"mapped"
		SourceDir	"Mmu-KEGG_20110518"
		canonicalName	"Capn2"
		ObjectType	"DATANODE"
		XrefId	"12334"
		Label	"Capn2"
		SourcePathway	"mmu_Apoptosis.gpml; mmu_Focal adhesion.gpml; mmu_Alzheimer's disease.gpml; mmu_Protein processing in endoplasmic reticulum.gpml"
		XrefDatasource	"Entrez Gene"
		GraphId	"aadc2; ce997; e64ad; bb5d8"
	]
	node [
		id	438086500
		identifier	"L:12333"
		XrefStatus	"mapped"
		SourceDir	"Mmu-KEGG_20110518"
		canonicalName	"Capn1"
		ObjectType	"DATANODE"
		XrefId	"12333"
		SourcePathway	"mmu_Apoptosis.gpml; mmu_Alzheimer's disease.gpml; mmu_Protein processing in endoplasmic reticulum.gpml"
		XrefDatasource	"Entrez Gene"
		GraphId	"beec9; d5986; d0018"
	]
	node [
		id	445532455
		identifier	"L:94176"
		XrefStatus	"mapped"
		SourceDir	"Mmu-KEGG_20110518"
		canonicalName	"Dock2"
		ObjectType	"DATANODE"
		XrefId	"94176"
		Label	"Dock2"
		SourcePathway	"mmu_Fc gamma R-mediated phagocytosis.gpml"
		XrefDatasource	"Entrez Gene"
		GraphId	"efc76"
	]
	node [
		id	725509127
		identifier	"L:239122"
		XrefStatus	"mapped"
		SourceDir	"Mmu-KEGG_20110518"
		canonicalName	"Setdb2"
		ObjectType	"DATANODE"
		XrefId	"239122"
		Label	"Setdb2"
		SourcePathway	"mmu_Lysine degradation.gpml"
		XrefDatasource	"Entrez Gene"
		GraphId	"e5d76; d260c; c7a77"
	]
	node [
		id	693938547
		identifier	"L:103988"
		XrefStatus	"mapped"
		SourceDir	"Mmu-KEGG_20110518"
		canonicalName	"Gck"
		ObjectType	"DATANODE"
		XrefId	"103988"
		Label	"Gck"
		SourcePathway	"mmu_Amino sugar and nucleotide sugar metabolism.gpml; mmu_Butirosin and neomycin biosynthesis.gpml; mmu_Starch and sucrose metabolism.gpml; mmu_Galactose metabolism.gpml; mmu_Insulin signaling pathway.gpml; mmu_Maturity onset diabetes of the young.gpml; mmu_Glycolysis Gluconeogenesis.gpml; mmu_Type II diabetes mellitus.gpml"
		XrefDatasource	"Entrez Gene"
		GraphId	"fb5f5; bca94; f35f6; ffe80; c2d0d; afbf5; ba671; d6958; e8717; f0fd9"
	]
	node [
		id	443601584
		identifier	"L:71701"
		XrefStatus	"mapped"
		SourceDir	"Mmu-KEGG_20110518"
		ObjectType	"DATANODE"
		XrefId	"71701"
		SourcePathway	"mmu_Pyrimidine metabolism.gpml; mmu_Purine metabolism.gpml; mmu_RNA degradation.gpml"
		XrefDatasource	"Entrez Gene"
		GraphId	"de385; d6180; b7626; faaa5; c28cd; d42bd"
	]
	node [
		id	694025906
		identifier	"L:106759"
		XrefStatus	"mapped"
		SourceDir	"Mmu-KEGG_20110518"
		canonicalName	"Ticam1"
		ObjectType	"DATANODE"
		XrefId	"106759"
		Label	"Ticam1"
		SourcePathway	"mmu_Chagas disease (American trypanosomiasis).gpml; mmu_Toll-like receptor signaling pathway.gpml; mmu_Hepatitis C.gpml"
		XrefDatasource	"Entrez Gene"
		GraphId	"f10a3; a98b0; c4311"
	]
	node [
		id	757831464
		identifier	"L:379043"
		XrefStatus	"mapped"
		SourceDir	"Mmu-KEGG_20110518"
		canonicalName	"Raet1e"
		ObjectType	"DATANODE"
		XrefId	"379043"
		SourcePathway	"mmu_Natural killer cell mediated cytotoxicity.gpml"
		XrefDatasource	"Entrez Gene"
		GraphId	"a6629; c6077"
	]
	node [
		id	727330318
		identifier	"L:258555"
		XrefStatus	"mapped"
		SourceDir	"Mmu-KEGG_20110518"
		canonicalName	"Olfr862"
		ObjectType	"DATANODE"
		XrefId	"258555"
		Label	"Olfr862"
		SourcePathway	"mmu_Olfactory transduction.gpml"
		XrefDatasource	"Entrez Gene"
		GraphId	"a3cd1"
	]
	node [
		id	438268250
		identifier	"L:18670"
		XrefStatus	"mapped"
		SourceDir	"Mmu-KEGG_20110518"
		ObjectType	"DATANODE"
		XrefId	"18670"
		Label	"Abcb4"
		SourcePathway	"mmu_Bile secretion.gpml"
		XrefDatasource	"Entrez Gene"
		GraphId	"baac2"
	]
	node [
		id	438295225
		identifier	"L:19395"
		XrefStatus	"mapped"
		SourceDir	"Mmu-KEGG_20110518"
		canonicalName	"Rasgrp2"
		ObjectType	"DATANODE"
		XrefId	"19395"
		Label	"Rasgrp2"
		SourcePathway	"mmu_Chemokine signaling pathway.gpml; mmu_MAPK signaling pathway.gpml"
		XrefDatasource	"Entrez Gene"
		GraphId	"b8b7a; d6f9e"
	]
	node [
		id	727330314
		identifier	"L:258551"
		XrefStatus	"mapped"
		SourceDir	"Mmu-KEGG_20110518"
		canonicalName	"Olfr866"
		ObjectType	"DATANODE"
		XrefId	"258551"
		Label	"Olfr866"
		SourcePathway	"mmu_Olfactory transduction.gpml"
		XrefDatasource	"Entrez Gene"
		GraphId	"dd503"
	]
	node [
		id	727330315
		identifier	"L:258552"
		XrefStatus	"mapped"
		SourceDir	"Mmu-KEGG_20110518"
		canonicalName	"Olfr868"
		ObjectType	"DATANODE"
		XrefId	"258552"
		Label	"Olfr868"
		SourcePathway	"mmu_Olfactory transduction.gpml"
		XrefDatasource	"Entrez Gene"
		GraphId	"c7d0a"
	]
	node [
		id	438174972
		identifier	"L:15251"
		XrefStatus	"mapped"
		SourceDir	"Mmu-KEGG_20110518"
		canonicalName	"Hif1a"
		ObjectType	"DATANODE"
		XrefId	"15251"
		Label	"Hif1a"
		SourcePathway	"mmu_Renal cell carcinoma.gpml; mmu_Pathways in cancer.gpml; mmu_mTOR signaling pathway.gpml"
		XrefDatasource	"Entrez Gene"
		GraphId	"cc5fd; faedc; aa015; fa7d8"
	]
	node [
		id	438086411
		identifier	"L:12307"
		XrefStatus	"mapped"
		SourceDir	"Mmu-KEGG_20110518"
		ObjectType	"DATANODE"
		XrefId	"12307"
		Label	"Calb1"
		SourcePathway	"mmu_Endocrine and other factor-regulated calcium reabs.gpml"
		XrefDatasource	"Entrez Gene"
		GraphId	"cfc37"
	]
	node [
		id	442644618
		identifier	"L:60365"
		XrefStatus	"mapped"
		SourceDir	"Mmu-KEGG_20110518"
		canonicalName	"Rbm8a"
		ObjectType	"DATANODE"
		XrefId	"60365"
		Label	"Rbm8a"
		SourcePathway	"mmu_RNA transport.gpml; mmu_mRNA surveillance pathway.gpml"
		XrefDatasource	"Entrez Gene"
		GraphId	"ba394; a1294"
	]
	node [
		id	438268193
		identifier	"L:18655"
		XrefStatus	"mapped"
		SourceDir	"Mmu-KEGG_20110518"
		canonicalName	"Pgk1"
		ObjectType	"DATANODE"
		XrefId	"18655"
		SourcePathway	"mmu_Glycolysis Gluconeogenesis.gpml"
		XrefDatasource	"Entrez Gene"
		GraphId	"d1151"
	]
	node [
		id	438086408
		identifier	"L:12304"
		XrefStatus	"mapped"
		SourceDir	"Mmu-KEGG_20110518"
		ObjectType	"DATANODE"
		XrefId	"12304"
		Label	"Pdia4"
		SourcePathway	"mmu_Protein processing in endoplasmic reticulum.gpml"
		XrefDatasource	"Entrez Gene"
		GraphId	"af738"
	]
	node [
		id	438268192
		identifier	"L:18654"
		XrefStatus	"mapped"
		SourceDir	"Mmu-KEGG_20110518"
		canonicalName	"Pgf"
		ObjectType	"DATANODE"
		XrefId	"18654"
		Label	"Pgf"
		SourcePathway	"mmu_Renal cell carcinoma.gpml; mmu_Pancreatic cancer.gpml; mmu_Pathways in cancer.gpml; mmu_Rheumatoid arthritis.gpml; mmu_Focal adhesion.gpml; mmu_mTOR signaling pathway.gpml"
		XrefDatasource	"Entrez Gene"
		GraphId	"feaca; da1e0; aeaad; d7eda; dada4; a7a1c; c5393; d91e9; d5413"
	]
	node [
		id	442644616
		identifier	"L:60363"
		XrefStatus	"mapped"
		SourceDir	"Mmu-KEGG_20110518"
		canonicalName	"Cldn15"
		ObjectType	"DATANODE"
		XrefId	"60363"
		Label	"Cldn15"
		SourcePathway	"mmu_Cell adhesion molecules (CAMs).gpml; mmu_Leukocyte transendothelial migration.gpml; mmu_Tight junction.gpml"
		XrefDatasource	"Entrez Gene"
		GraphId	"de653; ae1ec; eaaeb; c855c; eca7e; ffc18; a6b5f; d114d"
	]
	node [
		id	438174848
		identifier	"L:15211"
		XrefStatus	"mapped"
		SourceDir	"Mmu-KEGG_20110518"
		canonicalName	"Hexa"
		ObjectType	"DATANODE"
		XrefId	"15211"
		Label	"Hexa"
		SourcePathway	"mmu_Amino sugar and nucleotide sugar metabolism.gpml; mmu_Glycosphingolipid biosynthesis - ganglio series.gpml; mmu_Glycosphingolipid biosynthesis - globo series.gpml; mmu_Glycosaminoglycan degradation.gpml"
		XrefDatasource	"Entrez Gene"
		GraphId	"bf2e0; b0cda; d65ba; c9707; b7df0"
	]
	node [
		id	724530799
		identifier	"L:227613"
		XrefStatus	"mapped"
		SourceDir	"Mmu-KEGG_20110518"
		ObjectType	"DATANODE"
		XrefId	"227613"
		Label	"Tubb2c"
		SourcePathway	"mmu_Gap junction.gpml; mmu_Phagosome.gpml"
		XrefDatasource	"Entrez Gene"
		GraphId	"d157e; c4e2f"
	]
	node [
		id	438174849
		identifier	"L:15212"
		XrefStatus	"mapped"
		SourceDir	"Mmu-KEGG_20110518"
		canonicalName	"Hexb"
		ObjectType	"DATANODE"
		XrefId	"15212"
		Label	"Hexb"
		SourcePathway	"mmu_Amino sugar and nucleotide sugar metabolism.gpml; mmu_Glycosphingolipid biosynthesis - ganglio series.gpml; mmu_Glycosphingolipid biosynthesis - globo series.gpml; mmu_Glycosaminoglycan degradation.gpml"
		XrefDatasource	"Entrez Gene"
		GraphId	"c1348; a0730; e18e4; e47e2; c2122"
	]
	node [
		id	438086413
		identifier	"L:12309"
		XrefStatus	"mapped"
		SourceDir	"Mmu-KEGG_20110518"
		ObjectType	"DATANODE"
		XrefId	"12309"
		Label	"S100g"
		SourcePathway	"mmu_Mineral absorption.gpml"
		XrefDatasource	"Entrez Gene"
		GraphId	"a6cee"
	]
	node [
		id	723601673
		identifier	"L:217069"
		XrefStatus	"mapped"
		SourceDir	"Mmu-KEGG_20110518"
		canonicalName	"Trim25"
		ObjectType	"DATANODE"
		XrefId	"217069"
		SourcePathway	"mmu_RIG-I-like receptor signaling pathway.gpml"
		XrefDatasource	"Entrez Gene"
		GraphId	"d7dbc"
	]
	node [
		id	445532480
		identifier	"L:94180"
		XrefStatus	"mapped"
		SourceDir	"Mmu-KEGG_20110518"
		canonicalName	"Acsbg1"
		ObjectType	"DATANODE"
		XrefId	"94180"
		Label	"Acsbg1"
		SourcePathway	"mmu_Adipocytokine signaling pathway.gpml; mmu_Fatty acid metabolism.gpml"
		XrefDatasource	"Entrez Gene"
		GraphId	"a3057; cbf10"
	]
	node [
		id	445532481
		identifier	"L:94181"
		XrefStatus	"mapped"
		SourceDir	"Mmu-KEGG_20110518"
		ObjectType	"DATANODE"
		XrefId	"94181"
		SourcePathway	"mmu_Amino sugar and nucleotide sugar metabolism.gpml"
		XrefDatasource	"Entrez Gene"
		GraphId	"a8ac4; ec832"
	]
	node [
		id	441726770
		identifier	"L:50935"
		XrefStatus	"mapped"
		SourceDir	"Mmu-KEGG_20110518"
		canonicalName	"St6galnac6"
		ObjectType	"DATANODE"
		XrefId	"50935"
		Label	"St6galnac6"
		SourcePathway	"mmu_Glycosphingolipid biosynthesis - ganglio series.gpml"
		XrefDatasource	"Entrez Gene"
		GraphId	"febb8; d06cf; d3227"
	]
	node [
		id	724435907
		identifier	"L:224092"
		XrefStatus	"mapped"
		SourceDir	"Mmu-KEGG_20110518"
		ObjectType	"DATANODE"
		XrefId	"224092"
		Label	"Lsg1"
		SourcePathway	"mmu_Ribosome biogenesis in eukaryotes.gpml"
		XrefDatasource	"Entrez Gene"
		GraphId	"c9532"
	]
	node [
		id	438086404
		identifier	"L:12300"
		XrefStatus	"mapped"
		SourceDir	"Mmu-KEGG_20110518"
		canonicalName	"Cacng2"
		ObjectType	"DATANODE"
		XrefId	"12300"
		Label	"Cacng2"
		SourcePathway	"mmu_MAPK signaling pathway.gpml; mmu_Dilated cardiomyopathy.gpml"
		XrefDatasource	"Entrez Gene"
		GraphId	"ca65d; de7c3"
	]
	node [
		id	441726765
		identifier	"L:50930"
		XrefStatus	"mapped"
		SourceDir	"Mmu-KEGG_20110518"
		canonicalName	"Tnfsf14"
		ObjectType	"DATANODE"
		XrefId	"50930"
		SourcePathway	"mmu_Cytokine-cytokine receptor interaction.gpml"
		XrefDatasource	"Entrez Gene"
		GraphId	"d6290"
	]
	node [
		id	725423543
		identifier	"L:236509"
		XrefStatus	"mapped"
		SourceDir	"Mmu-KEGG_20110518"
		canonicalName	"Olfr366"
		ObjectType	"DATANODE"
		XrefId	"236509"
		Label	"Olfr366"
		SourcePathway	"mmu_Olfactory transduction.gpml"
		XrefDatasource	"Entrez Gene"
		GraphId	"d960e"
	]
	node [
		id	438172895
		identifier	"L:15001"
		XrefStatus	"mapped"
		SourceDir	"Mmu-KEGG_20110518"
		canonicalName	"H2-Oa"
		ObjectType	"DATANODE"
		XrefId	"15001"
		Label	"H2-Oa"
		SourcePathway	"mmu_Tuberculosis.gpml; mmu_Allograft rejection.gpml; mmu_Intestinal immune network for IgA production.gpml; mmu_Cell adhesion molecules (CAMs).gpml; mmu_Type I diabetes mellitus.gpml; mmu_Rheumatoid arthritis.gpml; mmu_Systemic lupus erythematosus.gpml; mmu_Staphylococcus aureus infection.gpml; mmu_Graft-versus-host disease.gpml; mmu_Antigen processing and presentation.gpml; mmu_Autoimmune thyroid disease.gpml; mmu_Asthma.gpml; mmu_Viral myocarditis.gpml"
		XrefDatasource	"Entrez Gene"
		GraphId	"a5500; fae2a; ec8a8; d3b01; c4ce6; c077f; f9cfb; c3f33; d02e9; a4cd1; dd7b9; b0f3a; f4992; b8bb3; f3156; c77ae; ce53a; fdc1e; a2a49; f283f; e8589; be5d8; bd5aa; d7090; adcd5"
	]
	node [
		id	438172894
		identifier	"L:15000"
		XrefStatus	"mapped"
		SourceDir	"Mmu-KEGG_20110518"
		canonicalName	"H2-DMb2"
		ObjectType	"DATANODE"
		XrefId	"15000"
		Label	"H2-DMb2"
		SourcePathway	"mmu_Tuberculosis.gpml; mmu_Allograft rejection.gpml; mmu_Intestinal immune network for IgA production.gpml; mmu_Cell adhesion molecules (CAMs).gpml; mmu_Type I diabetes mellitus.gpml; mmu_Rheumatoid arthritis.gpml; mmu_Systemic lupus erythematosus.gpml; mmu_Staphylococcus aureus infection.gpml; mmu_Graft-versus-host disease.gpml; mmu_Antigen processing and presentation.gpml; mmu_Autoimmune thyroid disease.gpml; mmu_Asthma.gpml; mmu_Viral myocarditis.gpml"
		XrefDatasource	"Entrez Gene"
		GraphId	"f8127; a0418; eac96; c539a; f9271; b1591; beea6; ed99c; fb454; fd765; b3872; f3313; b12d3; a1f26; b8c78; a2d57; c20ed; d2e1a; b2cfa; b602a; a4200; b870f; fb030; e5e8f; b3300; e5a8e"
	]
	node [
		id	727330406
		identifier	"L:258580"
		XrefStatus	"mapped"
		SourceDir	"Mmu-KEGG_20110518"
		canonicalName	"Olfr1023"
		ObjectType	"DATANODE"
		XrefId	"258580"
		Label	"Olfr1023"
		SourcePathway	"mmu_Olfactory transduction.gpml"
		XrefDatasource	"Entrez Gene"
		GraphId	"f7636"
	]
	node [
		id	443803610
		identifier	"L:78070"
		XrefStatus	"mapped"
		SourceDir	"Mmu-KEGG_20110518"
		canonicalName	"Cpt1c"
		ObjectType	"DATANODE"
		XrefId	"78070"
		Label	"Cpt1c"
		SourcePathway	"mmu_Adipocytokine signaling pathway.gpml; mmu_Fatty acid metabolism.gpml"
		XrefDatasource	"Entrez Gene"
		GraphId	"be7b3; a81ce"
	]
	node [
		id	442914534
		identifier	"L:69524"
		XrefStatus	"mapped"
		SourceDir	"Mmu-KEGG_20110518"
		canonicalName	"Esam"
		ObjectType	"DATANODE"
		XrefId	"69524"
		Label	"Esam"
		SourcePathway	"mmu_Cell adhesion molecules (CAMs).gpml; mmu_Leukocyte transendothelial migration.gpml"
		XrefDatasource	"Entrez Gene"
		GraphId	"d84ea; b98c2; de13a; f320e"
	]
	node [
		id	727330407
		identifier	"L:258581"
		XrefStatus	"mapped"
		SourceDir	"Mmu-KEGG_20110518"
		canonicalName	"Olfr1030"
		ObjectType	"DATANODE"
		XrefId	"258581"
		Label	"Olfr1030"
		SourcePathway	"mmu_Olfactory transduction.gpml"
		XrefDatasource	"Entrez Gene"
		GraphId	"f697f"
	]
	node [
		id	727330410
		identifier	"L:258584"
		XrefStatus	"mapped"
		SourceDir	"Mmu-KEGG_20110518"
		canonicalName	"Olfr1101"
		ObjectType	"DATANODE"
		XrefId	"258584"
		Label	"Olfr1101"
		SourcePathway	"mmu_Olfactory transduction.gpml"
		XrefDatasource	"Entrez Gene"
		GraphId	"e96a8"
	]
	node [
		id	727330411
		identifier	"L:258585"
		XrefStatus	"mapped"
		SourceDir	"Mmu-KEGG_20110518"
		canonicalName	"Olfr1086"
		ObjectType	"DATANODE"
		XrefId	"258585"
		Label	"Olfr1086"
		SourcePathway	"mmu_Olfactory transduction.gpml"
		XrefDatasource	"Entrez Gene"
		GraphId	"fc921"
	]
	node [
		id	727330408
		identifier	"L:258582"
		XrefStatus	"mapped"
		SourceDir	"Mmu-KEGG_20110518"
		canonicalName	"Olfr1022"
		ObjectType	"DATANODE"
		XrefId	"258582"
		Label	"Olfr1022"
		SourcePathway	"mmu_Olfactory transduction.gpml"
		XrefDatasource	"Entrez Gene"
		GraphId	"dd460"
	]
	node [
		id	727330409
		identifier	"L:258583"
		XrefStatus	"mapped"
		SourceDir	"Mmu-KEGG_20110518"
		canonicalName	"Olfr1083"
		ObjectType	"DATANODE"
		XrefId	"258583"
		Label	"Olfr1083"
		SourcePathway	"mmu_Olfactory transduction.gpml"
		XrefDatasource	"Entrez Gene"
		GraphId	"c5bdf; df849"
	]
	node [
		id	438268222
		identifier	"L:18663"
		XrefStatus	"mapped"
		SourceDir	"Mmu-KEGG_20110518"
		ObjectType	"DATANODE"
		XrefId	"18663"
		Label	"Pgk2"
		SourcePathway	"mmu_Glycolysis Gluconeogenesis.gpml"
		XrefDatasource	"Entrez Gene"
		GraphId	"b5fe7"
	]
	node [
		id	727330415
		identifier	"L:258589"
		XrefStatus	"mapped"
		SourceDir	"Mmu-KEGG_20110518"
		canonicalName	"Olfr703"
		ObjectType	"DATANODE"
		XrefId	"258589"
		Label	"Olfr703"
		SourcePathway	"mmu_Olfactory transduction.gpml"
		XrefDatasource	"Entrez Gene"
		GraphId	"e4eee"
	]
	node [
		id	727330412
		identifier	"L:258586"
		XrefStatus	"mapped"
		SourceDir	"Mmu-KEGG_20110518"
		canonicalName	"Olfr1111"
		ObjectType	"DATANODE"
		XrefId	"258586"
		Label	"Olfr1111"
		SourcePathway	"mmu_Olfactory transduction.gpml"
		XrefDatasource	"Entrez Gene"
		GraphId	"b9ecf"
	]
	node [
		id	727330413
		identifier	"L:258587"
		XrefStatus	"mapped"
		SourceDir	"Mmu-KEGG_20110518"
		canonicalName	"Olfr1100"
		ObjectType	"DATANODE"
		XrefId	"258587"
		Label	"Olfr1100"
		SourcePathway	"mmu_Olfactory transduction.gpml"
		XrefDatasource	"Entrez Gene"
		GraphId	"b5a98"
	]
	node [
		id	724530805
		identifier	"L:227619"
		XrefStatus	"mapped"
		SourceDir	"Mmu-KEGG_20110518"
		canonicalName	"Man1b1"
		ObjectType	"DATANODE"
		XrefId	"227619"
		SourcePathway	"mmu_N-Glycan biosynthesis.gpml"
		XrefDatasource	"Entrez Gene"
		GraphId	"fa24f"
	]
	node [
		id	438086440
		identifier	"L:12315"
		XrefStatus	"mapped"
		SourceDir	"Mmu-KEGG_20110518"
		canonicalName	"Calm3"
		ObjectType	"DATANODE"
		XrefId	"12315"
		Label	"Calm3"
		SourcePathway	"mmu_Tuberculosis.gpml; mmu_Gastric acid secretion.gpml; mmu_Phosphatidylinositol signaling system.gpml; mmu_Oocyte meiosis.gpml; mmu_Phototransduction.gpml; mmu_Olfactory transduction.gpml; mmu_Insulin signaling pathway.gpml; mmu_Melanogenesis.gpml; mmu_Vascular smooth muscle contraction.gpml; mmu_Alzheimer's disease.gpml; mmu_GnRH signaling pathway.gpml; mmu_Salivary secretion.gpml; mmu_Calcium signaling pathway.gpml; mmu_Glioma.gpml; mmu_Long-term potentiation.gpml; mmu_Neurotrophin signaling pathway.gpml"
		XrefDatasource	"Entrez Gene"
		GraphId	"aae24; f03f2; f1b99; e758c; fe15b; df1ea; b3463; ec084; ab755; bacf5; ade39; a727f; b97d2; df4f9; b10d7; e9643; c57a7; c170c; c56e0; a41f8; ef4a2; d8fc4; ab2d8; d025e; a7642; be814; b3c16; bf6db; e4654; edf18; b9f53; fae0e; bdad6; fb574; ef692; db5ee; a9f47; e34c7; bd58c; bd972; ade99; f8283; b05f3; fa5c2; b1654; f8be0; c6b7f; f2e25; dcfc6; f753e; ac2dc"
	]
	node [
		id	438268160
		identifier	"L:18643"
		XrefStatus	"mapped"
		SourceDir	"Mmu-KEGG_20110518"
		ObjectType	"DATANODE"
		XrefId	"18643"
		Label	"Pfn1"
		SourcePathway	"mmu_Regulation of actin cytoskeleton.gpml"
		XrefDatasource	"Entrez Gene"
		GraphId	"f11c0; e7983"
	]
	node [
		id	727330384
		identifier	"L:258579"
		XrefStatus	"mapped"
		SourceDir	"Mmu-KEGG_20110518"
		canonicalName	"Olfr1018"
		ObjectType	"DATANODE"
		XrefId	"258579"
		Label	"Olfr1018"
		SourcePathway	"mmu_Olfactory transduction.gpml"
		XrefDatasource	"Entrez Gene"
		GraphId	"bb9c8"
	]
	node [
		id	-1478156924
		identifier	"L:100048522"
		XrefStatus	"mapped"
		SourceDir	"Mmu-KEGG_20110518"
		ObjectType	"DATANODE"
		XrefId	"100048522"
		Label	"Cfl1"
		SourcePathway	"mmu_Fc gamma R-mediated phagocytosis.gpml; mmu_Axon guidance.gpml; mmu_Regulation of actin cytoskeleton.gpml"
		XrefDatasource	"Entrez Gene"
		GraphId	"a6efc; e8ee3; d492b; a28cf; da786; f7560"
	]
	node [
		id	438268162
		identifier	"L:18645"
		XrefStatus	"mapped"
		SourceDir	"Mmu-KEGG_20110518"
		ObjectType	"DATANODE"
		XrefId	"18645"
		Label	"Pfn2"
		SourcePathway	"mmu_Regulation of actin cytoskeleton.gpml"
		XrefDatasource	"Entrez Gene"
		GraphId	"edd11; f7d7b"
	]
	node [
		id	438086442
		identifier	"L:12317"
		XrefStatus	"mapped"
		SourceDir	"Mmu-KEGG_20110518"
		canonicalName	"Calr"
		ObjectType	"DATANODE"
		XrefId	"12317"
		SourcePathway	"mmu_Chagas disease (American trypanosomiasis).gpml"
		XrefDatasource	"Entrez Gene"
		GraphId	"c59bb"
	]
	node [
		id	438268165
		identifier	"L:18648"
		XrefStatus	"mapped"
		SourceDir	"Mmu-KEGG_20110518"
		canonicalName	"Pgam1"
		ObjectType	"DATANODE"
		XrefId	"18648"
		SourcePathway	"mmu_Glycolysis Gluconeogenesis.gpml"
		XrefDatasource	"Entrez Gene"
		GraphId	"bc318"
	]
	node [
		id	694050830
		identifier	"L:107239"
		XrefStatus	"mapped"
		SourceDir	"Mmu-KEGG_20110518"
		ObjectType	"DATANODE"
		XrefId	"107239"
		SourcePathway	"mmu_Histidine metabolism.gpml; mmu_beta-Alanine metabolism.gpml; mmu_Arginine and proline metabolism.gpml"
		XrefDatasource	"Entrez Gene"
		GraphId	"aa320; cc9a5; b362a; a6bde; edd97; baf21; c168c"
	]
	node [
		id	438086444
		identifier	"L:12319"
		XrefStatus	"mapped"
		SourceDir	"Mmu-KEGG_20110518"
		canonicalName	"Car8"
		ObjectType	"DATANODE"
		XrefId	"12319"
		Label	"Car8"
		SourcePathway	"mmu_Nitrogen metabolism.gpml"
		XrefDatasource	"Entrez Gene"
		GraphId	"df118"
	]
	node [
		id	441726743
		identifier	"L:50929"
		XrefStatus	"mapped"
		SourceDir	"Mmu-KEGG_20110518"
		canonicalName	"Il22"
		ObjectType	"DATANODE"
		XrefId	"50929"
		SourcePathway	"mmu_Cytokine-cytokine receptor interaction.gpml"
		XrefDatasource	"Entrez Gene"
		GraphId	"fff61"
	]
	node [
		id	438172900
		identifier	"L:15006"
		XrefStatus	"mapped"
		SourceDir	"Mmu-KEGG_20110518"
		canonicalName	"H2-Q1"
		ObjectType	"DATANODE"
		XrefId	"15006"
		Label	"H2-Q1"
		SourcePathway	"mmu_Allograft rejection.gpml; mmu_Cell adhesion molecules (CAMs).gpml; mmu_Type I diabetes mellitus.gpml; mmu_Graft-versus-host disease.gpml; mmu_Antigen processing and presentation.gpml; mmu_Autoimmune thyroid disease.gpml; mmu_Viral myocarditis.gpml"
		XrefDatasource	"Entrez Gene"
		GraphId	"ae42f; cf608; c51e0; af990; a3931; dc330; e03b0; ac647; b4e1b; c972f; a987a; cc02e; f19a1; d9e3d; fd555"
	]
	node [
		id	693991275
		identifier	"L:105245"
		XrefStatus	"mapped"
		SourceDir	"Mmu-KEGG_20110518"
		ObjectType	"DATANODE"
		XrefId	"105245"
		Label	"Txndc5"
		SourcePathway	"mmu_Protein processing in endoplasmic reticulum.gpml"
		XrefDatasource	"Entrez Gene"
		GraphId	"e229e"
	]
	node [
		id	444490762
		identifier	"L:80286"
		XrefStatus	"mapped"
		SourceDir	"Mmu-KEGG_20110518"
		canonicalName	"Tusc3"
		ObjectType	"DATANODE"
		XrefId	"80286"
		SourcePathway	"mmu_N-Glycan biosynthesis.gpml; mmu_Protein processing in endoplasmic reticulum.gpml"
		XrefDatasource	"Entrez Gene"
		GraphId	"c3aa1; be1f2"
	]
	node [
		id	438172901
		identifier	"L:15007"
		XrefStatus	"mapped"
		SourceDir	"Mmu-KEGG_20110518"
		canonicalName	"H2-Q10"
		ObjectType	"DATANODE"
		XrefId	"15007"
		Label	"H2-Q10"
		SourcePathway	"mmu_Allograft rejection.gpml; mmu_Cell adhesion molecules (CAMs).gpml; mmu_Type I diabetes mellitus.gpml; mmu_Graft-versus-host disease.gpml; mmu_Antigen processing and presentation.gpml; mmu_Autoimmune thyroid disease.gpml; mmu_Viral myocarditis.gpml"
		XrefDatasource	"Entrez Gene"
		GraphId	"b99d4; b1049; ff304; ea7ac; c305d; df84c; c88ab; c1ffc; c7d87; ab9ea; e86df; ae24d; b6eb8; c07a6; afe03"
	]
	node [
		id	723632293
		identifier	"L:218121"
		XrefStatus	"mapped"
		SourceDir	"Mmu-KEGG_20110518"
		canonicalName	"Mboat1"
		ObjectType	"DATANODE"
		XrefId	"218121"
		Label	"Mboat1"
		SourcePathway	"mmu_Glycerolipid metabolism.gpml; mmu_Glycerophospholipid metabolism.gpml"
		XrefDatasource	"Entrez Gene"
		GraphId	"d7164; a887e; e3a03; db746"
	]
	node [
		id	438172896
		identifier	"L:15002"
		XrefStatus	"mapped"
		SourceDir	"Mmu-KEGG_20110518"
		canonicalName	"H2-Ob"
		ObjectType	"DATANODE"
		XrefId	"15002"
		Label	"H2-Ob"
		SourcePathway	"mmu_Tuberculosis.gpml; mmu_Allograft rejection.gpml; mmu_Intestinal immune network for IgA production.gpml; mmu_Cell adhesion molecules (CAMs).gpml; mmu_Type I diabetes mellitus.gpml; mmu_Rheumatoid arthritis.gpml; mmu_Systemic lupus erythematosus.gpml; mmu_Staphylococcus aureus infection.gpml; mmu_Graft-versus-host disease.gpml; mmu_Antigen processing and presentation.gpml; mmu_Autoimmune thyroid disease.gpml; mmu_Asthma.gpml; mmu_Viral myocarditis.gpml"
		XrefDatasource	"Entrez Gene"
		GraphId	"bc20f; bc9c6; c6165; ca720; b16e7; a903f; ca71f; c0226; d676f; b1db6; da613; ade31; a62d7; afbe7; c530e; e8041; a84de; b8242; e0e55; c1b14; ab671; a9279; d4bb7; a49b2; e0948"
	]
	node [
		id	438086439
		identifier	"L:12314"
		XrefStatus	"mapped"
		SourceDir	"Mmu-KEGG_20110518"
		canonicalName	"Calm3"
		ObjectType	"DATANODE"
		XrefId	"12314"
		Label	"Calm3"
		SourcePathway	"mmu_Tuberculosis.gpml; mmu_Gastric acid secretion.gpml; mmu_Phosphatidylinositol signaling system.gpml; mmu_Oocyte meiosis.gpml; mmu_Phototransduction.gpml; mmu_Olfactory transduction.gpml; mmu_Insulin signaling pathway.gpml; mmu_Melanogenesis.gpml; mmu_Vascular smooth muscle contraction.gpml; mmu_Alzheimer's disease.gpml; mmu_GnRH signaling pathway.gpml; mmu_Salivary secretion.gpml; mmu_Calcium signaling pathway.gpml; mmu_Glioma.gpml; mmu_Long-term potentiation.gpml; mmu_Neurotrophin signaling pathway.gpml"
		XrefDatasource	"Entrez Gene"
		GraphId	"aae24; f03f2; f1b99; e758c; fe15b; df1ea; b3463; ec084; ab755; bacf5; ade39; a727f; b97d2; df4f9; b10d7; e9643; c57a7; c170c; c56e0; a41f8; ef4a2; d8fc4; ab2d8; d025e; a7642; be814; b3c16; bf6db; e4654; edf18; b9f53; fae0e; bdad6; fb574; ef692; db5ee; a9f47; e34c7; bd58c; bd972; ade99; f8283; b05f3; fa5c2; b1654; f8be0; c6b7f; f2e25; dcfc6; f753e; ac2dc"
	]
	node [
		id	438086438
		identifier	"L:12313"
		XrefStatus	"mapped"
		SourceDir	"Mmu-KEGG_20110518"
		canonicalName	"Calm3"
		ObjectType	"DATANODE"
		XrefId	"12313"
		Label	"Calm3"
		SourcePathway	"mmu_Tuberculosis.gpml; mmu_Gastric acid secretion.gpml; mmu_Phosphatidylinositol signaling system.gpml; mmu_Oocyte meiosis.gpml; mmu_Phototransduction.gpml; mmu_Olfactory transduction.gpml; mmu_Insulin signaling pathway.gpml; mmu_Melanogenesis.gpml; mmu_Vascular smooth muscle contraction.gpml; mmu_Alzheimer's disease.gpml; mmu_GnRH signaling pathway.gpml; mmu_Salivary secretion.gpml; mmu_Calcium signaling pathway.gpml; mmu_Glioma.gpml; mmu_Long-term potentiation.gpml; mmu_Neurotrophin signaling pathway.gpml"
		XrefDatasource	"Entrez Gene"
		GraphId	"aae24; f03f2; f1b99; e758c; fe15b; df1ea; b3463; ec084; ab755; bacf5; ade39; a727f; b97d2; df4f9; b10d7; e9643; c57a7; c170c; c56e0; a41f8; ef4a2; d8fc4; ab2d8; d025e; a7642; be814; b3c16; bf6db; e4654; edf18; b9f53; fae0e; bdad6; fb574; ef692; db5ee; a9f47; e34c7; bd58c; bd972; ade99; f8283; b05f3; fa5c2; b1654; f8be0; c6b7f; f2e25; dcfc6; f753e; ac2dc"
	]
	node [
		id	444518381
		identifier	"L:81004"
		XrefStatus	"mapped"
		SourceDir	"Mmu-KEGG_20110518"
		canonicalName	"Tbl1xr1"
		ObjectType	"DATANODE"
		XrefId	"81004"
		SourcePathway	"mmu_Wnt signaling pathway.gpml"
		XrefDatasource	"Entrez Gene"
		GraphId	"efe04"
	]
	node [
		id	693938484
		identifier	"L:103967"
		XrefStatus	"mapped"
		SourceDir	"Mmu-KEGG_20110518"
		ObjectType	"DATANODE"
		XrefId	"103967"
		Label	"Dnm3"
		SourcePathway	"mmu_Bacterial invasion of epithelial cells.gpml"
		XrefDatasource	"Entrez Gene"
		GraphId	"f6af4"
	]
	node [
		id	-1338880216
		identifier	"L:100502903"
		XrefStatus	"mapped"
		SourceDir	"Mmu-KEGG_20110518"
		ObjectType	"DATANODE"
		XrefId	"100502903"
		Label	"Tubb3"
		SourcePathway	"mmu_Gap junction.gpml; mmu_Phagosome.gpml"
		XrefDatasource	"Entrez Gene"
		GraphId	"bb879; bfc0d"
	]
	node [
		id	693965266
		identifier	"L:104625"
		XrefStatus	"mapped"
		SourceDir	"Mmu-KEGG_20110518"
		canonicalName	"Cnot6"
		ObjectType	"DATANODE"
		XrefId	"104625"
		SourcePathway	"mmu_RNA degradation.gpml"
		XrefDatasource	"Entrez Gene"
		GraphId	"b4cb1"
	]
	node [
		id	693938480
		identifier	"L:103963"
		XrefStatus	"mapped"
		SourceDir	"Mmu-KEGG_20110518"
		canonicalName	"Rpn1"
		ObjectType	"DATANODE"
		XrefId	"103963"
		Label	"Rpn1"
		SourcePathway	"mmu_N-Glycan biosynthesis.gpml; mmu_Protein processing in endoplasmic reticulum.gpml"
		XrefDatasource	"Entrez Gene"
		GraphId	"dd006; e161a"
	]
	node [
		id	727330375
		identifier	"L:258570"
		XrefStatus	"mapped"
		SourceDir	"Mmu-KEGG_20110518"
		canonicalName	"Olfr1043"
		ObjectType	"DATANODE"
		XrefId	"258570"
		Label	"Olfr1043"
		SourcePathway	"mmu_Olfactory transduction.gpml"
		XrefDatasource	"Entrez Gene"
		GraphId	"ffe1f"
	]
	node [
		id	727330376
		identifier	"L:258571"
		XrefStatus	"mapped"
		SourceDir	"Mmu-KEGG_20110518"
		canonicalName	"Olfr1033"
		ObjectType	"DATANODE"
		XrefId	"258571"
		Label	"Olfr1033"
		SourcePathway	"mmu_Olfactory transduction.gpml"
		XrefDatasource	"Entrez Gene"
		GraphId	"a7476"
	]
	node [
		id	727330377
		identifier	"L:258572"
		XrefStatus	"mapped"
		SourceDir	"Mmu-KEGG_20110518"
		canonicalName	"Olfr1032"
		ObjectType	"DATANODE"
		XrefId	"258572"
		Label	"Olfr1032"
		SourcePathway	"mmu_Olfactory transduction.gpml"
		XrefDatasource	"Entrez Gene"
		GraphId	"a216c"
	]
	node [
		id	727330378
		identifier	"L:258573"
		XrefStatus	"mapped"
		SourceDir	"Mmu-KEGG_20110518"
		canonicalName	"Olfr1020"
		ObjectType	"DATANODE"
		XrefId	"258573"
		Label	"Olfr1020"
		SourcePathway	"mmu_Olfactory transduction.gpml"
		XrefDatasource	"Entrez Gene"
		GraphId	"c3d8a"
	]
	node [
		id	442852288
		identifier	"L:67296"
		XrefStatus	"mapped"
		SourceDir	"Mmu-KEGG_20110518"
		canonicalName	"Socs4"
		ObjectType	"DATANODE"
		XrefId	"67296"
		Label	"Socs4"
		SourcePathway	"mmu_Jak-STAT signaling pathway.gpml; mmu_Insulin signaling pathway.gpml; mmu_Type II diabetes mellitus.gpml"
		XrefDatasource	"Entrez Gene"
		GraphId	"b1ac4; d341a; bd219"
	]
	node [
		id	727330380
		identifier	"L:258575"
		XrefStatus	"mapped"
		SourceDir	"Mmu-KEGG_20110518"
		canonicalName	"Olfr1046"
		ObjectType	"DATANODE"
		XrefId	"258575"
		Label	"Olfr1046"
		SourcePathway	"mmu_Olfactory transduction.gpml"
		XrefDatasource	"Entrez Gene"
		GraphId	"c8749"
	]
	node [
		id	727330382
		identifier	"L:258577"
		XrefStatus	"mapped"
		SourceDir	"Mmu-KEGG_20110518"
		canonicalName	"Olfr1026"
		ObjectType	"DATANODE"
		XrefId	"258577"
		Label	"Olfr1026"
		SourcePathway	"mmu_Olfactory transduction.gpml"
		XrefDatasource	"Entrez Gene"
		GraphId	"e04ca"
	]
	node [
		id	-1478396959
		identifier	"L:100040390"
		XrefStatus	"mapped"
		SourceDir	"Mmu-KEGG_20110518"
		canonicalName	"Ube1y1"
		ObjectType	"DATANODE"
		XrefId	"100040390"
		SourcePathway	"mmu_Parkinson's disease.gpml"
		XrefDatasource	"Entrez Gene"
		GraphId	"e6e75; d4e1d"
	]
	node [
		id	725241133
		identifier	"L:230163"
		XrefStatus	"mapped"
		SourceDir	"Mmu-KEGG_20110518"
		canonicalName	"Aldob"
		ObjectType	"DATANODE"
		XrefId	"230163"
		Label	"Aldob"
		SourcePathway	"mmu_Pentose phosphate pathway.gpml; mmu_Fructose and mannose metabolism.gpml; mmu_Glycolysis Gluconeogenesis.gpml"
		XrefDatasource	"Entrez Gene"
		GraphId	"bdca1; c74f8; c0203; e7943"
	]
	node [
		id	442825351
		identifier	"L:66588"
		XrefStatus	"mapped"
		SourceDir	"Mmu-KEGG_20110518"
		canonicalName	"Cmpk1"
		ObjectType	"DATANODE"
		XrefId	"66588"
		Label	"Cmpk1"
		SourcePathway	"mmu_Pyrimidine metabolism.gpml"
		XrefDatasource	"Entrez Gene"
		GraphId	"e67f0; e8919; d0aed"
	]
	node [
		id	727330191
		identifier	"L:258512"
		XrefStatus	"mapped"
		SourceDir	"Mmu-KEGG_20110518"
		canonicalName	"Olfr530"
		ObjectType	"DATANODE"
		XrefId	"258512"
		Label	"Olfr530"
		SourcePathway	"mmu_Olfactory transduction.gpml"
		XrefDatasource	"Entrez Gene"
		GraphId	"a42ab"
	]
	node [
		id	438949514
		identifier	"L:20248"
		XrefStatus	"mapped"
		SourceDir	"Mmu-KEGG_20110518"
		canonicalName	"Serpinb3a"
		ObjectType	"DATANODE"
		XrefId	"20248"
		SourcePathway	"mmu_Amoebiasis.gpml"
		XrefDatasource	"Entrez Gene"
		GraphId	"feaf5"
	]
	node [
		id	441838213
		identifier	"L:54123"
		XrefStatus	"mapped"
		SourceDir	"Mmu-KEGG_20110518"
		canonicalName	"Irf7"
		ObjectType	"DATANODE"
		XrefId	"54123"
		Label	"Irf7"
		SourcePathway	"mmu_Measles.gpml; mmu_Toll-like receptor signaling pathway.gpml; mmu_Cytosolic DNA-sensing pathway.gpml"
		XrefDatasource	"Entrez Gene"
		GraphId	"e62ac; c2130; dade2"
	]
	node [
		id	727330190
		identifier	"L:258511"
		XrefStatus	"mapped"
		SourceDir	"Mmu-KEGG_20110518"
		canonicalName	"Olfr523"
		ObjectType	"DATANODE"
		XrefId	"258511"
		Label	"Olfr523"
		SourcePathway	"mmu_Olfactory transduction.gpml"
		XrefDatasource	"Entrez Gene"
		GraphId	"c6694"
	]
	node [
		id	441838214
		identifier	"L:54124"
		XrefStatus	"mapped"
		SourceDir	"Mmu-KEGG_20110518"
		canonicalName	"Cks1b"
		ObjectType	"DATANODE"
		XrefId	"54124"
		SourcePathway	"mmu_Pathways in cancer.gpml; mmu_Small cell lung cancer.gpml"
		XrefDatasource	"Entrez Gene"
		GraphId	"c3239; a2ddb"
	]
	node [
		id	442825346
		identifier	"L:66583"
		XrefStatus	"mapped"
		SourceDir	"Mmu-KEGG_20110518"
		ObjectType	"DATANODE"
		XrefId	"66583"
		Label	"Exosc1"
		SourcePathway	"mmu_RNA degradation.gpml"
		XrefDatasource	"Entrez Gene"
		GraphId	"cfac4; b7b14"
	]
	node [
		id	441838216
		identifier	"L:54126"
		XrefStatus	"mapped"
		SourceDir	"Mmu-KEGG_20110518"
		canonicalName	"Arhgef7"
		ObjectType	"DATANODE"
		XrefId	"54126"
		Label	"Arhgef7"
		SourcePathway	"mmu_Regulation of actin cytoskeleton.gpml"
		XrefDatasource	"Entrez Gene"
		GraphId	"f2056"
	]
	node [
		id	443777694
		identifier	"L:77480"
		XrefStatus	"mapped"
		SourceDir	"Mmu-KEGG_20110518"
		canonicalName	"Kidins220"
		ObjectType	"DATANODE"
		XrefId	"77480"
		Label	"Kidins220"
		SourcePathway	"mmu_Neurotrophin signaling pathway.gpml"
		XrefDatasource	"Entrez Gene"
		GraphId	"f22cb"
	]
	node [
		id	441838218
		identifier	"L:54128"
		XrefStatus	"mapped"
		SourceDir	"Mmu-KEGG_20110518"
		canonicalName	"Pmm2"
		ObjectType	"DATANODE"
		XrefId	"54128"
		Label	"Pmm2"
		SourcePathway	"mmu_Amino sugar and nucleotide sugar metabolism.gpml; mmu_Fructose and mannose metabolism.gpml"
		XrefDatasource	"Entrez Gene"
		GraphId	"d88f3; a2c32"
	]
	node [
		id	438121063
		identifier	"L:13821"
		XrefStatus	"mapped"
		SourceDir	"Mmu-KEGG_20110518"
		canonicalName	"Epb4.1l1"
		ObjectType	"DATANODE"
		XrefId	"13821"
		SourcePathway	"mmu_Tight junction.gpml"
		XrefDatasource	"Entrez Gene"
		GraphId	"c23fb"
	]
	node [
		id	702212754
		identifier	"L:192185"
		XrefStatus	"mapped"
		SourceDir	"Mmu-KEGG_20110518"
		ObjectType	"DATANODE"
		XrefId	"192185"
		SourcePathway	"mmu_Nicotinate and nicotinamide metabolism.gpml"
		XrefDatasource	"Entrez Gene"
		GraphId	"fef1f"
	]
	node [
		id	443624715
		identifier	"L:72026"
		XrefStatus	"mapped"
		SourceDir	"Mmu-KEGG_20110518"
		ObjectType	"DATANODE"
		XrefId	"72026"
		SourcePathway	"mmu_Sulfur relay system.gpml"
		XrefDatasource	"Entrez Gene"
		GraphId	"ae067"
	]
	node [
		id	439223400
		identifier	"L:29849"
		XrefStatus	"mapped"
		SourceDir	"Mmu-KEGG_20110518"
		canonicalName	"Olfr159"
		ObjectType	"DATANODE"
		XrefId	"29849"
		Label	"Olfr159"
		SourcePathway	"mmu_Olfactory transduction.gpml"
		XrefDatasource	"Entrez Gene"
		GraphId	"de33c"
	]
	node [
		id	727330194
		identifier	"L:258515"
		XrefStatus	"mapped"
		SourceDir	"Mmu-KEGG_20110518"
		canonicalName	"Olfr854"
		ObjectType	"DATANODE"
		XrefId	"258515"
		Label	"Olfr854"
		SourcePathway	"mmu_Olfactory transduction.gpml"
		XrefDatasource	"Entrez Gene"
		GraphId	"a3268"
	]
	node [
		id	727330195
		identifier	"L:258516"
		XrefStatus	"mapped"
		SourceDir	"Mmu-KEGG_20110518"
		canonicalName	"Olfr850"
		ObjectType	"DATANODE"
		XrefId	"258516"
		Label	"Olfr850"
		SourcePathway	"mmu_Olfactory transduction.gpml"
		XrefDatasource	"Entrez Gene"
		GraphId	"fd6b5"
	]
	node [
		id	442825374
		identifier	"L:66590"
		XrefStatus	"mapped"
		SourceDir	"Mmu-KEGG_20110518"
		canonicalName	"Farsa"
		ObjectType	"DATANODE"
		XrefId	"66590"
		SourcePathway	"mmu_Aminoacyl-tRNA biosynthesis.gpml"
		XrefDatasource	"Entrez Gene"
		GraphId	"b7a30"
	]
	node [
		id	727330192
		identifier	"L:258513"
		XrefStatus	"mapped"
		SourceDir	"Mmu-KEGG_20110518"
		canonicalName	"Olfr536"
		ObjectType	"DATANODE"
		XrefId	"258513"
		Label	"Olfr536"
		SourcePathway	"mmu_Olfactory transduction.gpml"
		XrefDatasource	"Entrez Gene"
		GraphId	"cb85a"
	]
	node [
		id	439223396
		identifier	"L:29845"
		XrefStatus	"mapped"
		SourceDir	"Mmu-KEGG_20110518"
		canonicalName	"Olfr155"
		ObjectType	"DATANODE"
		XrefId	"29845"
		Label	"Olfr155"
		SourcePathway	"mmu_Olfactory transduction.gpml"
		XrefDatasource	"Entrez Gene"
		GraphId	"f74cb"
	]
	node [
		id	439223397
		identifier	"L:29846"
		XrefStatus	"mapped"
		SourceDir	"Mmu-KEGG_20110518"
		canonicalName	"Olfr156"
		ObjectType	"DATANODE"
		XrefId	"29846"
		Label	"Olfr156"
		SourcePathway	"mmu_Olfactory transduction.gpml"
		XrefDatasource	"Entrez Gene"
		GraphId	"b9d2c"
	]
	node [
		id	727330198
		identifier	"L:258519"
		XrefStatus	"mapped"
		SourceDir	"Mmu-KEGG_20110518"
		canonicalName	"Olfr859"
		ObjectType	"DATANODE"
		XrefId	"258519"
		Label	"Olfr859"
		SourcePathway	"mmu_Olfactory transduction.gpml"
		XrefDatasource	"Entrez Gene"
		GraphId	"c2a90"
	]
	node [
		id	438121065
		identifier	"L:13823"
		XrefStatus	"mapped"
		SourceDir	"Mmu-KEGG_20110518"
		canonicalName	"Epb4.1l3"
		ObjectType	"DATANODE"
		XrefId	"13823"
		SourcePathway	"mmu_Tight junction.gpml"
		XrefDatasource	"Entrez Gene"
		GraphId	"b1764"
	]
	node [
		id	727330196
		identifier	"L:258517"
		XrefStatus	"mapped"
		SourceDir	"Mmu-KEGG_20110518"
		canonicalName	"Olfr855"
		ObjectType	"DATANODE"
		XrefId	"258517"
		Label	"Olfr855"
		SourcePathway	"mmu_Olfactory transduction.gpml"
		XrefDatasource	"Entrez Gene"
		GraphId	"d1838"
	]
	node [
		id	438121064
		identifier	"L:13822"
		XrefStatus	"mapped"
		SourceDir	"Mmu-KEGG_20110518"
		canonicalName	"Epb4.1l2"
		ObjectType	"DATANODE"
		XrefId	"13822"
		SourcePathway	"mmu_Tight junction.gpml"
		XrefDatasource	"Entrez Gene"
		GraphId	"b095c"
	]
	node [
		id	727330197
		identifier	"L:258518"
		XrefStatus	"mapped"
		SourceDir	"Mmu-KEGG_20110518"
		canonicalName	"Olfr847"
		ObjectType	"DATANODE"
		XrefId	"258518"
		Label	"Olfr847"
		SourcePathway	"mmu_Olfactory transduction.gpml"
		XrefDatasource	"Entrez Gene"
		GraphId	"ca24b"
	]
	node [
		id	441838242
		identifier	"L:54131"
		XrefStatus	"mapped"
		SourceDir	"Mmu-KEGG_20110518"
		canonicalName	"Irf3"
		ObjectType	"DATANODE"
		XrefId	"54131"
		Label	"Irf3"
		SourcePathway	"mmu_RIG-I-like receptor signaling pathway.gpml; mmu_Toll-like receptor signaling pathway.gpml; mmu_Cytosolic DNA-sensing pathway.gpml"
		XrefDatasource	"Entrez Gene"
		GraphId	"da63a; a7bd0; ed5ea"
	]
	node [
		id	727330221
		identifier	"L:258521"
		XrefStatus	"mapped"
		SourceDir	"Mmu-KEGG_20110518"
		canonicalName	"Olfr860"
		ObjectType	"DATANODE"
		XrefId	"258521"
		Label	"Olfr860"
		SourcePathway	"mmu_Olfactory transduction.gpml"
		XrefDatasource	"Entrez Gene"
		GraphId	"f3a9b"
	]
	node [
		id	438121040
		identifier	"L:13819"
		XrefStatus	"mapped"
		SourceDir	"Mmu-KEGG_20110518"
		canonicalName	"Epas1"
		ObjectType	"DATANODE"
		XrefId	"13819"
		Label	"Epas1"
		SourcePathway	"mmu_Renal cell carcinoma.gpml; mmu_Pathways in cancer.gpml"
		XrefDatasource	"Entrez Gene"
		GraphId	"fe938; a661b; c85ca"
	]
	node [
		id	727330220
		identifier	"L:258520"
		XrefStatus	"mapped"
		SourceDir	"Mmu-KEGG_20110518"
		canonicalName	"Olfr849"
		ObjectType	"DATANODE"
		XrefId	"258520"
		Label	"Olfr849"
		SourcePathway	"mmu_Olfactory transduction.gpml"
		XrefDatasource	"Entrez Gene"
		GraphId	"dd823"
	]
	node [
		id	727330223
		identifier	"L:258523"
		XrefStatus	"mapped"
		SourceDir	"Mmu-KEGG_20110518"
		canonicalName	"Olfr1186"
		ObjectType	"DATANODE"
		XrefId	"258523"
		Label	"Olfr1186"
		SourcePathway	"mmu_Olfactory transduction.gpml"
		XrefDatasource	"Entrez Gene"
		GraphId	"ced1c"
	]
	node [
		id	438949546
		identifier	"L:20259"
		XrefStatus	"mapped"
		SourceDir	"Mmu-KEGG_20110518"
		ObjectType	"DATANODE"
		XrefId	"20259"
		Label	"Scin"
		SourcePathway	"mmu_Regulation of actin cytoskeleton.gpml"
		XrefDatasource	"Entrez Gene"
		GraphId	"e3795"
	]
	node [
		id	727330222
		identifier	"L:258522"
		XrefStatus	"mapped"
		SourceDir	"Mmu-KEGG_20110518"
		canonicalName	"Olfr1183"
		ObjectType	"DATANODE"
		XrefId	"258522"
		Label	"Olfr1183"
		SourcePathway	"mmu_Olfactory transduction.gpml"
		XrefDatasource	"Entrez Gene"
		GraphId	"eee9b"
	]
	node [
		id	702212785
		identifier	"L:192195"
		XrefStatus	"mapped"
		SourceDir	"Mmu-KEGG_20110518"
		canonicalName	"Ash1l"
		ObjectType	"DATANODE"
		XrefId	"192195"
		Label	"Ash1l"
		SourcePathway	"mmu_Lysine degradation.gpml"
		XrefDatasource	"Entrez Gene"
		GraphId	"f2fb7; f5503; e4073"
	]
	node [
		id	443624749
		identifier	"L:72039"
		XrefStatus	"mapped"
		SourceDir	"Mmu-KEGG_20110518"
		canonicalName	"Mccc1"
		ObjectType	"DATANODE"
		XrefId	"72039"
		SourcePathway	"mmu_Valine, leucine and isoleucine degradation.gpml"
		XrefDatasource	"Entrez Gene"
		GraphId	"c134b"
	]
	node [
		id	727330224
		identifier	"L:258524"
		XrefStatus	"mapped"
		SourceDir	"Mmu-KEGG_20110518"
		canonicalName	"Olfr1168"
		ObjectType	"DATANODE"
		XrefId	"258524"
		Label	"Olfr1168"
		SourcePathway	"mmu_Olfactory transduction.gpml"
		XrefDatasource	"Entrez Gene"
		GraphId	"ca66b"
	]
	node [
		id	727330225
		identifier	"L:258525"
		XrefStatus	"mapped"
		SourceDir	"Mmu-KEGG_20110518"
		canonicalName	"Olfr1170"
		ObjectType	"DATANODE"
		XrefId	"258525"
		Label	"Olfr1170"
		SourcePathway	"mmu_Olfactory transduction.gpml"
		XrefDatasource	"Entrez Gene"
		GraphId	"b55cb"
	]
	node [
		id	727330226
		identifier	"L:258526"
		XrefStatus	"mapped"
		SourceDir	"Mmu-KEGG_20110518"
		canonicalName	"Olfr1367"
		ObjectType	"DATANODE"
		XrefId	"258526"
		Label	"Olfr1367"
		SourcePathway	"mmu_Olfactory transduction.gpml"
		XrefDatasource	"Entrez Gene"
		GraphId	"a046e"
	]
	node [
		id	693845238
		identifier	"L:100559"
		XrefStatus	"mapped"
		SourceDir	"Mmu-KEGG_20110518"
		canonicalName	"Ugt2b38"
		ObjectType	"DATANODE"
		XrefId	"100559"
		Label	"Ugt2b38"
		SourcePathway	"mmu_Porphyrin and chlorophyll metabolism.gpml; mmu_Ascorbate and aldarate metabolism.gpml; mmu_Drug metabolism - other enzymes.gpml; mmu_Starch and sucrose metabolism.gpml; mmu_Pentose and glucuronate interconversions.gpml; mmu_Steroid hormone biosynthesis.gpml; mmu_Retinol metabolism.gpml; mmu_Metabolism of xenobiotics by cytochrome P450.gpml"
		XrefDatasource	"Entrez Gene"
		GraphId	"ddcd8; d9391; c964a; c3697; db765; c9ee8; c8386; cf3d7; f4e0d; d1f53; e180b; db1fd; f335c; f76b1; d94a4"
	]
	node [
		id	727330227
		identifier	"L:258527"
		XrefStatus	"mapped"
		SourceDir	"Mmu-KEGG_20110518"
		canonicalName	"Olfr1368"
		ObjectType	"DATANODE"
		XrefId	"258527"
		Label	"Olfr1368"
		SourcePathway	"mmu_Olfactory transduction.gpml"
		XrefDatasource	"Entrez Gene"
		GraphId	"ac360"
	]
	node [
		id	724496174
		identifier	"L:226105"
		XrefStatus	"mapped"
		SourceDir	"Mmu-KEGG_20110518"
		canonicalName	"Cyp2c70"
		ObjectType	"DATANODE"
		XrefId	"226105"
		Label	"Cyp2c70"
		SourcePathway	"mmu_Arachidonic acid metabolism.gpml; mmu_Linoleic acid metabolism.gpml; mmu_Retinol metabolism.gpml; mmu_Metabolism of xenobiotics by cytochrome P450.gpml"
		XrefDatasource	"Entrez Gene"
		GraphId	"e9dad; feb9c; f68fd; e24da; b489c; c66f9; f6977; a593b; f8178; a502e; f094f; f9456; bf46c"
	]
	node [
		id	727330228
		identifier	"L:258528"
		XrefStatus	"mapped"
		SourceDir	"Mmu-KEGG_20110518"
		canonicalName	"Olfr1370"
		ObjectType	"DATANODE"
		XrefId	"258528"
		Label	"Olfr1370"
		SourcePathway	"mmu_Olfactory transduction.gpml"
		XrefDatasource	"Entrez Gene"
		GraphId	"f8d33"
	]
	node [
		id	725271697
		identifier	"L:231201"
		XrefStatus	"mapped"
		SourceDir	"Mmu-KEGG_20110518"
		canonicalName	"SUSP4"
		ObjectType	"DATANODE"
		XrefId	"231201"
		Label	"SUSP4"
		SourcePathway	"mmu_RNA transport.gpml; mmu_Wnt signaling pathway.gpml"
		XrefDatasource	"Entrez Gene"
		GraphId	"a65d1; e897b"
	]
	node [
		id	727330229
		identifier	"L:258529"
		XrefStatus	"mapped"
		SourceDir	"Mmu-KEGG_20110518"
		canonicalName	"Olfr313"
		ObjectType	"DATANODE"
		XrefId	"258529"
		Label	"Olfr313"
		SourcePathway	"mmu_Olfactory transduction.gpml"
		XrefDatasource	"Entrez Gene"
		GraphId	"cf6d5"
	]
	node [
		id	727330255
		identifier	"L:258534"
		XrefStatus	"mapped"
		SourceDir	"Mmu-KEGG_20110518"
		canonicalName	"Olfr1361"
		ObjectType	"DATANODE"
		XrefId	"258534"
		Label	"Olfr1361"
		SourcePathway	"mmu_Olfactory transduction.gpml"
		XrefDatasource	"Entrez Gene"
		GraphId	"efb47"
	]
	node [
		id	727330254
		identifier	"L:258533"
		XrefStatus	"mapped"
		SourceDir	"Mmu-KEGG_20110518"
		canonicalName	"Olfr1364"
		ObjectType	"DATANODE"
		XrefId	"258533"
		Label	"Olfr1364"
		SourcePathway	"mmu_Olfactory transduction.gpml"
		XrefDatasource	"Entrez Gene"
		GraphId	"b4037"
	]
	node [
		id	438121008
		identifier	"L:13808"
		XrefStatus	"mapped"
		SourceDir	"Mmu-KEGG_20110518"
		canonicalName	"Eno3"
		ObjectType	"DATANODE"
		XrefId	"13808"
		Label	"Eno3"
		SourcePathway	"mmu_Glycolysis Gluconeogenesis.gpml; mmu_RNA degradation.gpml"
		XrefDatasource	"Entrez Gene"
		GraphId	"a7c00; f6000"
	]
	node [
		id	727330253
		identifier	"L:258532"
		XrefStatus	"mapped"
		SourceDir	"Mmu-KEGG_20110518"
		canonicalName	"Olfr373"
		ObjectType	"DATANODE"
		XrefId	"258532"
		Label	"Olfr373"
		SourcePathway	"mmu_Olfactory transduction.gpml"
		XrefDatasource	"Entrez Gene"
		GraphId	"beb3e"
	]
	node [
		id	727330252
		identifier	"L:258531"
		XrefStatus	"mapped"
		SourceDir	"Mmu-KEGG_20110518"
		canonicalName	"Olfr315"
		ObjectType	"DATANODE"
		XrefId	"258531"
		Label	"Olfr315"
		SourcePathway	"mmu_Olfactory transduction.gpml"
		XrefDatasource	"Entrez Gene"
		GraphId	"bf819"
	]
	node [
		id	441838272
		identifier	"L:54140"
		XrefStatus	"mapped"
		SourceDir	"Mmu-KEGG_20110518"
		canonicalName	"Avpr1a"
		ObjectType	"DATANODE"
		XrefId	"54140"
		Label	"Avpr1a"
		SourcePathway	"mmu_Vascular smooth muscle contraction.gpml; mmu_Calcium signaling pathway.gpml"
		XrefDatasource	"Entrez Gene"
		GraphId	"a9300; e0d7a"
	]
	node [
		id	727330251
		identifier	"L:258530"
		XrefStatus	"mapped"
		SourceDir	"Mmu-KEGG_20110518"
		canonicalName	"Olfr311"
		ObjectType	"DATANODE"
		XrefId	"258530"
		Label	"Olfr311"
		SourcePathway	"mmu_Olfactory transduction.gpml"
		XrefDatasource	"Entrez Gene"
		GraphId	"f3ad5"
	]
	node [
		id	-1478334706
		identifier	"L:100042625"
		XrefStatus	"mapped"
		SourceDir	"Mmu-KEGG_20110518"
		canonicalName	"Gstp2"
		ObjectType	"DATANODE"
		XrefId	"100042625"
		Label	"Gstp2"
		SourcePathway	"mmu_Drug metabolism - cytochrome P450.gpml; mmu_Metabolism of xenobiotics by cytochrome P450.gpml; mmu_Glutathione metabolism.gpml"
		XrefDatasource	"Entrez Gene"
		GraphId	"a78d8; c6f15; db746; b0b69; d1e34; e0625; f2ff7; b5fdc; e9d48; e2f8c; ede0e; dfe43; b715d; eded5"
	]
	node [
		id	841726792
		identifier	"L:654450"
		XrefStatus	"mapped"
		SourceDir	"Mmu-KEGG_20110518"
		ObjectType	"DATANODE"
		XrefId	"654450"
		Label	"Klra4"
		SourcePathway	"mmu_Natural killer cell mediated cytotoxicity.gpml"
		XrefDatasource	"Entrez Gene"
		GraphId	"ba528"
	]
	node [
		id	725423636
		identifier	"L:236539"
		XrefStatus	"mapped"
		SourceDir	"Mmu-KEGG_20110518"
		ObjectType	"DATANODE"
		XrefId	"236539"
		SourcePathway	"mmu_Glycine, serine and threonine metabolism.gpml"
		XrefDatasource	"Entrez Gene"
		GraphId	"f6597"
	]
	node [
		id	728195187
		identifier	"L:266645"
		XrefStatus	"mapped"
		SourceDir	"Mmu-KEGG_20110518"
		ObjectType	"DATANODE"
		XrefId	"266645"
		SourcePathway	"mmu_Tryptophan metabolism.gpml"
		XrefDatasource	"Entrez Gene"
		GraphId	"a5d7f"
	]
	node [
		id	443624780
		identifier	"L:72049"
		XrefStatus	"mapped"
		SourceDir	"Mmu-KEGG_20110518"
		ObjectType	"DATANODE"
		XrefId	"72049"
		Label	"Tnfrsf13c"
		SourcePathway	"mmu_Intestinal immune network for IgA production.gpml; mmu_Cytokine-cytokine receptor interaction.gpml"
		XrefDatasource	"Entrez Gene"
		GraphId	"af122; c7883"
	]
	node [
		id	-1338797321
		identifier	"L:100505284"
		XrefStatus	"mapped"
		SourceDir	"Mmu-KEGG_20110518"
		canonicalName	"Olfr611"
		ObjectType	"DATANODE"
		XrefId	"100505284"
		Label	"Olfr611"
		SourcePathway	"mmu_Olfactory transduction.gpml"
		XrefDatasource	"Entrez Gene"
		GraphId	"a0ffb"
	]
	node [
		id	-1338797317
		identifier	"L:100505288"
		XrefStatus	"mapped"
		SourceDir	"Mmu-KEGG_20110518"
		ObjectType	"DATANODE"
		XrefId	"100505288"
		Label	"Ctla4"
		SourcePathway	"mmu_T cell receptor signaling pathway.gpml; mmu_Cell adhesion molecules (CAMs).gpml; mmu_Rheumatoid arthritis.gpml"
		XrefDatasource	"Entrez Gene"
		GraphId	"c8909; dbfd9; f71bd; c3d76; e71c2; b9852"
	]
	node [
		id	438121000
		identifier	"L:13800"
		XrefStatus	"mapped"
		SourceDir	"Mmu-KEGG_20110518"
		ObjectType	"DATANODE"
		XrefId	"13800"
		Label	"Enah"
		SourcePathway	"mmu_Regulation of actin cytoskeleton.gpml"
		XrefDatasource	"Entrez Gene"
		GraphId	"f3839"
	]
	node [
		id	438121007
		identifier	"L:13807"
		XrefStatus	"mapped"
		SourceDir	"Mmu-KEGG_20110518"
		ObjectType	"DATANODE"
		XrefId	"13807"
		Label	"Eno2"
		SourcePathway	"mmu_Glycolysis Gluconeogenesis.gpml; mmu_RNA degradation.gpml"
		XrefDatasource	"Entrez Gene"
		GraphId	"a46e9; ab2a1"
	]
	node [
		id	727330258
		identifier	"L:258537"
		XrefStatus	"mapped"
		SourceDir	"Mmu-KEGG_20110518"
		canonicalName	"Olfr777"
		ObjectType	"DATANODE"
		XrefId	"258537"
		Label	"Olfr777"
		SourcePathway	"mmu_Olfactory transduction.gpml"
		XrefDatasource	"Entrez Gene"
		GraphId	"ba005"
	]
	node [
		id	438121006
		identifier	"L:13806"
		XrefStatus	"mapped"
		SourceDir	"Mmu-KEGG_20110518"
		canonicalName	"Gm5506"
		ObjectType	"DATANODE"
		XrefId	"13806"
		Label	"Gm5506"
		SourcePathway	"mmu_Glycolysis Gluconeogenesis.gpml; mmu_RNA degradation.gpml"
		XrefDatasource	"Entrez Gene"
		GraphId	"ac72d; aecf5; a3ae5; b19d8; e057a; b23b9"
	]
	node [
		id	727330259
		identifier	"L:258538"
		XrefStatus	"mapped"
		SourceDir	"Mmu-KEGG_20110518"
		canonicalName	"Olfr775"
		ObjectType	"DATANODE"
		XrefId	"258538"
		Label	"Olfr775"
		SourcePathway	"mmu_Olfactory transduction.gpml"
		XrefDatasource	"Entrez Gene"
		GraphId	"a7fcb"
	]
	node [
		id	727330257
		identifier	"L:258536"
		XrefStatus	"mapped"
		SourceDir	"Mmu-KEGG_20110518"
		canonicalName	"Olfr1360"
		ObjectType	"DATANODE"
		XrefId	"258536"
		Label	"Olfr1360"
		SourcePathway	"mmu_Olfactory transduction.gpml"
		XrefDatasource	"Entrez Gene"
		GraphId	"d6da4"
	]
	node [
		id	727330285
		identifier	"L:258543"
		XrefStatus	"mapped"
		SourceDir	"Mmu-KEGG_20110518"
		canonicalName	"Olfr810"
		ObjectType	"DATANODE"
		XrefId	"258543"
		Label	"Olfr810"
		SourcePathway	"mmu_Olfactory transduction.gpml"
		XrefDatasource	"Entrez Gene"
		GraphId	"daddb"
	]
	node [
		id	727330284
		identifier	"L:258542"
		XrefStatus	"mapped"
		SourceDir	"Mmu-KEGG_20110518"
		canonicalName	"Olfr786"
		ObjectType	"DATANODE"
		XrefId	"258542"
		Label	"Olfr786"
		SourcePathway	"mmu_Olfactory transduction.gpml"
		XrefDatasource	"Entrez Gene"
		GraphId	"aeaa4"
	]
	node [
		id	727330287
		identifier	"L:258545"
		XrefStatus	"mapped"
		SourceDir	"Mmu-KEGG_20110518"
		canonicalName	"Olfr811"
		ObjectType	"DATANODE"
		XrefId	"258545"
		Label	"Olfr811"
		SourcePathway	"mmu_Olfactory transduction.gpml"
		XrefDatasource	"Entrez Gene"
		GraphId	"f9c41"
	]
	node [
		id	727330286
		identifier	"L:258544"
		XrefStatus	"mapped"
		SourceDir	"Mmu-KEGG_20110518"
		canonicalName	"Olfr788"
		ObjectType	"DATANODE"
		XrefId	"258544"
		Label	"Olfr788"
		SourcePathway	"mmu_Olfactory transduction.gpml"
		XrefDatasource	"Entrez Gene"
		GraphId	"e8fea"
	]
	node [
		id	727330283
		identifier	"L:258541"
		XrefStatus	"mapped"
		SourceDir	"Mmu-KEGG_20110518"
		canonicalName	"Olfr800"
		ObjectType	"DATANODE"
		XrefId	"258541"
		Label	"Olfr800"
		SourcePathway	"mmu_Olfactory transduction.gpml"
		XrefDatasource	"Entrez Gene"
		GraphId	"a1283"
	]
	node [
		id	782589651
		identifier	"L:433229"
		XrefStatus	"mapped"
		SourceDir	"Mmu-KEGG_20110518"
		canonicalName	"Gm5514"
		ObjectType	"DATANODE"
		XrefId	"433229"
		Label	"Gm5514"
		SourcePathway	"mmu_Propanoate metabolism.gpml; mmu_Cysteine and methionine metabolism.gpml; mmu_Glycolysis Gluconeogenesis.gpml; mmu_Pyruvate metabolism.gpml"
		XrefDatasource	"Entrez Gene"
		GraphId	"dfcca; fef2a; fc1c8; fa749; c88a3; a5640; f1027; ba058"
	]
	node [
		id	727330282
		identifier	"L:258540"
		XrefStatus	"mapped"
		SourceDir	"Mmu-KEGG_20110518"
		canonicalName	"Olfr771"
		ObjectType	"DATANODE"
		XrefId	"258540"
		Label	"Olfr771"
		SourcePathway	"mmu_Olfactory transduction.gpml"
		XrefDatasource	"Entrez Gene"
		GraphId	"abbdb"
	]
	node [
		id	-1478248095
		identifier	"L:100045362"
		XrefStatus	"mapped"
		SourceDir	"Mmu-KEGG_20110518"
		canonicalName	"Olfr747"
		ObjectType	"DATANODE"
		XrefId	"100045362"
		Label	"Olfr747"
		SourcePathway	"mmu_Olfactory transduction.gpml"
		XrefDatasource	"Entrez Gene"
		GraphId	"e2326"
	]
	node [
		id	438949605
		identifier	"L:20276"
		XrefStatus	"mapped"
		SourceDir	"Mmu-KEGG_20110518"
		ObjectType	"DATANODE"
		XrefId	"20276"
		Label	"Scnn1a"
		SourcePathway	"mmu_Aldosterone-regulated sodium reabsorption.gpml"
		XrefDatasource	"Entrez Gene"
		GraphId	"fc4ed"
	]
	node [
		id	438949607
		identifier	"L:20278"
		XrefStatus	"mapped"
		SourceDir	"Mmu-KEGG_20110518"
		ObjectType	"DATANODE"
		XrefId	"20278"
		Label	"Scnn1g"
		SourcePathway	"mmu_Aldosterone-regulated sodium reabsorption.gpml"
		XrefDatasource	"Entrez Gene"
		GraphId	"f7da6"
	]
	node [
		id	438949606
		identifier	"L:20277"
		XrefStatus	"mapped"
		SourceDir	"Mmu-KEGG_20110518"
		ObjectType	"DATANODE"
		XrefId	"20277"
		Label	"Scnn1b"
		SourcePathway	"mmu_Aldosterone-regulated sodium reabsorption.gpml"
		XrefDatasource	"Entrez Gene"
		GraphId	"cd7db"
	]
	node [
		id	439135110
		identifier	"L:26987"
		XrefStatus	"mapped"
		SourceDir	"Mmu-KEGG_20110518"
		ObjectType	"DATANODE"
		XrefId	"26987"
		Label	"Eif4e2"
		SourcePathway	"mmu_RNA transport.gpml; mmu_Insulin signaling pathway.gpml; mmu_mTOR signaling pathway.gpml"
		XrefDatasource	"Entrez Gene"
		GraphId	"d7119; a6601; ed1a3"
	]
	node [
		id	728195153
		identifier	"L:266632"
		XrefStatus	"mapped"
		SourceDir	"Mmu-KEGG_20110518"
		canonicalName	"Irak4"
		ObjectType	"DATANODE"
		XrefId	"266632"
		Label	"Irak4"
		SourcePathway	"mmu_Apoptosis.gpml; mmu_Tuberculosis.gpml; mmu_Measles.gpml; mmu_Chagas disease (American trypanosomiasis).gpml; mmu_Toxoplasmosis.gpml; mmu_Toll-like receptor signaling pathway.gpml; mmu_Leishmaniasis.gpml; mmu_Neurotrophin signaling pathway.gpml"
		XrefDatasource	"Entrez Gene"
		GraphId	"a4c83; fbd79; c128e; a0855; a60d7; be756; ab36e; e5fb5; a3e53"
	]
	node [
		id	443624810
		identifier	"L:72058"
		XrefStatus	"mapped"
		SourceDir	"Mmu-KEGG_20110518"
		canonicalName	"Igsf5"
		ObjectType	"DATANODE"
		XrefId	"72058"
		Label	"Igsf5"
		SourcePathway	"mmu_Tight junction.gpml"
		XrefDatasource	"Entrez Gene"
		GraphId	"bf749; ec05f"
	]
	node [
		id	438949630
		identifier	"L:20280"
		XrefStatus	"mapped"
		SourceDir	"Mmu-KEGG_20110518"
		ObjectType	"DATANODE"
		XrefId	"20280"
		SourcePathway	"mmu_Primary bile acid biosynthesis.gpml"
		XrefDatasource	"Entrez Gene"
		GraphId	"c4f18; f6c0c"
	]
	node [
		id	443624806
		identifier	"L:72054"
		XrefStatus	"mapped"
		SourceDir	"Mmu-KEGG_20110518"
		canonicalName	"Cyp4f18"
		ObjectType	"DATANODE"
		XrefId	"72054"
		Label	"Cyp4f18"
		SourcePathway	"mmu_Arachidonic acid metabolism.gpml"
		XrefDatasource	"Entrez Gene"
		GraphId	"e0c02; f0012"
	]
	node [
		id	727330288
		identifier	"L:258546"
		XrefStatus	"mapped"
		SourceDir	"Mmu-KEGG_20110518"
		canonicalName	"Olfr806"
		ObjectType	"DATANODE"
		XrefId	"258546"
		Label	"Olfr806"
		SourcePathway	"mmu_Olfactory transduction.gpml"
		XrefDatasource	"Entrez Gene"
		GraphId	"fe6a2"
	]
	node [
		id	445657194
		identifier	"L:98711"
		XrefStatus	"mapped"
		SourceDir	"Mmu-KEGG_20110518"
		canonicalName	"Rdh10"
		ObjectType	"DATANODE"
		XrefId	"98711"
		Label	"Rdh10"
		SourcePathway	"mmu_Retinol metabolism.gpml"
		XrefDatasource	"Entrez Gene"
		GraphId	"e1077"
	]
	node [
		id	727330289
		identifier	"L:258547"
		XrefStatus	"mapped"
		SourceDir	"Mmu-KEGG_20110518"
		canonicalName	"Olfr803"
		ObjectType	"DATANODE"
		XrefId	"258547"
		Label	"Olfr803"
		SourcePathway	"mmu_Olfactory transduction.gpml"
		XrefDatasource	"Entrez Gene"
		GraphId	"c28f9"
	]
	node [
		id	727330290
		identifier	"L:258548"
		XrefStatus	"mapped"
		SourceDir	"Mmu-KEGG_20110518"
		canonicalName	"Olfr805"
		ObjectType	"DATANODE"
		XrefId	"258548"
		Label	"Olfr805"
		SourcePathway	"mmu_Olfactory transduction.gpml"
		XrefDatasource	"Entrez Gene"
		GraphId	"f0483"
	]
	node [
		id	727330291
		identifier	"L:258549"
		XrefStatus	"mapped"
		SourceDir	"Mmu-KEGG_20110518"
		canonicalName	"Olfr798"
		ObjectType	"DATANODE"
		XrefId	"258549"
		Label	"Olfr798"
		SourcePathway	"mmu_Olfactory transduction.gpml"
		XrefDatasource	"Entrez Gene"
		GraphId	"f18ca"
	]
	node [
		id	724588680
		identifier	"L:229487"
		XrefStatus	"mapped"
		SourceDir	"Mmu-KEGG_20110518"
		ObjectType	"DATANODE"
		XrefId	"229487"
		SourcePathway	"mmu_Aminoacyl-tRNA biosynthesis.gpml"
		XrefDatasource	"Entrez Gene"
		GraphId	"c1fd4; b0d9a"
	]
	node [
		id	444526289
		identifier	"L:81877"
		XrefStatus	"mapped"
		SourceDir	"Mmu-KEGG_20110518"
		canonicalName	"Tnxb"
		ObjectType	"DATANODE"
		XrefId	"81877"
		SourcePathway	"mmu_ECM-receptor interaction.gpml"
		XrefDatasource	"Entrez Gene"
		GraphId	"e6c4d"
	]
	node [
		id	728286541
		identifier	"L:269862"
		XrefStatus	"mapped"
		SourceDir	"Mmu-KEGG_20110518"
		canonicalName	"Olfr1349"
		ObjectType	"DATANODE"
		XrefId	"269862"
		Label	"Olfr1349"
		SourcePathway	"mmu_Olfactory transduction.gpml"
		XrefDatasource	"Entrez Gene"
		GraphId	"af6b0"
	]
	node [
		id	441900807
		identifier	"L:56468"
		XrefStatus	"mapped"
		SourceDir	"Mmu-KEGG_20110518"
		canonicalName	"Socs5"
		ObjectType	"DATANODE"
		XrefId	"56468"
		Label	"Socs5"
		SourcePathway	"mmu_Jak-STAT signaling pathway.gpml"
		XrefDatasource	"Entrez Gene"
		GraphId	"b0d1a"
	]
	node [
		id	441986337
		identifier	"L:59069"
		XrefStatus	"mapped"
		SourceDir	"Mmu-KEGG_20110518"
		canonicalName	"Tpm3"
		ObjectType	"DATANODE"
		XrefId	"59069"
		Label	"Tpm3"
		SourcePathway	"mmu_Cardiac muscle contraction.gpml; mmu_Thyroid cancer.gpml; mmu_Hypertrophic cardiomyopathy (HCM).gpml; mmu_Pathways in cancer.gpml; mmu_Dilated cardiomyopathy.gpml"
		XrefDatasource	"Entrez Gene"
		GraphId	"cdfde; bb295; f7aa7; accdf; a55c4; af67c"
	]
	node [
		id	442766633
		identifier	"L:64654"
		XrefStatus	"mapped"
		SourceDir	"Mmu-KEGG_20110518"
		canonicalName	"Fgf23"
		ObjectType	"DATANODE"
		XrefId	"64654"
		SourcePathway	"mmu_MAPK signaling pathway.gpml; mmu_Melanoma.gpml; mmu_Pathways in cancer.gpml"
		XrefDatasource	"Entrez Gene"
		GraphId	"d197e; d71d1; e494d"
	]
	node [
		id	-1478308819
		identifier	"L:100043207"
		XrefStatus	"mapped"
		SourceDir	"Mmu-KEGG_20110518"
		canonicalName	"Amy2a4"
		ObjectType	"DATANODE"
		XrefId	"100043207"
		SourcePathway	"mmu_Starch and sucrose metabolism.gpml"
		XrefDatasource	"Entrez Gene"
		GraphId	"dd7a8"
	]
	node [
		id	441900808
		identifier	"L:56469"
		XrefStatus	"mapped"
		SourceDir	"Mmu-KEGG_20110518"
		canonicalName	"Pias1"
		ObjectType	"DATANODE"
		XrefId	"56469"
		SourcePathway	"mmu_Jak-STAT signaling pathway.gpml; mmu_Pathways in cancer.gpml; mmu_Small cell lung cancer.gpml; mmu_Hepatitis C.gpml"
		XrefDatasource	"Entrez Gene"
		GraphId	"b8f91; f6825; cc176; b90e6"
	]
	node [
		id	723579536
		identifier	"L:216856"
		XrefStatus	"mapped"
		SourceDir	"Mmu-KEGG_20110518"
		ObjectType	"DATANODE"
		XrefId	"216856"
		Label	"Nlgn2"
		SourcePathway	"mmu_Cell adhesion molecules (CAMs).gpml"
		XrefDatasource	"Entrez Gene"
		GraphId	"d4bb6"
	]
	node [
		id	759533364
		identifier	"L:394433"
		XrefStatus	"mapped"
		SourceDir	"Mmu-KEGG_20110518"
		canonicalName	"Ugt1a5"
		ObjectType	"DATANODE"
		XrefId	"394433"
		Label	"Ugt1a5"
		SourcePathway	"mmu_Porphyrin and chlorophyll metabolism.gpml; mmu_Ascorbate and aldarate metabolism.gpml; mmu_Drug metabolism - other enzymes.gpml; mmu_Starch and sucrose metabolism.gpml; mmu_Pentose and glucuronate interconversions.gpml; mmu_Steroid hormone biosynthesis.gpml; mmu_Retinol metabolism.gpml; mmu_Metabolism of xenobiotics by cytochrome P450.gpml"
		XrefDatasource	"Entrez Gene"
		GraphId	"f2f3f; d0ccd; ec660; f425c; aaab4; ae300; f5570; d5e26; b864a; b471a; e8290; dcfab; a2736; c8319; db8f3"
	]
	node [
		id	438294944
		identifier	"L:19303"
		XrefStatus	"mapped"
		SourceDir	"Mmu-KEGG_20110518"
		canonicalName	"Pxn"
		ObjectType	"DATANODE"
		XrefId	"19303"
		Label	"Pxn"
		SourcePathway	"mmu_Chemokine signaling pathway.gpml; mmu_Regulation of actin cytoskeleton.gpml; mmu_Leukocyte transendothelial migration.gpml; mmu_Focal adhesion.gpml; mmu_VEGF signaling pathway.gpml; mmu_Bacterial invasion of epithelial cells.gpml"
		XrefDatasource	"Entrez Gene"
		GraphId	"b36d7; f1eb8; f91aa; cd7c1; ab355; fef9c"
	]
	node [
		id	759533365
		identifier	"L:394434"
		XrefStatus	"mapped"
		SourceDir	"Mmu-KEGG_20110518"
		canonicalName	"Ugt1a9"
		ObjectType	"DATANODE"
		XrefId	"394434"
		Label	"Ugt1a9"
		SourcePathway	"mmu_Porphyrin and chlorophyll metabolism.gpml; mmu_Ascorbate and aldarate metabolism.gpml; mmu_Drug metabolism - other enzymes.gpml; mmu_Starch and sucrose metabolism.gpml; mmu_Pentose and glucuronate interconversions.gpml; mmu_Steroid hormone biosynthesis.gpml; mmu_Retinol metabolism.gpml; mmu_Metabolism of xenobiotics by cytochrome P450.gpml"
		XrefDatasource	"Entrez Gene"
		GraphId	"fd717; d2eef; d32d5; ba556; d1bf3; d5cdb; eaa3b; d7245; a667e; a4142; d1dec; b7e2b; f4e88; ebd40; e7c63"
	]
	node [
		id	724496271
		identifier	"L:226139"
		XrefStatus	"mapped"
		SourceDir	"Mmu-KEGG_20110518"
		ObjectType	"DATANODE"
		XrefId	"226139"
		SourcePathway	"mmu_Porphyrin and chlorophyll metabolism.gpml"
		XrefDatasource	"Entrez Gene"
		GraphId	"b63c6"
	]
	node [
		id	759533366
		identifier	"L:394435"
		XrefStatus	"mapped"
		SourceDir	"Mmu-KEGG_20110518"
		canonicalName	"Ugt1a6b"
		ObjectType	"DATANODE"
		XrefId	"394435"
		Label	"Ugt1a6b"
		SourcePathway	"mmu_Porphyrin and chlorophyll metabolism.gpml; mmu_Ascorbate and aldarate metabolism.gpml; mmu_Drug metabolism - other enzymes.gpml; mmu_Starch and sucrose metabolism.gpml; mmu_Pentose and glucuronate interconversions.gpml; mmu_Steroid hormone biosynthesis.gpml; mmu_Retinol metabolism.gpml; mmu_Metabolism of xenobiotics by cytochrome P450.gpml"
		XrefDatasource	"Entrez Gene"
		GraphId	"af27d; b0e4a; b877e; f586d; e4f15; ac5a3; ad0ea; f171c; c5cc3; dcb6c; e2616; a98fe; cd833; c746b; c7787"
	]
	node [
		id	759533367
		identifier	"L:394436"
		XrefStatus	"mapped"
		SourceDir	"Mmu-KEGG_20110518"
		canonicalName	"Ugt1a1"
		ObjectType	"DATANODE"
		XrefId	"394436"
		Label	"Ugt1a1"
		SourcePathway	"mmu_Porphyrin and chlorophyll metabolism.gpml; mmu_Ascorbate and aldarate metabolism.gpml; mmu_Drug metabolism - other enzymes.gpml; mmu_Starch and sucrose metabolism.gpml; mmu_Pentose and glucuronate interconversions.gpml; mmu_Steroid hormone biosynthesis.gpml; mmu_Retinol metabolism.gpml; mmu_Metabolism of xenobiotics by cytochrome P450.gpml"
		XrefDatasource	"Entrez Gene"
		GraphId	"a5a6f; ba4b0; e3fcf; cfb8b; c5e3d; ffa06; b573f; f8a54; b5dcc; c9a69; a7c6c; e5326; b86ca; a92f9; a5669"
	]
	node [
		id	-1338797509
		identifier	"L:100505222"
		XrefStatus	"mapped"
		SourceDir	"Mmu-KEGG_20110518"
		ObjectType	"DATANODE"
		XrefId	"100505222"
		SourcePathway	"mmu_Ascorbate and aldarate metabolism.gpml"
		XrefDatasource	"Entrez Gene"
		GraphId	"e3bb9; bd6c4"
	]
	node [
		id	759533361
		identifier	"L:394430"
		XrefStatus	"mapped"
		SourceDir	"Mmu-KEGG_20110518"
		canonicalName	"Ugt1a10"
		ObjectType	"DATANODE"
		XrefId	"394430"
		Label	"Ugt1a10"
		SourcePathway	"mmu_Porphyrin and chlorophyll metabolism.gpml; mmu_Ascorbate and aldarate metabolism.gpml; mmu_Drug metabolism - other enzymes.gpml; mmu_Starch and sucrose metabolism.gpml; mmu_Pentose and glucuronate interconversions.gpml; mmu_Steroid hormone biosynthesis.gpml; mmu_Retinol metabolism.gpml; mmu_Metabolism of xenobiotics by cytochrome P450.gpml"
		XrefDatasource	"Entrez Gene"
		GraphId	"bd02f; a1957; acdfd; dd393; e772a; a3dc1; f67fa; a34fa; f97fb; f74ee; aeccf; f7042; dfcf7; c1462; efc3d"
	]
	node [
		id	438121195
		identifier	"L:13869"
		XrefStatus	"mapped"
		SourceDir	"Mmu-KEGG_20110518"
		canonicalName	"Erbb4"
		ObjectType	"DATANODE"
		XrefId	"13869"
		Label	"Erbb4"
		SourcePathway	"mmu_ErbB signaling pathway.gpml; mmu_Endocytosis.gpml; mmu_Calcium signaling pathway.gpml"
		XrefDatasource	"Entrez Gene"
		GraphId	"eb64d; cbd20; d47e9"
	]
	node [
		id	438294950
		identifier	"L:19309"
		XrefStatus	"mapped"
		SourceDir	"Mmu-KEGG_20110518"
		ObjectType	"DATANODE"
		XrefId	"19309"
		Label	"Pygm"
		SourcePathway	"mmu_Starch and sucrose metabolism.gpml; mmu_Insulin signaling pathway.gpml"
		XrefDatasource	"Entrez Gene"
		GraphId	"a0c72; eced5"
	]
	node [
		id	438121192
		identifier	"L:13866"
		XrefStatus	"mapped"
		SourceDir	"Mmu-KEGG_20110518"
		canonicalName	"Erbb2"
		ObjectType	"DATANODE"
		XrefId	"13866"
		Label	"Erbb2"
		SourcePathway	"mmu_Pancreatic cancer.gpml; mmu_Non-small cell lung cancer.gpml; mmu_Pathways in cancer.gpml; mmu_Focal adhesion.gpml; mmu_Prostate cancer.gpml; mmu_Adherens junction.gpml; mmu_Calcium signaling pathway.gpml; mmu_Bladder cancer.gpml"
		XrefDatasource	"Entrez Gene"
		GraphId	"ec688; eafda; eca4b; d3cb8; ff31d; eabe1; b54bb; e91fb"
	]
	node [
		id	759533363
		identifier	"L:394432"
		XrefStatus	"mapped"
		SourceDir	"Mmu-KEGG_20110518"
		canonicalName	"Ugt1a7c"
		ObjectType	"DATANODE"
		XrefId	"394432"
		Label	"Ugt1a7c"
		SourcePathway	"mmu_Porphyrin and chlorophyll metabolism.gpml; mmu_Ascorbate and aldarate metabolism.gpml; mmu_Drug metabolism - other enzymes.gpml; mmu_Starch and sucrose metabolism.gpml; mmu_Pentose and glucuronate interconversions.gpml; mmu_Steroid hormone biosynthesis.gpml; mmu_Retinol metabolism.gpml; mmu_Metabolism of xenobiotics by cytochrome P450.gpml"
		XrefDatasource	"Entrez Gene"
		GraphId	"b2675; fb5ab; fc155; d76f4; f9818; dd4f2; c3180; aae68; cc07b; f245e; b2a08; e57a8; c5c56; b5035; a6191"
	]
	node [
		id	438121193
		identifier	"L:13867"
		XrefStatus	"mapped"
		SourceDir	"Mmu-KEGG_20110518"
		canonicalName	"Erbb3"
		ObjectType	"DATANODE"
		XrefId	"13867"
		Label	"Erbb3"
		SourcePathway	"mmu_ErbB signaling pathway.gpml; mmu_Endocytosis.gpml; mmu_Calcium signaling pathway.gpml"
		XrefDatasource	"Entrez Gene"
		GraphId	"b2116; c1457; f1224"
	]
	node [
		id	439135072
		identifier	"L:26970"
		XrefStatus	"mapped"
		SourceDir	"Mmu-KEGG_20110518"
		canonicalName	"Pla2g2e"
		ObjectType	"DATANODE"
		XrefId	"26970"
		Label	"Pla2g2e"
		SourcePathway	"mmu_Arachidonic acid metabolism.gpml; mmu_Linoleic acid metabolism.gpml; mmu_Fc epsilon RI signaling pathway.gpml; mmu_Glutamatergic synapse.gpml; mmu_MAPK signaling pathway.gpml; mmu_alpha-Linolenic acid metabolism.gpml; mmu_Long-term depression.gpml; mmu_Vascular smooth muscle contraction.gpml; mmu_Glycerophospholipid metabolism.gpml; mmu_GnRH signaling pathway.gpml; mmu_VEGF signaling pathway.gpml; mmu_Ether lipid metabolism.gpml"
		XrefDatasource	"Entrez Gene"
		GraphId	"bd203; fd2ba; b65c8; d9c5f; c5343; aa483; e8eae; ce57f; c6b0b; d680a; b5367; f5143; f10b9; aadff; d4ca1"
	]
	node [
		id	438085731
		identifier	"L:12299"
		XrefStatus	"mapped"
		SourceDir	"Mmu-KEGG_20110518"
		canonicalName	"Cacng1"
		ObjectType	"DATANODE"
		XrefId	"12299"
		Label	"Cacng1"
		SourcePathway	"mmu_MAPK signaling pathway.gpml; mmu_Dilated cardiomyopathy.gpml"
		XrefDatasource	"Entrez Gene"
		GraphId	"fbe48; ea6c2"
	]
	node [
		id	443624841
		identifier	"L:72068"
		XrefStatus	"mapped"
		SourceDir	"Mmu-KEGG_20110518"
		ObjectType	"DATANODE"
		XrefId	"72068"
		Label	"Cnot2"
		SourcePathway	"mmu_RNA degradation.gpml"
		XrefDatasource	"Entrez Gene"
		GraphId	"f0746"
	]
	node [
		id	439135073
		identifier	"L:26971"
		XrefStatus	"mapped"
		SourceDir	"Mmu-KEGG_20110518"
		canonicalName	"Pla2g2f"
		ObjectType	"DATANODE"
		XrefId	"26971"
		Label	"Pla2g2f"
		SourcePathway	"mmu_Arachidonic acid metabolism.gpml; mmu_Linoleic acid metabolism.gpml; mmu_Fc epsilon RI signaling pathway.gpml; mmu_Glutamatergic synapse.gpml; mmu_MAPK signaling pathway.gpml; mmu_alpha-Linolenic acid metabolism.gpml; mmu_Long-term depression.gpml; mmu_Vascular smooth muscle contraction.gpml; mmu_Glycerophospholipid metabolism.gpml; mmu_GnRH signaling pathway.gpml; mmu_VEGF signaling pathway.gpml; mmu_Ether lipid metabolism.gpml"
		XrefDatasource	"Entrez Gene"
		GraphId	"b867d; dda01; bb58e; bb362; bf9d7; cbe45; f817b; d6914; a1b1e; f48b8; fc912; b8657; e7a07; d8bfa; c1fa2"
	]
	node [
		id	438085730
		identifier	"L:12298"
		XrefStatus	"mapped"
		SourceDir	"Mmu-KEGG_20110518"
		canonicalName	"Cacnb4"
		ObjectType	"DATANODE"
		XrefId	"12298"
		Label	"Cacnb4"
		SourcePathway	"mmu_MAPK signaling pathway.gpml; mmu_Dilated cardiomyopathy.gpml"
		XrefDatasource	"Entrez Gene"
		GraphId	"c7476; d949c"
	]
	node [
		id	438085729
		identifier	"L:12297"
		XrefStatus	"mapped"
		SourceDir	"Mmu-KEGG_20110518"
		canonicalName	"Cacnb3"
		ObjectType	"DATANODE"
		XrefId	"12297"
		Label	"Cacnb3"
		SourcePathway	"mmu_MAPK signaling pathway.gpml; mmu_Dilated cardiomyopathy.gpml"
		XrefDatasource	"Entrez Gene"
		GraphId	"caa34; f7d0f"
	]
	node [
		id	438085728
		identifier	"L:12296"
		XrefStatus	"mapped"
		SourceDir	"Mmu-KEGG_20110518"
		canonicalName	"Cacnb2"
		ObjectType	"DATANODE"
		XrefId	"12296"
		Label	"Cacnb2"
		SourcePathway	"mmu_MAPK signaling pathway.gpml; mmu_Dilated cardiomyopathy.gpml"
		XrefDatasource	"Entrez Gene"
		GraphId	"e0cac; ad709"
	]
	node [
		id	838985870
		identifier	"L:625405"
		XrefStatus	"mapped"
		SourceDir	"Mmu-KEGG_20110518"
		canonicalName	"Polr2l"
		ObjectType	"DATANODE"
		XrefId	"625405"
		Label	"Polr2l"
		SourcePathway	"mmu_Pyrimidine metabolism.gpml; mmu_Purine metabolism.gpml"
		XrefDatasource	"Entrez Gene"
		GraphId	"a02b8; e3fac; a44f6; ec5bb; e016d; d232f; a987f; c7713"
	]
	node [
		id	441900833
		identifier	"L:56473"
		XrefStatus	"mapped"
		SourceDir	"Mmu-KEGG_20110518"
		ObjectType	"DATANODE"
		XrefId	"56473"
		SourcePathway	"mmu_alpha-Linolenic acid metabolism.gpml"
		XrefDatasource	"Entrez Gene"
		GraphId	"e7de4"
	]
	node [
		id	438085722
		identifier	"L:12290"
		XrefStatus	"mapped"
		SourceDir	"Mmu-KEGG_20110518"
		canonicalName	"Cacna1e"
		ObjectType	"DATANODE"
		XrefId	"12290"
		Label	"Cacna1e"
		SourcePathway	"mmu_MAPK signaling pathway.gpml; mmu_Type II diabetes mellitus.gpml"
		XrefDatasource	"Entrez Gene"
		GraphId	"f6126; e5c95"
	]
	node [
		id	438085723
		identifier	"L:12291"
		XrefStatus	"mapped"
		SourceDir	"Mmu-KEGG_20110518"
		canonicalName	"Cacna1g"
		ObjectType	"DATANODE"
		XrefId	"12291"
		Label	"Cacna1g"
		SourcePathway	"mmu_MAPK signaling pathway.gpml; mmu_Type II diabetes mellitus.gpml"
		XrefDatasource	"Entrez Gene"
		GraphId	"ddc9b; a78a1"
	]
	node [
		id	842766539
		identifier	"L:668137"
		XrefStatus	"mapped"
		SourceDir	"Mmu-KEGG_20110518"
		canonicalName	"Gm8994"
		ObjectType	"DATANODE"
		XrefId	"668137"
		Label	"Gm8994"
		SourcePathway	"mmu_RNA transport.gpml; mmu_mRNA surveillance pathway.gpml"
		XrefDatasource	"Entrez Gene"
		GraphId	"e6c1a; ee3cf"
	]
	node [
		id	438085724
		identifier	"L:12292"
		XrefStatus	"mapped"
		SourceDir	"Mmu-KEGG_20110518"
		canonicalName	"Cacna1s"
		ObjectType	"DATANODE"
		XrefId	"12292"
		Label	"Cacna1s"
		SourcePathway	"mmu_MAPK signaling pathway.gpml; mmu_Dilated cardiomyopathy.gpml"
		XrefDatasource	"Entrez Gene"
		GraphId	"ae7ae; f309f"
	]
	node [
		id	438085725
		identifier	"L:12293"
		XrefStatus	"mapped"
		SourceDir	"Mmu-KEGG_20110518"
		canonicalName	"Cacna2d1"
		ObjectType	"DATANODE"
		XrefId	"12293"
		Label	"Cacna2d1"
		SourcePathway	"mmu_MAPK signaling pathway.gpml; mmu_Dilated cardiomyopathy.gpml"
		XrefDatasource	"Entrez Gene"
		GraphId	"f79c0; d4155"
	]
	node [
		id	438085726
		identifier	"L:12294"
		XrefStatus	"mapped"
		SourceDir	"Mmu-KEGG_20110518"
		canonicalName	"Cacna2d3"
		ObjectType	"DATANODE"
		XrefId	"12294"
		Label	"Cacna2d3"
		SourcePathway	"mmu_MAPK signaling pathway.gpml; mmu_Dilated cardiomyopathy.gpml"
		XrefDatasource	"Entrez Gene"
		GraphId	"da099; ecc58"
	]
	node [
		id	-1478334494
		identifier	"L:100042690"
		XrefStatus	"mapped"
		SourceDir	"Mmu-KEGG_20110518"
		canonicalName	"Olfr1274-ps"
		ObjectType	"DATANODE"
		XrefId	"100042690"
		Label	"Olfr1274-ps"
		SourcePathway	"mmu_Olfactory transduction.gpml"
		XrefDatasource	"Entrez Gene"
		GraphId	"a1b55; dad84"
	]
	node [
		id	438085727
		identifier	"L:12295"
		XrefStatus	"mapped"
		SourceDir	"Mmu-KEGG_20110518"
		canonicalName	"Cacnb1"
		ObjectType	"DATANODE"
		XrefId	"12295"
		Label	"Cacnb1"
		SourcePathway	"mmu_MAPK signaling pathway.gpml; mmu_Dilated cardiomyopathy.gpml"
		XrefDatasource	"Entrez Gene"
		GraphId	"e0a30; d32f8"
	]
	node [
		id	723579570
		identifier	"L:216869"
		XrefStatus	"mapped"
		SourceDir	"Mmu-KEGG_20110518"
		canonicalName	"Arrb2"
		ObjectType	"DATANODE"
		XrefId	"216869"
		Label	"Arrb2"
		SourcePathway	"mmu_Chemokine signaling pathway.gpml; mmu_MAPK signaling pathway.gpml; mmu_Phototransduction.gpml; mmu_Olfactory transduction.gpml; mmu_Endocytosis.gpml"
		XrefDatasource	"Entrez Gene"
		GraphId	"a0ea6; fd5e5; acaff; d24e6; d1892"
	]
	node [
		id	438949419
		identifier	"L:20216"
		XrefStatus	"mapped"
		SourceDir	"Mmu-KEGG_20110518"
		canonicalName	"Acsm3"
		ObjectType	"DATANODE"
		XrefId	"20216"
		Label	"Acsm3"
		SourcePathway	"mmu_Butanoate metabolism.gpml"
		XrefDatasource	"Entrez Gene"
		GraphId	"e366b"
	]
	node [
		id	694051694
		identifier	"L:107305"
		XrefStatus	"mapped"
		SourceDir	"Mmu-KEGG_20110518"
		ObjectType	"DATANODE"
		XrefId	"107305"
		Label	"Vps37c"
		SourcePathway	"mmu_Endocytosis.gpml"
		XrefDatasource	"Entrez Gene"
		GraphId	"e87be"
	]
	node [
		id	438121160
		identifier	"L:13855"
		XrefStatus	"mapped"
		SourceDir	"Mmu-KEGG_20110518"
		canonicalName	"Epn2"
		ObjectType	"DATANODE"
		XrefId	"13855"
		SourcePathway	"mmu_Endocytosis.gpml"
		XrefDatasource	"Entrez Gene"
		GraphId	"cd4d3"
	]
	node [
		id	724496296
		identifier	"L:226143"
		XrefStatus	"mapped"
		SourceDir	"Mmu-KEGG_20110518"
		canonicalName	"Cyp2c44"
		ObjectType	"DATANODE"
		XrefId	"226143"
		Label	"Cyp2c44"
		SourcePathway	"mmu_Arachidonic acid metabolism.gpml; mmu_Linoleic acid metabolism.gpml; mmu_Retinol metabolism.gpml; mmu_Metabolism of xenobiotics by cytochrome P450.gpml"
		XrefDatasource	"Entrez Gene"
		GraphId	"a111f; e78bc; cdfbc; cd1f8; feb0b; ff226; f41aa; b1f21; a00b4; f6da4; ce7a4; ee515; b0f0d"
	]
	node [
		id	439223489
		identifier	"L:29875"
		XrefStatus	"mapped"
		SourceDir	"Mmu-KEGG_20110518"
		canonicalName	"Iqgap1"
		ObjectType	"DATANODE"
		XrefId	"29875"
		Label	"Iqgap1"
		SourcePathway	"mmu_Regulation of actin cytoskeleton.gpml; mmu_Adherens junction.gpml"
		XrefDatasource	"Entrez Gene"
		GraphId	"ac781; daf1b; deb3e; a5060"
	]
	node [
		id	443624871
		identifier	"L:72077"
		XrefStatus	"mapped"
		SourceDir	"Mmu-KEGG_20110518"
		ObjectType	"DATANODE"
		XrefId	"72077"
		SourcePathway	"mmu_Mucin type O-Glycan biosynthesis.gpml"
		XrefDatasource	"Entrez Gene"
		GraphId	"db2b2"
	]
	node [
		id	438121161
		identifier	"L:13856"
		XrefStatus	"mapped"
		SourceDir	"Mmu-KEGG_20110518"
		canonicalName	"Epo"
		ObjectType	"DATANODE"
		XrefId	"13856"
		SourcePathway	"mmu_Cytokine-cytokine receptor interaction.gpml"
		XrefDatasource	"Entrez Gene"
		GraphId	"bcc28"
	]
	node [
		id	438121162
		identifier	"L:13857"
		XrefStatus	"mapped"
		SourceDir	"Mmu-KEGG_20110518"
		canonicalName	"Epor"
		ObjectType	"DATANODE"
		XrefId	"13857"
		Label	"Epor"
		SourcePathway	"mmu_Jak-STAT signaling pathway.gpml; mmu_Cytokine-cytokine receptor interaction.gpml"
		XrefDatasource	"Entrez Gene"
		GraphId	"cc5f6; b7624"
	]
	node [
		id	438121163
		identifier	"L:13858"
		XrefStatus	"mapped"
		SourceDir	"Mmu-KEGG_20110518"
		canonicalName	"Eps15"
		ObjectType	"DATANODE"
		XrefId	"13858"
		SourcePathway	"mmu_Endocytosis.gpml"
		XrefDatasource	"Entrez Gene"
		GraphId	"ffc1b"
	]
	node [
		id	438085697
		identifier	"L:12286"
		XrefStatus	"mapped"
		SourceDir	"Mmu-KEGG_20110518"
		canonicalName	"Cacna1a"
		ObjectType	"DATANODE"
		XrefId	"12286"
		Label	"Cacna1a"
		SourcePathway	"mmu_Glutamatergic synapse.gpml; mmu_MAPK signaling pathway.gpml; mmu_Long-term depression.gpml; mmu_Type II diabetes mellitus.gpml"
		XrefDatasource	"Entrez Gene"
		GraphId	"ccb12; fd7f0; d4d06; a7841"
	]
	node [
		id	438085699
		identifier	"L:12288"
		XrefStatus	"mapped"
		SourceDir	"Mmu-KEGG_20110518"
		canonicalName	"Cacna1c"
		ObjectType	"DATANODE"
		XrefId	"12288"
		Label	"Cacna1c"
		SourcePathway	"mmu_MAPK signaling pathway.gpml; mmu_Dilated cardiomyopathy.gpml; mmu_Type II diabetes mellitus.gpml; mmu_Long-term potentiation.gpml"
		XrefDatasource	"Entrez Gene"
		GraphId	"db5e4; ec85c; f020b; cee3d"
	]
	node [
		id	438121159
		identifier	"L:13854"
		XrefStatus	"mapped"
		SourceDir	"Mmu-KEGG_20110518"
		canonicalName	"Epn1"
		ObjectType	"DATANODE"
		XrefId	"13854"
		SourcePathway	"mmu_Endocytosis.gpml"
		XrefDatasource	"Entrez Gene"
		GraphId	"a6282"
	]
	node [
		id	438085698
		identifier	"L:12287"
		XrefStatus	"mapped"
		SourceDir	"Mmu-KEGG_20110518"
		canonicalName	"Cacna1b"
		ObjectType	"DATANODE"
		XrefId	"12287"
		Label	"Cacna1b"
		SourcePathway	"mmu_MAPK signaling pathway.gpml; mmu_Type II diabetes mellitus.gpml"
		XrefDatasource	"Entrez Gene"
		GraphId	"b8f1b; de4c3"
	]
	node [
		id	439135046
		identifier	"L:26965"
		XrefStatus	"mapped"
		SourceDir	"Mmu-KEGG_20110518"
		ObjectType	"DATANODE"
		XrefId	"26965"
		Label	"Cul1"
		SourcePathway	"mmu_Protein processing in endoplasmic reticulum.gpml"
		XrefDatasource	"Entrez Gene"
		GraphId	"bf5eb"
	]
	node [
		id	438085700
		identifier	"L:12289"
		XrefStatus	"mapped"
		SourceDir	"Mmu-KEGG_20110518"
		canonicalName	"Cacna1d"
		ObjectType	"DATANODE"
		XrefId	"12289"
		Label	"Cacna1d"
		SourcePathway	"mmu_MAPK signaling pathway.gpml; mmu_Dilated cardiomyopathy.gpml; mmu_Type II diabetes mellitus.gpml"
		XrefDatasource	"Entrez Gene"
		GraphId	"d4c36; ba1d5; c8769"
	]
	node [
		id	441900861
		identifier	"L:56480"
		XrefStatus	"mapped"
		SourceDir	"Mmu-KEGG_20110518"
		canonicalName	"Tbk1"
		ObjectType	"DATANODE"
		XrefId	"56480"
		Label	"Tbk1"
		SourcePathway	"mmu_RIG-I-like receptor signaling pathway.gpml; mmu_Cytosolic DNA-sensing pathway.gpml"
		XrefDatasource	"Entrez Gene"
		GraphId	"a9491; c397a"
	]
	node [
		id	702212663
		identifier	"L:192157"
		XrefStatus	"mapped"
		SourceDir	"Mmu-KEGG_20110518"
		canonicalName	"Socs7"
		ObjectType	"DATANODE"
		XrefId	"192157"
		Label	"Socs7"
		SourcePathway	"mmu_Jak-STAT signaling pathway.gpml"
		XrefDatasource	"Entrez Gene"
		GraphId	"f60c8"
	]
	node [
		id	702212662
		identifier	"L:192156"
		XrefStatus	"mapped"
		SourceDir	"Mmu-KEGG_20110518"
		ObjectType	"DATANODE"
		XrefId	"192156"
		SourcePathway	"mmu_Terpenoid backbone biosynthesis.gpml"
		XrefDatasource	"Entrez Gene"
		GraphId	"bce31"
	]
	node [
		id	438121155
		identifier	"L:13850"
		XrefStatus	"mapped"
		SourceDir	"Mmu-KEGG_20110518"
		ObjectType	"DATANODE"
		XrefId	"13850"
		SourcePathway	"mmu_Arachidonic acid metabolism.gpml"
		XrefDatasource	"Entrez Gene"
		GraphId	"a7e17; a1862; c6d25; da423"
	]
	node [
		id	702212687
		identifier	"L:192160"
		XrefStatus	"mapped"
		SourceDir	"Mmu-KEGG_20110518"
		ObjectType	"DATANODE"
		XrefId	"192160"
		Label	"Casc3"
		SourcePathway	"mmu_RNA transport.gpml; mmu_mRNA surveillance pathway.gpml"
		XrefDatasource	"Entrez Gene"
		GraphId	"a1fec; c2d64"
	]
	node [
		id	441900870
		identifier	"L:56489"
		XrefStatus	"mapped"
		SourceDir	"Mmu-KEGG_20110518"
		canonicalName	"Ikbke"
		ObjectType	"DATANODE"
		XrefId	"56489"
		Label	"Ikbke"
		SourcePathway	"mmu_RIG-I-like receptor signaling pathway.gpml; mmu_Cytosolic DNA-sensing pathway.gpml"
		XrefDatasource	"Entrez Gene"
		GraphId	"ad533; b28f6"
	]
	node [
		id	441900869
		identifier	"L:56488"
		XrefStatus	"mapped"
		SourceDir	"Mmu-KEGG_20110518"
		ObjectType	"DATANODE"
		XrefId	"56488"
		Label	"Nxt1"
		SourcePathway	"mmu_RNA transport.gpml; mmu_mRNA surveillance pathway.gpml; mmu_Ribosome biogenesis in eukaryotes.gpml"
		XrefDatasource	"Entrez Gene"
		GraphId	"d3720; f88bc; cbdfe"
	]
	node [
		id	438085693
		identifier	"L:12282"
		XrefStatus	"mapped"
		SourceDir	"Mmu-KEGG_20110518"
		canonicalName	"Hyou1"
		ObjectType	"DATANODE"
		XrefId	"12282"
		SourcePathway	"mmu_Protein processing in endoplasmic reticulum.gpml"
		XrefDatasource	"Entrez Gene"
		GraphId	"e0775"
	]
	node [
		id	441725962
		identifier	"L:50883"
		XrefStatus	"mapped"
		SourceDir	"Mmu-KEGG_20110518"
		canonicalName	"Chek2"
		ObjectType	"DATANODE"
		XrefId	"50883"
		Label	"Chek2"
		SourcePathway	"mmu_Cell cycle.gpml; mmu_p53 signaling pathway.gpml"
		XrefDatasource	"Entrez Gene"
		GraphId	"d1905; ad9ab"
	]
	node [
		id	441900867
		identifier	"L:56486"
		XrefStatus	"mapped"
		SourceDir	"Mmu-KEGG_20110518"
		canonicalName	"Gabarap"
		ObjectType	"DATANODE"
		XrefId	"56486"
		SourcePathway	"mmu_Regulation of autophagy.gpml"
		XrefDatasource	"Entrez Gene"
		GraphId	"b0f3d"
	]
	node [
		id	441900866
		identifier	"L:56485"
		XrefStatus	"mapped"
		SourceDir	"Mmu-KEGG_20110518"
		ObjectType	"DATANODE"
		XrefId	"56485"
		Label	"Slc2a5"
		SourcePathway	"mmu_Carbohydrate digestion and absorption.gpml"
		XrefDatasource	"Entrez Gene"
		GraphId	"b83dc"
	]
	node [
		id	438949444
		identifier	"L:20220"
		XrefStatus	"mapped"
		SourceDir	"Mmu-KEGG_20110518"
		canonicalName	"Sap18"
		ObjectType	"DATANODE"
		XrefId	"20220"
		Label	"Sap18"
		SourcePathway	"mmu_RNA transport.gpml; mmu_mRNA surveillance pathway.gpml"
		XrefDatasource	"Entrez Gene"
		GraphId	"d1b1b; cbaf6; eb5d5; d1256"
	]
	node [
		id	441900865
		identifier	"L:56484"
		XrefStatus	"mapped"
		SourceDir	"Mmu-KEGG_20110518"
		ObjectType	"DATANODE"
		XrefId	"56484"
		Label	"Foxo3"
		SourcePathway	"mmu_Chemokine signaling pathway.gpml; mmu_Endometrial cancer.gpml; mmu_Non-small cell lung cancer.gpml; mmu_Neurotrophin signaling pathway.gpml"
		XrefDatasource	"Entrez Gene"
		GraphId	"a3c4a; d569b; cd522; aab67; d9c5e"
	]
	node [
		id	438949450
		identifier	"L:20226"
		XrefStatus	"mapped"
		SourceDir	"Mmu-KEGG_20110518"
		canonicalName	"Sars"
		ObjectType	"DATANODE"
		XrefId	"20226"
		Label	"Sars"
		SourcePathway	"mmu_Aminoacyl-tRNA biosynthesis.gpml"
		XrefDatasource	"Entrez Gene"
		GraphId	"a5d82; c9ce7"
	]
	node [
		id	438949448
		identifier	"L:20224"
		XrefStatus	"mapped"
		SourceDir	"Mmu-KEGG_20110518"
		ObjectType	"DATANODE"
		XrefId	"20224"
		Label	"Sar1a"
		SourcePathway	"mmu_Protein processing in endoplasmic reticulum.gpml"
		XrefDatasource	"Entrez Gene"
		GraphId	"c0752"
	]
	node [
		id	438295039
		identifier	"L:19335"
		XrefStatus	"mapped"
		SourceDir	"Mmu-KEGG_20110518"
		canonicalName	"Rab23"
		ObjectType	"DATANODE"
		XrefId	"19335"
		SourcePathway	"mmu_Hedgehog signaling pathway.gpml"
		XrefDatasource	"Entrez Gene"
		GraphId	"d0182"
	]
	node [
		id	443624926
		identifier	"L:72090"
		XrefStatus	"mapped"
		SourceDir	"Mmu-KEGG_20110518"
		canonicalName	"Entpd8"
		ObjectType	"DATANODE"
		XrefId	"72090"
		Label	"Entpd8"
		SourcePathway	"mmu_Pyrimidine metabolism.gpml; mmu_Purine metabolism.gpml"
		XrefDatasource	"Entrez Gene"
		GraphId	"d584d; a00ee; ef574; b5e97; b8e76; c7ff6; ed47e; ee697; d130a; c4b38; a81fd; ae84b"
	]
	node [
		id	439223484
		identifier	"L:29870"
		XrefStatus	"mapped"
		SourceDir	"Mmu-KEGG_20110518"
		ObjectType	"DATANODE"
		XrefId	"29870"
		Label	"Gtse1"
		SourcePathway	"mmu_p53 signaling pathway.gpml"
		XrefDatasource	"Entrez Gene"
		GraphId	"e9ef1"
	]
	node [
		id	441725959
		identifier	"L:50880"
		XrefStatus	"mapped"
		SourceDir	"Mmu-KEGG_20110518"
		ObjectType	"DATANODE"
		XrefId	"50880"
		SourcePathway	"mmu_Selenocompound metabolism.gpml"
		XrefDatasource	"Entrez Gene"
		GraphId	"f35bf; f0c6b"
	]
	node [
		id	438949453
		identifier	"L:20229"
		XrefStatus	"mapped"
		SourceDir	"Mmu-KEGG_20110518"
		ObjectType	"DATANODE"
		XrefId	"20229"
		Label	"Sat1"
		SourcePathway	"mmu_Arginine and proline metabolism.gpml"
		XrefDatasource	"Entrez Gene"
		GraphId	"c33c5"
	]
	node [
		id	442825287
		identifier	"L:66566"
		XrefStatus	"mapped"
		SourceDir	"Mmu-KEGG_20110518"
		canonicalName	"Ntpcr"
		ObjectType	"DATANODE"
		XrefId	"66566"
		SourcePathway	"mmu_Thiamine metabolism.gpml; mmu_Purine metabolism.gpml"
		XrefDatasource	"Entrez Gene"
		GraphId	"fdf37; e62db"
	]
	node [
		id	438121130
		identifier	"L:13846"
		XrefStatus	"mapped"
		SourceDir	"Mmu-KEGG_20110518"
		canonicalName	"Ephb4"
		ObjectType	"DATANODE"
		XrefId	"13846"
		SourcePathway	"mmu_Axon guidance.gpml"
		XrefDatasource	"Entrez Gene"
		GraphId	"dd9ab"
	]
	node [
		id	438121128
		identifier	"L:13844"
		XrefStatus	"mapped"
		SourceDir	"Mmu-KEGG_20110518"
		canonicalName	"Ephb2"
		ObjectType	"DATANODE"
		XrefId	"13844"
		SourcePathway	"mmu_Axon guidance.gpml"
		XrefDatasource	"Entrez Gene"
		GraphId	"ca6b8"
	]
	node [
		id	439223456
		identifier	"L:29863"
		XrefStatus	"mapped"
		SourceDir	"Mmu-KEGG_20110518"
		canonicalName	"Pde7b"
		ObjectType	"DATANODE"
		XrefId	"29863"
		Label	"Pde7b"
		SourcePathway	"mmu_Purine metabolism.gpml"
		XrefDatasource	"Entrez Gene"
		GraphId	"fdfc0; e75f5"
	]
	node [
		id	812083638
		identifier	"L:541307"
		XrefStatus	"mapped"
		SourceDir	"Mmu-KEGG_20110518"
		canonicalName	"Ccl26"
		ObjectType	"DATANODE"
		XrefId	"541307"
		SourcePathway	"mmu_Chemokine signaling pathway.gpml"
		XrefDatasource	"Entrez Gene"
		GraphId	"f5754"
	]
	node [
		id	438121129
		identifier	"L:13845"
		XrefStatus	"mapped"
		SourceDir	"Mmu-KEGG_20110518"
		canonicalName	"Ephb3"
		ObjectType	"DATANODE"
		XrefId	"13845"
		SourcePathway	"mmu_Axon guidance.gpml"
		XrefDatasource	"Entrez Gene"
		GraphId	"c7cf2"
	]
	node [
		id	439223462
		identifier	"L:29869"
		XrefStatus	"mapped"
		SourceDir	"Mmu-KEGG_20110518"
		ObjectType	"DATANODE"
		XrefId	"29869"
		Label	"Ulk2"
		SourcePathway	"mmu_mTOR signaling pathway.gpml; mmu_Regulation of autophagy.gpml"
		XrefDatasource	"Entrez Gene"
		GraphId	"e220c; f7782"
	]
	node [
		id	438295009
		identifier	"L:19326"
		XrefStatus	"mapped"
		SourceDir	"Mmu-KEGG_20110518"
		ObjectType	"DATANODE"
		XrefId	"19326"
		Label	"Rab11b"
		SourcePathway	"mmu_Endocytosis.gpml"
		XrefDatasource	"Entrez Gene"
		GraphId	"c819e"
	]
	node [
		id	443624897
		identifier	"L:72082"
		XrefStatus	"mapped"
		SourceDir	"Mmu-KEGG_20110518"
		canonicalName	"Cyp2c55"
		ObjectType	"DATANODE"
		XrefId	"72082"
		Label	"Cyp2c55"
		SourcePathway	"mmu_Arachidonic acid metabolism.gpml; mmu_Linoleic acid metabolism.gpml; mmu_Retinol metabolism.gpml; mmu_Metabolism of xenobiotics by cytochrome P450.gpml"
		XrefDatasource	"Entrez Gene"
		GraphId	"cf065; d2a24; e1fb3; b36df; dc5a6; d192d; b8786; cd411; c8f5e; c921d; b7856; f75f8; c284a"
	]
	node [
		id	758519448
		identifier	"L:381314"
		XrefStatus	"mapped"
		SourceDir	"Mmu-KEGG_20110518"
		canonicalName	"Iars2"
		ObjectType	"DATANODE"
		XrefId	"381314"
		Label	"Iars2"
		SourcePathway	"mmu_Aminoacyl-tRNA biosynthesis.gpml; mmu_Valine, leucine and isoleucine biosynthesis.gpml"
		XrefDatasource	"Entrez Gene"
		GraphId	"f0f86; af9f5"
	]
	node [
		id	438121132
		identifier	"L:13848"
		XrefStatus	"mapped"
		SourceDir	"Mmu-KEGG_20110518"
		canonicalName	"Ephb6"
		ObjectType	"DATANODE"
		XrefId	"13848"
		SourcePathway	"mmu_Axon guidance.gpml"
		XrefDatasource	"Entrez Gene"
		GraphId	"fe0b7"
	]
	node [
		id	438121133
		identifier	"L:13849"
		XrefStatus	"mapped"
		SourceDir	"Mmu-KEGG_20110518"
		ObjectType	"DATANODE"
		XrefId	"13849"
		SourcePathway	"mmu_Metabolism of xenobiotics by cytochrome P450.gpml"
		XrefDatasource	"Entrez Gene"
		GraphId	"e6290; b93e4"
	]
	node [
		id	443624899
		identifier	"L:72084"
		XrefStatus	"mapped"
		SourceDir	"Mmu-KEGG_20110518"
		canonicalName	"Pigx"
		ObjectType	"DATANODE"
		XrefId	"72084"
		SourcePathway	"mmu_Glycosylphosphatidylinositol(GPI)-anchor biosynthe.gpml"
		XrefDatasource	"Entrez Gene"
		GraphId	"dac6d"
	]
	node [
		id	441900894
		identifier	"L:56492"
		XrefStatus	"mapped"
		SourceDir	"Mmu-KEGG_20110518"
		canonicalName	"Cldn18"
		ObjectType	"DATANODE"
		XrefId	"56492"
		Label	"Cldn18"
		SourcePathway	"mmu_Cell adhesion molecules (CAMs).gpml; mmu_Leukocyte transendothelial migration.gpml; mmu_Tight junction.gpml"
		XrefDatasource	"Entrez Gene"
		GraphId	"e3af3; e6934; bbd6f; b9ee0; a8573; aa56c; d7622; a2d62"
	]
	node [
		id	702212694
		identifier	"L:192167"
		XrefStatus	"mapped"
		SourceDir	"Mmu-KEGG_20110518"
		ObjectType	"DATANODE"
		XrefId	"192167"
		Label	"Nlgn1"
		SourcePathway	"mmu_Cell adhesion molecules (CAMs).gpml"
		XrefDatasource	"Entrez Gene"
		GraphId	"ab6e7"
	]
	node [
		id	702212693
		identifier	"L:192166"
		XrefStatus	"mapped"
		SourceDir	"Mmu-KEGG_20110518"
		ObjectType	"DATANODE"
		XrefId	"192166"
		SourcePathway	"mmu_Glycine, serine and threonine metabolism.gpml"
		XrefDatasource	"Entrez Gene"
		GraphId	"bc2a7"
	]
	node [
		id	438085669
		identifier	"L:12279"
		XrefStatus	"mapped"
		SourceDir	"Mmu-KEGG_20110518"
		ObjectType	"DATANODE"
		XrefId	"12279"
		Label	"C9"
		SourcePathway	"mmu_Complement and coagulation cascades.gpml; mmu_Amoebiasis.gpml"
		XrefDatasource	"Entrez Gene"
		GraphId	"b54a0; ab2af"
	]
	node [
		id	438121126
		identifier	"L:13842"
		XrefStatus	"mapped"
		SourceDir	"Mmu-KEGG_20110518"
		canonicalName	"Epha8"
		ObjectType	"DATANODE"
		XrefId	"13842"
		Label	"Epha8"
		SourcePathway	"mmu_Axon guidance.gpml"
		XrefDatasource	"Entrez Gene"
		GraphId	"a19b8"
	]
	node [
		id	-1338797449
		identifier	"L:100505240"
		XrefStatus	"mapped"
		SourceDir	"Mmu-KEGG_20110518"
		canonicalName	"Nrxn3"
		ObjectType	"DATANODE"
		XrefId	"100505240"
		SourcePathway	"mmu_Cell adhesion molecules (CAMs).gpml"
		XrefDatasource	"Entrez Gene"
		GraphId	"d560f"
	]
	node [
		id	438121124
		identifier	"L:13840"
		XrefStatus	"mapped"
		SourceDir	"Mmu-KEGG_20110518"
		canonicalName	"Epha6"
		ObjectType	"DATANODE"
		XrefId	"13840"
		Label	"Epha6"
		SourcePathway	"mmu_Axon guidance.gpml"
		XrefDatasource	"Entrez Gene"
		GraphId	"fcb4b"
	]
	node [
		id	725423757
		identifier	"L:236576"
		XrefStatus	"mapped"
		SourceDir	"Mmu-KEGG_20110518"
		ObjectType	"DATANODE"
		XrefId	"236576"
		Label	"Spry3"
		SourcePathway	"mmu_Jak-STAT signaling pathway.gpml"
		XrefDatasource	"Entrez Gene"
		GraphId	"c2dea"
	]
	node [
		id	438121125
		identifier	"L:13841"
		XrefStatus	"mapped"
		SourceDir	"Mmu-KEGG_20110518"
		canonicalName	"Epha7"
		ObjectType	"DATANODE"
		XrefId	"13841"
		Label	"Epha7"
		SourcePathway	"mmu_Axon guidance.gpml"
		XrefDatasource	"Entrez Gene"
		GraphId	"fa4b5"
	]
	node [
		id	438085664
		identifier	"L:12274"
		XrefStatus	"mapped"
		SourceDir	"Mmu-KEGG_20110518"
		canonicalName	"C6"
		ObjectType	"DATANODE"
		XrefId	"12274"
		Label	"C6"
		SourcePathway	"mmu_Complement and coagulation cascades.gpml"
		XrefDatasource	"Entrez Gene"
		GraphId	"ebf1e"
	]
	node [
		id	441779533
		identifier	"L:52206"
		XrefStatus	"mapped"
		SourceDir	"Mmu-KEGG_20110518"
		ObjectType	"DATANODE"
		XrefId	"52206"
		Label	"Anapc4"
		SourcePathway	"mmu_Progesterone-mediated oocyte maturation.gpml; mmu_Oocyte meiosis.gpml"
		XrefDatasource	"Entrez Gene"
		GraphId	"f949a; c9003"
	]
	node [
		id	702212718
		identifier	"L:192170"
		XrefStatus	"mapped"
		SourceDir	"Mmu-KEGG_20110518"
		canonicalName	"Eif4a3"
		ObjectType	"DATANODE"
		XrefId	"192170"
		Label	"Eif4a3"
		SourcePathway	"mmu_RNA transport.gpml; mmu_mRNA surveillance pathway.gpml"
		XrefDatasource	"Entrez Gene"
		GraphId	"d3615; ba92d"
	]
	node [
		id	441986368
		identifier	"L:59079"
		XrefStatus	"mapped"
		SourceDir	"Mmu-KEGG_20110518"
		canonicalName	"Erbb2ip"
		ObjectType	"DATANODE"
		XrefId	"59079"
		SourcePathway	"mmu_NOD-like receptor signaling pathway.gpml"
		XrefDatasource	"Entrez Gene"
		GraphId	"bdd76"
	]
	node [
		id	438085663
		identifier	"L:12273"
		XrefStatus	"mapped"
		SourceDir	"Mmu-KEGG_20110518"
		ObjectType	"DATANODE"
		XrefId	"12273"
		Label	"C5ar1"
		SourcePathway	"mmu_Complement and coagulation cascades.gpml; mmu_Staphylococcus aureus infection.gpml"
		XrefDatasource	"Entrez Gene"
		GraphId	"d6fc7; c2d50"
	]
	node [
		id	727330158
		identifier	"L:258500"
		XrefStatus	"mapped"
		SourceDir	"Mmu-KEGG_20110518"
		canonicalName	"Olfr944"
		ObjectType	"DATANODE"
		XrefId	"258500"
		Label	"Olfr944"
		SourcePathway	"mmu_Olfactory transduction.gpml"
		XrefDatasource	"Entrez Gene"
		GraphId	"c9619"
	]
	node [
		id	727330159
		identifier	"L:258501"
		XrefStatus	"mapped"
		SourceDir	"Mmu-KEGG_20110518"
		canonicalName	"Olfr959"
		ObjectType	"DATANODE"
		XrefId	"258501"
		Label	"Olfr959"
		SourcePathway	"mmu_Olfactory transduction.gpml"
		XrefDatasource	"Entrez Gene"
		GraphId	"ca3a9"
	]
	node [
		id	727330165
		identifier	"L:258507"
		XrefStatus	"mapped"
		SourceDir	"Mmu-KEGG_20110518"
		canonicalName	"Olfr96"
		ObjectType	"DATANODE"
		XrefId	"258507"
		Label	"Olfr96"
		SourcePathway	"mmu_Olfactory transduction.gpml"
		XrefDatasource	"Entrez Gene"
		GraphId	"b590e"
	]
	node [
		id	443715951
		identifier	"L:75209"
		XrefStatus	"mapped"
		SourceDir	"Mmu-KEGG_20110518"
		ObjectType	"DATANODE"
		XrefId	"75209"
		Label	"Sv2c"
		SourcePathway	"mmu_ECM-receptor interaction.gpml"
		XrefDatasource	"Entrez Gene"
		GraphId	"a7676"
	]
	node [
		id	727330164
		identifier	"L:258506"
		XrefStatus	"mapped"
		SourceDir	"Mmu-KEGG_20110518"
		canonicalName	"Olfr95"
		ObjectType	"DATANODE"
		XrefId	"258506"
		Label	"Olfr95"
		SourcePathway	"mmu_Olfactory transduction.gpml"
		XrefDatasource	"Entrez Gene"
		GraphId	"d6a30"
	]
	node [
		id	438121098
		identifier	"L:13835"
		XrefStatus	"mapped"
		SourceDir	"Mmu-KEGG_20110518"
		canonicalName	"Epha1"
		ObjectType	"DATANODE"
		XrefId	"13835"
		Label	"Epha1"
		SourcePathway	"mmu_Axon guidance.gpml"
		XrefDatasource	"Entrez Gene"
		GraphId	"c5858"
	]
	node [
		id	727330166
		identifier	"L:258508"
		XrefStatus	"mapped"
		SourceDir	"Mmu-KEGG_20110518"
		canonicalName	"Olfr99"
		ObjectType	"DATANODE"
		XrefId	"258508"
		Label	"Olfr99"
		SourcePathway	"mmu_Olfactory transduction.gpml"
		XrefDatasource	"Entrez Gene"
		GraphId	"a1d45"
	]
	node [
		id	438121099
		identifier	"L:13836"
		XrefStatus	"mapped"
		SourceDir	"Mmu-KEGG_20110518"
		canonicalName	"Epha2"
		ObjectType	"DATANODE"
		XrefId	"13836"
		Label	"Epha2"
		SourcePathway	"mmu_Axon guidance.gpml"
		XrefDatasource	"Entrez Gene"
		GraphId	"ae56b"
	]
	node [
		id	727330161
		identifier	"L:258503"
		XrefStatus	"mapped"
		SourceDir	"Mmu-KEGG_20110518"
		canonicalName	"Olfr98"
		ObjectType	"DATANODE"
		XrefId	"258503"
		Label	"Olfr98"
		SourcePathway	"mmu_Olfactory transduction.gpml"
		XrefDatasource	"Entrez Gene"
		GraphId	"e1a16"
	]
	node [
		id	443624930
		identifier	"L:72094"
		XrefStatus	"mapped"
		SourceDir	"Mmu-KEGG_20110518"
		canonicalName	"Ugt2a3"
		ObjectType	"DATANODE"
		XrefId	"72094"
		Label	"Ugt2a3"
		SourcePathway	"mmu_Porphyrin and chlorophyll metabolism.gpml; mmu_Ascorbate and aldarate metabolism.gpml; mmu_Drug metabolism - other enzymes.gpml; mmu_Starch and sucrose metabolism.gpml; mmu_Pentose and glucuronate interconversions.gpml; mmu_Steroid hormone biosynthesis.gpml; mmu_Retinol metabolism.gpml; mmu_Metabolism of xenobiotics by cytochrome P450.gpml"
		XrefDatasource	"Entrez Gene"
		GraphId	"c8d85; d6a27; e0269; dab8c; e83fa; b3a70; b8a5a; d86f9; f84c9; a4850; b461e; d99de; f7c79; ad4bb; b5d45"
	]
	node [
		id	438121100
		identifier	"L:13837"
		XrefStatus	"mapped"
		SourceDir	"Mmu-KEGG_20110518"
		canonicalName	"Epha3"
		ObjectType	"DATANODE"
		XrefId	"13837"
		Label	"Epha3"
		SourcePathway	"mmu_Axon guidance.gpml"
		XrefDatasource	"Entrez Gene"
		GraphId	"fcf26"
	]
	node [
		id	439223429
		identifier	"L:29857"
		XrefStatus	"mapped"
		SourceDir	"Mmu-KEGG_20110518"
		canonicalName	"Mapk12"
		ObjectType	"DATANODE"
		XrefId	"29857"
		Label	"Mapk12"
		SourcePathway	"mmu_Progesterone-mediated oocyte maturation.gpml; mmu_Tuberculosis.gpml; mmu_T cell receptor signaling pathway.gpml; mmu_Osteoclast differentiation.gpml; mmu_Fc epsilon RI signaling pathway.gpml; mmu_Oocyte meiosis.gpml; mmu_MAPK signaling pathway.gpml; mmu_Chagas disease (American trypanosomiasis).gpml; mmu_RIG-I-like receptor signaling pathway.gpml; mmu_Toxoplasmosis.gpml; mmu_Toll-like receptor signaling pathway.gpml; mmu_Leishmaniasis.gpml; mmu_NOD-like receptor signaling pathway.gpml; mmu_Amyotrophic lateral sclerosis (ALS).gpml; mmu_Hepatitis C.gpml; mmu_GnRH signaling pathway.gpml; mmu_VEGF signaling pathway.gpml; mmu_Neurotrophin signaling pathway.gpml"
		XrefDatasource	"Entrez Gene"
		GraphId	"f7724; f2317; ed837; ebe3f; a564c; fb47c; b2680; ffeb3; de0fd; ea46d; c832b; a4419; aa309; d8e40; a7a65; bbcdd; fed89; c8ce3"
	]
	node [
		id	727330160
		identifier	"L:258502"
		XrefStatus	"mapped"
		SourceDir	"Mmu-KEGG_20110518"
		canonicalName	"Olfr279"
		ObjectType	"DATANODE"
		XrefId	"258502"
		Label	"Olfr279"
		SourcePathway	"mmu_Olfactory transduction.gpml"
		XrefDatasource	"Entrez Gene"
		GraphId	"d32cd"
	]
	node [
		id	438121101
		identifier	"L:13838"
		XrefStatus	"mapped"
		SourceDir	"Mmu-KEGG_20110518"
		canonicalName	"Epha4"
		ObjectType	"DATANODE"
		XrefId	"13838"
		Label	"Epha4"
		SourcePathway	"mmu_Axon guidance.gpml"
		XrefDatasource	"Entrez Gene"
		GraphId	"f2a7a"
	]
	node [
		id	727330163
		identifier	"L:258505"
		XrefStatus	"mapped"
		SourceDir	"Mmu-KEGG_20110518"
		canonicalName	"Olfr97"
		ObjectType	"DATANODE"
		XrefId	"258505"
		Label	"Olfr97"
		SourcePathway	"mmu_Olfactory transduction.gpml"
		XrefDatasource	"Entrez Gene"
		GraphId	"e5296"
	]
	node [
		id	438121102
		identifier	"L:13839"
		XrefStatus	"mapped"
		SourceDir	"Mmu-KEGG_20110518"
		canonicalName	"Epha5"
		ObjectType	"DATANODE"
		XrefId	"13839"
		Label	"Epha5"
		SourcePathway	"mmu_Axon guidance.gpml"
		XrefDatasource	"Entrez Gene"
		GraphId	"e41f6"
	]
	node [
		id	439223430
		identifier	"L:29858"
		XrefStatus	"mapped"
		SourceDir	"Mmu-KEGG_20110518"
		canonicalName	"Pmm1"
		ObjectType	"DATANODE"
		XrefId	"29858"
		Label	"Pmm1"
		SourcePathway	"mmu_Amino sugar and nucleotide sugar metabolism.gpml; mmu_Fructose and mannose metabolism.gpml"
		XrefDatasource	"Entrez Gene"
		GraphId	"b6999; e4c48"
	]
	node [
		id	727330162
		identifier	"L:258504"
		XrefStatus	"mapped"
		SourceDir	"Mmu-KEGG_20110518"
		canonicalName	"Olfr107"
		ObjectType	"DATANODE"
		XrefId	"258504"
		Label	"Olfr107"
		SourcePathway	"mmu_Olfactory transduction.gpml"
		XrefDatasource	"Entrez Gene"
		GraphId	"d3cdf"
	]
	node [
		id	438085637
		identifier	"L:12268"
		XrefStatus	"mapped"
		SourceDir	"Mmu-KEGG_20110518"
		ObjectType	"DATANODE"
		XrefId	"12268"
		Label	"C4b"
		SourcePathway	"mmu_Complement and coagulation cascades.gpml; mmu_Staphylococcus aureus infection.gpml"
		XrefDatasource	"Entrez Gene"
		GraphId	"b2e6a; b7de7"
	]
	node [
		id	443632462
		identifier	"L:72843"
		XrefStatus	"mapped"
		SourceDir	"Mmu-KEGG_20110518"
		ObjectType	"DATANODE"
		XrefId	"72843"
		Label	"Prdm4"
		SourcePathway	"mmu_Neurotrophin signaling pathway.gpml"
		XrefDatasource	"Entrez Gene"
		GraphId	"d71aa"
	]
	node [
		id	702212724
		identifier	"L:192176"
		XrefStatus	"mapped"
		SourceDir	"Mmu-KEGG_20110518"
		ObjectType	"DATANODE"
		XrefId	"192176"
		Label	"Flna"
		SourcePathway	"mmu_MAPK signaling pathway.gpml"
		XrefDatasource	"Entrez Gene"
		GraphId	"c906e"
	]
	node [
		id	438085636
		identifier	"L:12267"
		XrefStatus	"mapped"
		SourceDir	"Mmu-KEGG_20110518"
		ObjectType	"DATANODE"
		XrefId	"12267"
		Label	"C3ar1"
		SourcePathway	"mmu_Complement and coagulation cascades.gpml; mmu_Staphylococcus aureus infection.gpml"
		XrefDatasource	"Entrez Gene"
		GraphId	"c02a3; f0870"
	]
	node [
		id	438085638
		identifier	"L:12269"
		XrefStatus	"mapped"
		SourceDir	"Mmu-KEGG_20110518"
		canonicalName	"C4bp"
		ObjectType	"DATANODE"
		XrefId	"12269"
		SourcePathway	"mmu_Complement and coagulation cascades.gpml"
		XrefDatasource	"Entrez Gene"
		GraphId	"fc6c1"
	]
	node [
		id	439134979
		identifier	"L:26940"
		XrefStatus	"mapped"
		SourceDir	"Mmu-KEGG_20110518"
		canonicalName	"Ecsit"
		ObjectType	"DATANODE"
		XrefId	"26940"
		SourcePathway	"mmu_MAPK signaling pathway.gpml"
		XrefDatasource	"Entrez Gene"
		GraphId	"beec0"
	]
	node [
		id	438085635
		identifier	"L:12266"
		XrefStatus	"mapped"
		SourceDir	"Mmu-KEGG_20110518"
		canonicalName	"C3"
		ObjectType	"DATANODE"
		XrefId	"12266"
		Label	"C3"
		SourcePathway	"mmu_Tuberculosis.gpml; mmu_Phagosome.gpml; mmu_Complement and coagulation cascades.gpml; mmu_Leishmaniasis.gpml; mmu_Staphylococcus aureus infection.gpml"
		XrefDatasource	"Entrez Gene"
		GraphId	"c8ecc; b99e4; d5ba4; e9169; affa4; aabfa"
	]
	node [
		id	438085634
		identifier	"L:12265"
		XrefStatus	"mapped"
		SourceDir	"Mmu-KEGG_20110518"
		canonicalName	"Ciita"
		ObjectType	"DATANODE"
		XrefId	"12265"
		Label	"Ciita"
		SourcePathway	"mmu_Tuberculosis.gpml; mmu_Toxoplasmosis.gpml; mmu_Antigen processing and presentation.gpml"
		XrefDatasource	"Entrez Gene"
		GraphId	"eee86; f1be0; aebab"
	]
	node [
		id	438060739
		identifier	"L:11793"
		XrefStatus	"mapped"
		SourceDir	"Mmu-KEGG_20110518"
		ObjectType	"DATANODE"
		XrefId	"11793"
		SourcePathway	"mmu_Regulation of autophagy.gpml"
		XrefDatasource	"Entrez Gene"
		GraphId	"ebfb0"
	]
	node [
		id	441986237
		identifier	"L:59032"
		XrefStatus	"mapped"
		SourceDir	"Mmu-KEGG_20110518"
		canonicalName	"Ppp2r3c"
		ObjectType	"DATANODE"
		XrefId	"59032"
		Label	"Ppp2r3c"
		SourcePathway	"mmu_mRNA surveillance pathway.gpml"
		XrefDatasource	"Entrez Gene"
		GraphId	"b3f97"
	]
	node [
		id	441986236
		identifier	"L:59031"
		XrefStatus	"mapped"
		SourceDir	"Mmu-KEGG_20110518"
		canonicalName	"Chst12"
		ObjectType	"DATANODE"
		XrefId	"59031"
		SourcePathway	"mmu_Sulfur metabolism.gpml"
		XrefDatasource	"Entrez Gene"
		GraphId	"e8620"
	]
	node [
		id	438060742
		identifier	"L:11796"
		XrefStatus	"mapped"
		SourceDir	"Mmu-KEGG_20110518"
		canonicalName	"Birc3"
		ObjectType	"DATANODE"
		XrefId	"11796"
		Label	"Birc3"
		SourcePathway	"mmu_Apoptosis.gpml; mmu_Toxoplasmosis.gpml; mmu_Pathways in cancer.gpml; mmu_Small cell lung cancer.gpml; mmu_NOD-like receptor signaling pathway.gpml; mmu_Focal adhesion.gpml"
		XrefDatasource	"Entrez Gene"
		GraphId	"d0a53; cb26c; cecac; f8444; d8589; e80f7; fcd4d; fcb0a"
	]
	node [
		id	438060743
		identifier	"L:11797"
		XrefStatus	"mapped"
		SourceDir	"Mmu-KEGG_20110518"
		canonicalName	"Birc2"
		ObjectType	"DATANODE"
		XrefId	"11797"
		Label	"Birc2"
		SourcePathway	"mmu_Apoptosis.gpml; mmu_Toxoplasmosis.gpml; mmu_Pathways in cancer.gpml; mmu_Small cell lung cancer.gpml; mmu_NOD-like receptor signaling pathway.gpml; mmu_Focal adhesion.gpml"
		XrefDatasource	"Entrez Gene"
		GraphId	"c1b7a; ae75a; a1be4; f25a6; dc90b; bb716; f1e5a; cbba0"
	]
	node [
		id	439134950
		identifier	"L:26932"
		XrefStatus	"mapped"
		SourceDir	"Mmu-KEGG_20110518"
		canonicalName	"Ppp2r5e"
		ObjectType	"DATANODE"
		XrefId	"26932"
		Label	"Ppp2r5e"
		SourcePathway	"mmu_Wnt signaling pathway.gpml; mmu_mRNA surveillance pathway.gpml"
		XrefDatasource	"Entrez Gene"
		GraphId	"f401b; c4a96"
	]
	node [
		id	439134949
		identifier	"L:26931"
		XrefStatus	"mapped"
		SourceDir	"Mmu-KEGG_20110518"
		canonicalName	"Ppp2r5c"
		ObjectType	"DATANODE"
		XrefId	"26931"
		Label	"Ppp2r5c"
		SourcePathway	"mmu_Wnt signaling pathway.gpml; mmu_mRNA surveillance pathway.gpml"
		XrefDatasource	"Entrez Gene"
		GraphId	"debdb; ee9a6"
	]
	node [
		id	782589866
		identifier	"L:433297"
		XrefStatus	"mapped"
		SourceDir	"Mmu-KEGG_20110518"
		canonicalName	"Myl6"
		ObjectType	"DATANODE"
		XrefId	"433297"
		Label	"Myl6"
		SourcePathway	"mmu_Vascular smooth muscle contraction.gpml"
		XrefDatasource	"Entrez Gene"
		GraphId	"f01b1; f09ab"
	]
	node [
		id	438060744
		identifier	"L:11798"
		XrefStatus	"mapped"
		SourceDir	"Mmu-KEGG_20110518"
		canonicalName	"Xiap"
		ObjectType	"DATANODE"
		XrefId	"11798"
		Label	"Xiap"
		SourcePathway	"mmu_Apoptosis.gpml; mmu_Toxoplasmosis.gpml; mmu_Pathways in cancer.gpml; mmu_Small cell lung cancer.gpml; mmu_NOD-like receptor signaling pathway.gpml; mmu_Focal adhesion.gpml"
		XrefDatasource	"Entrez Gene"
		GraphId	"f0ba0; c8831; aaba0; cd732; a6b60; c0d0f; dfbfe; a2fd5"
	]
	node [
		id	438060745
		identifier	"L:11799"
		XrefStatus	"mapped"
		SourceDir	"Mmu-KEGG_20110518"
		ObjectType	"DATANODE"
		XrefId	"11799"
		Label	"Birc5"
		SourcePathway	"mmu_Colorectal cancer.gpml; mmu_Pathways in cancer.gpml"
		XrefDatasource	"Entrez Gene"
		GraphId	"d217e; a6163"
	]
	node [
		id	439134957
		identifier	"L:26939"
		XrefStatus	"mapped"
		SourceDir	"Mmu-KEGG_20110518"
		canonicalName	"Polr3e"
		ObjectType	"DATANODE"
		XrefId	"26939"
		Label	"Polr3e"
		SourcePathway	"mmu_Pyrimidine metabolism.gpml; mmu_Purine metabolism.gpml"
		XrefDatasource	"Entrez Gene"
		GraphId	"ecdb1; e43ec; f63d6; ad8d9"
	]
	node [
		id	439134956
		identifier	"L:26938"
		XrefStatus	"mapped"
		SourceDir	"Mmu-KEGG_20110518"
		canonicalName	"St6galnac5"
		ObjectType	"DATANODE"
		XrefId	"26938"
		Label	"St6galnac5"
		SourcePathway	"mmu_Glycosphingolipid biosynthesis - ganglio series.gpml"
		XrefDatasource	"Entrez Gene"
		GraphId	"a0cc9"
	]
	node [
		id	779907683
		identifier	"L:406186"
		XrefStatus	"mapped"
		SourceDir	"Mmu-KEGG_20110518"
		canonicalName	"Olfr142"
		ObjectType	"DATANODE"
		XrefId	"406186"
		Label	"Olfr142"
		SourcePathway	"mmu_Olfactory transduction.gpml"
		XrefDatasource	"Entrez Gene"
		GraphId	"c388f"
	]
	node [
		id	441900676
		identifier	"L:56421"
		XrefStatus	"mapped"
		SourceDir	"Mmu-KEGG_20110518"
		ObjectType	"DATANODE"
		XrefId	"56421"
		Label	"Pfkp"
		SourcePathway	"mmu_Pentose phosphate pathway.gpml; mmu_Fructose and mannose metabolism.gpml; mmu_Galactose metabolism.gpml; mmu_Glycolysis Gluconeogenesis.gpml"
		XrefDatasource	"Entrez Gene"
		GraphId	"e779a; db295; b3eb9; f5104"
	]
	node [
		id	441986211
		identifier	"L:59027"
		XrefStatus	"mapped"
		SourceDir	"Mmu-KEGG_20110518"
		ObjectType	"DATANODE"
		XrefId	"59027"
		SourcePathway	"mmu_Nicotinate and nicotinamide metabolism.gpml"
		XrefDatasource	"Entrez Gene"
		GraphId	"b6ed2"
	]
	node [
		id	441900677
		identifier	"L:56422"
		XrefStatus	"mapped"
		SourceDir	"Mmu-KEGG_20110518"
		canonicalName	"Hbs1l"
		ObjectType	"DATANODE"
		XrefId	"56422"
		SourcePathway	"mmu_mRNA surveillance pathway.gpml"
		XrefDatasource	"Entrez Gene"
		GraphId	"f8c7d"
	]
	node [
		id	441900679
		identifier	"L:56424"
		XrefStatus	"mapped"
		SourceDir	"Mmu-KEGG_20110518"
		canonicalName	"Stub1"
		ObjectType	"DATANODE"
		XrefId	"56424"
		Label	"Stub1"
		SourcePathway	"mmu_Protein processing in endoplasmic reticulum.gpml"
		XrefDatasource	"Entrez Gene"
		GraphId	"f3f01; d52fe"
	]
	node [
		id	726197396
		identifier	"L:241489"
		XrefStatus	"mapped"
		SourceDir	"Mmu-KEGG_20110518"
		canonicalName	"Pde11a"
		ObjectType	"DATANODE"
		XrefId	"241489"
		Label	"Pde11a"
		SourcePathway	"mmu_Purine metabolism.gpml"
		XrefDatasource	"Entrez Gene"
		GraphId	"ff9e6; b9e18"
	]
	node [
		id	439134919
		identifier	"L:26922"
		XrefStatus	"mapped"
		SourceDir	"Mmu-KEGG_20110518"
		ObjectType	"DATANODE"
		XrefId	"26922"
		SourcePathway	"mmu_Fatty acid elongation in mitochondria.gpml"
		XrefDatasource	"Entrez Gene"
		GraphId	"abb37; f7f10; b5744; ed21f; a216e; c02d7"
	]
	node [
		id	438210504
		identifier	"L:16847"
		XrefStatus	"mapped"
		SourceDir	"Mmu-KEGG_20110518"
		canonicalName	"Lepr"
		ObjectType	"DATANODE"
		XrefId	"16847"
		Label	"Lepr"
		SourcePathway	"mmu_Neuroactive ligand-receptor interaction.gpml; mmu_Adipocytokine signaling pathway.gpml; mmu_Jak-STAT signaling pathway.gpml; mmu_Cytokine-cytokine receptor interaction.gpml"
		XrefDatasource	"Entrez Gene"
		GraphId	"a7589; cc38e; a8659; f96b1"
	]
	node [
		id	438210505
		identifier	"L:16848"
		XrefStatus	"mapped"
		SourceDir	"Mmu-KEGG_20110518"
		canonicalName	"Lfng"
		ObjectType	"DATANODE"
		XrefId	"16848"
		SourcePathway	"mmu_Notch signaling pathway.gpml"
		XrefDatasource	"Entrez Gene"
		GraphId	"e15b0"
	]
	node [
		id	725362191
		identifier	"L:234356"
		XrefStatus	"mapped"
		SourceDir	"Mmu-KEGG_20110518"
		canonicalName	"Csgalnact1"
		ObjectType	"DATANODE"
		XrefId	"234356"
		SourcePathway	"mmu_Glycosaminoglycan biosynthesis - chondroitin sulfa.gpml"
		XrefDatasource	"Entrez Gene"
		GraphId	"e9250"
	]
	node [
		id	439134918
		identifier	"L:26921"
		XrefStatus	"mapped"
		SourceDir	"Mmu-KEGG_20110518"
		canonicalName	"Map4k4"
		ObjectType	"DATANODE"
		XrefId	"26921"
		SourcePathway	"mmu_MAPK signaling pathway.gpml"
		XrefDatasource	"Entrez Gene"
		GraphId	"c6de6"
	]
	node [
		id	438210503
		identifier	"L:16846"
		XrefStatus	"mapped"
		SourceDir	"Mmu-KEGG_20110518"
		canonicalName	"Lep"
		ObjectType	"DATANODE"
		XrefId	"16846"
		SourcePathway	"mmu_Neuroactive ligand-receptor interaction.gpml; mmu_Adipocytokine signaling pathway.gpml; mmu_Cytokine-cytokine receptor interaction.gpml"
		XrefDatasource	"Entrez Gene"
		GraphId	"ac646; b74c4; fc8f8"
	]
	node [
		id	443655591
		identifier	"L:73166"
		XrefStatus	"mapped"
		SourceDir	"Mmu-KEGG_20110518"
		ObjectType	"DATANODE"
		XrefId	"73166"
		SourcePathway	"mmu_Steroid biosynthesis.gpml"
		XrefDatasource	"Entrez Gene"
		GraphId	"fca53; c1713"
	]
	node [
		id	438210499
		identifier	"L:16842"
		XrefStatus	"mapped"
		SourceDir	"Mmu-KEGG_20110518"
		canonicalName	"Lef1"
		ObjectType	"DATANODE"
		XrefId	"16842"
		Label	"Lef1"
		SourcePathway	"mmu_Endometrial cancer.gpml; mmu_Basal cell carcinoma.gpml; mmu_Colorectal cancer.gpml; mmu_Wnt signaling pathway.gpml; mmu_Thyroid cancer.gpml; mmu_Pathways in cancer.gpml; mmu_Melanogenesis.gpml; mmu_Prostate cancer.gpml; mmu_Adherens junction.gpml; mmu_Acute myeloid leukemia.gpml; mmu_Arrhythmogenic right ventricular cardiomyopathy (A.gpml"
		XrefDatasource	"Entrez Gene"
		GraphId	"de27b; c6007; a83e3; ff4e3; cb818; cc26d; e2718; fc63d; becd7; b9686; c7622; c3d50"
	]
	node [
		id	441900714
		identifier	"L:56438"
		XrefStatus	"mapped"
		SourceDir	"Mmu-KEGG_20110518"
		canonicalName	"Rbx1"
		ObjectType	"DATANODE"
		XrefId	"56438"
		SourcePathway	"mmu_Protein processing in endoplasmic reticulum.gpml"
		XrefDatasource	"Entrez Gene"
		GraphId	"f9018"
	]
	node [
		id	-1338820507
		identifier	"L:100504946"
		XrefStatus	"mapped"
		SourceDir	"Mmu-KEGG_20110518"
		canonicalName	"Hadhb"
		ObjectType	"DATANODE"
		XrefId	"100504946"
		Label	"Hadhb"
		SourcePathway	"mmu_Fatty acid metabolism.gpml; mmu_Valine, leucine and isoleucine degradation.gpml; mmu_Fatty acid elongation in mitochondria.gpml"
		XrefDatasource	"Entrez Gene"
		GraphId	"a9715; e529a; e776d; cfcbf; bc8bc; bcf95; fbcc2; ecbc1; f1df3; ecb6a; ec8d9; b6da6; aff7f"
	]
	node [
		id	443663122
		identifier	"L:73914"
		XrefStatus	"mapped"
		SourceDir	"Mmu-KEGG_20110518"
		canonicalName	"Irak3"
		ObjectType	"DATANODE"
		XrefId	"73914"
		Label	"Irak3"
		SourcePathway	"mmu_Apoptosis.gpml; mmu_Neurotrophin signaling pathway.gpml"
		XrefDatasource	"Entrez Gene"
		GraphId	"f7b48; c5007"
	]
	node [
		id	779907651
		identifier	"L:406175"
		XrefStatus	"mapped"
		SourceDir	"Mmu-KEGG_20110518"
		canonicalName	"Olfr242"
		ObjectType	"DATANODE"
		XrefId	"406175"
		Label	"Olfr242"
		SourcePathway	"mmu_Olfactory transduction.gpml"
		XrefDatasource	"Entrez Gene"
		GraphId	"f36ea; fd651"
	]
	node [
		id	779907652
		identifier	"L:406176"
		XrefStatus	"mapped"
		SourceDir	"Mmu-KEGG_20110518"
		canonicalName	"Olfr160"
		ObjectType	"DATANODE"
		XrefId	"406176"
		Label	"Olfr160"
		SourcePathway	"mmu_Olfactory transduction.gpml"
		XrefDatasource	"Entrez Gene"
		GraphId	"bf201; ebaa5"
	]
	node [
		id	728255851
		identifier	"L:268782"
		XrefStatus	"mapped"
		SourceDir	"Mmu-KEGG_20110518"
		ObjectType	"DATANODE"
		XrefId	"268782"
		Label	"Agxt2"
		SourcePathway	"mmu_Alanine, aspartate and glutamate metabolism.gpml; mmu_Glycine, serine and threonine metabolism.gpml"
		XrefDatasource	"Entrez Gene"
		GraphId	"a66b2; fbfb9"
	]
	node [
		id	441986178
		identifier	"L:59015"
		XrefStatus	"mapped"
		SourceDir	"Mmu-KEGG_20110518"
		ObjectType	"DATANODE"
		XrefId	"59015"
		Label	"Nup160"
		SourcePathway	"mmu_RNA transport.gpml"
		XrefDatasource	"Entrez Gene"
		GraphId	"a9d14"
	]
	node [
		id	728255762
		identifier	"L:268756"
		XrefStatus	"mapped"
		SourceDir	"Mmu-KEGG_20110518"
		ObjectType	"DATANODE"
		XrefId	"268756"
		SourcePathway	"mmu_Ascorbate and aldarate metabolism.gpml"
		XrefDatasource	"Entrez Gene"
		GraphId	"e3bb9; bd6c4"
	]
	node [
		id	444526351
		identifier	"L:81897"
		XrefStatus	"mapped"
		SourceDir	"Mmu-KEGG_20110518"
		canonicalName	"Tlr9"
		ObjectType	"DATANODE"
		XrefId	"81897"
		SourcePathway	"mmu_Tuberculosis.gpml; mmu_Measles.gpml; mmu_Chagas disease (American trypanosomiasis).gpml; mmu_Toll-like receptor signaling pathway.gpml; mmu_African trypanosomiasis.gpml; mmu_Malaria.gpml"
		XrefDatasource	"Entrez Gene"
		GraphId	"b3dff; c77a6; da5d5; d8f44; cb6de; b4721"
	]
	node [
		id	443655624
		identifier	"L:73178"
		XrefStatus	"mapped"
		SourceDir	"Mmu-KEGG_20110518"
		canonicalName	"Wasl"
		ObjectType	"DATANODE"
		XrefId	"73178"
		Label	"Wasl"
		SourcePathway	"mmu_Fc gamma R-mediated phagocytosis.gpml; mmu_Chemokine signaling pathway.gpml; mmu_Regulation of actin cytoskeleton.gpml; mmu_Adherens junction.gpml; mmu_Bacterial invasion of epithelial cells.gpml"
		XrefDatasource	"Entrez Gene"
		GraphId	"f5d76; b76e1; a7614; cc6b6; b4244; a10d3; ebf35"
	]
	node [
		id	438121252
		identifier	"L:13884"
		XrefStatus	"mapped"
		SourceDir	"Mmu-KEGG_20110518"
		canonicalName	"Ces1c"
		ObjectType	"DATANODE"
		XrefId	"13884"
		SourcePathway	"mmu_Drug metabolism - other enzymes.gpml"
		XrefDatasource	"Entrez Gene"
		GraphId	"a5dd7"
	]
	node [
		id	694770769
		identifier	"L:110784"
		XrefStatus	"mapped"
		SourceDir	"Mmu-KEGG_20110518"
		canonicalName	"Nr3c2"
		ObjectType	"DATANODE"
		XrefId	"110784"
		SourcePathway	"mmu_Aldosterone-regulated sodium reabsorption.gpml"
		XrefDatasource	"Entrez Gene"
		GraphId	"ac734"
	]
	node [
		id	725240947
		identifier	"L:230103"
		XrefStatus	"mapped"
		SourceDir	"Mmu-KEGG_20110518"
		canonicalName	"Npr2"
		ObjectType	"DATANODE"
		XrefId	"230103"
		Label	"Npr2"
		SourcePathway	"mmu_Purine metabolism.gpml"
		XrefDatasource	"Entrez Gene"
		GraphId	"a9939"
	]
	node [
		id	443685198
		identifier	"L:74108"
		XrefStatus	"mapped"
		SourceDir	"Mmu-KEGG_20110518"
		ObjectType	"DATANODE"
		XrefId	"74108"
		Label	"Parn"
		SourcePathway	"mmu_RNA degradation.gpml"
		XrefDatasource	"Entrez Gene"
		GraphId	"b2b8d"
	]
	node [
		id	438210468
		identifier	"L:16832"
		XrefStatus	"mapped"
		SourceDir	"Mmu-KEGG_20110518"
		canonicalName	"Gm5514"
		ObjectType	"DATANODE"
		XrefId	"16832"
		Label	"Gm5514"
		SourcePathway	"mmu_Propanoate metabolism.gpml; mmu_Cysteine and methionine metabolism.gpml; mmu_Glycolysis Gluconeogenesis.gpml; mmu_Pyruvate metabolism.gpml"
		XrefDatasource	"Entrez Gene"
		GraphId	"dfcca; fef2a; fc1c8; fa749; c88a3; a5640; f1027; ba058"
	]
	node [
		id	438210469
		identifier	"L:16833"
		XrefStatus	"mapped"
		SourceDir	"Mmu-KEGG_20110518"
		canonicalName	"Ldhc"
		ObjectType	"DATANODE"
		XrefId	"16833"
		Label	"Ldhc"
		SourcePathway	"mmu_Propanoate metabolism.gpml; mmu_Cysteine and methionine metabolism.gpml; mmu_Glycolysis Gluconeogenesis.gpml; mmu_Pyruvate metabolism.gpml"
		XrefDatasource	"Entrez Gene"
		GraphId	"e27d4; fde0f; d4db6; f9774"
	]
	node [
		id	439134888
		identifier	"L:26912"
		XrefStatus	"mapped"
		SourceDir	"Mmu-KEGG_20110518"
		ObjectType	"DATANODE"
		XrefId	"26912"
		SourcePathway	"mmu_Glycine, serine and threonine metabolism.gpml"
		XrefDatasource	"Entrez Gene"
		GraphId	"afbf4"
	]
	node [
		id	438210471
		identifier	"L:16835"
		XrefStatus	"mapped"
		SourceDir	"Mmu-KEGG_20110518"
		ObjectType	"DATANODE"
		XrefId	"16835"
		Label	"Ldlr"
		SourcePathway	"mmu_Endocytosis.gpml"
		XrefDatasource	"Entrez Gene"
		GraphId	"e3d08"
	]
	node [
		id	441900745
		identifier	"L:56448"
		XrefStatus	"mapped"
		SourceDir	"Mmu-KEGG_20110518"
		canonicalName	"Cyp2d22"
		ObjectType	"DATANODE"
		XrefId	"56448"
		Label	"Cyp2d22"
		SourcePathway	"mmu_Drug metabolism - cytochrome P450.gpml"
		XrefDatasource	"Entrez Gene"
		GraphId	"d42cf; e3b1b"
	]
	node [
		id	441900746
		identifier	"L:56449"
		XrefStatus	"mapped"
		SourceDir	"Mmu-KEGG_20110518"
		ObjectType	"DATANODE"
		XrefId	"56449"
		Label	"Csda"
		SourcePathway	"mmu_Tight junction.gpml"
		XrefDatasource	"Entrez Gene"
		GraphId	"a6998"
	]
	node [
		id	441900740
		identifier	"L:56443"
		XrefStatus	"mapped"
		SourceDir	"Mmu-KEGG_20110518"
		canonicalName	"Arpc1a"
		ObjectType	"DATANODE"
		XrefId	"56443"
		Label	"Arpc1a"
		SourcePathway	"mmu_Fc gamma R-mediated phagocytosis.gpml; mmu_Regulation of actin cytoskeleton.gpml; mmu_Bacterial invasion of epithelial cells.gpml"
		XrefDatasource	"Entrez Gene"
		GraphId	"a1310; af0a5; c8e6a; da612; df9aa"
	]
	node [
		id	441900742
		identifier	"L:56445"
		XrefStatus	"mapped"
		SourceDir	"Mmu-KEGG_20110518"
		canonicalName	"Dnaja2"
		ObjectType	"DATANODE"
		XrefId	"56445"
		Label	"Dnaja2"
		SourcePathway	"mmu_Protein processing in endoplasmic reticulum.gpml"
		XrefDatasource	"Entrez Gene"
		GraphId	"ef657; e080c"
	]
	node [
		id	438060708
		identifier	"L:11783"
		XrefStatus	"mapped"
		SourceDir	"Mmu-KEGG_20110518"
		canonicalName	"Apaf1"
		ObjectType	"DATANODE"
		XrefId	"11783"
		SourcePathway	"mmu_Apoptosis.gpml; mmu_Small cell lung cancer.gpml; mmu_Huntington's disease.gpml; mmu_Amyotrophic lateral sclerosis (ALS).gpml; mmu_Alzheimer's disease.gpml; mmu_p53 signaling pathway.gpml; mmu_Parkinson's disease.gpml"
		XrefDatasource	"Entrez Gene"
		GraphId	"fe5e2; e816a; d3525; af3a6; b391b; a9c26; a2605"
	]
	node [
		id	438210443
		identifier	"L:16828"
		XrefStatus	"mapped"
		SourceDir	"Mmu-KEGG_20110518"
		canonicalName	"Ldha"
		ObjectType	"DATANODE"
		XrefId	"16828"
		Label	"Ldha"
		SourcePathway	"mmu_Propanoate metabolism.gpml; mmu_Cysteine and methionine metabolism.gpml; mmu_Glycolysis Gluconeogenesis.gpml; mmu_Pyruvate metabolism.gpml"
		XrefDatasource	"Entrez Gene"
		GraphId	"f543d; fe64a; a2c75; d5633"
	]
	node [
		id	438060710
		identifier	"L:11785"
		XrefStatus	"mapped"
		SourceDir	"Mmu-KEGG_20110518"
		ObjectType	"DATANODE"
		XrefId	"11785"
		Label	"Apbb1"
		SourcePathway	"mmu_Alzheimer's disease.gpml"
		XrefDatasource	"Entrez Gene"
		GraphId	"ac9d0"
	]
	node [
		id	439134855
		identifier	"L:26900"
		XrefStatus	"mapped"
		SourceDir	"Mmu-KEGG_20110518"
		canonicalName	"Ddx3y"
		ObjectType	"DATANODE"
		XrefId	"26900"
		SourcePathway	"mmu_RIG-I-like receptor signaling pathway.gpml"
		XrefDatasource	"Entrez Gene"
		GraphId	"f9307"
	]
	node [
		id	693903883
		identifier	"L:102462"
		XrefStatus	"mapped"
		SourceDir	"Mmu-KEGG_20110518"
		canonicalName	"Imp3"
		ObjectType	"DATANODE"
		XrefId	"102462"
		Label	"Imp3"
		SourcePathway	"mmu_Ribosome biogenesis in eukaryotes.gpml"
		XrefDatasource	"Entrez Gene"
		GraphId	"b5926"
	]
	node [
		id	438121221
		identifier	"L:13874"
		XrefStatus	"mapped"
		SourceDir	"Mmu-KEGG_20110518"
		canonicalName	"Ereg"
		ObjectType	"DATANODE"
		XrefId	"13874"
		SourcePathway	"mmu_ErbB signaling pathway.gpml"
		XrefDatasource	"Entrez Gene"
		GraphId	"ee236"
	]
	node [
		id	439134860
		identifier	"L:26905"
		XrefStatus	"mapped"
		SourceDir	"Mmu-KEGG_20110518"
		ObjectType	"DATANODE"
		XrefId	"26905"
		Label	"Eif2s3x"
		SourcePathway	"mmu_RNA transport.gpml"
		XrefDatasource	"Entrez Gene"
		GraphId	"b7606"
	]
	node [
		id	439134863
		identifier	"L:26908"
		XrefStatus	"mapped"
		SourceDir	"Mmu-KEGG_20110518"
		ObjectType	"DATANODE"
		XrefId	"26908"
		Label	"Eif2s3y"
		SourcePathway	"mmu_RNA transport.gpml"
		XrefDatasource	"Entrez Gene"
		GraphId	"f8def"
	]
	node [
		id	-1478273198
		identifier	"L:100044829"
		XrefStatus	"mapped"
		SourceDir	"Mmu-KEGG_20110518"
		canonicalName	"Fbl"
		ObjectType	"DATANODE"
		XrefId	"100044829"
		Label	"Fbl"
		SourcePathway	"mmu_Ribosome biogenesis in eukaryotes.gpml"
		XrefDatasource	"Entrez Gene"
		GraphId	"a17bc; b1021"
	]
	node [
		id	443655648
		identifier	"L:73181"
		XrefStatus	"mapped"
		SourceDir	"Mmu-KEGG_20110518"
		canonicalName	"Nfatc4"
		ObjectType	"DATANODE"
		XrefId	"73181"
		Label	"Nfatc4"
		SourcePathway	"mmu_Axon guidance.gpml; mmu_T cell receptor signaling pathway.gpml; mmu_Natural killer cell mediated cytotoxicity.gpml; mmu_MAPK signaling pathway.gpml; mmu_Wnt signaling pathway.gpml; mmu_VEGF signaling pathway.gpml; mmu_B cell receptor signaling pathway.gpml"
		XrefDatasource	"Entrez Gene"
		GraphId	"c9cf6; fb33b; a3150; fd1f6; a0b23; f4aeb; f4ede"
	]
	node [
		id	438060714
		identifier	"L:11789"
		XrefStatus	"mapped"
		SourceDir	"Mmu-KEGG_20110518"
		canonicalName	"Apc"
		ObjectType	"DATANODE"
		XrefId	"11789"
		Label	"Apc"
		SourcePathway	"mmu_Regulation of actin cytoskeleton.gpml; mmu_Wnt signaling pathway.gpml"
		XrefDatasource	"Entrez Gene"
		GraphId	"ad4fe; d9822"
	]
	node [
		id	439134859
		identifier	"L:26904"
		XrefStatus	"mapped"
		SourceDir	"Mmu-KEGG_20110518"
		ObjectType	"DATANODE"
		XrefId	"26904"
		Label	"Sh2d1b1"
		SourcePathway	"mmu_Natural killer cell mediated cytotoxicity.gpml"
		XrefDatasource	"Entrez Gene"
		GraphId	"c2314"
	]
	node [
		id	438210437
		identifier	"L:16822"
		XrefStatus	"mapped"
		SourceDir	"Mmu-KEGG_20110518"
		canonicalName	"Lcp2"
		ObjectType	"DATANODE"
		XrefId	"16822"
		Label	"Lcp2"
		SourcePathway	"mmu_T cell receptor signaling pathway.gpml; mmu_Osteoclast differentiation.gpml; mmu_Fc epsilon RI signaling pathway.gpml; mmu_Natural killer cell mediated cytotoxicity.gpml"
		XrefDatasource	"Entrez Gene"
		GraphId	"c0990; d5fa6; a123a; b78ce"
	]
	node [
		id	441900776
		identifier	"L:56458"
		XrefStatus	"mapped"
		SourceDir	"Mmu-KEGG_20110518"
		canonicalName	"Foxo1"
		ObjectType	"DATANODE"
		XrefId	"56458"
		Label	"Foxo1"
		SourcePathway	"mmu_Insulin signaling pathway.gpml; mmu_Pathways in cancer.gpml; mmu_Prostate cancer.gpml"
		XrefDatasource	"Entrez Gene"
		GraphId	"b6fb9; bb14e; cf516"
	]
	node [
		id	441900772
		identifier	"L:56454"
		XrefStatus	"mapped"
		SourceDir	"Mmu-KEGG_20110518"
		ObjectType	"DATANODE"
		XrefId	"56454"
		SourcePathway	"mmu_Arginine and proline metabolism.gpml"
		XrefDatasource	"Entrez Gene"
		GraphId	"d473e; bacc3"
	]
	node [
		id	443663184
		identifier	"L:73934"
		XrefStatus	"mapped"
		SourceDir	"Mmu-KEGG_20110518"
		canonicalName	"4930412D23Rik"
		ObjectType	"DATANODE"
		XrefId	"73934"
		Label	"4930412D23Rik"
		SourcePathway	"mmu_Cell adhesion molecules (CAMs).gpml; mmu_Leukocyte transendothelial migration.gpml; mmu_Tight junction.gpml"
		XrefDatasource	"Entrez Gene"
		GraphId	"e83b8; dccb5; b6a23; e8069; a40ca; fc4a2; e3e5c; e2d4e"
	]
	node [
		id	441900769
		identifier	"L:56451"
		XrefStatus	"mapped"
		SourceDir	"Mmu-KEGG_20110518"
		canonicalName	"Suclg1"
		ObjectType	"DATANODE"
		XrefId	"56451"
		Label	"Suclg1"
		SourcePathway	"mmu_Propanoate metabolism.gpml; mmu_Citrate cycle (TCA cycle).gpml"
		XrefDatasource	"Entrez Gene"
		GraphId	"f9941; bb12b; cf814"
	]
	node [
		id	443685258
		identifier	"L:74126"
		XrefStatus	"mapped"
		SourceDir	"Mmu-KEGG_20110518"
		canonicalName	"Syvn1"
		ObjectType	"DATANODE"
		XrefId	"74126"
		Label	"Syvn1"
		SourcePathway	"mmu_Protein processing in endoplasmic reticulum.gpml"
		XrefDatasource	"Entrez Gene"
		GraphId	"dcc78; ffda1"
	]
	node [
		id	438060616
		identifier	"L:11754"
		XrefStatus	"mapped"
		SourceDir	"Mmu-KEGG_20110518"
		canonicalName	"Aoc3"
		ObjectType	"DATANODE"
		XrefId	"11754"
		Label	"Aoc3"
		SourcePathway	"mmu_Phenylalanine metabolism.gpml; mmu_Tyrosine metabolism.gpml; mmu_Glycine, serine and threonine metabolism.gpml; mmu_beta-Alanine metabolism.gpml"
		XrefDatasource	"Entrez Gene"
		GraphId	"d7114; e1622; a8574; e303e; ff1a4"
	]
	node [
		id	782589741
		identifier	"L:433256"
		XrefStatus	"mapped"
		SourceDir	"Mmu-KEGG_20110518"
		canonicalName	"Acsl5"
		ObjectType	"DATANODE"
		XrefId	"433256"
		Label	"Acsl5"
		SourcePathway	"mmu_Adipocytokine signaling pathway.gpml; mmu_Fatty acid metabolism.gpml"
		XrefDatasource	"Entrez Gene"
		GraphId	"b8daf; da196"
	]
	node [
		id	438233536
		identifier	"L:17136"
		XrefStatus	"mapped"
		SourceDir	"Mmu-KEGG_20110518"
		canonicalName	"Mag"
		ObjectType	"DATANODE"
		XrefId	"17136"
		Label	"Mag"
		SourcePathway	"mmu_Cell adhesion molecules (CAMs).gpml"
		XrefDatasource	"Entrez Gene"
		GraphId	"b1ca1; a42dc"
	]
	node [
		id	443685261
		identifier	"L:74129"
		XrefStatus	"mapped"
		SourceDir	"Mmu-KEGG_20110518"
		ObjectType	"DATANODE"
		XrefId	"74129"
		SourcePathway	"mmu_Glycine, serine and threonine metabolism.gpml"
		XrefDatasource	"Entrez Gene"
		GraphId	"da0a9"
	]
	node [
		id	438060620
		identifier	"L:11758"
		XrefStatus	"mapped"
		SourceDir	"Mmu-KEGG_20110518"
		ObjectType	"DATANODE"
		XrefId	"11758"
		SourcePathway	"mmu_Phenylalanine metabolism.gpml"
		XrefDatasource	"Entrez Gene"
		GraphId	"b51f7"
	]
	node [
		id	438949661
		identifier	"L:20290"
		XrefStatus	"mapped"
		SourceDir	"Mmu-KEGG_20110518"
		canonicalName	"Ccl1"
		ObjectType	"DATANODE"
		XrefId	"20290"
		SourcePathway	"mmu_Chemokine signaling pathway.gpml; mmu_Cytokine-cytokine receptor interaction.gpml"
		XrefDatasource	"Entrez Gene"
		GraphId	"bb804; fdda0"
	]
	node [
		id	438147078
		identifier	"L:14447"
		XrefStatus	"mapped"
		SourceDir	"Mmu-KEGG_20110518"
		canonicalName	"Gapdhs"
		ObjectType	"DATANODE"
		XrefId	"14447"
		Label	"Gapdhs"
		SourcePathway	"mmu_Glycolysis Gluconeogenesis.gpml"
		XrefDatasource	"Entrez Gene"
		GraphId	"ccb9e"
	]
	node [
		id	438210412
		identifier	"L:16818"
		XrefStatus	"mapped"
		SourceDir	"Mmu-KEGG_20110518"
		canonicalName	"Lck"
		ObjectType	"DATANODE"
		XrefId	"16818"
		Label	"Lck"
		SourcePathway	"mmu_T cell receptor signaling pathway.gpml; mmu_Osteoclast differentiation.gpml; mmu_Natural killer cell mediated cytotoxicity.gpml"
		XrefDatasource	"Entrez Gene"
		GraphId	"ed2d8; c2ae0; d9a7c"
	]
	node [
		id	-1478308545
		identifier	"L:100043292"
		XrefStatus	"mapped"
		SourceDir	"Mmu-KEGG_20110518"
		canonicalName	"Gm4340"
		ObjectType	"DATANODE"
		XrefId	"100043292"
		Label	"Gm4340"
		SourcePathway	"mmu_RNA transport.gpml; mmu_mRNA surveillance pathway.gpml"
		XrefDatasource	"Entrez Gene"
		GraphId	"fdd87; b3ddb"
	]
	node [
		id	438949663
		identifier	"L:20292"
		XrefStatus	"mapped"
		SourceDir	"Mmu-KEGG_20110518"
		canonicalName	"Ccl11"
		ObjectType	"DATANODE"
		XrefId	"20292"
		SourcePathway	"mmu_Chemokine signaling pathway.gpml; mmu_Cytokine-cytokine receptor interaction.gpml"
		XrefDatasource	"Entrez Gene"
		GraphId	"c0163; f739d"
	]
	node [
		id	839999758
		identifier	"L:638517"
		XrefStatus	"unmapped"
		SourceDir	"Mmu-KEGG_20110518"
		canonicalName	"cyclic AMP-responsive element-binding protein 3-like protein 2-like"
		ObjectType	"DATANODE"
		XrefId	"638517"
		Label	"cyclic AMP-responsive element-binding protein 3-like protein 2-like"
		SourcePathway	"mmu_Vasopressin-regulated water reabsorption.gpml; mmu_Prostate cancer.gpml"
		XrefDatasource	"Entrez Gene"
		GraphId	"d4ad3; c9961"
	]
	node [
		id	702274162
		identifier	"L:194352"
		XrefStatus	"mapped"
		SourceDir	"Mmu-KEGG_20110518"
		canonicalName	"Trpv5"
		ObjectType	"DATANODE"
		XrefId	"194352"
		Label	"Trpv5"
		SourcePathway	"mmu_Endocrine and other factor-regulated calcium reabs.gpml"
		XrefDatasource	"Entrez Gene"
		GraphId	"f4bc8; caa17; ef454; bf7e7; e4c2d; ff8d2; e7892"
	]
	node [
		id	726197296
		identifier	"L:241452"
		XrefStatus	"mapped"
		SourceDir	"Mmu-KEGG_20110518"
		canonicalName	"Dhrs9"
		ObjectType	"DATANODE"
		XrefId	"241452"
		Label	"Dhrs9"
		SourcePathway	"mmu_Retinol metabolism.gpml"
		XrefDatasource	"Entrez Gene"
		GraphId	"fd5eb"
	]
	node [
		id	438210410
		identifier	"L:16816"
		XrefStatus	"mapped"
		SourceDir	"Mmu-KEGG_20110518"
		ObjectType	"DATANODE"
		XrefId	"16816"
		SourcePathway	"mmu_Glycerophospholipid metabolism.gpml"
		XrefDatasource	"Entrez Gene"
		GraphId	"d6a22"
	]
	node [
		id	839789265
		identifier	"L:631304"
		XrefStatus	"mapped"
		SourceDir	"Mmu-KEGG_20110518"
		canonicalName	"Cyp4f40"
		ObjectType	"DATANODE"
		XrefId	"631304"
		Label	"Cyp4f40"
		SourcePathway	"mmu_Arachidonic acid metabolism.gpml"
		XrefDatasource	"Entrez Gene"
		GraphId	"b44d8; e8cc0"
	]
	node [
		id	438147102
		identifier	"L:14450"
		XrefStatus	"mapped"
		SourceDir	"Mmu-KEGG_20110518"
		ObjectType	"DATANODE"
		XrefId	"14450"
		SourcePathway	"mmu_One carbon pool by folate.gpml; mmu_Purine metabolism.gpml"
		XrefDatasource	"Entrez Gene"
		GraphId	"bf7d6; cdfc3; c92d7; d2a24; a569f"
	]
	node [
		id	438147103
		identifier	"L:14451"
		XrefStatus	"mapped"
		SourceDir	"Mmu-KEGG_20110518"
		canonicalName	"Gas1"
		ObjectType	"DATANODE"
		XrefId	"14451"
		SourcePathway	"mmu_Hedgehog signaling pathway.gpml"
		XrefDatasource	"Entrez Gene"
		GraphId	"f97e4"
	]
	node [
		id	439879756
		identifier	"L:30942"
		XrefStatus	"mapped"
		SourceDir	"Mmu-KEGG_20110518"
		ObjectType	"DATANODE"
		XrefId	"30942"
		Label	"Hnf4g"
		SourcePathway	"mmu_Maturity onset diabetes of the young.gpml"
		XrefDatasource	"Entrez Gene"
		GraphId	"a70c7"
	]
	node [
		id	-1338820413
		identifier	"L:100504977"
		XrefStatus	"mapped"
		SourceDir	"Mmu-KEGG_20110518"
		canonicalName	"Ccl12; c-C motif chemokine 12-like"
		ObjectType	"DATANODE"
		XrefId	"100504977"
		SourcePathway	"mmu_Chemokine signaling pathway.gpml; mmu_Cytokine-cytokine receptor interaction.gpml"
		XrefDatasource	"Entrez Gene"
		GraphId	"c3819; f27ad; bd29d; eb24a"
	]
	node [
		id	441838341
		identifier	"L:54167"
		XrefStatus	"mapped"
		SourceDir	"Mmu-KEGG_20110518"
		canonicalName	"Icos"
		ObjectType	"DATANODE"
		XrefId	"54167"
		Label	"Icos"
		SourcePathway	"mmu_T cell receptor signaling pathway.gpml; mmu_Intestinal immune network for IgA production.gpml; mmu_Cell adhesion molecules (CAMs).gpml"
		XrefDatasource	"Entrez Gene"
		GraphId	"fe2d8; e1a35; f32a3"
	]
	node [
		id	438210374
		identifier	"L:16801"
		XrefStatus	"mapped"
		SourceDir	"Mmu-KEGG_20110518"
		canonicalName	"Arhgef1"
		ObjectType	"DATANODE"
		XrefId	"16801"
		Label	"Arhgef1"
		SourcePathway	"mmu_Regulation of actin cytoskeleton.gpml; mmu_Vascular smooth muscle contraction.gpml"
		XrefDatasource	"Entrez Gene"
		GraphId	"a2b15; c4ab3"
	]
	node [
		id	439879792
		identifier	"L:30957"
		XrefStatus	"mapped"
		SourceDir	"Mmu-KEGG_20110518"
		canonicalName	"Mapk8ip3"
		ObjectType	"DATANODE"
		XrefId	"30957"
		Label	"Mapk8ip3"
		SourcePathway	"mmu_MAPK signaling pathway.gpml"
		XrefDatasource	"Entrez Gene"
		GraphId	"ea458"
	]
	node [
		id	725301552
		identifier	"L:232223"
		XrefStatus	"mapped"
		SourceDir	"Mmu-KEGG_20110518"
		canonicalName	"Txnrd3"
		ObjectType	"DATANODE"
		XrefId	"232223"
		Label	"Txnrd3"
		SourcePathway	"mmu_Selenocompound metabolism.gpml; mmu_Pyrimidine metabolism.gpml"
		XrefDatasource	"Entrez Gene"
		GraphId	"c1723; adf3b; ca135; eabe9; b3103; c9118"
	]
	node [
		id	-1338820354
		identifier	"L:100504994"
		XrefStatus	"mapped"
		SourceDir	"Mmu-KEGG_20110518"
		canonicalName	"Olfr373"
		ObjectType	"DATANODE"
		XrefId	"100504994"
		Label	"Olfr373"
		SourcePathway	"mmu_Olfactory transduction.gpml"
		XrefDatasource	"Entrez Gene"
		GraphId	"beb3e"
	]
	node [
		id	438233570
		identifier	"L:17149"
		XrefStatus	"mapped"
		SourceDir	"Mmu-KEGG_20110518"
		ObjectType	"DATANODE"
		XrefId	"17149"
		Label	"Magoh"
		SourcePathway	"mmu_RNA transport.gpml; mmu_mRNA surveillance pathway.gpml"
		XrefDatasource	"Entrez Gene"
		GraphId	"d38e0; a2e07"
	]
	node [
		id	782589711
		identifier	"L:433247"
		XrefStatus	"mapped"
		SourceDir	"Mmu-KEGG_20110518"
		canonicalName	"Cyp2c68"
		ObjectType	"DATANODE"
		XrefId	"433247"
		Label	"Cyp2c68"
		SourcePathway	"mmu_Arachidonic acid metabolism.gpml; mmu_Linoleic acid metabolism.gpml; mmu_Retinol metabolism.gpml; mmu_Metabolism of xenobiotics by cytochrome P450.gpml"
		XrefDatasource	"Entrez Gene"
		GraphId	"ffcb4; dcc63; e9323; efa2b; b01cc; d9222; cabfa; e2ff0; bff86; af719; c2b48; ffc41; b3f79"
	]
	node [
		id	-1338828139
		identifier	"L:100504160"
		XrefStatus	"mapped"
		SourceDir	"Mmu-KEGG_20110518"
		canonicalName	"Sec61g"
		ObjectType	"DATANODE"
		XrefId	"100504160"
		Label	"Sec61g"
		SourcePathway	"mmu_Protein processing in endoplasmic reticulum.gpml"
		XrefDatasource	"Entrez Gene"
		GraphId	"e51c7; d2a5f; f9642; c5830; b8de3; c4887; e2ca0; dcbd0"
	]
	node [
		id	438147111
		identifier	"L:14459"
		XrefStatus	"mapped"
		SourceDir	"Mmu-KEGG_20110518"
		canonicalName	"Gast"
		ObjectType	"DATANODE"
		XrefId	"14459"
		SourcePathway	"mmu_Gastric acid secretion.gpml"
		XrefDatasource	"Entrez Gene"
		GraphId	"e4239"
	]
	node [
		id	443685287
		identifier	"L:74134"
		XrefStatus	"mapped"
		SourceDir	"Mmu-KEGG_20110518"
		canonicalName	"Cyp2s1"
		ObjectType	"DATANODE"
		XrefId	"74134"
		Label	"Cyp2s1"
		SourcePathway	"mmu_Metabolism of xenobiotics by cytochrome P450.gpml"
		XrefDatasource	"Entrez Gene"
		GraphId	"f51af; ff2cc"
	]
	node [
		id	438060644
		identifier	"L:11761"
		XrefStatus	"mapped"
		SourceDir	"Mmu-KEGG_20110518"
		canonicalName	"Aox1"
		ObjectType	"DATANODE"
		XrefId	"11761"
		Label	"Aox1"
		SourcePathway	"mmu_Vitamin B6 metabolism.gpml; mmu_Valine, leucine and isoleucine degradation.gpml; mmu_Drug metabolism - cytochrome P450.gpml; mmu_Tyrosine metabolism.gpml; mmu_Tryptophan metabolism.gpml; mmu_Nicotinate and nicotinamide metabolism.gpml"
		XrefDatasource	"Entrez Gene"
		GraphId	"b6caa; b2280; a124d; b70e5; cb6d5; f68d7; f41f1"
	]
	node [
		id	438949670
		identifier	"L:20299"
		XrefStatus	"mapped"
		SourceDir	"Mmu-KEGG_20110518"
		canonicalName	"Ccl22"
		ObjectType	"DATANODE"
		XrefId	"20299"
		SourcePathway	"mmu_Chemokine signaling pathway.gpml; mmu_Cytokine-cytokine receptor interaction.gpml"
		XrefDatasource	"Entrez Gene"
		GraphId	"a2605; dab67"
	]
	node [
		id	438949668
		identifier	"L:20297"
		XrefStatus	"mapped"
		SourceDir	"Mmu-KEGG_20110518"
		canonicalName	"Ccl20"
		ObjectType	"DATANODE"
		XrefId	"20297"
		SourcePathway	"mmu_Chemokine signaling pathway.gpml; mmu_Cytokine-cytokine receptor interaction.gpml"
		XrefDatasource	"Entrez Gene"
		GraphId	"fe61e; d4389"
	]
	node [
		id	438949666
		identifier	"L:20295"
		XrefStatus	"mapped"
		SourceDir	"Mmu-KEGG_20110518"
		canonicalName	"Ccl17"
		ObjectType	"DATANODE"
		XrefId	"20295"
		SourcePathway	"mmu_Chemokine signaling pathway.gpml; mmu_Cytokine-cytokine receptor interaction.gpml"
		XrefDatasource	"Entrez Gene"
		GraphId	"a4b0c; ff421"
	]
	node [
		id	438949667
		identifier	"L:20296"
		XrefStatus	"mapped"
		SourceDir	"Mmu-KEGG_20110518"
		canonicalName	"Ccl2"
		ObjectType	"DATANODE"
		XrefId	"20296"
		SourcePathway	"mmu_Chemokine signaling pathway.gpml"
		XrefDatasource	"Entrez Gene"
		GraphId	"e641d"
	]
	node [
		id	438949664
		identifier	"L:20293"
		XrefStatus	"mapped"
		SourceDir	"Mmu-KEGG_20110518"
		canonicalName	"Ccl12; c-C motif chemokine 12-like"
		ObjectType	"DATANODE"
		XrefId	"20293"
		SourcePathway	"mmu_Chemokine signaling pathway.gpml; mmu_Cytokine-cytokine receptor interaction.gpml"
		XrefDatasource	"Entrez Gene"
		GraphId	"c3819; f27ad; bd29d; eb24a"
	]
	node [
		id	438233598
		identifier	"L:17156"
		XrefStatus	"mapped"
		SourceDir	"Mmu-KEGG_20110518"
		ObjectType	"DATANODE"
		XrefId	"17156"
		Label	"Man1a2"
		SourcePathway	"mmu_N-Glycan biosynthesis.gpml"
		XrefDatasource	"Entrez Gene"
		GraphId	"c473f"
	]
	node [
		id	438233597
		identifier	"L:17155"
		XrefStatus	"mapped"
		SourceDir	"Mmu-KEGG_20110518"
		canonicalName	"Man1a"
		ObjectType	"DATANODE"
		XrefId	"17155"
		Label	"Man1a"
		SourcePathway	"mmu_N-Glycan biosynthesis.gpml"
		XrefDatasource	"Entrez Gene"
		GraphId	"f6c73"
	]
	node [
		id	441814403
		identifier	"L:53791"
		XrefStatus	"mapped"
		SourceDir	"Mmu-KEGG_20110518"
		canonicalName	"Tlr5"
		ObjectType	"DATANODE"
		XrefId	"53791"
		SourcePathway	"mmu_Toll-like receptor signaling pathway.gpml"
		XrefDatasource	"Entrez Gene"
		GraphId	"f3105"
	]
	node [
		id	439879791
		identifier	"L:30956"
		XrefStatus	"mapped"
		SourceDir	"Mmu-KEGG_20110518"
		ObjectType	"DATANODE"
		XrefId	"30956"
		SourcePathway	"mmu_Lysine degradation.gpml; mmu_Lysine biosynthesis.gpml"
		XrefDatasource	"Entrez Gene"
		GraphId	"e6e2e; e2e9c; b2d63"
	]
	node [
		id	439879790
		identifier	"L:30955"
		XrefStatus	"mapped"
		SourceDir	"Mmu-KEGG_20110518"
		canonicalName	"Pik3cg"
		ObjectType	"DATANODE"
		XrefId	"30955"
		Label	"Pik3cg"
		SourcePathway	"mmu_Fc gamma R-mediated phagocytosis.gpml; mmu_Chemokine signaling pathway.gpml; mmu_Chronic myeloid leukemia.gpml; mmu_ErbB signaling pathway.gpml; mmu_Progesterone-mediated oocyte maturation.gpml; mmu_Apoptosis.gpml; mmu_T cell receptor signaling pathway.gpml; mmu_Osteoclast differentiation.gpml; mmu_Endometrial cancer.gpml; mmu_Renal cell carcinoma.gpml; mmu_Jak-STAT signaling pathway.gpml; mmu_Fc epsilon RI signaling pathway.gpml; mmu_Measles.gpml; mmu_Regulation of actin cytoskeleton.gpml; mmu_Natural killer cell mediated cytotoxicity.gpml; mmu_Colorectal cancer.gpml; mmu_Chagas disease (American trypanosomiasis).gpml; mmu_Melanoma.gpml; mmu_Pancreatic cancer.gpml; mmu_Non-small cell lung cancer.gpml; mmu_Aldosterone-regulated sodium reabsorption.gpml; mmu_Toxoplasmosis.gpml; mmu_Toll-like receptor signaling pathway.gpml; mmu_Leukocyte transendothelial migration.gpml; mmu_Insulin signaling pathway.gpml; mmu_Pathways in cancer.gpml; mmu_Small cell lung cancer.gpml; mmu_Inositol phosphate metabolism.gpml; mmu_Focal adhesion.gpml; mmu_Prostate cancer.gpml; mmu_Acute myeloid leukemia.gpml; mmu_mTOR signaling pathway.gpml; mmu_VEGF signaling pathway.gpml; mmu_Glioma.gpml; mmu_Type II diabetes mellitus.gpml; mmu_B cell receptor signaling pathway.gpml; mmu_Bacterial invasion of epithelial cells.gpml; mmu_Amoebiasis.gpml; mmu_Neurotrophin signaling pathway.gpml"
		XrefDatasource	"Entrez Gene"
		GraphId	"de39e; ffe4b; d858a; b764f; d8b67; ffb43; f75e0; a00f6; cd892; ccbe7; b832e; d896a; eaace; fbb84; e6d28; cace2; cf45b; b37b0; ff533; ce029; a458a; f0fed; ac0d4; c4a82; c370d; fb3c7; af4c6; b6b80; ada61; cecc7; d53a4; a7c5c; ffa00; d9294; d469e; e47a1; b277f; e2c7a; c10cb; a04ce; e38c0; e1b3d; b3607"
	]
	node [
		id	442790561
		identifier	"L:65020"
		XrefStatus	"mapped"
		SourceDir	"Mmu-KEGG_20110518"
		ObjectType	"DATANODE"
		XrefId	"65020"
		Label	"Zfp110"
		SourcePathway	"mmu_Neurotrophin signaling pathway.gpml"
		XrefDatasource	"Entrez Gene"
		GraphId	"a0939"
	]
	node [
		id	438060559
		identifier	"L:11739"
		XrefStatus	"mapped"
		SourceDir	"Mmu-KEGG_20110518"
		canonicalName	"Slc25a4"
		ObjectType	"DATANODE"
		XrefId	"11739"
		SourcePathway	"mmu_Parkinson's disease.gpml"
		XrefDatasource	"Entrez Gene"
		GraphId	"ce7be"
	]
	node [
		id	725241073
		identifier	"L:230145"
		XrefStatus	"mapped"
		SourceDir	"Mmu-KEGG_20110518"
		canonicalName	"Galnt12"
		ObjectType	"DATANODE"
		XrefId	"230145"
		Label	"Galnt12"
		SourcePathway	"mmu_Mucin type O-Glycan biosynthesis.gpml"
		XrefDatasource	"Entrez Gene"
		GraphId	"af086"
	]
	node [
		id	438233475
		identifier	"L:17117"
		XrefStatus	"mapped"
		SourceDir	"Mmu-KEGG_20110518"
		ObjectType	"DATANODE"
		XrefId	"17117"
		SourcePathway	"mmu_Primary bile acid biosynthesis.gpml"
		XrefDatasource	"Entrez Gene"
		GraphId	"d5a65; f5cd2"
	]
	node [
		id	438233476
		identifier	"L:17118"
		XrefStatus	"mapped"
		SourceDir	"Mmu-KEGG_20110518"
		ObjectType	"DATANODE"
		XrefId	"17118"
		Label	"Marcks"
		SourcePathway	"mmu_Fc gamma R-mediated phagocytosis.gpml"
		XrefDatasource	"Entrez Gene"
		GraphId	"b9044"
	]
	node [
		id	-1338820449
		identifier	"L:100504962"
		XrefStatus	"mapped"
		SourceDir	"Mmu-KEGG_20110518"
		canonicalName	"Eprs"
		ObjectType	"DATANODE"
		XrefId	"100504962"
		Label	"Eprs"
		SourcePathway	"mmu_Aminoacyl-tRNA biosynthesis.gpml; mmu_Porphyrin and chlorophyll metabolism.gpml"
		XrefDatasource	"Entrez Gene"
		GraphId	"d97b7; ce0a8; e766f"
	]
	node [
		id	443685321
		identifier	"L:74147"
		XrefStatus	"mapped"
		SourceDir	"Mmu-KEGG_20110518"
		canonicalName	"Ehhadh"
		ObjectType	"DATANODE"
		XrefId	"74147"
		Label	"Ehhadh"
		SourcePathway	"mmu_Lysine degradation.gpml; mmu_Propanoate metabolism.gpml; mmu_Fatty acid metabolism.gpml; mmu_Valine, leucine and isoleucine degradation.gpml; mmu_Butanoate metabolism.gpml; mmu_Tryptophan metabolism.gpml; mmu_beta-Alanine metabolism.gpml"
		XrefDatasource	"Entrez Gene"
		GraphId	"eb79d; e8639; dd953; cb87c; e096a; c1f1f; de09a; db7c9; bb217; f26e2; e56c4; b0b8f; ce72e; e53fb; fbfab; c9e6c; e382f; c497c; d0429; f90b4; af6a3; e7d68; d59e5; dc7fe; ca8b7; d8365; d4e86; bd672"
	]
	node [
		id	723482441
		identifier	"L:213043"
		XrefStatus	"mapped"
		SourceDir	"Mmu-KEGG_20110518"
		canonicalName	"Aox3l1"
		ObjectType	"DATANODE"
		XrefId	"213043"
		Label	"Aox3l1"
		SourcePathway	"mmu_Vitamin B6 metabolism.gpml; mmu_Valine, leucine and isoleucine degradation.gpml; mmu_Drug metabolism - cytochrome P450.gpml; mmu_Tyrosine metabolism.gpml; mmu_Tryptophan metabolism.gpml; mmu_Nicotinate and nicotinamide metabolism.gpml"
		XrefDatasource	"Entrez Gene"
		GraphId	"a8ca9; b333b; b25d1; f65c2; d4592; ae0a5; ece96"
	]
	node [
		id	438147139
		identifier	"L:14466"
		XrefStatus	"mapped"
		SourceDir	"Mmu-KEGG_20110518"
		ObjectType	"DATANODE"
		XrefId	"14466"
		SourcePathway	"mmu_Sphingolipid metabolism.gpml"
		XrefDatasource	"Entrez Gene"
		GraphId	"c40d7"
	]
	node [
		id	443685319
		identifier	"L:74145"
		XrefStatus	"mapped"
		SourceDir	"Mmu-KEGG_20110518"
		ObjectType	"DATANODE"
		XrefId	"74145"
		Label	"F13a1"
		SourcePathway	"mmu_Complement and coagulation cascades.gpml"
		XrefDatasource	"Entrez Gene"
		GraphId	"a5a85"
	]
	node [
		id	441986146
		identifier	"L:59004"
		XrefStatus	"mapped"
		SourceDir	"Mmu-KEGG_20110518"
		canonicalName	"Pias4"
		ObjectType	"DATANODE"
		XrefId	"59004"
		SourcePathway	"mmu_Jak-STAT signaling pathway.gpml; mmu_Pathways in cancer.gpml; mmu_Small cell lung cancer.gpml; mmu_Hepatitis C.gpml"
		XrefDatasource	"Entrez Gene"
		GraphId	"fdc8d; d4e68; bfa91; d0aa4"
	]
	node [
		id	445684287
		identifier	"L:99470"
		XrefStatus	"mapped"
		SourceDir	"Mmu-KEGG_20110518"
		canonicalName	"Magi3"
		ObjectType	"DATANODE"
		XrefId	"99470"
		Label	"Magi3"
		SourcePathway	"mmu_Tight junction.gpml"
		XrefDatasource	"Entrez Gene"
		GraphId	"b9dfe"
	]
	node [
		id	441986150
		identifier	"L:59008"
		XrefStatus	"mapped"
		SourceDir	"Mmu-KEGG_20110518"
		ObjectType	"DATANODE"
		XrefId	"59008"
		Label	"Anapc5"
		SourcePathway	"mmu_Progesterone-mediated oocyte maturation.gpml; mmu_Oocyte meiosis.gpml"
		XrefDatasource	"Entrez Gene"
		GraphId	"efd92; a5888"
	]
	node [
		id	441986149
		identifier	"L:59007"
		XrefStatus	"mapped"
		SourceDir	"Mmu-KEGG_20110518"
		ObjectType	"DATANODE"
		XrefId	"59007"
		Label	"Ngly1"
		SourcePathway	"mmu_Protein processing in endoplasmic reticulum.gpml"
		XrefDatasource	"Entrez Gene"
		GraphId	"c2f71"
	]
	node [
		id	441838405
		identifier	"L:54189"
		XrefStatus	"mapped"
		SourceDir	"Mmu-KEGG_20110518"
		canonicalName	"Rabep1"
		ObjectType	"DATANODE"
		XrefId	"54189"
		Label	"Rabep1"
		SourcePathway	"mmu_Endocytosis.gpml"
		XrefDatasource	"Entrez Gene"
		GraphId	"ef2b1"
	]
	node [
		id	438233499
		identifier	"L:17120"
		XrefStatus	"mapped"
		SourceDir	"Mmu-KEGG_20110518"
		canonicalName	"Mad1l1"
		ObjectType	"DATANODE"
		XrefId	"17120"
		Label	"Mad1l1"
		SourcePathway	"mmu_Progesterone-mediated oocyte maturation.gpml; mmu_Cell cycle.gpml"
		XrefDatasource	"Entrez Gene"
		GraphId	"ac92e; b2af4"
	]
	node [
		id	441838404
		identifier	"L:54188"
		XrefStatus	"mapped"
		SourceDir	"Mmu-KEGG_20110518"
		canonicalName	"Cpsf4"
		ObjectType	"DATANODE"
		XrefId	"54188"
		Label	"Cpsf4"
		SourcePathway	"mmu_mRNA surveillance pathway.gpml"
		XrefDatasource	"Entrez Gene"
		GraphId	"c8fc9"
	]
	node [
		id	723517136
		identifier	"L:214579"
		XrefStatus	"mapped"
		SourceDir	"Mmu-KEGG_20110518"
		ObjectType	"DATANODE"
		XrefId	"214579"
		SourcePathway	"mmu_Alanine, aspartate and glutamate metabolism.gpml; mmu_Butanoate metabolism.gpml"
		XrefDatasource	"Entrez Gene"
		GraphId	"d78d4; a9086"
	]
	node [
		id	-1478273048
		identifier	"L:100044874"
		XrefStatus	"unmapped"
		SourceDir	"Mmu-KEGG_20110518"
		canonicalName	"h-2 class I histocompatibility antigen"
		ObjectType	"DATANODE"
		XrefId	"100044874"
		Label	"h-2 class I histocompatibility antigen"
		SourcePathway	"mmu_Allograft rejection.gpml; mmu_Cell adhesion molecules (CAMs).gpml; mmu_Type I diabetes mellitus.gpml; mmu_Graft-versus-host disease.gpml; mmu_Antigen processing and presentation.gpml; mmu_Autoimmune thyroid disease.gpml; mmu_Viral myocarditis.gpml"
		XrefDatasource	"Entrez Gene"
		GraphId	"a9fb8; ef752; f8a20; ccf58; f72b3; c4c5e; f5c45; af8a4; ca23c; ef048; a33f0; fe437; d86ad; e5cc8; fa219"
	]
	node [
		id	438233502
		identifier	"L:17123"
		XrefStatus	"mapped"
		SourceDir	"Mmu-KEGG_20110518"
		canonicalName	"Madcam1"
		ObjectType	"DATANODE"
		XrefId	"17123"
		Label	"Madcam1"
		SourcePathway	"mmu_Intestinal immune network for IgA production.gpml; mmu_Cell adhesion molecules (CAMs).gpml"
		XrefDatasource	"Entrez Gene"
		GraphId	"aa9c3; c49ea"
	]
	node [
		id	441900618
		identifier	"L:56405"
		XrefStatus	"mapped"
		SourceDir	"Mmu-KEGG_20110518"
		canonicalName	"Dusp14"
		ObjectType	"DATANODE"
		XrefId	"56405"
		SourcePathway	"mmu_MAPK signaling pathway.gpml"
		XrefDatasource	"Entrez Gene"
		GraphId	"b29f4; b0f49"
	]
	node [
		id	438233506
		identifier	"L:17127"
		XrefStatus	"mapped"
		SourceDir	"Mmu-KEGG_20110518"
		canonicalName	"Smad3"
		ObjectType	"DATANODE"
		XrefId	"17127"
		Label	"Smad3"
		SourcePathway	"mmu_Chronic myeloid leukemia.gpml; mmu_TGF-beta signaling pathway.gpml; mmu_Colorectal cancer.gpml; mmu_Pancreatic cancer.gpml; mmu_Pathways in cancer.gpml; mmu_Cell cycle.gpml"
		XrefDatasource	"Entrez Gene"
		GraphId	"de933; de886; d71e5; c1cb4; eddb9; eb076; c7a3d; c54b8"
	]
	node [
		id	-1338850148
		identifier	"L:100503991"
		XrefStatus	"mapped"
		SourceDir	"Mmu-KEGG_20110518"
		canonicalName	"Acpt"
		ObjectType	"DATANODE"
		XrefId	"100503991"
		Label	"Acpt"
		SourcePathway	"mmu_Riboflavin metabolism.gpml"
		XrefDatasource	"Entrez Gene"
		GraphId	"bcb8c; e49fc"
	]
	node [
		id	438233507
		identifier	"L:17128"
		XrefStatus	"mapped"
		SourceDir	"Mmu-KEGG_20110518"
		canonicalName	"Smad4"
		ObjectType	"DATANODE"
		XrefId	"17128"
		Label	"Smad4"
		SourcePathway	"mmu_Chronic myeloid leukemia.gpml; mmu_TGF-beta signaling pathway.gpml; mmu_Colorectal cancer.gpml; mmu_Pancreatic cancer.gpml; mmu_Wnt signaling pathway.gpml; mmu_Pathways in cancer.gpml"
		XrefDatasource	"Entrez Gene"
		GraphId	"a0bc0; b310e; e8f05; fcb0b; e4745; c6daf; b40ee; cc6c7; bad8c"
	]
	node [
		id	752948498
		identifier	"L:320302"
		XrefStatus	"mapped"
		SourceDir	"Mmu-KEGG_20110518"
		canonicalName	"Glt28d2"
		ObjectType	"DATANODE"
		XrefId	"320302"
		Label	"Glt28d2"
		SourcePathway	"mmu_N-Glycan biosynthesis.gpml"
		XrefDatasource	"Entrez Gene"
		GraphId	"f1936"
	]
	node [
		id	438233504
		identifier	"L:17125"
		XrefStatus	"mapped"
		SourceDir	"Mmu-KEGG_20110518"
		canonicalName	"Smad1"
		ObjectType	"DATANODE"
		XrefId	"17125"
		Label	"Smad1"
		SourcePathway	"mmu_TGF-beta signaling pathway.gpml"
		XrefDatasource	"Entrez Gene"
		GraphId	"a0106"
	]
	node [
		id	439879732
		identifier	"L:30939"
		XrefStatus	"mapped"
		SourceDir	"Mmu-KEGG_20110518"
		canonicalName	"Pttg1"
		ObjectType	"DATANODE"
		XrefId	"30939"
		SourcePathway	"mmu_Oocyte meiosis.gpml; mmu_Cell cycle.gpml"
		XrefDatasource	"Entrez Gene"
		GraphId	"a47c7; f3bb4; fcd29"
	]
	node [
		id	438233505
		identifier	"L:17126"
		XrefStatus	"mapped"
		SourceDir	"Mmu-KEGG_20110518"
		canonicalName	"Smad2"
		ObjectType	"DATANODE"
		XrefId	"17126"
		Label	"Smad2"
		SourcePathway	"mmu_TGF-beta signaling pathway.gpml; mmu_Colorectal cancer.gpml; mmu_Pancreatic cancer.gpml; mmu_Pathways in cancer.gpml; mmu_Cell cycle.gpml"
		XrefDatasource	"Entrez Gene"
		GraphId	"c1f57; e3dc0; d1b1f; cfda9; d10d7; bd2f0; bfb6a"
	]
	node [
		id	439879731
		identifier	"L:30938"
		XrefStatus	"mapped"
		SourceDir	"Mmu-KEGG_20110518"
		canonicalName	"Fgd3"
		ObjectType	"DATANODE"
		XrefId	"30938"
		Label	"Fgd3"
		SourcePathway	"mmu_Regulation of actin cytoskeleton.gpml"
		XrefDatasource	"Entrez Gene"
		GraphId	"f5a9e"
	]
	node [
		id	438233508
		identifier	"L:17129"
		XrefStatus	"mapped"
		SourceDir	"Mmu-KEGG_20110518"
		canonicalName	"Smad5"
		ObjectType	"DATANODE"
		XrefId	"17129"
		Label	"Smad5"
		SourcePathway	"mmu_TGF-beta signaling pathway.gpml"
		XrefDatasource	"Entrez Gene"
		GraphId	"acabc"
	]
	node [
		id	438060581
		identifier	"L:11740"
		XrefStatus	"mapped"
		SourceDir	"Mmu-KEGG_20110518"
		canonicalName	"Slc25a5"
		ObjectType	"DATANODE"
		XrefId	"11740"
		SourcePathway	"mmu_Parkinson's disease.gpml"
		XrefDatasource	"Entrez Gene"
		GraphId	"a6676"
	]
	node [
		id	443685351
		identifier	"L:74156"
		XrefStatus	"mapped"
		SourceDir	"Mmu-KEGG_20110518"
		ObjectType	"DATANODE"
		XrefId	"74156"
		SourcePathway	"mmu_Pyruvate metabolism.gpml"
		XrefDatasource	"Entrez Gene"
		GraphId	"df1a1"
	]
	node [
		id	443624685
		identifier	"L:72017"
		XrefStatus	"mapped"
		SourceDir	"Mmu-KEGG_20110518"
		canonicalName	"Cyb5r1"
		ObjectType	"DATANODE"
		XrefId	"72017"
		Label	"Cyb5r1"
		SourcePathway	"mmu_Amino sugar and nucleotide sugar metabolism.gpml"
		XrefDatasource	"Entrez Gene"
		GraphId	"dad50"
	]
	node [
		id	723517158
		identifier	"L:214580"
		XrefStatus	"mapped"
		SourceDir	"Mmu-KEGG_20110518"
		ObjectType	"DATANODE"
		XrefId	"214580"
		SourcePathway	"mmu_Aminoacyl-tRNA biosynthesis.gpml; mmu_Selenocompound metabolism.gpml"
		XrefDatasource	"Entrez Gene"
		GraphId	"d1ede; bc51d"
	]
	node [
		id	443685348
		identifier	"L:74153"
		XrefStatus	"mapped"
		SourceDir	"Mmu-KEGG_20110518"
		canonicalName	"Uba7"
		ObjectType	"DATANODE"
		XrefId	"74153"
		SourcePathway	"mmu_Parkinson's disease.gpml"
		XrefDatasource	"Entrez Gene"
		GraphId	"f921d"
	]
	node [
		id	441986143
		identifier	"L:59001"
		XrefStatus	"mapped"
		SourceDir	"Mmu-KEGG_20110518"
		canonicalName	"Pole3"
		ObjectType	"DATANODE"
		XrefId	"59001"
		Label	"Pole3"
		SourcePathway	"mmu_Pyrimidine metabolism.gpml; mmu_Purine metabolism.gpml"
		XrefDatasource	"Entrez Gene"
		GraphId	"a62b6; ea049; df065; d725d"
	]
	node [
		id	438233531
		identifier	"L:17131"
		XrefStatus	"mapped"
		SourceDir	"Mmu-KEGG_20110518"
		canonicalName	"Smad7"
		ObjectType	"DATANODE"
		XrefId	"17131"
		Label	"Smad7"
		SourcePathway	"mmu_TGF-beta signaling pathway.gpml"
		XrefDatasource	"Entrez Gene"
		GraphId	"b3072; dd336"
	]
	node [
		id	438233530
		identifier	"L:17130"
		XrefStatus	"mapped"
		SourceDir	"Mmu-KEGG_20110518"
		canonicalName	"Smad6"
		ObjectType	"DATANODE"
		XrefId	"17130"
		Label	"Smad6"
		SourcePathway	"mmu_TGF-beta signaling pathway.gpml"
		XrefDatasource	"Entrez Gene"
		GraphId	"cf4a4; a23ed"
	]
	node [
		id	441900653
		identifier	"L:56419"
		XrefStatus	"mapped"
		SourceDir	"Mmu-KEGG_20110518"
		canonicalName	"Diap3"
		ObjectType	"DATANODE"
		XrefId	"56419"
		Label	"Diap3"
		SourcePathway	"mmu_Regulation of actin cytoskeleton.gpml"
		XrefDatasource	"Entrez Gene"
		GraphId	"b7dc7"
	]
	node [
		id	441838433
		identifier	"L:54196"
		XrefStatus	"mapped"
		SourceDir	"Mmu-KEGG_20110518"
		ObjectType	"DATANODE"
		XrefId	"54196"
		Label	"Pabpn1"
		SourcePathway	"mmu_mRNA surveillance pathway.gpml"
		XrefDatasource	"Entrez Gene"
		GraphId	"d7089"
	]
	node [
		id	441838432
		identifier	"L:54195"
		XrefStatus	"mapped"
		SourceDir	"Mmu-KEGG_20110518"
		canonicalName	"Gucy1b3"
		ObjectType	"DATANODE"
		XrefId	"54195"
		Label	"Gucy1b3"
		SourcePathway	"mmu_Gap junction.gpml; mmu_Long-term depression.gpml; mmu_Purine metabolism.gpml"
		XrefDatasource	"Entrez Gene"
		GraphId	"dcff5; edf49; bffaa"
	]
	node [
		id	441838434
		identifier	"L:54197"
		XrefStatus	"mapped"
		SourceDir	"Mmu-KEGG_20110518"
		canonicalName	"Rnf5"
		ObjectType	"DATANODE"
		XrefId	"54197"
		Label	"Rnf5"
		SourcePathway	"mmu_Protein processing in endoplasmic reticulum.gpml"
		XrefDatasource	"Entrez Gene"
		GraphId	"ed222"
	]
	node [
		id	438149119
		identifier	"L:14682"
		XrefStatus	"mapped"
		SourceDir	"Mmu-KEGG_20110518"
		canonicalName	"Gnaq"
		ObjectType	"DATANODE"
		XrefId	"14682"
		Label	"Gnaq"
		SourcePathway	"mmu_Gastric acid secretion.gpml; mmu_Gap junction.gpml; mmu_Glutamatergic synapse.gpml; mmu_Chagas disease (American trypanosomiasis).gpml; mmu_Pancreatic secretion.gpml; mmu_Endocrine and other factor-regulated calcium reabs.gpml; mmu_Huntington's disease.gpml; mmu_Melanogenesis.gpml; mmu_Long-term depression.gpml; mmu_Vascular smooth muscle contraction.gpml; mmu_Alzheimer's disease.gpml; mmu_African trypanosomiasis.gpml; mmu_GnRH signaling pathway.gpml; mmu_Salivary secretion.gpml; mmu_Calcium signaling pathway.gpml; mmu_Amoebiasis.gpml; mmu_Long-term potentiation.gpml"
		XrefDatasource	"Entrez Gene"
		GraphId	"c8d2c; cf1f0; eec67; d6edd; e5480; b2414; b3bf7; e945f; e8a97; ca67a; a7a99; f7adf; b6598; caac2; b767d; b13f9; ecb40; f7350"
	]
	node [
		id	438149118
		identifier	"L:14681"
		XrefStatus	"mapped"
		SourceDir	"Mmu-KEGG_20110518"
		canonicalName	"Gnao1"
		ObjectType	"DATANODE"
		XrefId	"14681"
		Label	"Gnao1"
		SourcePathway	"mmu_Glutamatergic synapse.gpml; mmu_Chagas disease (American trypanosomiasis).gpml; mmu_Toxoplasmosis.gpml; mmu_Melanogenesis.gpml; mmu_Long-term depression.gpml"
		XrefDatasource	"Entrez Gene"
		GraphId	"a8ddc; dd17d; ee03c; f5526; bbad6; d4aa4; cb678; eec2c; cb312; e7e18; c3883"
	]
	node [
		id	438149117
		identifier	"L:14680"
		XrefStatus	"mapped"
		SourceDir	"Mmu-KEGG_20110518"
		canonicalName	"Gnal"
		ObjectType	"DATANODE"
		XrefId	"14680"
		Label	"Gnal"
		SourcePathway	"mmu_Chagas disease (American trypanosomiasis).gpml; mmu_Olfactory transduction.gpml; mmu_Calcium signaling pathway.gpml; mmu_Amoebiasis.gpml"
		XrefDatasource	"Entrez Gene"
		GraphId	"bf43b; ff3d2; e61b5; e35f8"
	]
	node [
		id	442852969
		identifier	"L:67305"
		XrefStatus	"mapped"
		SourceDir	"Mmu-KEGG_20110518"
		canonicalName	"Gpx7"
		ObjectType	"DATANODE"
		XrefId	"67305"
		Label	"Gpx7"
		SourcePathway	"mmu_Arachidonic acid metabolism.gpml; mmu_Glutathione metabolism.gpml"
		XrefDatasource	"Entrez Gene"
		GraphId	"a0357; ab1f6; fab7c"
	]
	node [
		id	438234682
		identifier	"L:17295"
		XrefStatus	"mapped"
		SourceDir	"Mmu-KEGG_20110518"
		canonicalName	"Met"
		ObjectType	"DATANODE"
		XrefId	"17295"
		Label	"Met"
		SourcePathway	"mmu_Renal cell carcinoma.gpml; mmu_Melanoma.gpml; mmu_Pathways in cancer.gpml; mmu_Focal adhesion.gpml; mmu_Endocytosis.gpml; mmu_Adherens junction.gpml; mmu_Malaria.gpml; mmu_Bacterial invasion of epithelial cells.gpml; mmu_Cytokine-cytokine receptor interaction.gpml"
		XrefDatasource	"Entrez Gene"
		GraphId	"d5306; bc3e3; b526c; bce4f; a7404; ad7d3; f1a77; f4527; d9171"
	]
	node [
		id	438269090
		identifier	"L:18733"
		XrefStatus	"mapped"
		SourceDir	"Mmu-KEGG_20110518"
		ObjectType	"DATANODE"
		XrefId	"18733"
		Label	"Lilrb3"
		SourcePathway	"mmu_B cell receptor signaling pathway.gpml"
		XrefDatasource	"Entrez Gene"
		GraphId	"f6a6d"
	]
	node [
		id	438173957
		identifier	"L:15139"
		XrefStatus	"mapped"
		SourceDir	"Mmu-KEGG_20110518"
		canonicalName	"Hc"
		ObjectType	"DATANODE"
		XrefId	"15139"
		Label	"Hc"
		SourcePathway	"mmu_Complement and coagulation cascades.gpml; mmu_Staphylococcus aureus infection.gpml"
		XrefDatasource	"Entrez Gene"
		GraphId	"fe293; e34c8"
	]
	node [
		id	438149094
		identifier	"L:14678"
		XrefStatus	"mapped"
		SourceDir	"Mmu-KEGG_20110518"
		canonicalName	"Gnai2"
		ObjectType	"DATANODE"
		XrefId	"14678"
		Label	"Gnai2"
		SourcePathway	"mmu_Chemokine signaling pathway.gpml; mmu_Axon guidance.gpml; mmu_Progesterone-mediated oocyte maturation.gpml; mmu_Gastric acid secretion.gpml; mmu_Gap junction.gpml; mmu_Glutamatergic synapse.gpml; mmu_Chagas disease (American trypanosomiasis).gpml; mmu_Toxoplasmosis.gpml; mmu_Leukocyte transendothelial migration.gpml; mmu_Melanogenesis.gpml; mmu_Long-term depression.gpml"
		XrefDatasource	"Entrez Gene"
		GraphId	"a812b; fa4b2; afb31; f536e; ddac9; c9c99; a53c7; bc3af; db07a; b1c31; a2472; e3cec; e2033; e60b8; d8b88; b2bf1; f532d; fe8e9"
	]
	node [
		id	438149095
		identifier	"L:14679"
		XrefStatus	"mapped"
		SourceDir	"Mmu-KEGG_20110518"
		canonicalName	"Gnai3"
		ObjectType	"DATANODE"
		XrefId	"14679"
		Label	"Gnai3"
		SourcePathway	"mmu_Chemokine signaling pathway.gpml; mmu_Axon guidance.gpml; mmu_Progesterone-mediated oocyte maturation.gpml; mmu_Gastric acid secretion.gpml; mmu_Gap junction.gpml; mmu_Glutamatergic synapse.gpml; mmu_Chagas disease (American trypanosomiasis).gpml; mmu_Toxoplasmosis.gpml; mmu_Leukocyte transendothelial migration.gpml; mmu_Melanogenesis.gpml; mmu_Long-term depression.gpml"
		XrefDatasource	"Entrez Gene"
		GraphId	"c3a3a; f1ebf; b960f; b13fa; c2827; a4880; cad4b; c66d0; c2c71; cfb0b; d2daf; ad86d; b6e3e; dbc7f; e8fb6; fa3d4; b6062; a714f"
	]
	node [
		id	438149092
		identifier	"L:14676"
		XrefStatus	"mapped"
		SourceDir	"Mmu-KEGG_20110518"
		canonicalName	"Gna15"
		ObjectType	"DATANODE"
		XrefId	"14676"
		Label	"Gna15"
		SourcePathway	"mmu_Chagas disease (American trypanosomiasis).gpml; mmu_Calcium signaling pathway.gpml; mmu_Amoebiasis.gpml"
		XrefDatasource	"Entrez Gene"
		GraphId	"dc28d; b2280; b6217"
	]
	node [
		id	438149093
		identifier	"L:14677"
		XrefStatus	"mapped"
		SourceDir	"Mmu-KEGG_20110518"
		canonicalName	"Gnai1"
		ObjectType	"DATANODE"
		XrefId	"14677"
		Label	"Gnai1"
		SourcePathway	"mmu_Chemokine signaling pathway.gpml; mmu_Axon guidance.gpml; mmu_Progesterone-mediated oocyte maturation.gpml; mmu_Gastric acid secretion.gpml; mmu_Gap junction.gpml; mmu_Glutamatergic synapse.gpml; mmu_Chagas disease (American trypanosomiasis).gpml; mmu_Toxoplasmosis.gpml; mmu_Leukocyte transendothelial migration.gpml; mmu_Melanogenesis.gpml; mmu_Long-term depression.gpml"
		XrefDatasource	"Entrez Gene"
		GraphId	"f4376; d50ae; d8b74; eec71; d2f7f; da624; dd8fc; f4f8c; b6013; f3b85; cce00; d8b5c; b594d; a8268; d2465; a0a9b; e991c; f8963"
	]
	node [
		id	438149090
		identifier	"L:14674"
		XrefStatus	"mapped"
		SourceDir	"Mmu-KEGG_20110518"
		canonicalName	"Gna13"
		ObjectType	"DATANODE"
		XrefId	"14674"
		Label	"Gna13"
		SourcePathway	"mmu_Regulation of actin cytoskeleton.gpml; mmu_Long-term depression.gpml; mmu_Vascular smooth muscle contraction.gpml"
		XrefDatasource	"Entrez Gene"
		GraphId	"e4dc6; de586; b1d1e; e6a15; bb7af; acc0c"
	]
	node [
		id	438149091
		identifier	"L:14675"
		XrefStatus	"mapped"
		SourceDir	"Mmu-KEGG_20110518"
		canonicalName	"Gna14"
		ObjectType	"DATANODE"
		XrefId	"14675"
		Label	"Gna14"
		SourcePathway	"mmu_Chagas disease (American trypanosomiasis).gpml; mmu_Calcium signaling pathway.gpml; mmu_Amoebiasis.gpml"
		XrefDatasource	"Entrez Gene"
		GraphId	"ab9da; f6ff1; aa6c2"
	]
	node [
		id	438149088
		identifier	"L:14672"
		XrefStatus	"mapped"
		SourceDir	"Mmu-KEGG_20110518"
		canonicalName	"Gna11"
		ObjectType	"DATANODE"
		XrefId	"14672"
		Label	"Gna11"
		SourcePathway	"mmu_Gap junction.gpml; mmu_Chagas disease (American trypanosomiasis).gpml; mmu_Long-term depression.gpml; mmu_Vascular smooth muscle contraction.gpml; mmu_GnRH signaling pathway.gpml; mmu_Calcium signaling pathway.gpml; mmu_Amoebiasis.gpml"
		XrefDatasource	"Entrez Gene"
		GraphId	"add23; bfda3; e9211; f0a97; bcf3e; c887f; eaa42; d5c95"
	]
	node [
		id	723633409
		identifier	"L:218271"
		XrefStatus	"mapped"
		SourceDir	"Mmu-KEGG_20110518"
		ObjectType	"DATANODE"
		XrefId	"218271"
		SourcePathway	"mmu_Glycosaminoglycan biosynthesis - chondroitin sulfa.gpml"
		XrefDatasource	"Entrez Gene"
		GraphId	"bd337"
	]
	node [
		id	438149089
		identifier	"L:14673"
		XrefStatus	"mapped"
		SourceDir	"Mmu-KEGG_20110518"
		canonicalName	"Gna12"
		ObjectType	"DATANODE"
		XrefId	"14673"
		Label	"Gna12"
		SourcePathway	"mmu_Regulation of actin cytoskeleton.gpml; mmu_MAPK signaling pathway.gpml; mmu_Long-term depression.gpml; mmu_Vascular smooth muscle contraction.gpml"
		XrefDatasource	"Entrez Gene"
		GraphId	"ff839; f9f5a; ac932; edb5a; ca8e4; f3e3b; a67dd"
	]
	node [
		id	443602801
		identifier	"L:71889"
		XrefStatus	"mapped"
		SourceDir	"Mmu-KEGG_20110518"
		canonicalName	"Epn3"
		ObjectType	"DATANODE"
		XrefId	"71889"
		SourcePathway	"mmu_Endocytosis.gpml"
		XrefDatasource	"Entrez Gene"
		GraphId	"f320c"
	]
	node [
		id	724436592
		identifier	"L:224105"
		XrefStatus	"mapped"
		SourceDir	"Mmu-KEGG_20110518"
		canonicalName	"Pak2"
		ObjectType	"DATANODE"
		XrefId	"224105"
		Label	"Pak2"
		SourcePathway	"mmu_Axon guidance.gpml; mmu_ErbB signaling pathway.gpml; mmu_T cell receptor signaling pathway.gpml; mmu_Renal cell carcinoma.gpml; mmu_Regulation of actin cytoskeleton.gpml; mmu_MAPK signaling pathway.gpml; mmu_Focal adhesion.gpml"
		XrefDatasource	"Entrez Gene"
		GraphId	"a55d3; acb45; c2980; c2629; ff6fc; e4ed1; ee8ae; fa612; fb5e1"
	]
	node [
		id	438269056
		identifier	"L:18720"
		XrefStatus	"mapped"
		SourceDir	"Mmu-KEGG_20110518"
		canonicalName	"Pip5k1a"
		ObjectType	"DATANODE"
		XrefId	"18720"
		Label	"Pip5k1a"
		SourcePathway	"mmu_Fc gamma R-mediated phagocytosis.gpml; mmu_Regulation of actin cytoskeleton.gpml; mmu_Inositol phosphate metabolism.gpml"
		XrefDatasource	"Entrez Gene"
		GraphId	"ced12; cd605; d6283; e8048"
	]
	node [
		id	752295175
		identifier	"L:319554"
		XrefStatus	"mapped"
		SourceDir	"Mmu-KEGG_20110518"
		ObjectType	"DATANODE"
		XrefId	"319554"
		SourcePathway	"mmu_Terpenoid backbone biosynthesis.gpml"
		XrefDatasource	"Entrez Gene"
		GraphId	"d1864"
	]
	node [
		id	725457293
		identifier	"L:237940"
		XrefStatus	"mapped"
		SourceDir	"Mmu-KEGG_20110518"
		canonicalName	"Aoc2"
		ObjectType	"DATANODE"
		XrefId	"237940"
		Label	"Aoc2"
		SourcePathway	"mmu_Phenylalanine metabolism.gpml; mmu_Tyrosine metabolism.gpml; mmu_Glycine, serine and threonine metabolism.gpml; mmu_beta-Alanine metabolism.gpml"
		XrefDatasource	"Entrez Gene"
		GraphId	"cc643; ece59; b15b1; a0a69; a0aa8"
	]
	node [
		id	443602796
		identifier	"L:71884"
		XrefStatus	"mapped"
		SourceDir	"Mmu-KEGG_20110518"
		canonicalName	"Chit1"
		ObjectType	"DATANODE"
		XrefId	"71884"
		Label	"Chit1"
		SourcePathway	"mmu_Amino sugar and nucleotide sugar metabolism.gpml"
		XrefDatasource	"Entrez Gene"
		GraphId	"e0b76; e3321"
	]
	node [
		id	445533415
		identifier	"L:94275"
		XrefStatus	"mapped"
		SourceDir	"Mmu-KEGG_20110518"
		ObjectType	"DATANODE"
		XrefId	"94275"
		Label	"Maged1"
		SourcePathway	"mmu_Neurotrophin signaling pathway.gpml"
		XrefDatasource	"Entrez Gene"
		GraphId	"ca2fa"
	]
	node [
		id	438149056
		identifier	"L:14661"
		XrefStatus	"mapped"
		SourceDir	"Mmu-KEGG_20110518"
		ObjectType	"DATANODE"
		XrefId	"14661"
		SourcePathway	"mmu_Nitrogen metabolism.gpml; mmu_Alanine, aspartate and glutamate metabolism.gpml; mmu_Arginine and proline metabolism.gpml"
		XrefDatasource	"Entrez Gene"
		GraphId	"ea62b; db682; cc3a9"
	]
	node [
		id	443571947
		identifier	"L:70750"
		XrefStatus	"mapped"
		SourceDir	"Mmu-KEGG_20110518"
		ObjectType	"DATANODE"
		XrefId	"70750"
		SourcePathway	"mmu_Sphingolipid metabolism.gpml"
		XrefDatasource	"Entrez Gene"
		GraphId	"d24b6"
	]
	node [
		id	438149058
		identifier	"L:14663"
		XrefStatus	"mapped"
		SourceDir	"Mmu-KEGG_20110518"
		canonicalName	"Glycam1"
		ObjectType	"DATANODE"
		XrefId	"14663"
		SourcePathway	"mmu_Cell adhesion molecules (CAMs).gpml"
		XrefDatasource	"Entrez Gene"
		GraphId	"dbd75"
	]
	node [
		id	438149055
		identifier	"L:14660"
		XrefStatus	"mapped"
		SourceDir	"Mmu-KEGG_20110518"
		canonicalName	"Gls"
		ObjectType	"DATANODE"
		XrefId	"14660"
		Label	"Gls"
		SourcePathway	"mmu_Nitrogen metabolism.gpml; mmu_Alanine, aspartate and glutamate metabolism.gpml; mmu_D-Glutamine and D-glutamate metabolism.gpml; mmu_Arginine and proline metabolism.gpml"
		XrefDatasource	"Entrez Gene"
		GraphId	"de41f; ce518; df8db; e43be; cbba2"
	]
	node [
		id	438269181
		identifier	"L:18761"
		XrefStatus	"mapped"
		SourceDir	"Mmu-KEGG_20110518"
		canonicalName	"Prkcq"
		ObjectType	"DATANODE"
		XrefId	"18761"
		Label	"Prkcq"
		SourcePathway	"mmu_Adipocytokine signaling pathway.gpml; mmu_T cell receptor signaling pathway.gpml; mmu_Measles.gpml; mmu_Vascular smooth muscle contraction.gpml; mmu_Tight junction.gpml"
		XrefDatasource	"Entrez Gene"
		GraphId	"eade5; e5b66; f9767; ebd15; bb9d9; a33de"
	]
	node [
		id	438174043
		identifier	"L:15162"
		XrefStatus	"mapped"
		SourceDir	"Mmu-KEGG_20110518"
		canonicalName	"Hck"
		ObjectType	"DATANODE"
		XrefId	"15162"
		Label	"Hck"
		SourcePathway	"mmu_Fc gamma R-mediated phagocytosis.gpml; mmu_Chemokine signaling pathway.gpml"
		XrefDatasource	"Entrez Gene"
		GraphId	"e7c87; f2a72"
	]
	node [
		id	438269182
		identifier	"L:18762"
		XrefStatus	"mapped"
		SourceDir	"Mmu-KEGG_20110518"
		canonicalName	"Prkcz"
		ObjectType	"DATANODE"
		XrefId	"18762"
		Label	"Prkcz"
		SourcePathway	"mmu_Chemokine signaling pathway.gpml; mmu_Insulin signaling pathway.gpml; mmu_Type II diabetes mellitus.gpml; mmu_Tight junction.gpml"
		XrefDatasource	"Entrez Gene"
		GraphId	"c996b; a9e89; d40da; e75ea"
	]
	node [
		id	438174041
		identifier	"L:15160"
		XrefStatus	"mapped"
		SourceDir	"Mmu-KEGG_20110518"
		canonicalName	"Serpind1"
		ObjectType	"DATANODE"
		XrefId	"15160"
		SourcePathway	"mmu_Complement and coagulation cascades.gpml"
		XrefDatasource	"Entrez Gene"
		GraphId	"a98a3"
	]
	node [
		id	438174044
		identifier	"L:15163"
		XrefStatus	"mapped"
		SourceDir	"Mmu-KEGG_20110518"
		canonicalName	"Hcls1"
		ObjectType	"DATANODE"
		XrefId	"15163"
		Label	"Hcls1"
		SourcePathway	"mmu_Tight junction.gpml; mmu_Bacterial invasion of epithelial cells.gpml"
		XrefDatasource	"Entrez Gene"
		GraphId	"bdc4a; daf45"
	]
	node [
		id	438059504
		identifier	"L:11608"
		XrefStatus	"mapped"
		SourceDir	"Mmu-KEGG_20110518"
		canonicalName	"Agtr1b"
		ObjectType	"DATANODE"
		XrefId	"11608"
		SourcePathway	"mmu_Vascular smooth muscle contraction.gpml; mmu_Calcium signaling pathway.gpml"
		XrefDatasource	"Entrez Gene"
		GraphId	"c03d4; bdf48"
	]
	node [
		id	438174019
		identifier	"L:15159"
		XrefStatus	"mapped"
		SourceDir	"Mmu-KEGG_20110518"
		ObjectType	"DATANODE"
		XrefId	"15159"
		SourcePathway	"mmu_Porphyrin and chlorophyll metabolism.gpml"
		XrefDatasource	"Entrez Gene"
		GraphId	"c954a"
	]
	node [
		id	438059503
		identifier	"L:11607"
		XrefStatus	"mapped"
		SourceDir	"Mmu-KEGG_20110518"
		canonicalName	"Agtr1a"
		ObjectType	"DATANODE"
		XrefId	"11607"
		SourcePathway	"mmu_Vascular smooth muscle contraction.gpml; mmu_Calcium signaling pathway.gpml"
		XrefDatasource	"Entrez Gene"
		GraphId	"eeec4; d6fe3"
	]
	node [
		id	438087373
		identifier	"L:12408"
		XrefStatus	"mapped"
		SourceDir	"Mmu-KEGG_20110518"
		ObjectType	"DATANODE"
		XrefId	"12408"
		Label	"Cbr1"
		SourcePathway	"mmu_Arachidonic acid metabolism.gpml"
		XrefDatasource	"Entrez Gene"
		GraphId	"eeaab"
	]
	node [
		id	812236561
		identifier	"L:546747"
		XrefStatus	"mapped"
		SourceDir	"Mmu-KEGG_20110518"
		canonicalName	"Olfr220"
		ObjectType	"DATANODE"
		XrefId	"546747"
		Label	"Olfr220"
		SourcePathway	"mmu_Olfactory transduction.gpml"
		XrefDatasource	"Entrez Gene"
		GraphId	"bf862"
	]
	node [
		id	438269158
		identifier	"L:18759"
		XrefStatus	"mapped"
		SourceDir	"Mmu-KEGG_20110518"
		canonicalName	"Prkci"
		ObjectType	"DATANODE"
		XrefId	"18759"
		Label	"Prkci"
		SourcePathway	"mmu_Insulin signaling pathway.gpml; mmu_Tight junction.gpml"
		XrefDatasource	"Entrez Gene"
		GraphId	"c456a; def8d"
	]
	node [
		id	438087374
		identifier	"L:12409"
		XrefStatus	"mapped"
		SourceDir	"Mmu-KEGG_20110518"
		canonicalName	"Cbr2"
		ObjectType	"DATANODE"
		XrefId	"12409"
		Label	"Cbr2"
		SourcePathway	"mmu_Arachidonic acid metabolism.gpml"
		XrefDatasource	"Entrez Gene"
		GraphId	"f57cb"
	]
	node [
		id	438059500
		identifier	"L:11604"
		XrefStatus	"mapped"
		SourceDir	"Mmu-KEGG_20110518"
		ObjectType	"DATANODE"
		XrefId	"11604"
		Label	"Agrp"
		SourcePathway	"mmu_Adipocytokine signaling pathway.gpml"
		XrefDatasource	"Entrez Gene"
		GraphId	"f2714"
	]
	node [
		id	438059501
		identifier	"L:11605"
		XrefStatus	"mapped"
		SourceDir	"Mmu-KEGG_20110518"
		ObjectType	"DATANODE"
		XrefId	"11605"
		SourcePathway	"mmu_Galactose metabolism.gpml; mmu_Glycerolipid metabolism.gpml; mmu_Glycosphingolipid biosynthesis - globo series.gpml; mmu_Sphingolipid metabolism.gpml"
		XrefDatasource	"Entrez Gene"
		GraphId	"ad07a; e144a; b1e0c; af275; a75ab; eb585; c5d0e; aca97; c8967; cf78b; b2550"
	]
	node [
		id	438269152
		identifier	"L:18753"
		XrefStatus	"mapped"
		SourceDir	"Mmu-KEGG_20110518"
		canonicalName	"Prkcd"
		ObjectType	"DATANODE"
		XrefId	"18753"
		Label	"Prkcd"
		SourcePathway	"mmu_Fc gamma R-mediated phagocytosis.gpml; mmu_Chemokine signaling pathway.gpml; mmu_Vascular smooth muscle contraction.gpml; mmu_GnRH signaling pathway.gpml; mmu_Type II diabetes mellitus.gpml; mmu_Tight junction.gpml; mmu_Neurotrophin signaling pathway.gpml"
		XrefDatasource	"Entrez Gene"
		GraphId	"c9a6c; f6aa6; a970f; e16d2; f0b66; a5d68; be3fb; ec470"
	]
	node [
		id	438269153
		identifier	"L:18754"
		XrefStatus	"mapped"
		SourceDir	"Mmu-KEGG_20110518"
		canonicalName	"Prkce"
		ObjectType	"DATANODE"
		XrefId	"18754"
		Label	"Prkce"
		SourcePathway	"mmu_Fc gamma R-mediated phagocytosis.gpml; mmu_Vascular smooth muscle contraction.gpml; mmu_Type II diabetes mellitus.gpml; mmu_Tight junction.gpml"
		XrefDatasource	"Entrez Gene"
		GraphId	"d6def; e5ca4; a1160; b7380; c2e72"
	]
	node [
		id	438269154
		identifier	"L:18755"
		XrefStatus	"mapped"
		SourceDir	"Mmu-KEGG_20110518"
		canonicalName	"Prkch"
		ObjectType	"DATANODE"
		XrefId	"18755"
		SourcePathway	"mmu_Vascular smooth muscle contraction.gpml; mmu_Tight junction.gpml"
		XrefDatasource	"Entrez Gene"
		GraphId	"ec5a7; cc92b; d1046"
	]
	node [
		id	438059496
		identifier	"L:11600"
		XrefStatus	"mapped"
		SourceDir	"Mmu-KEGG_20110518"
		canonicalName	"Angpt1"
		ObjectType	"DATANODE"
		XrefId	"11600"
		SourcePathway	"mmu_Rheumatoid arthritis.gpml"
		XrefDatasource	"Entrez Gene"
		GraphId	"d73fc"
	]
	node [
		id	438149025
		identifier	"L:14651"
		XrefStatus	"mapped"
		SourceDir	"Mmu-KEGG_20110518"
		ObjectType	"DATANODE"
		XrefId	"14651"
		Label	"Hagh"
		SourcePathway	"mmu_Pyruvate metabolism.gpml"
		XrefDatasource	"Entrez Gene"
		GraphId	"a694e"
	]
	node [
		id	438087367
		identifier	"L:12402"
		XrefStatus	"mapped"
		SourceDir	"Mmu-KEGG_20110518"
		canonicalName	"Cbl"
		ObjectType	"DATANODE"
		XrefId	"12402"
		Label	"Cbl"
		SourcePathway	"mmu_T cell receptor signaling pathway.gpml; mmu_Jak-STAT signaling pathway.gpml; mmu_Insulin signaling pathway.gpml; mmu_Endocytosis.gpml; mmu_Bacterial invasion of epithelial cells.gpml"
		XrefDatasource	"Entrez Gene"
		GraphId	"cfc65; a4c22; b5226; e018d; b62c7"
	]
	node [
		id	443602702
		identifier	"L:71853"
		XrefStatus	"mapped"
		SourceDir	"Mmu-KEGG_20110518"
		ObjectType	"DATANODE"
		XrefId	"71853"
		Label	"Pdia6"
		SourcePathway	"mmu_Protein processing in endoplasmic reticulum.gpml"
		XrefDatasource	"Entrez Gene"
		GraphId	"c7f36; a75b9"
	]
	node [
		id	697602832
		identifier	"L:142980"
		XrefStatus	"mapped"
		SourceDir	"Mmu-KEGG_20110518"
		canonicalName	"Tlr3"
		ObjectType	"DATANODE"
		XrefId	"142980"
		SourcePathway	"mmu_Toll-like receptor signaling pathway.gpml; mmu_Hepatitis C.gpml"
		XrefDatasource	"Entrez Gene"
		GraphId	"a40e1; a1a5f"
	]
	node [
		id	723602631
		identifier	"L:217166"
		XrefStatus	"mapped"
		SourceDir	"Mmu-KEGG_20110518"
		canonicalName	"Nr1d1"
		ObjectType	"DATANODE"
		XrefId	"217166"
		SourcePathway	"mmu_Circadian rhythm - mammal.gpml"
		XrefDatasource	"Entrez Gene"
		GraphId	"ea02c"
	]
	node [
		id	443571892
		identifier	"L:70737"
		XrefStatus	"mapped"
		SourceDir	"Mmu-KEGG_20110518"
		canonicalName	"Cgn"
		ObjectType	"DATANODE"
		XrefId	"70737"
		Label	"Cgn"
		SourcePathway	"mmu_Tight junction.gpml"
		XrefDatasource	"Entrez Gene"
		GraphId	"c1c96"
	]
	node [
		id	438174072
		identifier	"L:15170"
		XrefStatus	"mapped"
		SourceDir	"Mmu-KEGG_20110518"
		canonicalName	"Ptpn6"
		ObjectType	"DATANODE"
		XrefId	"15170"
		Label	"Ptpn6"
		SourcePathway	"mmu_T cell receptor signaling pathway.gpml; mmu_Jak-STAT signaling pathway.gpml; mmu_Natural killer cell mediated cytotoxicity.gpml; mmu_Leishmaniasis.gpml; mmu_Adherens junction.gpml; mmu_B cell receptor signaling pathway.gpml"
		XrefDatasource	"Entrez Gene"
		GraphId	"ca40e; c6d72; ae280; a386f; c22b5; d1c94"
	]
	node [
		id	438269151
		identifier	"L:18752"
		XrefStatus	"mapped"
		SourceDir	"Mmu-KEGG_20110518"
		canonicalName	"Prkcc"
		ObjectType	"DATANODE"
		XrefId	"18752"
		Label	"Prkcc"
		SourcePathway	"mmu_Fc gamma R-mediated phagocytosis.gpml; mmu_ErbB signaling pathway.gpml; mmu_Gastric acid secretion.gpml; mmu_Gap junction.gpml; mmu_Glutamatergic synapse.gpml; mmu_MAPK signaling pathway.gpml; mmu_Non-small cell lung cancer.gpml; mmu_Wnt signaling pathway.gpml; mmu_Endocrine and other factor-regulated calcium reabs.gpml; mmu_Leukocyte transendothelial migration.gpml; mmu_Pathways in cancer.gpml; mmu_Melanogenesis.gpml; mmu_Long-term depression.gpml; mmu_Focal adhesion.gpml; mmu_Vascular smooth muscle contraction.gpml; mmu_African trypanosomiasis.gpml; mmu_VEGF signaling pathway.gpml; mmu_Calcium signaling pathway.gpml; mmu_Glioma.gpml; mmu_Tight junction.gpml; mmu_Amoebiasis.gpml; mmu_Long-term potentiation.gpml"
		XrefDatasource	"Entrez Gene"
		GraphId	"ddb86; dc9f5; aca30; c6a3e; c7944; f9308; dd837; e7428; cbe3d; aaf56; ee890; b528d; a4365; f5a61; c69c7; ca267; b4738; dc829; f2301; c5512; a8c5b; a7b66; b37ec; ce22d"
	]
	node [
		id	438269150
		identifier	"L:18751"
		XrefStatus	"mapped"
		SourceDir	"Mmu-KEGG_20110518"
		canonicalName	"Prkcb"
		ObjectType	"DATANODE"
		XrefId	"18751"
		Label	"Prkcb"
		SourcePathway	"mmu_Fc gamma R-mediated phagocytosis.gpml; mmu_Chemokine signaling pathway.gpml; mmu_ErbB signaling pathway.gpml; mmu_Gastric acid secretion.gpml; mmu_Gap junction.gpml; mmu_Glutamatergic synapse.gpml; mmu_MAPK signaling pathway.gpml; mmu_Carbohydrate digestion and absorption.gpml; mmu_Non-small cell lung cancer.gpml; mmu_Wnt signaling pathway.gpml; mmu_Endocrine and other factor-regulated calcium reabs.gpml; mmu_Leukocyte transendothelial migration.gpml; mmu_Pathways in cancer.gpml; mmu_Leishmaniasis.gpml; mmu_Melanogenesis.gpml; mmu_Long-term depression.gpml; mmu_Focal adhesion.gpml; mmu_Vascular smooth muscle contraction.gpml; mmu_African trypanosomiasis.gpml; mmu_GnRH signaling pathway.gpml; mmu_VEGF signaling pathway.gpml; mmu_Calcium signaling pathway.gpml; mmu_Glioma.gpml; mmu_B cell receptor signaling pathway.gpml; mmu_Tight junction.gpml; mmu_Amoebiasis.gpml; mmu_Long-term potentiation.gpml"
		XrefDatasource	"Entrez Gene"
		GraphId	"ba8ee; a80cd; c721a; ec5c2; e77b5; baa97; d13ca; d139b; c291b; b743b; b10df; eb64c; e9e7f; ad45d; a8ca2; f3e7e; fb05e; d3e14; f6774; ebc87; c3cdb; f7a4c; d972c; f139d; d221d; be8b4; f4bbb; cdf4c; f720a; d40d8"
	]
	node [
		id	438269149
		identifier	"L:18750"
		XrefStatus	"mapped"
		SourceDir	"Mmu-KEGG_20110518"
		canonicalName	"Prkca"
		ObjectType	"DATANODE"
		XrefId	"18750"
		Label	"Prkca"
		SourcePathway	"mmu_Fc gamma R-mediated phagocytosis.gpml; mmu_ErbB signaling pathway.gpml; mmu_Gastric acid secretion.gpml; mmu_Gap junction.gpml; mmu_Glutamatergic synapse.gpml; mmu_MAPK signaling pathway.gpml; mmu_Non-small cell lung cancer.gpml; mmu_Wnt signaling pathway.gpml; mmu_Endocrine and other factor-regulated calcium reabs.gpml; mmu_Leukocyte transendothelial migration.gpml; mmu_Pathways in cancer.gpml; mmu_Melanogenesis.gpml; mmu_Long-term depression.gpml; mmu_Focal adhesion.gpml; mmu_Vascular smooth muscle contraction.gpml; mmu_African trypanosomiasis.gpml; mmu_GnRH signaling pathway.gpml; mmu_VEGF signaling pathway.gpml; mmu_Calcium signaling pathway.gpml; mmu_Glioma.gpml; mmu_Tight junction.gpml; mmu_Amoebiasis.gpml; mmu_Long-term potentiation.gpml"
		XrefDatasource	"Entrez Gene"
		GraphId	"b4c06; a9b22; a505e; c9a6a; d4caf; f8d20; da82d; e454d; eff01; a839f; eb451; b2268; e81d3; d67b2; ba01c; c49d4; c975c; f684d; deecc; b48d5; bd0f7; cb483; a11fe; b4d02; d2837"
	]
	node [
		id	-1338858045
		identifier	"L:100503129"
		XrefStatus	"mapped"
		SourceDir	"Mmu-KEGG_20110518"
		canonicalName	"Ywhaq"
		ObjectType	"DATANODE"
		XrefId	"100503129"
		Label	"Ywhaq"
		SourcePathway	"mmu_Oocyte meiosis.gpml; mmu_Cell cycle.gpml; mmu_Neurotrophin signaling pathway.gpml"
		XrefDatasource	"Entrez Gene"
		GraphId	"b063d; d5d0f; e9e1d; cc424; a4e17; b4b22"
	]
	node [
		id	438269127
		identifier	"L:18749"
		XrefStatus	"mapped"
		SourceDir	"Mmu-KEGG_20110518"
		canonicalName	"Prkacb"
		ObjectType	"DATANODE"
		XrefId	"18749"
		Label	"Prkacb"
		SourcePathway	"mmu_Chemokine signaling pathway.gpml; mmu_Progesterone-mediated oocyte maturation.gpml; mmu_Apoptosis.gpml; mmu_Gastric acid secretion.gpml; mmu_Gap junction.gpml; mmu_Vasopressin-regulated water reabsorption.gpml; mmu_Oocyte meiosis.gpml; mmu_MAPK signaling pathway.gpml; mmu_Taste transduction.gpml; mmu_Hedgehog signaling pathway.gpml; mmu_Wnt signaling pathway.gpml; mmu_Olfactory transduction.gpml; mmu_Endocrine and other factor-regulated calcium reabs.gpml; mmu_Insulin signaling pathway.gpml; mmu_Melanogenesis.gpml; mmu_Bile secretion.gpml; mmu_Vascular smooth muscle contraction.gpml; mmu_Dilated cardiomyopathy.gpml; mmu_GnRH signaling pathway.gpml; mmu_Salivary secretion.gpml; mmu_Calcium signaling pathway.gpml; mmu_Long-term potentiation.gpml"
		XrefDatasource	"Entrez Gene"
		GraphId	"b22a6; c334e; bd605; a58ea; a8655; d5ff2; fe4a0; da2d5; f829c; b978b; bb6ea; c869a; ce8af; d67f1; cb21f; efb72; e818a; f14be; f6804; d7b4f; ac314; f5c21"
	]
	node [
		id	438269124
		identifier	"L:18746"
		XrefStatus	"mapped"
		SourceDir	"Mmu-KEGG_20110518"
		canonicalName	"Pkm2"
		ObjectType	"DATANODE"
		XrefId	"18746"
		Label	"Pkm2"
		SourcePathway	"mmu_Purine metabolism.gpml; mmu_Glycolysis Gluconeogenesis.gpml; mmu_Type II diabetes mellitus.gpml"
		XrefDatasource	"Entrez Gene"
		GraphId	"e8cb9; e7ca3; afd2c; a74e3; b4c87; caf29"
	]
	node [
		id	438269125
		identifier	"L:18747"
		XrefStatus	"mapped"
		SourceDir	"Mmu-KEGG_20110518"
		canonicalName	"Prkaca"
		ObjectType	"DATANODE"
		XrefId	"18747"
		Label	"Prkaca"
		SourcePathway	"mmu_Chemokine signaling pathway.gpml; mmu_Progesterone-mediated oocyte maturation.gpml; mmu_Apoptosis.gpml; mmu_Gastric acid secretion.gpml; mmu_Gap junction.gpml; mmu_Vasopressin-regulated water reabsorption.gpml; mmu_Oocyte meiosis.gpml; mmu_MAPK signaling pathway.gpml; mmu_Taste transduction.gpml; mmu_Hedgehog signaling pathway.gpml; mmu_Wnt signaling pathway.gpml; mmu_Olfactory transduction.gpml; mmu_Endocrine and other factor-regulated calcium reabs.gpml; mmu_Insulin signaling pathway.gpml; mmu_Melanogenesis.gpml; mmu_Bile secretion.gpml; mmu_Vascular smooth muscle contraction.gpml; mmu_Dilated cardiomyopathy.gpml; mmu_GnRH signaling pathway.gpml; mmu_Salivary secretion.gpml; mmu_Calcium signaling pathway.gpml; mmu_Long-term potentiation.gpml"
		XrefDatasource	"Entrez Gene"
		GraphId	"a4418; a0ea4; a4fac; ca12d; e2505; d4056; effe8; adef9; c933c; c4ee3; e6977; c747f; a5b5d; d56bd; c5860; bc890; c6bb6; d74f8; b2d1e; fd869; a4e74; abae7"
	]
	node [
		id	438087397
		identifier	"L:12411"
		XrefStatus	"mapped"
		SourceDir	"Mmu-KEGG_20110518"
		ObjectType	"DATANODE"
		XrefId	"12411"
		SourcePathway	"mmu_Cysteine and methionine metabolism.gpml; mmu_Glycine, serine and threonine metabolism.gpml"
		XrefDatasource	"Entrez Gene"
		GraphId	"e8814; b5fdf; e9ebb"
	]
	node [
		id	693931663
		identifier	"L:103236"
		XrefStatus	"mapped"
		SourceDir	"Mmu-KEGG_20110518"
		canonicalName	"Csnk1g2"
		ObjectType	"DATANODE"
		XrefId	"103236"
		SourcePathway	"mmu_Hedgehog signaling pathway.gpml"
		XrefDatasource	"Entrez Gene"
		GraphId	"faf30"
	]
	node [
		id	702275062
		identifier	"L:194433"
		XrefStatus	"mapped"
		SourceDir	"Mmu-KEGG_20110518"
		canonicalName	"Olfr707"
		ObjectType	"DATANODE"
		XrefId	"194433"
		Label	"Olfr707"
		SourcePathway	"mmu_Olfactory transduction.gpml"
		XrefDatasource	"Entrez Gene"
		GraphId	"bf0a8"
	]
	node [
		id	438148998
		identifier	"L:14645"
		XrefStatus	"mapped"
		SourceDir	"Mmu-KEGG_20110518"
		ObjectType	"DATANODE"
		XrefId	"14645"
		SourcePathway	"mmu_Nitrogen metabolism.gpml; mmu_Alanine, aspartate and glutamate metabolism.gpml; mmu_Arginine and proline metabolism.gpml"
		XrefDatasource	"Entrez Gene"
		GraphId	"aa87f; a9a70; dd5cb"
	]
	node [
		id	438174109
		identifier	"L:15186"
		XrefStatus	"mapped"
		SourceDir	"Mmu-KEGG_20110518"
		ObjectType	"DATANODE"
		XrefId	"15186"
		Label	"Hdc"
		SourcePathway	"mmu_Histidine metabolism.gpml"
		XrefDatasource	"Entrez Gene"
		GraphId	"b65b1"
	]
	node [
		id	723602448
		identifier	"L:217109"
		XrefStatus	"mapped"
		SourceDir	"Mmu-KEGG_20110518"
		ObjectType	"DATANODE"
		XrefId	"217109"
		Label	"Utp18"
		SourcePathway	"mmu_Ribosome biogenesis in eukaryotes.gpml"
		XrefDatasource	"Entrez Gene"
		GraphId	"f7a15"
	]
	node [
		id	438174105
		identifier	"L:15182"
		XrefStatus	"mapped"
		SourceDir	"Mmu-KEGG_20110518"
		canonicalName	"Hdac2"
		ObjectType	"DATANODE"
		XrefId	"15182"
		SourcePathway	"mmu_Cell cycle.gpml; mmu_Notch signaling pathway.gpml"
		XrefDatasource	"Entrez Gene"
		GraphId	"d253f; baced"
	]
	node [
		id	441926630
		identifier	"L:57028"
		XrefStatus	"mapped"
		SourceDir	"Mmu-KEGG_20110518"
		canonicalName	"Pdxp"
		ObjectType	"DATANODE"
		XrefId	"57028"
		Label	"Pdxp"
		SourcePathway	"mmu_Vitamin B6 metabolism.gpml"
		XrefDatasource	"Entrez Gene"
		GraphId	"ce9d9; ae33c; fd66f"
	]
	node [
		id	438980233
		identifier	"L:21336"
		XrefStatus	"mapped"
		SourceDir	"Mmu-KEGG_20110518"
		canonicalName	"Tacr1"
		ObjectType	"DATANODE"
		XrefId	"21336"
		SourcePathway	"mmu_Calcium signaling pathway.gpml"
		XrefDatasource	"Entrez Gene"
		GraphId	"db0fb"
	]
	node [
		id	438980235
		identifier	"L:21338"
		XrefStatus	"mapped"
		SourceDir	"Mmu-KEGG_20110518"
		canonicalName	"Tacr3"
		ObjectType	"DATANODE"
		XrefId	"21338"
		SourcePathway	"mmu_Calcium signaling pathway.gpml"
		XrefDatasource	"Entrez Gene"
		GraphId	"f1fb2"
	]
	node [
		id	438980234
		identifier	"L:21337"
		XrefStatus	"mapped"
		SourceDir	"Mmu-KEGG_20110518"
		canonicalName	"Tacr2"
		ObjectType	"DATANODE"
		XrefId	"21337"
		SourcePathway	"mmu_Calcium signaling pathway.gpml"
		XrefDatasource	"Entrez Gene"
		GraphId	"b6848"
	]
	node [
		id	438148967
		identifier	"L:14635"
		XrefStatus	"mapped"
		SourceDir	"Mmu-KEGG_20110518"
		canonicalName	"Galk1"
		ObjectType	"DATANODE"
		XrefId	"14635"
		Label	"Galk1"
		SourcePathway	"mmu_Amino sugar and nucleotide sugar metabolism.gpml; mmu_Galactose metabolism.gpml"
		XrefDatasource	"Entrez Gene"
		GraphId	"ef315; fd71b"
	]
	node [
		id	438148966
		identifier	"L:14634"
		XrefStatus	"mapped"
		SourceDir	"Mmu-KEGG_20110518"
		canonicalName	"Gli3"
		ObjectType	"DATANODE"
		XrefId	"14634"
		Label	"Gli3"
		SourcePathway	"mmu_Basal cell carcinoma.gpml; mmu_Hedgehog signaling pathway.gpml; mmu_Pathways in cancer.gpml"
		XrefDatasource	"Entrez Gene"
		GraphId	"d99f6; bb481; c87f9; b3084"
	]
	node [
		id	438148965
		identifier	"L:14633"
		XrefStatus	"mapped"
		SourceDir	"Mmu-KEGG_20110518"
		canonicalName	"Gli2"
		ObjectType	"DATANODE"
		XrefId	"14633"
		Label	"Gli2"
		SourcePathway	"mmu_Basal cell carcinoma.gpml; mmu_Hedgehog signaling pathway.gpml; mmu_Pathways in cancer.gpml"
		XrefDatasource	"Entrez Gene"
		GraphId	"a3fad; ebdba; de30d; ffccc"
	]
	node [
		id	438148964
		identifier	"L:14632"
		XrefStatus	"mapped"
		SourceDir	"Mmu-KEGG_20110518"
		canonicalName	"Gli1"
		ObjectType	"DATANODE"
		XrefId	"14632"
		Label	"Gli1"
		SourcePathway	"mmu_Basal cell carcinoma.gpml; mmu_Hedgehog signaling pathway.gpml; mmu_Pathways in cancer.gpml"
		XrefDatasource	"Entrez Gene"
		GraphId	"e3359; c14e4; fde38; f1d75"
	]
	node [
		id	438148962
		identifier	"L:14630"
		XrefStatus	"mapped"
		SourceDir	"Mmu-KEGG_20110518"
		ObjectType	"DATANODE"
		XrefId	"14630"
		Label	"Gclm"
		SourcePathway	"mmu_Glutathione metabolism.gpml"
		XrefDatasource	"Entrez Gene"
		GraphId	"d3fe8"
	]
	node [
		id	438208520
		identifier	"L:16627"
		XrefStatus	"mapped"
		SourceDir	"Mmu-KEGG_20110518"
		ObjectType	"DATANODE"
		XrefId	"16627"
		Label	"Klra1"
		SourcePathway	"mmu_Natural killer cell mediated cytotoxicity.gpml; mmu_Graft-versus-host disease.gpml"
		XrefDatasource	"Entrez Gene"
		GraphId	"f150d; b42de"
	]
	node [
		id	438208517
		identifier	"L:16624"
		XrefStatus	"mapped"
		SourceDir	"Mmu-KEGG_20110518"
		canonicalName	"Klk1b8"
		ObjectType	"DATANODE"
		XrefId	"16624"
		SourcePathway	"mmu_Endocrine and other factor-regulated calcium reabs.gpml"
		XrefDatasource	"Entrez Gene"
		GraphId	"bd562"
	]
	node [
		id	438208516
		identifier	"L:16623"
		XrefStatus	"mapped"
		SourceDir	"Mmu-KEGG_20110518"
		canonicalName	"Klk1b1"
		ObjectType	"DATANODE"
		XrefId	"16623"
		SourcePathway	"mmu_Endocrine and other factor-regulated calcium reabs.gpml"
		XrefDatasource	"Entrez Gene"
		GraphId	"a150e"
	]
	node [
		id	443747819
		identifier	"L:76459"
		XrefStatus	"mapped"
		SourceDir	"Mmu-KEGG_20110518"
		canonicalName	"Car12"
		ObjectType	"DATANODE"
		XrefId	"76459"
		Label	"Car12"
		SourcePathway	"mmu_Nitrogen metabolism.gpml"
		XrefDatasource	"Entrez Gene"
		GraphId	"ded8b"
	]
	node [
		id	445533259
		identifier	"L:94224"
		XrefStatus	"mapped"
		SourceDir	"Mmu-KEGG_20110518"
		canonicalName	"Srd5a2"
		ObjectType	"DATANODE"
		XrefId	"94224"
		Label	"Srd5a2"
		SourcePathway	"mmu_Steroid hormone biosynthesis.gpml"
		XrefDatasource	"Entrez Gene"
		GraphId	"ec1c0; e0308"
	]
	node [
		id	438208515
		identifier	"L:16622"
		XrefStatus	"mapped"
		SourceDir	"Mmu-KEGG_20110518"
		canonicalName	"Klk1b5"
		ObjectType	"DATANODE"
		XrefId	"16622"
		SourcePathway	"mmu_Endocrine and other factor-regulated calcium reabs.gpml"
		XrefDatasource	"Entrez Gene"
		GraphId	"b8ba8"
	]
	node [
		id	438208514
		identifier	"L:16621"
		XrefStatus	"mapped"
		SourceDir	"Mmu-KEGG_20110518"
		canonicalName	"Klkb1"
		ObjectType	"DATANODE"
		XrefId	"16621"
		Label	"Klkb1"
		SourcePathway	"mmu_Complement and coagulation cascades.gpml"
		XrefDatasource	"Entrez Gene"
		GraphId	"edfa3"
	]
	node [
		id	724444308
		identifier	"L:224912"
		XrefStatus	"mapped"
		SourceDir	"Mmu-KEGG_20110518"
		ObjectType	"DATANODE"
		XrefId	"224912"
		Label	"Crb3"
		SourcePathway	"mmu_Tight junction.gpml"
		XrefDatasource	"Entrez Gene"
		GraphId	"ba3b7"
	]
	node [
		id	438208575
		identifier	"L:16640"
		XrefStatus	"mapped"
		SourceDir	"Mmu-KEGG_20110518"
		ObjectType	"DATANODE"
		XrefId	"16640"
		Label	"Klra9"
		SourcePathway	"mmu_Natural killer cell mediated cytotoxicity.gpml; mmu_Graft-versus-host disease.gpml"
		XrefDatasource	"Entrez Gene"
		GraphId	"a32a4; ff2d5"
	]
	node [
		id	438174138
		identifier	"L:15194"
		XrefStatus	"mapped"
		SourceDir	"Mmu-KEGG_20110518"
		canonicalName	"Htt"
		ObjectType	"DATANODE"
		XrefId	"15194"
		SourcePathway	"mmu_Huntington's disease.gpml"
		XrefDatasource	"Entrez Gene"
		GraphId	"a546a; f99db; e1578"
	]
	node [
		id	442853064
		identifier	"L:67337"
		XrefStatus	"mapped"
		SourceDir	"Mmu-KEGG_20110518"
		canonicalName	"Cstf1"
		ObjectType	"DATANODE"
		XrefId	"67337"
		Label	"Cstf1"
		SourcePathway	"mmu_mRNA surveillance pathway.gpml"
		XrefDatasource	"Entrez Gene"
		GraphId	"c2849"
	]
	node [
		id	722684754
		identifier	"L:207728"
		XrefStatus	"mapped"
		SourceDir	"Mmu-KEGG_20110518"
		canonicalName	"Pde2a"
		ObjectType	"DATANODE"
		XrefId	"207728"
		Label	"Pde2a"
		SourcePathway	"mmu_Purine metabolism.gpml"
		XrefDatasource	"Entrez Gene"
		GraphId	"ef500; ce8f3"
	]
	node [
		id	443747780
		identifier	"L:76441"
		XrefStatus	"mapped"
		SourceDir	"Mmu-KEGG_20110518"
		canonicalName	"Daam2"
		ObjectType	"DATANODE"
		XrefId	"76441"
		Label	"Daam2"
		SourcePathway	"mmu_Wnt signaling pathway.gpml"
		XrefDatasource	"Entrez Gene"
		GraphId	"ba06a"
	]
	node [
		id	445533286
		identifier	"L:94230"
		XrefStatus	"mapped"
		SourceDir	"Mmu-KEGG_20110518"
		canonicalName	"Cpsf1"
		ObjectType	"DATANODE"
		XrefId	"94230"
		Label	"Cpsf1"
		SourcePathway	"mmu_mRNA surveillance pathway.gpml"
		XrefDatasource	"Entrez Gene"
		GraphId	"ac33b"
	]
	node [
		id	-1478396175
		identifier	"L:100040439"
		XrefStatus	"mapped"
		SourceDir	"Mmu-KEGG_20110518"
		ObjectType	"DATANODE"
		XrefId	"100040439"
		Label	"Eif1"
		SourcePathway	"mmu_RNA transport.gpml"
		XrefDatasource	"Entrez Gene"
		GraphId	"a848d"
	]
	node [
		id	442913757
		identifier	"L:69482"
		XrefStatus	"mapped"
		SourceDir	"Mmu-KEGG_20110518"
		ObjectType	"DATANODE"
		XrefId	"69482"
		Label	"Nup35"
		SourcePathway	"mmu_RNA transport.gpml"
		XrefDatasource	"Entrez Gene"
		GraphId	"d8489"
	]
	node [
		id	438208552
		identifier	"L:16638"
		XrefStatus	"mapped"
		SourceDir	"Mmu-KEGG_20110518"
		ObjectType	"DATANODE"
		XrefId	"16638"
		Label	"Klra7"
		SourcePathway	"mmu_Natural killer cell mediated cytotoxicity.gpml; mmu_Graft-versus-host disease.gpml"
		XrefDatasource	"Entrez Gene"
		GraphId	"d3a50; ef22c"
	]
	node [
		id	723602479
		identifier	"L:217119"
		XrefStatus	"mapped"
		SourceDir	"Mmu-KEGG_20110518"
		ObjectType	"DATANODE"
		XrefId	"217119"
		Label	"Xylt2"
		SourcePathway	"mmu_Glycosaminoglycan biosynthesis - chondroitin sulfa.gpml"
		XrefDatasource	"Entrez Gene"
		GraphId	"c5d76"
	]
	node [
		id	438148940
		identifier	"L:14629"
		XrefStatus	"mapped"
		SourceDir	"Mmu-KEGG_20110518"
		canonicalName	"Gclc"
		ObjectType	"DATANODE"
		XrefId	"14629"
		SourcePathway	"mmu_Glutathione metabolism.gpml"
		XrefDatasource	"Entrez Gene"
		GraphId	"fc5ed"
	]
	node [
		id	438208549
		identifier	"L:16635"
		XrefStatus	"mapped"
		SourceDir	"Mmu-KEGG_20110518"
		ObjectType	"DATANODE"
		XrefId	"16635"
		Label	"Klra4"
		SourcePathway	"mmu_Natural killer cell mediated cytotoxicity.gpml"
		XrefDatasource	"Entrez Gene"
		GraphId	"ba528"
	]
	node [
		id	438208548
		identifier	"L:16634"
		XrefStatus	"mapped"
		SourceDir	"Mmu-KEGG_20110518"
		ObjectType	"DATANODE"
		XrefId	"16634"
		Label	"Klra3"
		SourcePathway	"mmu_Natural killer cell mediated cytotoxicity.gpml; mmu_Graft-versus-host disease.gpml"
		XrefDatasource	"Entrez Gene"
		GraphId	"bd8ff; fe70a"
	]
	node [
		id	445533288
		identifier	"L:94232"
		XrefStatus	"mapped"
		SourceDir	"Mmu-KEGG_20110518"
		ObjectType	"DATANODE"
		XrefId	"94232"
		Label	"Ubqln4"
		SourcePathway	"mmu_Protein processing in endoplasmic reticulum.gpml"
		XrefDatasource	"Entrez Gene"
		GraphId	"b70a5"
	]
	node [
		id	438148937
		identifier	"L:14626"
		XrefStatus	"mapped"
		SourceDir	"Mmu-KEGG_20110518"
		ObjectType	"DATANODE"
		XrefId	"14626"
		Label	"Gk2"
		SourcePathway	"mmu_Glycerolipid metabolism.gpml"
		XrefDatasource	"Entrez Gene"
		GraphId	"fe9ac"
	]
	node [
		id	441934282
		identifier	"L:57813"
		XrefStatus	"mapped"
		SourceDir	"Mmu-KEGG_20110518"
		canonicalName	"Tk2"
		ObjectType	"DATANODE"
		XrefId	"57813"
		Label	"Tk2"
		SourcePathway	"mmu_Pyrimidine metabolism.gpml"
		XrefDatasource	"Entrez Gene"
		GraphId	"efbb8; a4979"
	]
	node [
		id	438980290
		identifier	"L:21351"
		XrefStatus	"mapped"
		SourceDir	"Mmu-KEGG_20110518"
		ObjectType	"DATANODE"
		XrefId	"21351"
		SourcePathway	"mmu_Pentose phosphate pathway.gpml"
		XrefDatasource	"Entrez Gene"
		GraphId	"cbc4e"
	]
	node [
		id	441934284
		identifier	"L:57815"
		XrefStatus	"mapped"
		SourceDir	"Mmu-KEGG_20110518"
		canonicalName	"Spata5"
		ObjectType	"DATANODE"
		XrefId	"57815"
		Label	"Spata5"
		SourcePathway	"mmu_Ribosome biogenesis in eukaryotes.gpml"
		XrefDatasource	"Entrez Gene"
		GraphId	"e1206"
	]
	node [
		id	438980293
		identifier	"L:21354"
		XrefStatus	"mapped"
		SourceDir	"Mmu-KEGG_20110518"
		ObjectType	"DATANODE"
		XrefId	"21354"
		Label	"Tap1"
		SourcePathway	"mmu_Antigen processing and presentation.gpml"
		XrefDatasource	"Entrez Gene"
		GraphId	"e135d"
	]
	node [
		id	726320395
		identifier	"L:245880"
		XrefStatus	"mapped"
		SourceDir	"Mmu-KEGG_20110518"
		canonicalName	"Wasf3"
		ObjectType	"DATANODE"
		XrefId	"245880"
		Label	"Wasf3"
		SourcePathway	"mmu_Fc gamma R-mediated phagocytosis.gpml"
		XrefDatasource	"Entrez Gene"
		GraphId	"a679a"
	]
	node [
		id	438980292
		identifier	"L:21353"
		XrefStatus	"mapped"
		SourceDir	"Mmu-KEGG_20110518"
		ObjectType	"DATANODE"
		XrefId	"21353"
		Label	"Tank"
		SourcePathway	"mmu_RIG-I-like receptor signaling pathway.gpml"
		XrefDatasource	"Entrez Gene"
		GraphId	"b6455"
	]
	node [
		id	438980295
		identifier	"L:21356"
		XrefStatus	"mapped"
		SourceDir	"Mmu-KEGG_20110518"
		canonicalName	"Tapbp"
		ObjectType	"DATANODE"
		XrefId	"21356"
		SourcePathway	"mmu_Antigen processing and presentation.gpml"
		XrefDatasource	"Entrez Gene"
		GraphId	"a2e68"
	]
	node [
		id	438980294
		identifier	"L:21355"
		XrefStatus	"mapped"
		SourceDir	"Mmu-KEGG_20110518"
		ObjectType	"DATANODE"
		XrefId	"21355"
		Label	"Tap2"
		SourcePathway	"mmu_Antigen processing and presentation.gpml"
		XrefDatasource	"Entrez Gene"
		GraphId	"cb8cd"
	]
	node [
		id	438269033
		identifier	"L:18718"
		XrefStatus	"mapped"
		SourceDir	"Mmu-KEGG_20110518"
		canonicalName	"Pip4k2a"
		ObjectType	"DATANODE"
		XrefId	"18718"
		Label	"Pip4k2a"
		SourcePathway	"mmu_Regulation of actin cytoskeleton.gpml; mmu_Inositol phosphate metabolism.gpml"
		XrefDatasource	"Entrez Gene"
		GraphId	"e3dcc; cf477; c2e4f"
	]
	node [
		id	438269032
		identifier	"L:18717"
		XrefStatus	"mapped"
		SourceDir	"Mmu-KEGG_20110518"
		canonicalName	"Pip5k1c"
		ObjectType	"DATANODE"
		XrefId	"18717"
		Label	"Pip5k1c"
		SourcePathway	"mmu_Fc gamma R-mediated phagocytosis.gpml; mmu_Regulation of actin cytoskeleton.gpml; mmu_Inositol phosphate metabolism.gpml; mmu_Focal adhesion.gpml"
		XrefDatasource	"Entrez Gene"
		GraphId	"a8f74; bb56f; b5be0; d4047; e2f80"
	]
	node [
		id	438269034
		identifier	"L:18719"
		XrefStatus	"mapped"
		SourceDir	"Mmu-KEGG_20110518"
		canonicalName	"Pip5k1b"
		ObjectType	"DATANODE"
		XrefId	"18719"
		Label	"Pip5k1b"
		SourcePathway	"mmu_Fc gamma R-mediated phagocytosis.gpml; mmu_Regulation of actin cytoskeleton.gpml; mmu_Inositol phosphate metabolism.gpml"
		XrefDatasource	"Entrez Gene"
		GraphId	"ab515; dee6a; e3cbc; b11e9"
	]
	node [
		id	438208577
		identifier	"L:16642"
		XrefStatus	"mapped"
		SourceDir	"Mmu-KEGG_20110518"
		ObjectType	"DATANODE"
		XrefId	"16642"
		Label	"Klrc2"
		SourcePathway	"mmu_Antigen processing and presentation.gpml"
		XrefDatasource	"Entrez Gene"
		GraphId	"a67d5"
	]
	node [
		id	438148907
		identifier	"L:14617"
		XrefStatus	"mapped"
		SourceDir	"Mmu-KEGG_20110518"
		canonicalName	"Gjd2"
		ObjectType	"DATANODE"
		XrefId	"14617"
		Label	"Gjd2"
		SourcePathway	"mmu_Gap junction.gpml"
		XrefDatasource	"Entrez Gene"
		GraphId	"d8e0f; d8706; af398; fce4c"
	]
	node [
		id	438208576
		identifier	"L:16641"
		XrefStatus	"mapped"
		SourceDir	"Mmu-KEGG_20110518"
		ObjectType	"DATANODE"
		XrefId	"16641"
		Label	"Klrc1"
		SourcePathway	"mmu_Graft-versus-host disease.gpml; mmu_Antigen processing and presentation.gpml"
		XrefDatasource	"Entrez Gene"
		GraphId	"b49d7; c135e"
	]
	node [
		id	443654692
		identifier	"L:73086"
		XrefStatus	"mapped"
		SourceDir	"Mmu-KEGG_20110518"
		canonicalName	"Rps6ka5"
		ObjectType	"DATANODE"
		XrefId	"73086"
		Label	"Rps6ka5"
		SourcePathway	"mmu_MAPK signaling pathway.gpml; mmu_Neurotrophin signaling pathway.gpml; mmu_Bladder cancer.gpml"
		XrefDatasource	"Entrez Gene"
		GraphId	"eaa34; cf2eb; d6826"
	]
	node [
		id	438208579
		identifier	"L:16644"
		XrefStatus	"mapped"
		SourceDir	"Mmu-KEGG_20110518"
		canonicalName	"Kng1"
		ObjectType	"DATANODE"
		XrefId	"16644"
		Label	"Kng1"
		SourcePathway	"mmu_Complement and coagulation cascades.gpml"
		XrefDatasource	"Entrez Gene"
		GraphId	"f6e6b"
	]
	node [
		id	438269030
		identifier	"L:18715"
		XrefStatus	"mapped"
		SourceDir	"Mmu-KEGG_20110518"
		ObjectType	"DATANODE"
		XrefId	"18715"
		Label	"Pim2"
		SourcePathway	"mmu_Acute myeloid leukemia.gpml"
		XrefDatasource	"Entrez Gene"
		GraphId	"cd303"
	]
	node [
		id	438208578
		identifier	"L:16643"
		XrefStatus	"mapped"
		SourceDir	"Mmu-KEGG_20110518"
		canonicalName	"Klrd1"
		ObjectType	"DATANODE"
		XrefId	"16643"
		Label	"Klrd1"
		SourcePathway	"mmu_Natural killer cell mediated cytotoxicity.gpml; mmu_Graft-versus-host disease.gpml; mmu_Antigen processing and presentation.gpml"
		XrefDatasource	"Entrez Gene"
		GraphId	"c1aa7; a333b; b22a3; b43c7"
	]
	node [
		id	438269025
		identifier	"L:18710"
		XrefStatus	"mapped"
		SourceDir	"Mmu-KEGG_20110518"
		canonicalName	"Pik3r3"
		ObjectType	"DATANODE"
		XrefId	"18710"
		Label	"Pik3r3"
		SourcePathway	"mmu_Fc gamma R-mediated phagocytosis.gpml; mmu_Chemokine signaling pathway.gpml; mmu_Chronic myeloid leukemia.gpml; mmu_ErbB signaling pathway.gpml; mmu_Progesterone-mediated oocyte maturation.gpml; mmu_Apoptosis.gpml; mmu_T cell receptor signaling pathway.gpml; mmu_Osteoclast differentiation.gpml; mmu_Endometrial cancer.gpml; mmu_Renal cell carcinoma.gpml; mmu_Jak-STAT signaling pathway.gpml; mmu_Fc epsilon RI signaling pathway.gpml; mmu_Measles.gpml; mmu_Regulation of actin cytoskeleton.gpml; mmu_Natural killer cell mediated cytotoxicity.gpml; mmu_Colorectal cancer.gpml; mmu_Chagas disease (American trypanosomiasis).gpml; mmu_Melanoma.gpml; mmu_Pancreatic cancer.gpml; mmu_Non-small cell lung cancer.gpml; mmu_Aldosterone-regulated sodium reabsorption.gpml; mmu_Toxoplasmosis.gpml; mmu_Toll-like receptor signaling pathway.gpml; mmu_Leukocyte transendothelial migration.gpml; mmu_Insulin signaling pathway.gpml; mmu_Pathways in cancer.gpml; mmu_Small cell lung cancer.gpml; mmu_Focal adhesion.gpml; mmu_Prostate cancer.gpml; mmu_Acute myeloid leukemia.gpml; mmu_mTOR signaling pathway.gpml; mmu_VEGF signaling pathway.gpml; mmu_Glioma.gpml; mmu_Type II diabetes mellitus.gpml; mmu_B cell receptor signaling pathway.gpml; mmu_Bacterial invasion of epithelial cells.gpml; mmu_Amoebiasis.gpml; mmu_Neurotrophin signaling pathway.gpml"
		XrefDatasource	"Entrez Gene"
		GraphId	"eac21; af1ce; fce7c; c8c8c; c6c2f; a00d6; fee69; d1f4f; a3075; cfcbe; a09d3; e50a3; eb0a8; ac511; d9c7f; e13fd; b1bf6; ddb88; a2e02; b7499; b4237; b404d; af43e; ac3aa; ba47a; efdd1; d60b2; c107c; ecc08; f3e6e; d42a7; e62d7; f29cb; e6a48; d05cb; c0d3d; ca584; abed6; c9af2; e4a2b"
	]
	node [
		id	443602823
		identifier	"L:71890"
		XrefStatus	"mapped"
		SourceDir	"Mmu-KEGG_20110518"
		canonicalName	"Mad2l2"
		ObjectType	"DATANODE"
		XrefId	"71890"
		Label	"Mad2l2"
		SourcePathway	"mmu_Progesterone-mediated oocyte maturation.gpml; mmu_Oocyte meiosis.gpml; mmu_Cell cycle.gpml; mmu_Bacterial invasion of epithelial cells.gpml"
		XrefDatasource	"Entrez Gene"
		GraphId	"f3c1e; fce5b; b1ab4; f84f1"
	]
	node [
		id	438269027
		identifier	"L:18712"
		XrefStatus	"mapped"
		SourceDir	"Mmu-KEGG_20110518"
		ObjectType	"DATANODE"
		XrefId	"18712"
		Label	"Pim1"
		SourcePathway	"mmu_Jak-STAT signaling pathway.gpml; mmu_Acute myeloid leukemia.gpml"
		XrefDatasource	"Entrez Gene"
		GraphId	"c7c38; fe350"
	]
	node [
		id	753902770
		identifier	"L:331401"
		XrefStatus	"mapped"
		SourceDir	"Mmu-KEGG_20110518"
		ObjectType	"DATANODE"
		XrefId	"331401"
		Label	"Thoc2"
		SourcePathway	"mmu_RNA transport.gpml"
		XrefDatasource	"Entrez Gene"
		GraphId	"aff88"
	]
	node [
		id	438269026
		identifier	"L:18711"
		XrefStatus	"mapped"
		SourceDir	"Mmu-KEGG_20110518"
		canonicalName	"Pikfyve"
		ObjectType	"DATANODE"
		XrefId	"18711"
		Label	"Pikfyve"
		SourcePathway	"mmu_Regulation of actin cytoskeleton.gpml; mmu_Inositol phosphate metabolism.gpml"
		XrefDatasource	"Entrez Gene"
		GraphId	"f0967; f3d3e; d8af9"
	]
	node [
		id	442852996
		identifier	"L:67311"
		XrefStatus	"mapped"
		SourceDir	"Mmu-KEGG_20110518"
		ObjectType	"DATANODE"
		XrefId	"67311"
		SourcePathway	"mmu_Amino sugar and nucleotide sugar metabolism.gpml"
		XrefDatasource	"Entrez Gene"
		GraphId	"b3ccf"
	]
	node [
		id	724436658
		identifier	"L:224129"
		XrefStatus	"mapped"
		SourceDir	"Mmu-KEGG_20110518"
		canonicalName	"Adcy5"
		ObjectType	"DATANODE"
		XrefId	"224129"
		Label	"Adcy5"
		SourcePathway	"mmu_Chemokine signaling pathway.gpml; mmu_Progesterone-mediated oocyte maturation.gpml; mmu_Gastric acid secretion.gpml; mmu_Gap junction.gpml; mmu_Glutamatergic synapse.gpml; mmu_Pancreatic secretion.gpml; mmu_Melanogenesis.gpml; mmu_Bile secretion.gpml; mmu_Purine metabolism.gpml; mmu_Vascular smooth muscle contraction.gpml; mmu_Dilated cardiomyopathy.gpml; mmu_GnRH signaling pathway.gpml; mmu_Salivary secretion.gpml"
		XrefDatasource	"Entrez Gene"
		GraphId	"b25c2; fba0f; a0d44; f8357; d64a1; dbcfa; d8a45; af0f0; f440e; cc474; e78d4; a7be1; ca011; a5944; b6f8d"
	]
	node [
		id	438980327
		identifier	"L:21367"
		XrefStatus	"mapped"
		SourceDir	"Mmu-KEGG_20110518"
		canonicalName	"Cntn2"
		ObjectType	"DATANODE"
		XrefId	"21367"
		Label	"Cntn2"
		SourcePathway	"mmu_Cell adhesion molecules (CAMs).gpml"
		XrefDatasource	"Entrez Gene"
		GraphId	"ae449; c1d25"
	]
	node [
		id	725457239
		identifier	"L:237928"
		XrefStatus	"mapped"
		SourceDir	"Mmu-KEGG_20110518"
		ObjectType	"DATANODE"
		XrefId	"237928"
		SourcePathway	"mmu_Glycerophospholipid metabolism.gpml"
		XrefDatasource	"Entrez Gene"
		GraphId	"dde73; fa8c6"
	]
	node [
		id	438148869
		identifier	"L:14600"
		XrefStatus	"mapped"
		SourceDir	"Mmu-KEGG_20110518"
		canonicalName	"Ghr"
		ObjectType	"DATANODE"
		XrefId	"14600"
		Label	"Ghr"
		SourcePathway	"mmu_Neuroactive ligand-receptor interaction.gpml; mmu_Jak-STAT signaling pathway.gpml"
		XrefDatasource	"Entrez Gene"
		GraphId	"a6f8e; f904f"
	]
	node [
		id	438269003
		identifier	"L:18709"
		XrefStatus	"mapped"
		SourceDir	"Mmu-KEGG_20110518"
		canonicalName	"Pik3r2"
		ObjectType	"DATANODE"
		XrefId	"18709"
		Label	"Pik3r2"
		SourcePathway	"mmu_Fc gamma R-mediated phagocytosis.gpml; mmu_Chemokine signaling pathway.gpml; mmu_Chronic myeloid leukemia.gpml; mmu_ErbB signaling pathway.gpml; mmu_Progesterone-mediated oocyte maturation.gpml; mmu_Apoptosis.gpml; mmu_T cell receptor signaling pathway.gpml; mmu_Osteoclast differentiation.gpml; mmu_Endometrial cancer.gpml; mmu_Renal cell carcinoma.gpml; mmu_Jak-STAT signaling pathway.gpml; mmu_Fc epsilon RI signaling pathway.gpml; mmu_Measles.gpml; mmu_Regulation of actin cytoskeleton.gpml; mmu_Natural killer cell mediated cytotoxicity.gpml; mmu_Colorectal cancer.gpml; mmu_Chagas disease (American trypanosomiasis).gpml; mmu_Melanoma.gpml; mmu_Pancreatic cancer.gpml; mmu_Non-small cell lung cancer.gpml; mmu_Aldosterone-regulated sodium reabsorption.gpml; mmu_Toxoplasmosis.gpml; mmu_Toll-like receptor signaling pathway.gpml; mmu_Leukocyte transendothelial migration.gpml; mmu_Insulin signaling pathway.gpml; mmu_Pathways in cancer.gpml; mmu_Small cell lung cancer.gpml; mmu_Focal adhesion.gpml; mmu_Prostate cancer.gpml; mmu_Acute myeloid leukemia.gpml; mmu_mTOR signaling pathway.gpml; mmu_VEGF signaling pathway.gpml; mmu_Glioma.gpml; mmu_Type II diabetes mellitus.gpml; mmu_B cell receptor signaling pathway.gpml; mmu_Bacterial invasion of epithelial cells.gpml; mmu_Amoebiasis.gpml; mmu_Neurotrophin signaling pathway.gpml"
		XrefDatasource	"Entrez Gene"
		GraphId	"e1f45; a9fb3; e79a3; eca16; b32b1; c6f71; a8ce9; b9e67; a339f; dfacb; d840e; f7a81; cbd2d; a2aab; bc1a1; b5660; c93b8; bae9a; a18ec; dffc2; cb835; f37b8; f8d56; a056c; f2b31; cf5e1; ed376; f928b; c9c30; c2736; b77c7; a77ee; c1fcd; e16d3; c19f7; d71a2; d143a; a8caf; b261c; e5c93"
	]
	node [
		id	438269002
		identifier	"L:18708"
		XrefStatus	"mapped"
		SourceDir	"Mmu-KEGG_20110518"
		canonicalName	"Pik3r1"
		ObjectType	"DATANODE"
		XrefId	"18708"
		Label	"Pik3r1"
		SourcePathway	"mmu_Fc gamma R-mediated phagocytosis.gpml; mmu_Chemokine signaling pathway.gpml; mmu_Chronic myeloid leukemia.gpml; mmu_ErbB signaling pathway.gpml; mmu_Progesterone-mediated oocyte maturation.gpml; mmu_Apoptosis.gpml; mmu_T cell receptor signaling pathway.gpml; mmu_Osteoclast differentiation.gpml; mmu_Endometrial cancer.gpml; mmu_Renal cell carcinoma.gpml; mmu_Jak-STAT signaling pathway.gpml; mmu_Fc epsilon RI signaling pathway.gpml; mmu_Measles.gpml; mmu_Regulation of actin cytoskeleton.gpml; mmu_Natural killer cell mediated cytotoxicity.gpml; mmu_Colorectal cancer.gpml; mmu_Chagas disease (American trypanosomiasis).gpml; mmu_Melanoma.gpml; mmu_Pancreatic cancer.gpml; mmu_Non-small cell lung cancer.gpml; mmu_Aldosterone-regulated sodium reabsorption.gpml; mmu_Toxoplasmosis.gpml; mmu_Toll-like receptor signaling pathway.gpml; mmu_Leukocyte transendothelial migration.gpml; mmu_Insulin signaling pathway.gpml; mmu_Pathways in cancer.gpml; mmu_Small cell lung cancer.gpml; mmu_Focal adhesion.gpml; mmu_Prostate cancer.gpml; mmu_Acute myeloid leukemia.gpml; mmu_mTOR signaling pathway.gpml; mmu_VEGF signaling pathway.gpml; mmu_Glioma.gpml; mmu_Type II diabetes mellitus.gpml; mmu_B cell receptor signaling pathway.gpml; mmu_Bacterial invasion of epithelial cells.gpml; mmu_Amoebiasis.gpml; mmu_Neurotrophin signaling pathway.gpml"
		XrefDatasource	"Entrez Gene"
		GraphId	"a7524; a27b9; dd9c7; ca2bd; c7449; e0cb3; eae66; a2480; aa1e1; d46e0; c4cbf; cee4d; a6481; d887b; fa355; da18c; e792d; db585; d15a2; f085e; f1ad5; a36d6; d1315; c4088; bc07c; fbcf0; f4edb; df963; d9d60; d01c6; f8f2e; de01c; c1734; beb08; b4ea6; aebc7; eb1c0; fc314; a3d7b; d6651"
	]
	node [
		id	438269001
		identifier	"L:18707"
		XrefStatus	"mapped"
		SourceDir	"Mmu-KEGG_20110518"
		canonicalName	"Pik3cd"
		ObjectType	"DATANODE"
		XrefId	"18707"
		Label	"Pik3cd"
		SourcePathway	"mmu_Fc gamma R-mediated phagocytosis.gpml; mmu_Chemokine signaling pathway.gpml; mmu_Chronic myeloid leukemia.gpml; mmu_ErbB signaling pathway.gpml; mmu_Progesterone-mediated oocyte maturation.gpml; mmu_Apoptosis.gpml; mmu_T cell receptor signaling pathway.gpml; mmu_Osteoclast differentiation.gpml; mmu_Endometrial cancer.gpml; mmu_Renal cell carcinoma.gpml; mmu_Jak-STAT signaling pathway.gpml; mmu_Fc epsilon RI signaling pathway.gpml; mmu_Measles.gpml; mmu_Regulation of actin cytoskeleton.gpml; mmu_Natural killer cell mediated cytotoxicity.gpml; mmu_Colorectal cancer.gpml; mmu_Chagas disease (American trypanosomiasis).gpml; mmu_Melanoma.gpml; mmu_Pancreatic cancer.gpml; mmu_Non-small cell lung cancer.gpml; mmu_Aldosterone-regulated sodium reabsorption.gpml; mmu_Toxoplasmosis.gpml; mmu_Toll-like receptor signaling pathway.gpml; mmu_Leukocyte transendothelial migration.gpml; mmu_Insulin signaling pathway.gpml; mmu_Pathways in cancer.gpml; mmu_Small cell lung cancer.gpml; mmu_Inositol phosphate metabolism.gpml; mmu_Focal adhesion.gpml; mmu_Prostate cancer.gpml; mmu_Acute myeloid leukemia.gpml; mmu_mTOR signaling pathway.gpml; mmu_VEGF signaling pathway.gpml; mmu_Glioma.gpml; mmu_Type II diabetes mellitus.gpml; mmu_B cell receptor signaling pathway.gpml; mmu_Bacterial invasion of epithelial cells.gpml; mmu_Amoebiasis.gpml; mmu_Neurotrophin signaling pathway.gpml"
		XrefDatasource	"Entrez Gene"
		GraphId	"cca9a; bbb7a; e96c2; afaf1; a2188; f956e; a33cc; c5afd; aa52c; eef8e; b67e0; f4998; fe73b; a8e89; e0aa2; cc85b; a000c; dda8e; b6429; eb6d7; ed1e7; a380c; a2835; e7113; ff8c7; c5441; c320a; cc724; ba36d; e4772; d8f8e; f5e5c; ecfdf; fa451; afe7c; d7466; f7ad2; a8c79; b33f4; e63ba; f9d62; d55ad; cd2a4"
	]
	node [
		id	438269000
		identifier	"L:18706"
		XrefStatus	"mapped"
		SourceDir	"Mmu-KEGG_20110518"
		canonicalName	"Pik3ca"
		ObjectType	"DATANODE"
		XrefId	"18706"
		Label	"Pik3ca"
		SourcePathway	"mmu_Fc gamma R-mediated phagocytosis.gpml; mmu_Chemokine signaling pathway.gpml; mmu_Chronic myeloid leukemia.gpml; mmu_ErbB signaling pathway.gpml; mmu_Progesterone-mediated oocyte maturation.gpml; mmu_Apoptosis.gpml; mmu_T cell receptor signaling pathway.gpml; mmu_Osteoclast differentiation.gpml; mmu_Endometrial cancer.gpml; mmu_Renal cell carcinoma.gpml; mmu_Jak-STAT signaling pathway.gpml; mmu_Fc epsilon RI signaling pathway.gpml; mmu_Measles.gpml; mmu_Regulation of actin cytoskeleton.gpml; mmu_Natural killer cell mediated cytotoxicity.gpml; mmu_Colorectal cancer.gpml; mmu_Chagas disease (American trypanosomiasis).gpml; mmu_Melanoma.gpml; mmu_Pancreatic cancer.gpml; mmu_Non-small cell lung cancer.gpml; mmu_Aldosterone-regulated sodium reabsorption.gpml; mmu_Toxoplasmosis.gpml; mmu_Toll-like receptor signaling pathway.gpml; mmu_Leukocyte transendothelial migration.gpml; mmu_Insulin signaling pathway.gpml; mmu_Pathways in cancer.gpml; mmu_Small cell lung cancer.gpml; mmu_Inositol phosphate metabolism.gpml; mmu_Focal adhesion.gpml; mmu_Prostate cancer.gpml; mmu_Acute myeloid leukemia.gpml; mmu_mTOR signaling pathway.gpml; mmu_VEGF signaling pathway.gpml; mmu_Glioma.gpml; mmu_Type II diabetes mellitus.gpml; mmu_B cell receptor signaling pathway.gpml; mmu_Bacterial invasion of epithelial cells.gpml; mmu_Amoebiasis.gpml; mmu_Neurotrophin signaling pathway.gpml"
		XrefDatasource	"Entrez Gene"
		GraphId	"dc1ca; cf5cf; ee254; ad8de; c922b; b7130; e7929; abbf4; aa754; b97be; e4a39; f3a15; ed315; e9be1; f341f; c18e3; cce47; d1e44; b20af; b7728; c22aa; a1b3e; a672f; a7ede; b9935; eaba1; acf24; d3ddf; bc0bb; d436b; fb9a7; c73e0; c62d7; b32f2; b3b41; a8527; ca78a; de944; f3e3e; a93ed; afda2; e7c3a; d13f8"
	]
	node [
		id	438268999
		identifier	"L:18705"
		XrefStatus	"mapped"
		SourceDir	"Mmu-KEGG_20110518"
		ObjectType	"DATANODE"
		XrefId	"18705"
		Label	"Pik3c2g"
		SourcePathway	"mmu_Inositol phosphate metabolism.gpml"
		XrefDatasource	"Entrez Gene"
		GraphId	"ab3eb"
	]
	node [
		id	438268998
		identifier	"L:18704"
		XrefStatus	"mapped"
		SourceDir	"Mmu-KEGG_20110518"
		canonicalName	"Pik3c2a"
		ObjectType	"DATANODE"
		XrefId	"18704"
		Label	"Pik3c2a"
		SourcePathway	"mmu_Inositol phosphate metabolism.gpml"
		XrefDatasource	"Entrez Gene"
		GraphId	"d0b24"
	]
	node [
		id	753961461
		identifier	"L:333329"
		XrefStatus	"mapped"
		SourceDir	"Mmu-KEGG_20110518"
		canonicalName	"Cngb1"
		ObjectType	"DATANODE"
		XrefId	"333329"
		Label	"Cngb1"
		SourcePathway	"mmu_Phototransduction.gpml; mmu_Olfactory transduction.gpml"
		XrefDatasource	"Entrez Gene"
		GraphId	"d0ca7; c5a44; ab333; ea743"
	]
	node [
		id	438208609
		identifier	"L:16653"
		XrefStatus	"mapped"
		SourceDir	"Mmu-KEGG_20110518"
		canonicalName	"Kras"
		ObjectType	"DATANODE"
		XrefId	"16653"
		Label	"Kras"
		SourcePathway	"mmu_Chemokine signaling pathway.gpml; mmu_Axon guidance.gpml; mmu_Chronic myeloid leukemia.gpml; mmu_ErbB signaling pathway.gpml; mmu_Progesterone-mediated oocyte maturation.gpml; mmu_Gap junction.gpml; mmu_T cell receptor signaling pathway.gpml; mmu_Endometrial cancer.gpml; mmu_Fc epsilon RI signaling pathway.gpml; mmu_Regulation of actin cytoskeleton.gpml; mmu_Natural killer cell mediated cytotoxicity.gpml; mmu_Colorectal cancer.gpml; mmu_MAPK signaling pathway.gpml; mmu_Melanoma.gpml; mmu_Pancreatic cancer.gpml; mmu_Non-small cell lung cancer.gpml; mmu_Aldosterone-regulated sodium reabsorption.gpml; mmu_Thyroid cancer.gpml; mmu_Insulin signaling pathway.gpml; mmu_Pathways in cancer.gpml; mmu_Melanogenesis.gpml; mmu_Long-term depression.gpml; mmu_Prostate cancer.gpml; mmu_Acute myeloid leukemia.gpml; mmu_Hepatitis C.gpml; mmu_GnRH signaling pathway.gpml; mmu_VEGF signaling pathway.gpml; mmu_Glioma.gpml; mmu_B cell receptor signaling pathway.gpml; mmu_Tight junction.gpml; mmu_Dorso-ventral axis formation.gpml; mmu_Long-term potentiation.gpml; mmu_Neurotrophin signaling pathway.gpml; mmu_Bladder cancer.gpml"
		XrefDatasource	"Entrez Gene"
		GraphId	"d436d; b1143; faea8; d5fd3; dd99d; ee7aa; aaaa7; e1395; c5b13; ff478; d90c8; cecff; aec6b; a37e0; bebac; ff9c7; f8a1c; f25a2; c5434; de397; c1e5a; f7978; d4c56; e6a93; ee8e8; d8ad2; cbe05; b9cd8; bef13; ecaae; c690a; bdecf; f6a0e; f6ec9; c98b2; f4b36; e7222; efe22; ccb1c"
	]
	node [
		id	438268997
		identifier	"L:18703"
		XrefStatus	"mapped"
		SourceDir	"Mmu-KEGG_20110518"
		ObjectType	"DATANODE"
		XrefId	"18703"
		SourcePathway	"mmu_Intestinal immune network for IgA production.gpml"
		XrefDatasource	"Entrez Gene"
		GraphId	"d4029"
	]
	node [
		id	438268995
		identifier	"L:18701"
		XrefStatus	"mapped"
		SourceDir	"Mmu-KEGG_20110518"
		canonicalName	"Pigf"
		ObjectType	"DATANODE"
		XrefId	"18701"
		SourcePathway	"mmu_Glycosylphosphatidylinositol(GPI)-anchor biosynthe.gpml"
		XrefDatasource	"Entrez Gene"
		GraphId	"a7c24"
	]
	node [
		id	726227929
		identifier	"L:242517"
		XrefStatus	"mapped"
		SourceDir	"Mmu-KEGG_20110518"
		canonicalName	"Gm12597"
		ObjectType	"DATANODE"
		XrefId	"242517"
		Label	"Gm12597"
		SourcePathway	"mmu_Tuberculosis.gpml; mmu_Measles.gpml; mmu_Natural killer cell mediated cytotoxicity.gpml; mmu_Toll-like receptor signaling pathway.gpml"
		XrefDatasource	"Entrez Gene"
		GraphId	"c653a; d7368; c79d2; e4e93"
	]
	node [
		id	438268994
		identifier	"L:18700"
		XrefStatus	"mapped"
		SourceDir	"Mmu-KEGG_20110518"
		canonicalName	"Piga"
		ObjectType	"DATANODE"
		XrefId	"18700"
		Label	"Piga"
		SourcePathway	"mmu_Glycosylphosphatidylinositol(GPI)-anchor biosynthe.gpml"
		XrefDatasource	"Entrez Gene"
		GraphId	"a5bad"
	]
	node [
		id	445533229
		identifier	"L:94215"
		XrefStatus	"mapped"
		SourceDir	"Mmu-KEGG_20110518"
		canonicalName	"Ugt2a1"
		ObjectType	"DATANODE"
		XrefId	"94215"
		Label	"Ugt2a1"
		SourcePathway	"mmu_Porphyrin and chlorophyll metabolism.gpml; mmu_Ascorbate and aldarate metabolism.gpml; mmu_Drug metabolism - other enzymes.gpml; mmu_Starch and sucrose metabolism.gpml; mmu_Pentose and glucuronate interconversions.gpml; mmu_Steroid hormone biosynthesis.gpml; mmu_Retinol metabolism.gpml; mmu_Metabolism of xenobiotics by cytochrome P450.gpml"
		XrefDatasource	"Entrez Gene"
		GraphId	"ca74e; f98af; a3dfe; b7ab2; c98cd; c857f; bc9f0; a1a51; a57a2; e7869; c7ddf; cb62e; b46e8; f9866; e873e; be6d1; e5b02; bcb9a; adc2f; c7111; cacb8; e42b4; d7e15; e8a66; f2030; a9b68; d356a; ab383; ee665; f12e0"
	]
	node [
		id	726227931
		identifier	"L:242519"
		XrefStatus	"mapped"
		SourceDir	"Mmu-KEGG_20110518"
		canonicalName	"Ifna12"
		ObjectType	"DATANODE"
		XrefId	"242519"
		Label	"Ifna12"
		SourcePathway	"mmu_Tuberculosis.gpml; mmu_Measles.gpml; mmu_Natural killer cell mediated cytotoxicity.gpml; mmu_Toll-like receptor signaling pathway.gpml"
		XrefDatasource	"Entrez Gene"
		GraphId	"b83de; c9ac8; f6cca; c76c0"
	]
	node [
		id	445533230
		identifier	"L:94216"
		XrefStatus	"mapped"
		SourceDir	"Mmu-KEGG_20110518"
		canonicalName	"Col4a6"
		ObjectType	"DATANODE"
		XrefId	"94216"
		SourcePathway	"mmu_ECM-receptor interaction.gpml; mmu_Amoebiasis.gpml"
		XrefDatasource	"Entrez Gene"
		GraphId	"c5e1f; bf23b; f6667; b05c7; ccead"
	]
	node [
		id	438148878
		identifier	"L:14609"
		XrefStatus	"mapped"
		SourceDir	"Mmu-KEGG_20110518"
		canonicalName	"Gja1"
		ObjectType	"DATANODE"
		XrefId	"14609"
		Label	"Gja1"
		SourcePathway	"mmu_Gap junction.gpml; mmu_Arrhythmogenic right ventricular cardiomyopathy (A.gpml"
		XrefDatasource	"Entrez Gene"
		GraphId	"c79d8; d0166; f8580; e78c3; f1084; d65d8; ef34f; f6298; fa637; c8742; a54ac; f8d5b"
	]
	node [
		id	782681900
		identifier	"L:436522"
		XrefStatus	"mapped"
		SourceDir	"Mmu-KEGG_20110518"
		canonicalName	"Try10"
		ObjectType	"DATANODE"
		XrefId	"436522"
		SourcePathway	"mmu_Neuroactive ligand-receptor interaction.gpml"
		XrefDatasource	"Entrez Gene"
		GraphId	"c7728"
	]
	node [
		id	753130164
		identifier	"L:326618"
		XrefStatus	"mapped"
		SourceDir	"Mmu-KEGG_20110518"
		canonicalName	"Tpm4"
		ObjectType	"DATANODE"
		XrefId	"326618"
		Label	"Tpm4"
		SourcePathway	"mmu_Cardiac muscle contraction.gpml; mmu_Hypertrophic cardiomyopathy (HCM).gpml; mmu_Dilated cardiomyopathy.gpml"
		XrefDatasource	"Entrez Gene"
		GraphId	"bb4a0; e3fca; e4d7b; affde"
	]
	node [
		id	442826220
		identifier	"L:66659"
		XrefStatus	"mapped"
		SourceDir	"Mmu-KEGG_20110518"
		canonicalName	"Acp6"
		ObjectType	"DATANODE"
		XrefId	"66659"
		Label	"Acp6"
		SourcePathway	"mmu_Riboflavin metabolism.gpml"
		XrefDatasource	"Entrez Gene"
		GraphId	"fb70f"
	]
	node [
		id	725508351
		identifier	"L:239081"
		XrefStatus	"mapped"
		SourceDir	"Mmu-KEGG_20110518"
		canonicalName	"Tlr11"
		ObjectType	"DATANODE"
		XrefId	"239081"
		SourcePathway	"mmu_Toxoplasmosis.gpml"
		XrefDatasource	"Entrez Gene"
		GraphId	"ef9be"
	]
	node [
		id	439010949
		identifier	"L:22421"
		XrefStatus	"mapped"
		SourceDir	"Mmu-KEGG_20110518"
		canonicalName	"Wnt7a"
		ObjectType	"DATANODE"
		XrefId	"22421"
		Label	"Wnt7a"
		SourcePathway	"mmu_Basal cell carcinoma.gpml; mmu_Hedgehog signaling pathway.gpml; mmu_Wnt signaling pathway.gpml; mmu_Pathways in cancer.gpml; mmu_Melanogenesis.gpml"
		XrefDatasource	"Entrez Gene"
		GraphId	"c7f4e; c7dba; c1012; ed3ad; d126a; a6149"
	]
	node [
		id	439010948
		identifier	"L:22420"
		XrefStatus	"mapped"
		SourceDir	"Mmu-KEGG_20110518"
		canonicalName	"Wnt6"
		ObjectType	"DATANODE"
		XrefId	"22420"
		Label	"Wnt6"
		SourcePathway	"mmu_Basal cell carcinoma.gpml; mmu_Hedgehog signaling pathway.gpml; mmu_Wnt signaling pathway.gpml; mmu_Pathways in cancer.gpml; mmu_Melanogenesis.gpml"
		XrefDatasource	"Entrez Gene"
		GraphId	"aa40b; a520a; e66af; cde8e; b2408; ba4c5"
	]
	node [
		id	439010951
		identifier	"L:22423"
		XrefStatus	"mapped"
		SourceDir	"Mmu-KEGG_20110518"
		canonicalName	"Wnt8b"
		ObjectType	"DATANODE"
		XrefId	"22423"
		Label	"Wnt8b"
		SourcePathway	"mmu_Basal cell carcinoma.gpml; mmu_Hedgehog signaling pathway.gpml; mmu_Wnt signaling pathway.gpml; mmu_Pathways in cancer.gpml; mmu_Melanogenesis.gpml"
		XrefDatasource	"Entrez Gene"
		GraphId	"b0076; aab8d; f2572; f0970; a5c47; a2752"
	]
	node [
		id	439010950
		identifier	"L:22422"
		XrefStatus	"mapped"
		SourceDir	"Mmu-KEGG_20110518"
		canonicalName	"Wnt7b"
		ObjectType	"DATANODE"
		XrefId	"22422"
		Label	"Wnt7b"
		SourcePathway	"mmu_Basal cell carcinoma.gpml; mmu_Hedgehog signaling pathway.gpml; mmu_Wnt signaling pathway.gpml; mmu_Pathways in cancer.gpml; mmu_Melanogenesis.gpml"
		XrefDatasource	"Entrez Gene"
		GraphId	"fe223; de4b9; c56ab; f4597; d290f; c4a01"
	]
	node [
		id	438980353
		identifier	"L:21372"
		XrefStatus	"mapped"
		SourceDir	"Mmu-KEGG_20110518"
		canonicalName	"Tbl1x"
		ObjectType	"DATANODE"
		XrefId	"21372"
		SourcePathway	"mmu_Wnt signaling pathway.gpml"
		XrefDatasource	"Entrez Gene"
		GraphId	"ead32"
	]
	node [
		id	438980413
		identifier	"L:21390"
		XrefStatus	"mapped"
		SourceDir	"Mmu-KEGG_20110518"
		canonicalName	"Tbxa2r"
		ObjectType	"DATANODE"
		XrefId	"21390"
		SourcePathway	"mmu_Calcium signaling pathway.gpml"
		XrefDatasource	"Entrez Gene"
		GraphId	"b9ef5"
	]
	node [
		id	438980414
		identifier	"L:21391"
		XrefStatus	"mapped"
		SourceDir	"Mmu-KEGG_20110518"
		ObjectType	"DATANODE"
		XrefId	"21391"
		SourcePathway	"mmu_Arachidonic acid metabolism.gpml"
		XrefDatasource	"Entrez Gene"
		GraphId	"ac8c9"
	]
	node [
		id	724529868
		identifier	"L:227522"
		XrefStatus	"mapped"
		SourceDir	"Mmu-KEGG_20110518"
		ObjectType	"DATANODE"
		XrefId	"227522"
		SourcePathway	"mmu_Ribosome biogenesis in eukaryotes.gpml"
		XrefDatasource	"Entrez Gene"
		GraphId	"c1e08"
	]
	node [
		id	724590510
		identifier	"L:229658"
		XrefStatus	"mapped"
		SourceDir	"Mmu-KEGG_20110518"
		ObjectType	"DATANODE"
		XrefId	"229658"
		Label	"Vangl1"
		SourcePathway	"mmu_Wnt signaling pathway.gpml"
		XrefDatasource	"Entrez Gene"
		GraphId	"d8f57"
	]
	node [
		id	725448621
		identifier	"L:237038"
		XrefStatus	"mapped"
		SourceDir	"Mmu-KEGG_20110518"
		ObjectType	"DATANODE"
		XrefId	"237038"
		Label	"Nox1"
		SourcePathway	"mmu_Osteoclast differentiation.gpml; mmu_Phagosome.gpml"
		XrefDatasource	"Entrez Gene"
		GraphId	"b82d2; d55ea; da4e3"
	]
	node [
		id	438087587
		identifier	"L:12475"
		XrefStatus	"mapped"
		SourceDir	"Mmu-KEGG_20110518"
		canonicalName	"Cd14"
		ObjectType	"DATANODE"
		XrefId	"12475"
		SourcePathway	"mmu_Tuberculosis.gpml; mmu_Regulation of actin cytoskeleton.gpml; mmu_MAPK signaling pathway.gpml; mmu_Toll-like receptor signaling pathway.gpml"
		XrefDatasource	"Entrez Gene"
		GraphId	"c52cb; a586e; c3389; f1650; cbb94"
	]
	node [
		id	438087589
		identifier	"L:12477"
		XrefStatus	"mapped"
		SourceDir	"Mmu-KEGG_20110518"
		ObjectType	"DATANODE"
		XrefId	"12477"
		Label	"Ctla4"
		SourcePathway	"mmu_T cell receptor signaling pathway.gpml; mmu_Cell adhesion molecules (CAMs).gpml; mmu_Rheumatoid arthritis.gpml"
		XrefDatasource	"Entrez Gene"
		GraphId	"c8909; dbfd9; f71bd; c3d76; e71c2; b9852"
	]
	node [
		id	438087590
		identifier	"L:12478"
		XrefStatus	"mapped"
		SourceDir	"Mmu-KEGG_20110518"
		canonicalName	"Cd19"
		ObjectType	"DATANODE"
		XrefId	"12478"
		Label	"Cd19"
		SourcePathway	"mmu_B cell receptor signaling pathway.gpml"
		XrefDatasource	"Entrez Gene"
		GraphId	"a4d7d"
	]
	node [
		id	443602551
		identifier	"L:71807"
		XrefStatus	"mapped"
		SourceDir	"Mmu-KEGG_20110518"
		ObjectType	"DATANODE"
		XrefId	"71807"
		Label	"Tars2"
		SourcePathway	"mmu_Aminoacyl-tRNA biosynthesis.gpml"
		XrefDatasource	"Entrez Gene"
		GraphId	"d5ed1"
	]
	node [
		id	443602549
		identifier	"L:71805"
		XrefStatus	"mapped"
		SourceDir	"Mmu-KEGG_20110518"
		canonicalName	"Nup93"
		ObjectType	"DATANODE"
		XrefId	"71805"
		SourcePathway	"mmu_RNA transport.gpml"
		XrefDatasource	"Entrez Gene"
		GraphId	"c6038"
	]
	node [
		id	727329477
		identifier	"L:258491"
		XrefStatus	"mapped"
		SourceDir	"Mmu-KEGG_20110518"
		canonicalName	"Olfr490"
		ObjectType	"DATANODE"
		XrefId	"258491"
		Label	"Olfr490"
		SourcePathway	"mmu_Olfactory transduction.gpml"
		XrefDatasource	"Entrez Gene"
		GraphId	"ff656"
	]
	node [
		id	442826186
		identifier	"L:66646"
		XrefStatus	"mapped"
		SourceDir	"Mmu-KEGG_20110518"
		ObjectType	"DATANODE"
		XrefId	"66646"
		SourcePathway	"mmu_Pentose phosphate pathway.gpml; mmu_Pentose and glucuronate interconversions.gpml"
		XrefDatasource	"Entrez Gene"
		GraphId	"e54db; ab08f"
	]
	node [
		id	727329476
		identifier	"L:258490"
		XrefStatus	"unmapped"
		SourceDir	"Mmu-KEGG_20110518"
		canonicalName	"Olfr492"
		ObjectType	"DATANODE"
		XrefId	"258490"
		Label	"Olfr492"
		SourcePathway	"mmu_Olfactory transduction.gpml"
		XrefDatasource	"Entrez Gene"
		GraphId	"a83df"
	]
	node [
		id	439010985
		identifier	"L:22436"
		XrefStatus	"mapped"
		SourceDir	"Mmu-KEGG_20110518"
		ObjectType	"DATANODE"
		XrefId	"22436"
		SourcePathway	"mmu_Purine metabolism.gpml; mmu_Caffeine metabolism.gpml"
		XrefDatasource	"Entrez Gene"
		GraphId	"ef3c4; b92c6; e68d1; e3489; f6c92; f7073; e28dc; c0b3c"
	]
	node [
		id	727329479
		identifier	"L:258493"
		XrefStatus	"mapped"
		SourceDir	"Mmu-KEGG_20110518"
		canonicalName	"Olfr319"
		ObjectType	"DATANODE"
		XrefId	"258493"
		Label	"Olfr319"
		SourcePathway	"mmu_Olfactory transduction.gpml"
		XrefDatasource	"Entrez Gene"
		GraphId	"bdab7"
	]
	node [
		id	727329478
		identifier	"L:258492"
		XrefStatus	"mapped"
		SourceDir	"Mmu-KEGG_20110518"
		canonicalName	"Olfr484"
		ObjectType	"DATANODE"
		XrefId	"258492"
		Label	"Olfr484"
		SourcePathway	"mmu_Olfactory transduction.gpml"
		XrefDatasource	"Entrez Gene"
		GraphId	"c2b54"
	]
	node [
		id	438087614
		identifier	"L:12481"
		XrefStatus	"mapped"
		SourceDir	"Mmu-KEGG_20110518"
		ObjectType	"DATANODE"
		XrefId	"12481"
		SourcePathway	"mmu_Cell adhesion molecules (CAMs).gpml"
		XrefDatasource	"Entrez Gene"
		GraphId	"d8f77; ce08e; e67c6; f1e5c"
	]
	node [
		id	442853186
		identifier	"L:67375"
		XrefStatus	"mapped"
		SourceDir	"Mmu-KEGG_20110518"
		ObjectType	"DATANODE"
		XrefId	"67375"
		SourcePathway	"mmu_Nicotinate and nicotinamide metabolism.gpml"
		XrefDatasource	"Entrez Gene"
		GraphId	"af90b"
	]
	node [
		id	727329481
		identifier	"L:258495"
		XrefStatus	"mapped"
		SourceDir	"Mmu-KEGG_20110518"
		canonicalName	"Olfr329-ps"
		ObjectType	"DATANODE"
		XrefId	"258495"
		Label	"Olfr329-ps"
		SourcePathway	"mmu_Olfactory transduction.gpml"
		XrefDatasource	"Entrez Gene"
		GraphId	"bbd0e; b016c"
	]
	node [
		id	439010982
		identifier	"L:22433"
		XrefStatus	"mapped"
		SourceDir	"Mmu-KEGG_20110518"
		canonicalName	"Xbp1"
		ObjectType	"DATANODE"
		XrefId	"22433"
		Label	"Xbp1"
		SourcePathway	"mmu_Protein processing in endoplasmic reticulum.gpml"
		XrefDatasource	"Entrez Gene"
		GraphId	"aa429"
	]
	node [
		id	727329480
		identifier	"L:258494"
		XrefStatus	"mapped"
		SourceDir	"Mmu-KEGG_20110518"
		canonicalName	"Olfr318"
		ObjectType	"DATANODE"
		XrefId	"258494"
		Label	"Olfr318"
		SourcePathway	"mmu_Olfactory transduction.gpml"
		XrefDatasource	"Entrez Gene"
		GraphId	"ba7c8"
	]
	node [
		id	442853184
		identifier	"L:67373"
		XrefStatus	"mapped"
		SourceDir	"Mmu-KEGG_20110518"
		canonicalName	"2210010C04Rik"
		ObjectType	"DATANODE"
		XrefId	"67373"
		SourcePathway	"mmu_Neuroactive ligand-receptor interaction.gpml"
		XrefDatasource	"Entrez Gene"
		GraphId	"e2505"
	]
	node [
		id	442826181
		identifier	"L:66641"
		XrefStatus	"mapped"
		SourceDir	"Mmu-KEGG_20110518"
		canonicalName	"Sike1"
		ObjectType	"DATANODE"
		XrefId	"66641"
		SourcePathway	"mmu_RIG-I-like receptor signaling pathway.gpml"
		XrefDatasource	"Entrez Gene"
		GraphId	"a9357"
	]
	node [
		id	727329483
		identifier	"L:258497"
		XrefStatus	"mapped"
		SourceDir	"Mmu-KEGG_20110518"
		canonicalName	"Olfr961"
		ObjectType	"DATANODE"
		XrefId	"258497"
		Label	"Olfr961"
		SourcePathway	"mmu_Olfactory transduction.gpml"
		XrefDatasource	"Entrez Gene"
		GraphId	"cfa9a"
	]
	node [
		id	442853185
		identifier	"L:67374"
		XrefStatus	"mapped"
		SourceDir	"Mmu-KEGG_20110518"
		canonicalName	"Jam2"
		ObjectType	"DATANODE"
		XrefId	"67374"
		Label	"Jam2"
		SourcePathway	"mmu_Cell adhesion molecules (CAMs).gpml; mmu_Tight junction.gpml"
		XrefDatasource	"Entrez Gene"
		GraphId	"eb17a; bc4be; fd670; da7e2; e1c9e"
	]
	node [
		id	727329485
		identifier	"L:258499"
		XrefStatus	"mapped"
		SourceDir	"Mmu-KEGG_20110518"
		canonicalName	"Olfr945"
		ObjectType	"DATANODE"
		XrefId	"258499"
		Label	"Olfr945"
		SourcePathway	"mmu_Olfactory transduction.gpml"
		XrefDatasource	"Entrez Gene"
		GraphId	"f690b"
	]
	node [
		id	727329484
		identifier	"L:258498"
		XrefStatus	"mapped"
		SourceDir	"Mmu-KEGG_20110518"
		canonicalName	"Olfr148"
		ObjectType	"DATANODE"
		XrefId	"258498"
		Label	"Olfr148"
		SourcePathway	"mmu_Olfactory transduction.gpml"
		XrefDatasource	"Entrez Gene"
		GraphId	"e06ef"
	]
	node [
		id	-1338796575
		identifier	"L:100505316"
		XrefStatus	"mapped"
		SourceDir	"Mmu-KEGG_20110518"
		canonicalName	"Olfr320"
		ObjectType	"DATANODE"
		XrefId	"100505316"
		Label	"Olfr320"
		SourcePathway	"mmu_Olfactory transduction.gpml"
		XrefDatasource	"Entrez Gene"
		GraphId	"dda7b; f2815"
	]
	node [
		id	843659216
		identifier	"L:677008"
		XrefStatus	"mapped"
		SourceDir	"Mmu-KEGG_20110518"
		canonicalName	"Cd244"
		ObjectType	"DATANODE"
		XrefId	"677008"
		Label	"Cd244"
		SourcePathway	"mmu_Natural killer cell mediated cytotoxicity.gpml"
		XrefDatasource	"Entrez Gene"
		GraphId	"db856"
	]
	node [
		id	726320278
		identifier	"L:245847"
		XrefStatus	"mapped"
		SourceDir	"Mmu-KEGG_20110518"
		ObjectType	"DATANODE"
		XrefId	"245847"
		SourcePathway	"mmu_Amino sugar and nucleotide sugar metabolism.gpml"
		XrefDatasource	"Entrez Gene"
		GraphId	"c340e"
	]
	node [
		id	782618632
		identifier	"L:434175"
		XrefStatus	"mapped"
		SourceDir	"Mmu-KEGG_20110518"
		ObjectType	"DATANODE"
		XrefId	"434175"
		Label	"Gm5593"
		SourcePathway	"mmu_Cell cycle.gpml"
		XrefDatasource	"Entrez Gene"
		GraphId	"de10e; a9df4"
	]
	node [
		id	726320272
		identifier	"L:245841"
		XrefStatus	"mapped"
		SourceDir	"Mmu-KEGG_20110518"
		canonicalName	"Polr2h"
		ObjectType	"DATANODE"
		XrefId	"245841"
		Label	"Polr2h"
		SourcePathway	"mmu_Pyrimidine metabolism.gpml; mmu_Purine metabolism.gpml"
		XrefDatasource	"Entrez Gene"
		GraphId	"f8327; e6502; f86b5; f07df"
	]
	node [
		id	724590538
		identifier	"L:229665"
		XrefStatus	"mapped"
		SourceDir	"Mmu-KEGG_20110518"
		canonicalName	"Ampd1"
		ObjectType	"DATANODE"
		XrefId	"229665"
		SourcePathway	"mmu_Purine metabolism.gpml"
		XrefDatasource	"Entrez Gene"
		GraphId	"b3284"
	]
	node [
		id	438087620
		identifier	"L:12487"
		XrefStatus	"mapped"
		SourceDir	"Mmu-KEGG_20110518"
		canonicalName	"Cd28"
		ObjectType	"DATANODE"
		XrefId	"12487"
		Label	"Cd28"
		SourcePathway	"mmu_T cell receptor signaling pathway.gpml; mmu_Allograft rejection.gpml; mmu_Measles.gpml; mmu_Intestinal immune network for IgA production.gpml; mmu_Cell adhesion molecules (CAMs).gpml; mmu_Type I diabetes mellitus.gpml; mmu_Rheumatoid arthritis.gpml; mmu_Systemic lupus erythematosus.gpml; mmu_Graft-versus-host disease.gpml; mmu_Autoimmune thyroid disease.gpml; mmu_Viral myocarditis.gpml"
		XrefDatasource	"Entrez Gene"
		GraphId	"b0998; fe135; caa0b; dfd6c; d82e8; fddca; e3e78; daa96; c312f; a7cd5; cbbcd; d5f77; e4013; c5721; fe901; ab4ac; f2ea1; f6fff; e8ca6; ce6a7; c2cae; cbbb2; fa8e6; b227d; b526d; d0e19; d8c01; d4bdb; b967b; b32e0; ab897; bfc0d"
	]
	node [
		id	752295020
		identifier	"L:319504"
		XrefStatus	"mapped"
		SourceDir	"Mmu-KEGG_20110518"
		ObjectType	"DATANODE"
		XrefId	"319504"
		Label	"Nrcam"
		SourcePathway	"mmu_Cell adhesion molecules (CAMs).gpml"
		XrefDatasource	"Entrez Gene"
		GraphId	"eefd8"
	]
	node [
		id	438087616
		identifier	"L:12483"
		XrefStatus	"mapped"
		SourceDir	"Mmu-KEGG_20110518"
		ObjectType	"DATANODE"
		XrefId	"12483"
		Label	"Cd22"
		SourcePathway	"mmu_Cell adhesion molecules (CAMs).gpml; mmu_B cell receptor signaling pathway.gpml"
		XrefDatasource	"Entrez Gene"
		GraphId	"d9952; db996; df292"
	]
	node [
		id	723633222
		identifier	"L:218210"
		XrefStatus	"mapped"
		SourceDir	"Mmu-KEGG_20110518"
		canonicalName	"Nup153"
		ObjectType	"DATANODE"
		XrefId	"218210"
		SourcePathway	"mmu_RNA transport.gpml"
		XrefDatasource	"Entrez Gene"
		GraphId	"a3e49"
	]
	node [
		id	-1478336413
		identifier	"L:100042493"
		XrefStatus	"mapped"
		SourceDir	"Mmu-KEGG_20110518"
		canonicalName	"Ccl21c"
		ObjectType	"DATANODE"
		XrefId	"100042493"
		SourcePathway	"mmu_Chemokine signaling pathway.gpml; mmu_Cytokine-cytokine receptor interaction.gpml"
		XrefDatasource	"Entrez Gene"
		GraphId	"d0c82; db5ab"
	]
	node [
		id	723431416
		identifier	"L:211914"
		XrefStatus	"mapped"
		SourceDir	"Mmu-KEGG_20110518"
		canonicalName	"Asap2"
		ObjectType	"DATANODE"
		XrefId	"211914"
		SourcePathway	"mmu_Fc gamma R-mediated phagocytosis.gpml"
		XrefDatasource	"Entrez Gene"
		GraphId	"c163c"
	]
	node [
		id	727329447
		identifier	"L:258482"
		XrefStatus	"mapped"
		SourceDir	"Mmu-KEGG_20110518"
		canonicalName	"Olfr266"
		ObjectType	"DATANODE"
		XrefId	"258482"
		Label	"Olfr266"
		SourcePathway	"mmu_Olfactory transduction.gpml"
		XrefDatasource	"Entrez Gene"
		GraphId	"a83a4"
	]
	node [
		id	727329446
		identifier	"L:258481"
		XrefStatus	"mapped"
		SourceDir	"Mmu-KEGG_20110518"
		canonicalName	"Olfr137"
		ObjectType	"DATANODE"
		XrefId	"258481"
		Label	"Olfr137"
		SourcePathway	"mmu_Olfactory transduction.gpml"
		XrefDatasource	"Entrez Gene"
		GraphId	"d81db"
	]
	node [
		id	438087645
		identifier	"L:12491"
		XrefStatus	"mapped"
		SourceDir	"Mmu-KEGG_20110518"
		ObjectType	"DATANODE"
		XrefId	"12491"
		Label	"Cd36"
		SourcePathway	"mmu_ECM-receptor interaction.gpml; mmu_Malaria.gpml"
		XrefDatasource	"Entrez Gene"
		GraphId	"d1f1f; bf277; d07d7; c292d"
	]
	node [
		id	727329445
		identifier	"L:258480"
		XrefStatus	"mapped"
		SourceDir	"Mmu-KEGG_20110518"
		canonicalName	"Olfr130"
		ObjectType	"DATANODE"
		XrefId	"258480"
		Label	"Olfr130"
		SourcePathway	"mmu_Olfactory transduction.gpml"
		XrefDatasource	"Entrez Gene"
		GraphId	"f8c99"
	]
	node [
		id	441725931
		identifier	"L:50873"
		XrefStatus	"mapped"
		SourceDir	"Mmu-KEGG_20110518"
		ObjectType	"DATANODE"
		XrefId	"50873"
		Label	"Park2"
		SourcePathway	"mmu_Protein processing in endoplasmic reticulum.gpml"
		XrefDatasource	"Entrez Gene"
		GraphId	"a13f0"
	]
	node [
		id	438087644
		identifier	"L:12490"
		XrefStatus	"mapped"
		SourceDir	"Mmu-KEGG_20110518"
		canonicalName	"Cd34"
		ObjectType	"DATANODE"
		XrefId	"12490"
		SourcePathway	"mmu_Cell adhesion molecules (CAMs).gpml"
		XrefDatasource	"Entrez Gene"
		GraphId	"dc2a1"
	]
	node [
		id	441725935
		identifier	"L:50877"
		XrefStatus	"mapped"
		SourceDir	"Mmu-KEGG_20110518"
		canonicalName	"Neu3"
		ObjectType	"DATANODE"
		XrefId	"50877"
		SourcePathway	"mmu_Sphingolipid metabolism.gpml"
		XrefDatasource	"Entrez Gene"
		GraphId	"c16bf"
	]
	node [
		id	727329454
		identifier	"L:258489"
		XrefStatus	"mapped"
		SourceDir	"Mmu-KEGG_20110518"
		canonicalName	"Olfr486"
		ObjectType	"DATANODE"
		XrefId	"258489"
		Label	"Olfr486"
		SourcePathway	"mmu_Olfactory transduction.gpml"
		XrefDatasource	"Entrez Gene"
		GraphId	"c27dc"
	]
	node [
		id	727329453
		identifier	"L:258488"
		XrefStatus	"mapped"
		SourceDir	"Mmu-KEGG_20110518"
		canonicalName	"Olfr474"
		ObjectType	"DATANODE"
		XrefId	"258488"
		Label	"Olfr474"
		SourcePathway	"mmu_Olfactory transduction.gpml"
		XrefDatasource	"Entrez Gene"
		GraphId	"c3edd"
	]
	node [
		id	727329452
		identifier	"L:258487"
		XrefStatus	"mapped"
		SourceDir	"Mmu-KEGG_20110518"
		canonicalName	"Olfr722"
		ObjectType	"DATANODE"
		XrefId	"258487"
		Label	"Olfr722"
		SourcePathway	"mmu_Olfactory transduction.gpml"
		XrefDatasource	"Entrez Gene"
		GraphId	"b4669"
	]
	node [
		id	727329451
		identifier	"L:258486"
		XrefStatus	"mapped"
		SourceDir	"Mmu-KEGG_20110518"
		canonicalName	"Olfr730"
		ObjectType	"DATANODE"
		XrefId	"258486"
		Label	"Olfr730"
		SourcePathway	"mmu_Olfactory transduction.gpml"
		XrefDatasource	"Entrez Gene"
		GraphId	"d6b5d"
	]
	node [
		id	727329450
		identifier	"L:258485"
		XrefStatus	"mapped"
		SourceDir	"Mmu-KEGG_20110518"
		canonicalName	"Olfr724"
		ObjectType	"DATANODE"
		XrefId	"258485"
		Label	"Olfr724"
		SourcePathway	"mmu_Olfactory transduction.gpml"
		XrefDatasource	"Entrez Gene"
		GraphId	"ab710"
	]
	node [
		id	727329449
		identifier	"L:258484"
		XrefStatus	"mapped"
		SourceDir	"Mmu-KEGG_20110518"
		canonicalName	"Olfr1410"
		ObjectType	"DATANODE"
		XrefId	"258484"
		Label	"Olfr1410"
		SourcePathway	"mmu_Olfactory transduction.gpml"
		XrefDatasource	"Entrez Gene"
		GraphId	"cd304"
	]
	node [
		id	727329448
		identifier	"L:258483"
		XrefStatus	"mapped"
		SourceDir	"Mmu-KEGG_20110518"
		canonicalName	"Olfr1411"
		ObjectType	"DATANODE"
		XrefId	"258483"
		Label	"Olfr1411"
		SourcePathway	"mmu_Olfactory transduction.gpml"
		XrefDatasource	"Entrez Gene"
		GraphId	"af843"
	]
	node [
		id	726320309
		identifier	"L:245857"
		XrefStatus	"mapped"
		SourceDir	"Mmu-KEGG_20110518"
		canonicalName	"Ssh3"
		ObjectType	"DATANODE"
		XrefId	"245857"
		SourcePathway	"mmu_Regulation of actin cytoskeleton.gpml"
		XrefDatasource	"Entrez Gene"
		GraphId	"ec40b"
	]
	node [
		id	722707875
		identifier	"L:208043"
		XrefStatus	"unmapped"
		SourceDir	"Mmu-KEGG_20110518"
		canonicalName	"Setd1b"
		ObjectType	"DATANODE"
		XrefId	"208043"
		Label	"Setd1b"
		SourcePathway	"mmu_Lysine degradation.gpml"
		XrefDatasource	"Entrez Gene"
		GraphId	"f9dfc; c37b1; b0e71"
	]
	node [
		id	693990317
		identifier	"L:105148"
		XrefStatus	"mapped"
		SourceDir	"Mmu-KEGG_20110518"
		canonicalName	"Iars"
		ObjectType	"DATANODE"
		XrefId	"105148"
		Label	"Iars"
		SourcePathway	"mmu_Aminoacyl-tRNA biosynthesis.gpml; mmu_Valine, leucine and isoleucine biosynthesis.gpml"
		XrefDatasource	"Entrez Gene"
		GraphId	"d33de; e4a91"
	]
	node [
		id	438087653
		identifier	"L:12499"
		XrefStatus	"mapped"
		SourceDir	"Mmu-KEGG_20110518"
		canonicalName	"Entpd5"
		ObjectType	"DATANODE"
		XrefId	"12499"
		Label	"Entpd5"
		SourcePathway	"mmu_Pyrimidine metabolism.gpml; mmu_Purine metabolism.gpml"
		XrefDatasource	"Entrez Gene"
		GraphId	"c43ca; f916b; ec633"
	]
	node [
		id	438087648
		identifier	"L:12494"
		XrefStatus	"mapped"
		SourceDir	"Mmu-KEGG_20110518"
		canonicalName	"Cd38"
		ObjectType	"DATANODE"
		XrefId	"12494"
		Label	"Cd38"
		SourcePathway	"mmu_Pancreatic secretion.gpml; mmu_Salivary secretion.gpml; mmu_Calcium signaling pathway.gpml; mmu_Nicotinate and nicotinamide metabolism.gpml"
		XrefDatasource	"Entrez Gene"
		GraphId	"c6fdf; a648d; c4910; c8fae; f3478"
	]
	node [
		id	438087649
		identifier	"L:12495"
		XrefStatus	"mapped"
		SourceDir	"Mmu-KEGG_20110518"
		canonicalName	"Entpd1"
		ObjectType	"DATANODE"
		XrefId	"12495"
		Label	"Entpd1"
		SourcePathway	"mmu_Pyrimidine metabolism.gpml; mmu_Purine metabolism.gpml"
		XrefDatasource	"Entrez Gene"
		GraphId	"eeec6; b7621; c24a9; de40e; d8e9d; c0e80; f2770; cb282; db165; e6a77; dbccc; ee623"
	]
	node [
		id	438087650
		identifier	"L:12496"
		XrefStatus	"mapped"
		SourceDir	"Mmu-KEGG_20110518"
		ObjectType	"DATANODE"
		XrefId	"12496"
		Label	"Entpd2"
		SourcePathway	"mmu_Purine metabolism.gpml"
		XrefDatasource	"Entrez Gene"
		GraphId	"ae0b7"
	]
	node [
		id	438087651
		identifier	"L:12497"
		XrefStatus	"mapped"
		SourceDir	"Mmu-KEGG_20110518"
		canonicalName	"Entpd6"
		ObjectType	"DATANODE"
		XrefId	"12497"
		Label	"Entpd6"
		SourcePathway	"mmu_Pyrimidine metabolism.gpml; mmu_Purine metabolism.gpml"
		XrefDatasource	"Entrez Gene"
		GraphId	"ca356; da393; e4ca4"
	]
	node [
		id	753130189
		identifier	"L:326622"
		XrefStatus	"mapped"
		SourceDir	"Mmu-KEGG_20110518"
		canonicalName	"Upf2"
		ObjectType	"DATANODE"
		XrefId	"326622"
		Label	"Upf2"
		SourcePathway	"mmu_RNA transport.gpml; mmu_mRNA surveillance pathway.gpml"
		XrefDatasource	"Entrez Gene"
		GraphId	"a9bcb; ccc51"
	]
	node [
		id	727329415
		identifier	"L:258471"
		XrefStatus	"mapped"
		SourceDir	"Mmu-KEGG_20110518"
		canonicalName	"Olfr891"
		ObjectType	"DATANODE"
		XrefId	"258471"
		Label	"Olfr891"
		SourcePathway	"mmu_Olfactory transduction.gpml"
		XrefDatasource	"Entrez Gene"
		GraphId	"c57eb"
	]
	node [
		id	725483121
		identifier	"L:238505"
		XrefStatus	"mapped"
		SourceDir	"Mmu-KEGG_20110518"
		ObjectType	"DATANODE"
		XrefId	"238505"
		SourcePathway	"mmu_Cysteine and methionine metabolism.gpml; mmu_One carbon pool by folate.gpml; mmu_Selenocompound metabolism.gpml"
		XrefDatasource	"Entrez Gene"
		GraphId	"fd5ec; ea662; fccd2"
	]
	node [
		id	727329414
		identifier	"L:258470"
		XrefStatus	"mapped"
		SourceDir	"Mmu-KEGG_20110518"
		canonicalName	"Olfr91"
		ObjectType	"DATANODE"
		XrefId	"258470"
		Label	"Olfr91"
		SourcePathway	"mmu_Olfactory transduction.gpml"
		XrefDatasource	"Entrez Gene"
		GraphId	"e4931"
	]
	node [
		id	727329421
		identifier	"L:258477"
		XrefStatus	"unmapped"
		SourceDir	"Mmu-KEGG_20110518"
		canonicalName	"Olfr197"
		ObjectType	"DATANODE"
		XrefId	"258477"
		Label	"Olfr197"
		SourcePathway	"mmu_Olfactory transduction.gpml"
		XrefDatasource	"Entrez Gene"
		GraphId	"fa11f"
	]
	node [
		id	727329423
		identifier	"L:258479"
		XrefStatus	"mapped"
		SourceDir	"Mmu-KEGG_20110518"
		canonicalName	"Olfr203"
		ObjectType	"DATANODE"
		XrefId	"258479"
		Label	"Olfr203"
		SourcePathway	"mmu_Olfactory transduction.gpml"
		XrefDatasource	"Entrez Gene"
		GraphId	"a5214"
	]
	node [
		id	727329422
		identifier	"L:258478"
		XrefStatus	"mapped"
		SourceDir	"Mmu-KEGG_20110518"
		canonicalName	"Olfr183"
		ObjectType	"DATANODE"
		XrefId	"258478"
		Label	"Olfr183"
		SourcePathway	"mmu_Olfactory transduction.gpml"
		XrefDatasource	"Entrez Gene"
		GraphId	"b537e"
	]
	node [
		id	727329416
		identifier	"L:258472"
		XrefStatus	"mapped"
		SourceDir	"Mmu-KEGG_20110518"
		canonicalName	"Olfr250"
		ObjectType	"DATANODE"
		XrefId	"258472"
		Label	"Olfr250"
		SourcePathway	"mmu_Olfactory transduction.gpml"
		XrefDatasource	"Entrez Gene"
		GraphId	"a0fa1; b10ee"
	]
	node [
		id	727329419
		identifier	"L:258475"
		XrefStatus	"mapped"
		SourceDir	"Mmu-KEGG_20110518"
		canonicalName	"Olfr889"
		ObjectType	"DATANODE"
		XrefId	"258475"
		Label	"Olfr889"
		SourcePathway	"mmu_Olfactory transduction.gpml"
		XrefDatasource	"Entrez Gene"
		GraphId	"b5b18"
	]
	node [
		id	727329418
		identifier	"L:258474"
		XrefStatus	"mapped"
		SourceDir	"Mmu-KEGG_20110518"
		canonicalName	"Olfr890"
		ObjectType	"DATANODE"
		XrefId	"258474"
		Label	"Olfr890"
		SourcePathway	"mmu_Olfactory transduction.gpml"
		XrefDatasource	"Entrez Gene"
		GraphId	"d4b73"
	]
	node [
		id	438114278
		identifier	"L:13105"
		XrefStatus	"mapped"
		SourceDir	"Mmu-KEGG_20110518"
		canonicalName	"Cyp2d9"
		ObjectType	"DATANODE"
		XrefId	"13105"
		Label	"Cyp2d9"
		SourcePathway	"mmu_Drug metabolism - cytochrome P450.gpml"
		XrefDatasource	"Entrez Gene"
		GraphId	"de5d1; c9658"
	]
	node [
		id	438114279
		identifier	"L:13106"
		XrefStatus	"mapped"
		SourceDir	"Mmu-KEGG_20110518"
		canonicalName	"Cyp2e1"
		ObjectType	"DATANODE"
		XrefId	"13106"
		Label	"Cyp2e1"
		SourcePathway	"mmu_Arachidonic acid metabolism.gpml; mmu_Linoleic acid metabolism.gpml; mmu_Metabolism of xenobiotics by cytochrome P450.gpml"
		XrefDatasource	"Entrez Gene"
		GraphId	"c3925; df9a5; b6c94; a491d; e2ff8; d5443; dca11; ba135"
	]
	node [
		id	443602639
		identifier	"L:71832"
		XrefStatus	"mapped"
		SourceDir	"Mmu-KEGG_20110518"
		canonicalName	"Csl"
		ObjectType	"DATANODE"
		XrefId	"71832"
		SourcePathway	"mmu_Citrate cycle (TCA cycle).gpml; mmu_Glyoxylate and dicarboxylate metabolism.gpml"
		XrefDatasource	"Entrez Gene"
		GraphId	"fdd52; cc473"
	]
	node [
		id	438114274
		identifier	"L:13101"
		XrefStatus	"mapped"
		SourceDir	"Mmu-KEGG_20110518"
		canonicalName	"Cyp2d10"
		ObjectType	"DATANODE"
		XrefId	"13101"
		Label	"Cyp2d10"
		SourcePathway	"mmu_Drug metabolism - cytochrome P450.gpml"
		XrefDatasource	"Entrez Gene"
		GraphId	"f0545; b897c"
	]
	node [
		id	840685906
		identifier	"L:640611"
		XrefStatus	"mapped"
		SourceDir	"Mmu-KEGG_20110518"
		canonicalName	"cell division protein kinase 4-like"
		ObjectType	"DATANODE"
		XrefId	"640611"
		Label	"cell division protein kinase 4-like"
		SourcePathway	"mmu_Melanoma.gpml; mmu_Pancreatic cancer.gpml; mmu_Pathways in cancer.gpml; mmu_Cell cycle.gpml; mmu_Tight junction.gpml"
		XrefDatasource	"Entrez Gene"
		GraphId	"c58b2; d0832; da1c7; d12dd; f7392; e7a17; e001a; f7d0a; c0127; f783a"
	]
	node [
		id	438269219
		identifier	"L:18778"
		XrefStatus	"mapped"
		SourceDir	"Mmu-KEGG_20110518"
		canonicalName	"Pla2g1b"
		ObjectType	"DATANODE"
		XrefId	"18778"
		Label	"Pla2g1b"
		SourcePathway	"mmu_Arachidonic acid metabolism.gpml; mmu_Linoleic acid metabolism.gpml; mmu_Fc epsilon RI signaling pathway.gpml; mmu_Glutamatergic synapse.gpml; mmu_MAPK signaling pathway.gpml; mmu_alpha-Linolenic acid metabolism.gpml; mmu_Long-term depression.gpml; mmu_Vascular smooth muscle contraction.gpml; mmu_Glycerophospholipid metabolism.gpml; mmu_GnRH signaling pathway.gpml; mmu_VEGF signaling pathway.gpml; mmu_Ether lipid metabolism.gpml"
		XrefDatasource	"Entrez Gene"
		GraphId	"d84df; f0568; c2fa7; d274b; c69dc; ea528; c2a0d; d709d; e553a; d5680; cfa3a; fae3b; c1988; b3a0f; e37d9"
	]
	node [
		id	438269218
		identifier	"L:18777"
		XrefStatus	"mapped"
		SourceDir	"Mmu-KEGG_20110518"
		canonicalName	"Lypla1"
		ObjectType	"DATANODE"
		XrefId	"18777"
		Label	"Lypla1"
		SourcePathway	"mmu_Glycerophospholipid metabolism.gpml"
		XrefDatasource	"Entrez Gene"
		GraphId	"d9e2d; ad3b2"
	]
	node [
		id	438087434
		identifier	"L:12427"
		XrefStatus	"mapped"
		SourceDir	"Mmu-KEGG_20110518"
		ObjectType	"DATANODE"
		XrefId	"12427"
		Label	"Ccna1"
		SourcePathway	"mmu_Acute myeloid leukemia.gpml"
		XrefDatasource	"Entrez Gene"
		GraphId	"efda7"
	]
	node [
		id	438087433
		identifier	"L:12426"
		XrefStatus	"mapped"
		SourceDir	"Mmu-KEGG_20110518"
		canonicalName	"Cckbr"
		ObjectType	"DATANODE"
		XrefId	"12426"
		Label	"Cckbr"
		SourcePathway	"mmu_Gastric acid secretion.gpml; mmu_Calcium signaling pathway.gpml"
		XrefDatasource	"Entrez Gene"
		GraphId	"a7906; d202f"
	]
	node [
		id	727329392
		identifier	"L:258469"
		XrefStatus	"mapped"
		SourceDir	"Mmu-KEGG_20110518"
		canonicalName	"Olfr90"
		ObjectType	"DATANODE"
		XrefId	"258469"
		Label	"Olfr90"
		SourcePathway	"mmu_Olfactory transduction.gpml"
		XrefDatasource	"Entrez Gene"
		GraphId	"c5a9c"
	]
	node [
		id	438087432
		identifier	"L:12425"
		XrefStatus	"mapped"
		SourceDir	"Mmu-KEGG_20110518"
		canonicalName	"Cckar"
		ObjectType	"DATANODE"
		XrefId	"12425"
		SourcePathway	"mmu_Pancreatic secretion.gpml; mmu_Calcium signaling pathway.gpml"
		XrefDatasource	"Entrez Gene"
		GraphId	"f4e6f; fd90c"
	]
	node [
		id	438114282
		identifier	"L:13109"
		XrefStatus	"mapped"
		SourceDir	"Mmu-KEGG_20110518"
		canonicalName	"Cyp2j5"
		ObjectType	"DATANODE"
		XrefId	"13109"
		Label	"Cyp2j5"
		SourcePathway	"mmu_Arachidonic acid metabolism.gpml; mmu_Linoleic acid metabolism.gpml"
		XrefDatasource	"Entrez Gene"
		GraphId	"d3e83; e2691; e8177; b62f4; d77c5; e776e; dadc4; cfcdc; f0996; f13c1; dfd72"
	]
	node [
		id	812236498
		identifier	"L:546726"
		XrefStatus	"mapped"
		SourceDir	"Mmu-KEGG_20110518"
		canonicalName	"Cyp26c1"
		ObjectType	"DATANODE"
		XrefId	"546726"
		Label	"Cyp26c1"
		SourcePathway	"mmu_Retinol metabolism.gpml"
		XrefDatasource	"Entrez Gene"
		GraphId	"cc14d; bc6d0"
	]
	node [
		id	752295078
		identifier	"L:319520"
		XrefStatus	"mapped"
		SourceDir	"Mmu-KEGG_20110518"
		canonicalName	"Dusp4"
		ObjectType	"DATANODE"
		XrefId	"319520"
		SourcePathway	"mmu_MAPK signaling pathway.gpml"
		XrefDatasource	"Entrez Gene"
		GraphId	"af5ea; aa128"
	]
	node [
		id	438114280
		identifier	"L:13107"
		XrefStatus	"mapped"
		SourceDir	"Mmu-KEGG_20110518"
		canonicalName	"Cyp2f2"
		ObjectType	"DATANODE"
		XrefId	"13107"
		Label	"Cyp2f2"
		SourcePathway	"mmu_Metabolism of xenobiotics by cytochrome P450.gpml"
		XrefDatasource	"Entrez Gene"
		GraphId	"dd4e8; d78df; d7a70"
	]
	node [
		id	-1478157918
		identifier	"L:100048410"
		XrefStatus	"mapped"
		SourceDir	"Mmu-KEGG_20110518"
		canonicalName	"Gng5"
		ObjectType	"DATANODE"
		XrefId	"100048410"
		Label	"Gng5"
		SourcePathway	"mmu_Chemokine signaling pathway.gpml; mmu_Glutamatergic synapse.gpml"
		XrefDatasource	"Entrez Gene"
		GraphId	"aa3ab; cb426; d7f1f; dceee; ce321; b5c5f"
	]
	node [
		id	838925539
		identifier	"L:623370"
		XrefStatus	"mapped"
		SourceDir	"Mmu-KEGG_20110518"
		canonicalName	"Gm6422"
		ObjectType	"DATANODE"
		XrefId	"623370"
		SourcePathway	"mmu_Glycosphingolipid biosynthesis - lacto and neolact.gpml"
		XrefDatasource	"Entrez Gene"
		GraphId	"dc5ff"
	]
	node [
		id	438269220
		identifier	"L:18779"
		XrefStatus	"mapped"
		SourceDir	"Mmu-KEGG_20110518"
		canonicalName	"Pla2r1"
		ObjectType	"DATANODE"
		XrefId	"18779"
		SourcePathway	"mmu_Tuberculosis.gpml"
		XrefDatasource	"Entrez Gene"
		GraphId	"d24f3"
	]
	node [
		id	727329386
		identifier	"L:258463"
		XrefStatus	"mapped"
		SourceDir	"Mmu-KEGG_20110518"
		canonicalName	"Olfr1393"
		ObjectType	"DATANODE"
		XrefId	"258463"
		Label	"Olfr1393"
		SourcePathway	"mmu_Olfactory transduction.gpml"
		XrefDatasource	"Entrez Gene"
		GraphId	"e0096"
	]
	node [
		id	438269242
		identifier	"L:18780"
		XrefStatus	"mapped"
		SourceDir	"Mmu-KEGG_20110518"
		canonicalName	"Pla2g2a"
		ObjectType	"DATANODE"
		XrefId	"18780"
		Label	"Pla2g2a"
		SourcePathway	"mmu_Arachidonic acid metabolism.gpml; mmu_Linoleic acid metabolism.gpml; mmu_Fc epsilon RI signaling pathway.gpml; mmu_Glutamatergic synapse.gpml; mmu_MAPK signaling pathway.gpml; mmu_alpha-Linolenic acid metabolism.gpml; mmu_Long-term depression.gpml; mmu_Vascular smooth muscle contraction.gpml; mmu_Glycerophospholipid metabolism.gpml; mmu_GnRH signaling pathway.gpml; mmu_VEGF signaling pathway.gpml; mmu_Ether lipid metabolism.gpml"
		XrefDatasource	"Entrez Gene"
		GraphId	"b5a2c; cd16c; d4434; e1561; d293c; ce820; fd911; aee0d; a2a9d; b27ee; d4bfd; b3bbb; c1406; a075e; ff9b7"
	]
	node [
		id	438269243
		identifier	"L:18781"
		XrefStatus	"mapped"
		SourceDir	"Mmu-KEGG_20110518"
		canonicalName	"Pla2g2c"
		ObjectType	"DATANODE"
		XrefId	"18781"
		Label	"Pla2g2c"
		SourcePathway	"mmu_Arachidonic acid metabolism.gpml; mmu_Linoleic acid metabolism.gpml; mmu_Fc epsilon RI signaling pathway.gpml; mmu_Glutamatergic synapse.gpml; mmu_MAPK signaling pathway.gpml; mmu_alpha-Linolenic acid metabolism.gpml; mmu_Long-term depression.gpml; mmu_Vascular smooth muscle contraction.gpml; mmu_Glycerophospholipid metabolism.gpml; mmu_GnRH signaling pathway.gpml; mmu_VEGF signaling pathway.gpml; mmu_Ether lipid metabolism.gpml"
		XrefDatasource	"Entrez Gene"
		GraphId	"d471e; a5578; c2841; de0d9; b7d6e; ca02e; ab146; e9bd4; f96c7; b7efc; afd30; e990e; d1d10; bf85a; cb9ba"
	]
	node [
		id	727329387
		identifier	"L:258464"
		XrefStatus	"mapped"
		SourceDir	"Mmu-KEGG_20110518"
		canonicalName	"Olfr1384"
		ObjectType	"DATANODE"
		XrefId	"258464"
		Label	"Olfr1384"
		SourcePathway	"mmu_Olfactory transduction.gpml"
		XrefDatasource	"Entrez Gene"
		GraphId	"bbb6a"
	]
	node [
		id	441777765
		identifier	"L:52055"
		XrefStatus	"mapped"
		SourceDir	"Mmu-KEGG_20110518"
		canonicalName	"Rab11fip5"
		ObjectType	"DATANODE"
		XrefId	"52055"
		Label	"Rab11fip5"
		SourcePathway	"mmu_Endocytosis.gpml"
		XrefDatasource	"Entrez Gene"
		GraphId	"d819e"
	]
	node [
		id	727329385
		identifier	"L:258462"
		XrefStatus	"mapped"
		SourceDir	"Mmu-KEGG_20110518"
		canonicalName	"Olfr1392"
		ObjectType	"DATANODE"
		XrefId	"258462"
		Label	"Olfr1392"
		SourcePathway	"mmu_Olfactory transduction.gpml"
		XrefDatasource	"Entrez Gene"
		GraphId	"da6ad"
	]
	node [
		id	438269246
		identifier	"L:18784"
		XrefStatus	"mapped"
		SourceDir	"Mmu-KEGG_20110518"
		canonicalName	"Pla2g5"
		ObjectType	"DATANODE"
		XrefId	"18784"
		Label	"Pla2g5"
		SourcePathway	"mmu_Arachidonic acid metabolism.gpml; mmu_Linoleic acid metabolism.gpml; mmu_Fc epsilon RI signaling pathway.gpml; mmu_Glutamatergic synapse.gpml; mmu_MAPK signaling pathway.gpml; mmu_alpha-Linolenic acid metabolism.gpml; mmu_Long-term depression.gpml; mmu_Vascular smooth muscle contraction.gpml; mmu_Glycerophospholipid metabolism.gpml; mmu_GnRH signaling pathway.gpml; mmu_VEGF signaling pathway.gpml; mmu_Ether lipid metabolism.gpml"
		XrefDatasource	"Entrez Gene"
		GraphId	"d91b5; f2486; d28f3; b0602; f4a90; ae9c0; a705c; c7200; d4a22; be3da; f95b5; a7620; ce6e0; c1086; d58c4"
	]
	node [
		id	727329391
		identifier	"L:258468"
		XrefStatus	"mapped"
		SourceDir	"Mmu-KEGG_20110518"
		canonicalName	"Olfr1254"
		ObjectType	"DATANODE"
		XrefId	"258468"
		Label	"Olfr1254"
		SourcePathway	"mmu_Olfactory transduction.gpml"
		XrefDatasource	"Entrez Gene"
		GraphId	"a345f"
	]
	node [
		id	727329388
		identifier	"L:258465"
		XrefStatus	"mapped"
		SourceDir	"Mmu-KEGG_20110518"
		canonicalName	"Olfr1387"
		ObjectType	"DATANODE"
		XrefId	"258465"
		Label	"Olfr1387"
		SourcePathway	"mmu_Olfactory transduction.gpml"
		XrefDatasource	"Entrez Gene"
		GraphId	"b6b91"
	]
	node [
		id	438269244
		identifier	"L:18782"
		XrefStatus	"mapped"
		SourceDir	"Mmu-KEGG_20110518"
		canonicalName	"Pla2g2d"
		ObjectType	"DATANODE"
		XrefId	"18782"
		Label	"Pla2g2d"
		SourcePathway	"mmu_Arachidonic acid metabolism.gpml; mmu_Linoleic acid metabolism.gpml; mmu_Fc epsilon RI signaling pathway.gpml; mmu_Glutamatergic synapse.gpml; mmu_MAPK signaling pathway.gpml; mmu_alpha-Linolenic acid metabolism.gpml; mmu_Long-term depression.gpml; mmu_Vascular smooth muscle contraction.gpml; mmu_Glycerophospholipid metabolism.gpml; mmu_GnRH signaling pathway.gpml; mmu_VEGF signaling pathway.gpml; mmu_Ether lipid metabolism.gpml"
		XrefDatasource	"Entrez Gene"
		GraphId	"f098c; bbd40; d18d6; d6e50; dc0d4; bf67f; eb35b; e0f5a; a24da; e6ba0; e822a; cb2a0; c4856; d2afd; c27fe"
	]
	node [
		id	727329389
		identifier	"L:258466"
		XrefStatus	"mapped"
		SourceDir	"Mmu-KEGG_20110518"
		canonicalName	"Olfr1261"
		ObjectType	"DATANODE"
		XrefId	"258466"
		Label	"Olfr1261"
		SourcePathway	"mmu_Olfactory transduction.gpml"
		XrefDatasource	"Entrez Gene"
		GraphId	"efe50"
	]
	node [
		id	438269245
		identifier	"L:18783"
		XrefStatus	"mapped"
		SourceDir	"Mmu-KEGG_20110518"
		canonicalName	"Pla2g4a"
		ObjectType	"DATANODE"
		XrefId	"18783"
		Label	"Pla2g4a"
		SourcePathway	"mmu_Fc gamma R-mediated phagocytosis.gpml; mmu_Arachidonic acid metabolism.gpml; mmu_Linoleic acid metabolism.gpml; mmu_Fc epsilon RI signaling pathway.gpml; mmu_Glutamatergic synapse.gpml; mmu_MAPK signaling pathway.gpml; mmu_alpha-Linolenic acid metabolism.gpml; mmu_Long-term depression.gpml; mmu_Vascular smooth muscle contraction.gpml; mmu_Glycerophospholipid metabolism.gpml; mmu_GnRH signaling pathway.gpml; mmu_VEGF signaling pathway.gpml; mmu_Ether lipid metabolism.gpml"
		XrefDatasource	"Entrez Gene"
		GraphId	"ffe07; f96f7; dcf84; a6243; f1d18; e33a1; b282d; eae71; d1a72; f8e9e; f44a2; fa108; c317e; e1db1; b2d47; d689a"
	]
	node [
		id	694024913
		identifier	"L:106648"
		XrefStatus	"mapped"
		SourceDir	"Mmu-KEGG_20110518"
		canonicalName	"Cyp4f15"
		ObjectType	"DATANODE"
		XrefId	"106648"
		Label	"Cyp4f15"
		SourcePathway	"mmu_Arachidonic acid metabolism.gpml"
		XrefDatasource	"Entrez Gene"
		GraphId	"eb28d; e4078"
	]
	node [
		id	-1478361523
		identifier	"L:100041953"
		XrefStatus	"mapped"
		SourceDir	"Mmu-KEGG_20110518"
		canonicalName	"Sap18"
		ObjectType	"DATANODE"
		XrefId	"100041953"
		Label	"Sap18"
		SourcePathway	"mmu_RNA transport.gpml; mmu_mRNA surveillance pathway.gpml"
		XrefDatasource	"Entrez Gene"
		GraphId	"d1b1b; cbaf6; eb5d5; d1256"
	]
	node [
		id	727329383
		identifier	"L:258460"
		XrefStatus	"mapped"
		SourceDir	"Mmu-KEGG_20110518"
		canonicalName	"Olfr1391"
		ObjectType	"DATANODE"
		XrefId	"258460"
		Label	"Olfr1391"
		SourcePathway	"mmu_Olfactory transduction.gpml"
		XrefDatasource	"Entrez Gene"
		GraphId	"b69c9"
	]
	node [
		id	443572049
		identifier	"L:70789"
		XrefStatus	"mapped"
		SourceDir	"Mmu-KEGG_20110518"
		ObjectType	"DATANODE"
		XrefId	"70789"
		SourcePathway	"mmu_Tryptophan metabolism.gpml"
		XrefDatasource	"Entrez Gene"
		GraphId	"f33f2; d2190; a8306"
	]
	node [
		id	443572072
		identifier	"L:70791"
		XrefStatus	"mapped"
		SourceDir	"Mmu-KEGG_20110518"
		canonicalName	"Hars2"
		ObjectType	"DATANODE"
		XrefId	"70791"
		SourcePathway	"mmu_Aminoacyl-tRNA biosynthesis.gpml"
		XrefDatasource	"Entrez Gene"
		GraphId	"a5bf6"
	]
	node [
		id	438173864
		identifier	"L:15109"
		XrefStatus	"mapped"
		SourceDir	"Mmu-KEGG_20110518"
		ObjectType	"DATANODE"
		XrefId	"15109"
		SourcePathway	"mmu_Histidine metabolism.gpml"
		XrefDatasource	"Entrez Gene"
		GraphId	"e8035"
	]
	node [
		id	438173862
		identifier	"L:15107"
		XrefStatus	"mapped"
		SourceDir	"Mmu-KEGG_20110518"
		canonicalName	"Hadh"
		ObjectType	"DATANODE"
		XrefId	"15107"
		Label	"Hadh"
		SourcePathway	"mmu_Lysine degradation.gpml; mmu_Fatty acid metabolism.gpml; mmu_Valine, leucine and isoleucine degradation.gpml; mmu_Fatty acid elongation in mitochondria.gpml; mmu_Butanoate metabolism.gpml; mmu_Tryptophan metabolism.gpml"
		XrefDatasource	"Entrez Gene"
		GraphId	"dcc8d; a4018; c4654; a17a7; d3fba; a3666; bf885; e9893; bd637; b0926; d92c8; da1c0; a24bc; d1a8b; c42ca"
	]
	node [
		id	727329361
		identifier	"L:258459"
		XrefStatus	"mapped"
		SourceDir	"Mmu-KEGG_20110518"
		canonicalName	"Olfr1388"
		ObjectType	"DATANODE"
		XrefId	"258459"
		Label	"Olfr1388"
		SourcePathway	"mmu_Olfactory transduction.gpml"
		XrefDatasource	"Entrez Gene"
		GraphId	"efe23"
	]
	node [
		id	438173863
		identifier	"L:15108"
		XrefStatus	"mapped"
		SourceDir	"Mmu-KEGG_20110518"
		canonicalName	"Hsd17b10"
		ObjectType	"DATANODE"
		XrefId	"15108"
		Label	"Hsd17b10"
		SourcePathway	"mmu_Valine, leucine and isoleucine degradation.gpml"
		XrefDatasource	"Entrez Gene"
		GraphId	"c6ce7; a6177"
	]
	node [
		id	727329360
		identifier	"L:258458"
		XrefStatus	"mapped"
		SourceDir	"Mmu-KEGG_20110518"
		canonicalName	"Olfr165"
		ObjectType	"DATANODE"
		XrefId	"258458"
		Label	"Olfr165"
		SourcePathway	"mmu_Olfactory transduction.gpml"
		XrefDatasource	"Entrez Gene"
		GraphId	"a8721"
	]
	node [
		id	724590383
		identifier	"L:229615"
		XrefStatus	"mapped"
		SourceDir	"Mmu-KEGG_20110518"
		canonicalName	"Pias3"
		ObjectType	"DATANODE"
		XrefId	"229615"
		SourcePathway	"mmu_Jak-STAT signaling pathway.gpml; mmu_Pathways in cancer.gpml; mmu_Small cell lung cancer.gpml; mmu_Hepatitis C.gpml"
		XrefDatasource	"Entrez Gene"
		GraphId	"c60d2; c848a; c0154; b360e"
	]
	node [
		id	438173856
		identifier	"L:15101"
		XrefStatus	"unmapped"
		SourceDir	"Mmu-KEGG_20110518"
		canonicalName	"H60a"
		ObjectType	"DATANODE"
		XrefId	"15101"
		SourcePathway	"mmu_Natural killer cell mediated cytotoxicity.gpml"
		XrefDatasource	"Entrez Gene"
		GraphId	"d59fd"
	]
	node [
		id	727329352
		identifier	"L:258450"
		XrefStatus	"mapped"
		SourceDir	"Mmu-KEGG_20110518"
		canonicalName	"Olfr1199"
		ObjectType	"DATANODE"
		XrefId	"258450"
		Label	"Olfr1199"
		SourcePathway	"mmu_Olfactory transduction.gpml"
		XrefDatasource	"Entrez Gene"
		GraphId	"ddc0b"
	]
	node [
		id	727329353
		identifier	"L:258451"
		XrefStatus	"mapped"
		SourceDir	"Mmu-KEGG_20110518"
		canonicalName	"Olfr1215"
		ObjectType	"DATANODE"
		XrefId	"258451"
		Label	"Olfr1215"
		SourcePathway	"mmu_Olfactory transduction.gpml"
		XrefDatasource	"Entrez Gene"
		GraphId	"e773a"
	]
	node [
		id	438269211
		identifier	"L:18770"
		XrefStatus	"mapped"
		SourceDir	"Mmu-KEGG_20110518"
		canonicalName	"Pklr"
		ObjectType	"DATANODE"
		XrefId	"18770"
		Label	"Pklr"
		SourcePathway	"mmu_Insulin signaling pathway.gpml; mmu_Maturity onset diabetes of the young.gpml; mmu_Purine metabolism.gpml; mmu_Glycolysis Gluconeogenesis.gpml; mmu_Type II diabetes mellitus.gpml"
		XrefDatasource	"Entrez Gene"
		GraphId	"e5478; d41b9; d4eff; d7317; f4fb2; a01db; cccc1; a2d1b"
	]
	node [
		id	727329355
		identifier	"L:258453"
		XrefStatus	"mapped"
		SourceDir	"Mmu-KEGG_20110518"
		canonicalName	"Olfr1209"
		ObjectType	"DATANODE"
		XrefId	"258453"
		Label	"Olfr1209"
		SourcePathway	"mmu_Olfactory transduction.gpml"
		XrefDatasource	"Entrez Gene"
		GraphId	"e7337"
	]
	node [
		id	727329356
		identifier	"L:258454"
		XrefStatus	"mapped"
		SourceDir	"Mmu-KEGG_20110518"
		canonicalName	"Olfr1202"
		ObjectType	"DATANODE"
		XrefId	"258454"
		Label	"Olfr1202"
		SourcePathway	"mmu_Olfactory transduction.gpml"
		XrefDatasource	"Entrez Gene"
		GraphId	"e43be"
	]
	node [
		id	727329357
		identifier	"L:258455"
		XrefStatus	"mapped"
		SourceDir	"Mmu-KEGG_20110518"
		canonicalName	"Olfr1204"
		ObjectType	"DATANODE"
		XrefId	"258455"
		Label	"Olfr1204"
		SourcePathway	"mmu_Olfactory transduction.gpml"
		XrefDatasource	"Entrez Gene"
		GraphId	"b8910"
	]
	node [
		id	727329358
		identifier	"L:258456"
		XrefStatus	"mapped"
		SourceDir	"Mmu-KEGG_20110518"
		canonicalName	"Olfr1196"
		ObjectType	"DATANODE"
		XrefId	"258456"
		Label	"Olfr1196"
		SourcePathway	"mmu_Olfactory transduction.gpml"
		XrefDatasource	"Entrez Gene"
		GraphId	"f71d4"
	]
	node [
		id	724444561
		identifier	"L:224997"
		XrefStatus	"mapped"
		SourceDir	"Mmu-KEGG_20110518"
		canonicalName	"Dlgap1"
		ObjectType	"DATANODE"
		XrefId	"224997"
		Label	"Dlgap1"
		SourcePathway	"mmu_Glutamatergic synapse.gpml"
		XrefDatasource	"Entrez Gene"
		GraphId	"ebb43"
	]
	node [
		id	727329359
		identifier	"L:258457"
		XrefStatus	"mapped"
		SourceDir	"Mmu-KEGG_20110518"
		canonicalName	"Olfr108"
		ObjectType	"DATANODE"
		XrefId	"258457"
		Label	"Olfr108"
		SourcePathway	"mmu_Olfactory transduction.gpml"
		XrefDatasource	"Entrez Gene"
		GraphId	"a5241"
	]
	node [
		id	839914230
		identifier	"L:635918"
		XrefStatus	"mapped"
		SourceDir	"Mmu-KEGG_20110518"
		ObjectType	"DATANODE"
		XrefId	"635918"
		SourcePathway	"mmu_Mucin type O-Glycan biosynthesis.gpml"
		XrefDatasource	"Entrez Gene"
		GraphId	"ace55"
	]
	node [
		id	442826059
		identifier	"L:66603"
		XrefStatus	"mapped"
		SourceDir	"Mmu-KEGG_20110518"
		ObjectType	"DATANODE"
		XrefId	"66603"
		Label	"Sip1"
		SourcePathway	"mmu_RNA transport.gpml"
		XrefDatasource	"Entrez Gene"
		GraphId	"e305f"
	]
	node [
		id	439186040
		identifier	"L:28084"
		XrefStatus	"mapped"
		SourceDir	"Mmu-KEGG_20110518"
		ObjectType	"DATANODE"
		XrefId	"28084"
		Label	"Vps25"
		SourcePathway	"mmu_Endocytosis.gpml"
		XrefDatasource	"Entrez Gene"
		GraphId	"b2295"
	]
	node [
		id	443602672
		identifier	"L:71844"
		XrefStatus	"mapped"
		SourceDir	"Mmu-KEGG_20110518"
		ObjectType	"DATANODE"
		XrefId	"71844"
		Label	"Nupl1"
		SourcePathway	"mmu_RNA transport.gpml"
		XrefDatasource	"Entrez Gene"
		GraphId	"b5c8b"
	]
	node [
		id	438087494
		identifier	"L:12445"
		XrefStatus	"mapped"
		SourceDir	"Mmu-KEGG_20110518"
		canonicalName	"Ccnd3"
		ObjectType	"DATANODE"
		XrefId	"12445"
		Label	"Ccnd3"
		SourcePathway	"mmu_Jak-STAT signaling pathway.gpml; mmu_Measles.gpml; mmu_Wnt signaling pathway.gpml; mmu_Cell cycle.gpml; mmu_Focal adhesion.gpml"
		XrefDatasource	"Entrez Gene"
		GraphId	"ec54b; e03d0; f3da6; b5275; d22a7"
	]
	node [
		id	722715566
		identifier	"L:208846"
		XrefStatus	"mapped"
		SourceDir	"Mmu-KEGG_20110518"
		canonicalName	"Daam1"
		ObjectType	"DATANODE"
		XrefId	"208846"
		Label	"Daam1"
		SourcePathway	"mmu_Wnt signaling pathway.gpml"
		XrefDatasource	"Entrez Gene"
		GraphId	"e0077"
	]
	node [
		id	438087493
		identifier	"L:12444"
		XrefStatus	"mapped"
		SourceDir	"Mmu-KEGG_20110518"
		canonicalName	"Ccnd2"
		ObjectType	"DATANODE"
		XrefId	"12444"
		Label	"Ccnd2"
		SourcePathway	"mmu_Jak-STAT signaling pathway.gpml; mmu_Measles.gpml; mmu_Wnt signaling pathway.gpml; mmu_Cell cycle.gpml; mmu_Focal adhesion.gpml"
		XrefDatasource	"Entrez Gene"
		GraphId	"f0175; ba871; bd054; c2af1; ebcf0"
	]
	node [
		id	438087492
		identifier	"L:12443"
		XrefStatus	"mapped"
		SourceDir	"Mmu-KEGG_20110518"
		canonicalName	"Ccnd1"
		ObjectType	"DATANODE"
		XrefId	"12443"
		Label	"Ccnd1"
		SourcePathway	"mmu_Endometrial cancer.gpml; mmu_Jak-STAT signaling pathway.gpml; mmu_Measles.gpml; mmu_Colorectal cancer.gpml; mmu_Melanoma.gpml; mmu_Pancreatic cancer.gpml; mmu_Non-small cell lung cancer.gpml; mmu_Wnt signaling pathway.gpml; mmu_Thyroid cancer.gpml; mmu_Pathways in cancer.gpml; mmu_Cell cycle.gpml; mmu_Small cell lung cancer.gpml; mmu_Focal adhesion.gpml; mmu_Prostate cancer.gpml; mmu_Acute myeloid leukemia.gpml"
		XrefDatasource	"Entrez Gene"
		GraphId	"ebe65; dcb90; fe823; de7a9; f0621; bf45b; ff21f; e0661; d6afa; ec4eb; b592c; c12a0; e16b1; ac06a; d1d2c; ced10; c7bc0; c546b; eecd1; f3058; fae50"
	]
	node [
		id	438087491
		identifier	"L:12442"
		XrefStatus	"mapped"
		SourceDir	"Mmu-KEGG_20110518"
		ObjectType	"DATANODE"
		XrefId	"12442"
		Label	"Ccnb2"
		SourcePathway	"mmu_Cell cycle.gpml"
		XrefDatasource	"Entrez Gene"
		GraphId	"b9146"
	]
	node [
		id	445533445
		identifier	"L:94284"
		XrefStatus	"mapped"
		SourceDir	"Mmu-KEGG_20110518"
		canonicalName	"Ugt1a6a"
		ObjectType	"DATANODE"
		XrefId	"94284"
		Label	"Ugt1a6a"
		SourcePathway	"mmu_Porphyrin and chlorophyll metabolism.gpml; mmu_Ascorbate and aldarate metabolism.gpml; mmu_Drug metabolism - other enzymes.gpml; mmu_Starch and sucrose metabolism.gpml; mmu_Pentose and glucuronate interconversions.gpml; mmu_Steroid hormone biosynthesis.gpml; mmu_Retinol metabolism.gpml; mmu_Metabolism of xenobiotics by cytochrome P450.gpml"
		XrefDatasource	"Entrez Gene"
		GraphId	"b5e9a; dbf01; a4190; fb8e5; f7214; f3bcf; ee52d; a7589; b4de3; e3765; c8357; b263d; a08c0; ef808; e69fe"
	]
	node [
		id	438173888
		identifier	"L:15112"
		XrefStatus	"mapped"
		SourceDir	"Mmu-KEGG_20110518"
		canonicalName	"Hao1"
		ObjectType	"DATANODE"
		XrefId	"15112"
		SourcePathway	"mmu_Glyoxylate and dicarboxylate metabolism.gpml"
		XrefDatasource	"Entrez Gene"
		GraphId	"eca6a"
	]
	node [
		id	438173891
		identifier	"L:15115"
		XrefStatus	"mapped"
		SourceDir	"Mmu-KEGG_20110518"
		ObjectType	"DATANODE"
		XrefId	"15115"
		Label	"Hars"
		SourcePathway	"mmu_Aminoacyl-tRNA biosynthesis.gpml"
		XrefDatasource	"Entrez Gene"
		GraphId	"f4817"
	]
	node [
		id	725508140
		identifier	"L:239017"
		XrefStatus	"mapped"
		SourceDir	"Mmu-KEGG_20110518"
		canonicalName	"Ogdhl"
		ObjectType	"DATANODE"
		XrefId	"239017"
		Label	"Ogdhl"
		SourcePathway	"mmu_Lysine degradation.gpml; mmu_Citrate cycle (TCA cycle).gpml; mmu_Tryptophan metabolism.gpml"
		XrefDatasource	"Entrez Gene"
		GraphId	"c99bb; a8be7; a1555; eb7d3"
	]
	node [
		id	438269282
		identifier	"L:18799"
		XrefStatus	"mapped"
		SourceDir	"Mmu-KEGG_20110518"
		canonicalName	"Plcd1"
		ObjectType	"DATANODE"
		XrefId	"18799"
		Label	"Plcd1"
		SourcePathway	"mmu_Inositol phosphate metabolism.gpml; mmu_Calcium signaling pathway.gpml"
		XrefDatasource	"Entrez Gene"
		GraphId	"ede07; e5feb"
	]
	node [
		id	727329330
		identifier	"L:258449"
		XrefStatus	"mapped"
		SourceDir	"Mmu-KEGG_20110518"
		canonicalName	"Olfr282"
		ObjectType	"DATANODE"
		XrefId	"258449"
		Label	"Olfr282"
		SourcePathway	"mmu_Olfactory transduction.gpml"
		XrefDatasource	"Entrez Gene"
		GraphId	"c3457"
	]
	node [
		id	727329329
		identifier	"L:258448"
		XrefStatus	"mapped"
		SourceDir	"Mmu-KEGG_20110518"
		canonicalName	"Olfr92"
		ObjectType	"DATANODE"
		XrefId	"258448"
		Label	"Olfr92"
		SourcePathway	"mmu_Olfactory transduction.gpml"
		XrefDatasource	"Entrez Gene"
		GraphId	"df692"
	]
	node [
		id	438269281
		identifier	"L:18798"
		XrefStatus	"mapped"
		SourceDir	"Mmu-KEGG_20110518"
		canonicalName	"Plcb4"
		ObjectType	"DATANODE"
		XrefId	"18798"
		Label	"Plcb4"
		SourcePathway	"mmu_Chemokine signaling pathway.gpml; mmu_Gastric acid secretion.gpml; mmu_Gap junction.gpml; mmu_Glutamatergic synapse.gpml; mmu_Chagas disease (American trypanosomiasis).gpml; mmu_Wnt signaling pathway.gpml; mmu_Pancreatic secretion.gpml; mmu_Endocrine and other factor-regulated calcium reabs.gpml; mmu_Inositol phosphate metabolism.gpml; mmu_Huntington's disease.gpml; mmu_Melanogenesis.gpml; mmu_Long-term depression.gpml; mmu_Vascular smooth muscle contraction.gpml; mmu_Alzheimer's disease.gpml; mmu_African trypanosomiasis.gpml; mmu_GnRH signaling pathway.gpml; mmu_Salivary secretion.gpml; mmu_Calcium signaling pathway.gpml; mmu_Amoebiasis.gpml; mmu_Long-term potentiation.gpml"
		XrefDatasource	"Entrez Gene"
		GraphId	"afc0b; d9fdb; b66cf; da68b; bce03; ab82f; bc000; e3e1a; d507c; a010c; aa154; f57bc; dbef4; dda28; d5cf3; c0b8e; fd9f6; e7228; aac4b; a56a9; ae9ec"
	]
	node [
		id	438087497
		identifier	"L:12448"
		XrefStatus	"mapped"
		SourceDir	"Mmu-KEGG_20110518"
		canonicalName	"Ccne2"
		ObjectType	"DATANODE"
		XrefId	"12448"
		SourcePathway	"mmu_Measles.gpml"
		XrefDatasource	"Entrez Gene"
		GraphId	"d0e18"
	]
	node [
		id	753903024
		identifier	"L:331487"
		XrefStatus	"mapped"
		SourceDir	"Mmu-KEGG_20110518"
		ObjectType	"DATANODE"
		XrefId	"331487"
		SourcePathway	"mmu_Pyrimidine metabolism.gpml"
		XrefDatasource	"Entrez Gene"
		GraphId	"e18ca"
	]
	node [
		id	727329328
		identifier	"L:258447"
		XrefStatus	"mapped"
		SourceDir	"Mmu-KEGG_20110518"
		canonicalName	"Olfr1241"
		ObjectType	"DATANODE"
		XrefId	"258447"
		Label	"Olfr1241"
		SourcePathway	"mmu_Olfactory transduction.gpml"
		XrefDatasource	"Entrez Gene"
		GraphId	"ea43f"
	]
	node [
		id	438269280
		identifier	"L:18797"
		XrefStatus	"mapped"
		SourceDir	"Mmu-KEGG_20110518"
		canonicalName	"Plcb3"
		ObjectType	"DATANODE"
		XrefId	"18797"
		Label	"Plcb3"
		SourcePathway	"mmu_Chemokine signaling pathway.gpml; mmu_Gastric acid secretion.gpml; mmu_Gap junction.gpml; mmu_Glutamatergic synapse.gpml; mmu_Chagas disease (American trypanosomiasis).gpml; mmu_Wnt signaling pathway.gpml; mmu_Pancreatic secretion.gpml; mmu_Endocrine and other factor-regulated calcium reabs.gpml; mmu_Inositol phosphate metabolism.gpml; mmu_Huntington's disease.gpml; mmu_Melanogenesis.gpml; mmu_Long-term depression.gpml; mmu_Vascular smooth muscle contraction.gpml; mmu_Alzheimer's disease.gpml; mmu_African trypanosomiasis.gpml; mmu_GnRH signaling pathway.gpml; mmu_Salivary secretion.gpml; mmu_Calcium signaling pathway.gpml; mmu_Amoebiasis.gpml; mmu_Long-term potentiation.gpml"
		XrefDatasource	"Entrez Gene"
		GraphId	"c1c4b; db3ac; a25f6; f42b6; fdfd2; b000e; bf1a3; debba; ee223; dc4d1; ae3cb; f6768; ca1e7; b5809; dfc92; e550c; c610e; b1b6e; b0e02; e00fa; cb3c2"
	]
	node [
		id	438087496
		identifier	"L:12447"
		XrefStatus	"mapped"
		SourceDir	"Mmu-KEGG_20110518"
		canonicalName	"Ccne1"
		ObjectType	"DATANODE"
		XrefId	"12447"
		SourcePathway	"mmu_Measles.gpml"
		XrefDatasource	"Entrez Gene"
		GraphId	"a0d45"
	]
	node [
		id	727329326
		identifier	"L:258445"
		XrefStatus	"mapped"
		SourceDir	"Mmu-KEGG_20110518"
		canonicalName	"Olfr693"
		ObjectType	"DATANODE"
		XrefId	"258445"
		Label	"Olfr693"
		SourcePathway	"mmu_Olfactory transduction.gpml"
		XrefDatasource	"Entrez Gene"
		GraphId	"e6026"
	]
	node [
		id	727329327
		identifier	"L:258446"
		XrefStatus	"mapped"
		SourceDir	"Mmu-KEGG_20110518"
		canonicalName	"Olfr1231"
		ObjectType	"DATANODE"
		XrefId	"258446"
		Label	"Olfr1231"
		SourcePathway	"mmu_Olfactory transduction.gpml"
		XrefDatasource	"Entrez Gene"
		GraphId	"b7317"
	]
	node [
		id	727329324
		identifier	"L:258443"
		XrefStatus	"mapped"
		SourceDir	"Mmu-KEGG_20110518"
		canonicalName	"Olfr164"
		ObjectType	"DATANODE"
		XrefId	"258443"
		Label	"Olfr164"
		SourcePathway	"mmu_Olfactory transduction.gpml"
		XrefDatasource	"Entrez Gene"
		GraphId	"ef49d"
	]
	node [
		id	727329325
		identifier	"L:258444"
		XrefStatus	"mapped"
		SourceDir	"Mmu-KEGG_20110518"
		canonicalName	"Olfr694"
		ObjectType	"DATANODE"
		XrefId	"258444"
		Label	"Olfr694"
		SourcePathway	"mmu_Olfactory transduction.gpml"
		XrefDatasource	"Entrez Gene"
		GraphId	"aaea7"
	]
	node [
		id	727329322
		identifier	"L:258441"
		XrefStatus	"mapped"
		SourceDir	"Mmu-KEGG_20110518"
		canonicalName	"Olfr1310"
		ObjectType	"DATANODE"
		XrefId	"258441"
		Label	"Olfr1310"
		SourcePathway	"mmu_Olfactory transduction.gpml"
		XrefDatasource	"Entrez Gene"
		GraphId	"ff420"
	]
	node [
		id	727329323
		identifier	"L:258442"
		XrefStatus	"mapped"
		SourceDir	"Mmu-KEGG_20110518"
		canonicalName	"Olfr1314"
		ObjectType	"DATANODE"
		XrefId	"258442"
		Label	"Olfr1314"
		SourcePathway	"mmu_Olfactory transduction.gpml"
		XrefDatasource	"Entrez Gene"
		GraphId	"a6533"
	]
	node [
		id	438173919
		identifier	"L:15122"
		XrefStatus	"mapped"
		SourceDir	"Mmu-KEGG_20110518"
		ObjectType	"DATANODE"
		XrefId	"15122"
		SourcePathway	"mmu_African trypanosomiasis.gpml"
		XrefDatasource	"Entrez Gene"
		GraphId	"e0235"
	]
	node [
		id	439010887
		identifier	"L:22401"
		XrefStatus	"mapped"
		SourceDir	"Mmu-KEGG_20110518"
		ObjectType	"DATANODE"
		XrefId	"22401"
		Label	"Zmat3"
		SourcePathway	"mmu_p53 signaling pathway.gpml"
		XrefDatasource	"Entrez Gene"
		GraphId	"da4f4"
	]
	node [
		id	727329321
		identifier	"L:258440"
		XrefStatus	"mapped"
		SourceDir	"Mmu-KEGG_20110518"
		canonicalName	"Olfr1317"
		ObjectType	"DATANODE"
		XrefId	"258440"
		Label	"Olfr1317"
		SourcePathway	"mmu_Olfactory transduction.gpml"
		XrefDatasource	"Entrez Gene"
		GraphId	"f2ee6"
	]
	node [
		id	442827017
		identifier	"L:66700"
		XrefStatus	"mapped"
		SourceDir	"Mmu-KEGG_20110518"
		ObjectType	"DATANODE"
		XrefId	"66700"
		Label	"Vps24"
		SourcePathway	"mmu_Endocytosis.gpml"
		XrefDatasource	"Entrez Gene"
		GraphId	"bdc2a"
	]
	node [
		id	439010894
		identifier	"L:22408"
		XrefStatus	"mapped"
		SourceDir	"Mmu-KEGG_20110518"
		canonicalName	"Wnt1"
		ObjectType	"DATANODE"
		XrefId	"22408"
		Label	"Wnt1"
		SourcePathway	"mmu_Basal cell carcinoma.gpml; mmu_Hedgehog signaling pathway.gpml; mmu_Wnt signaling pathway.gpml; mmu_Pathways in cancer.gpml; mmu_Melanogenesis.gpml"
		XrefDatasource	"Entrez Gene"
		GraphId	"c1990; c616c; e375f; b3aa1; cae64; e070c"
	]
	node [
		id	694024851
		identifier	"L:106628"
		XrefStatus	"mapped"
		SourceDir	"Mmu-KEGG_20110518"
		canonicalName	"Trip10"
		ObjectType	"DATANODE"
		XrefId	"106628"
		SourcePathway	"mmu_Insulin signaling pathway.gpml"
		XrefDatasource	"Entrez Gene"
		GraphId	"def52"
	]
	node [
		id	439010895
		identifier	"L:22409"
		XrefStatus	"mapped"
		SourceDir	"Mmu-KEGG_20110518"
		canonicalName	"Wnt10a"
		ObjectType	"DATANODE"
		XrefId	"22409"
		Label	"Wnt10a"
		SourcePathway	"mmu_Basal cell carcinoma.gpml; mmu_Hedgehog signaling pathway.gpml; mmu_Wnt signaling pathway.gpml; mmu_Pathways in cancer.gpml; mmu_Melanogenesis.gpml"
		XrefDatasource	"Entrez Gene"
		GraphId	"a563b; cfd7a; d25ad; b3fc8; c1c62; c6076"
	]
	node [
		id	439223274
		identifier	"L:29807"
		XrefStatus	"mapped"
		SourceDir	"Mmu-KEGG_20110518"
		ObjectType	"DATANODE"
		XrefId	"29807"
		SourcePathway	"mmu_Thiamine metabolism.gpml"
		XrefDatasource	"Entrez Gene"
		GraphId	"adfe8; a1c2d"
	]
	node [
		id	438087520
		identifier	"L:12450"
		XrefStatus	"mapped"
		SourceDir	"Mmu-KEGG_20110518"
		ObjectType	"DATANODE"
		XrefId	"12450"
		Label	"Ccng1"
		SourcePathway	"mmu_p53 signaling pathway.gpml"
		XrefDatasource	"Entrez Gene"
		GraphId	"c790d"
	]
	node [
		id	438087522
		identifier	"L:12452"
		XrefStatus	"mapped"
		SourceDir	"Mmu-KEGG_20110518"
		ObjectType	"DATANODE"
		XrefId	"12452"
		Label	"Ccng2"
		SourcePathway	"mmu_p53 signaling pathway.gpml"
		XrefDatasource	"Entrez Gene"
		GraphId	"ff76a"
	]
	node [
		id	723633385
		identifier	"L:218268"
		XrefStatus	"mapped"
		SourceDir	"Mmu-KEGG_20110518"
		ObjectType	"DATANODE"
		XrefId	"218268"
		Label	"Eif4e1b"
		SourcePathway	"mmu_RNA transport.gpml; mmu_Insulin signaling pathway.gpml; mmu_mTOR signaling pathway.gpml"
		XrefDatasource	"Entrez Gene"
		GraphId	"ffd47; e7ac0; bade2"
	]
	node [
		id	438173926
		identifier	"L:15129"
		XrefStatus	"mapped"
		SourceDir	"Mmu-KEGG_20110518"
		ObjectType	"DATANODE"
		XrefId	"15129"
		SourcePathway	"mmu_African trypanosomiasis.gpml"
		XrefDatasource	"Entrez Gene"
		GraphId	"fb463; bb87d"
	]
	node [
		id	438269249
		identifier	"L:18787"
		XrefStatus	"mapped"
		SourceDir	"Mmu-KEGG_20110518"
		canonicalName	"Serpine1"
		ObjectType	"DATANODE"
		XrefId	"18787"
		Label	"Serpine1"
		SourcePathway	"mmu_Complement and coagulation cascades.gpml; mmu_p53 signaling pathway.gpml"
		XrefDatasource	"Entrez Gene"
		GraphId	"eb168; a2442"
	]
	node [
		id	727329297
		identifier	"L:258437"
		XrefStatus	"mapped"
		SourceDir	"Mmu-KEGG_20110518"
		canonicalName	"Olfr450"
		ObjectType	"DATANODE"
		XrefId	"258437"
		Label	"Olfr450"
		SourcePathway	"mmu_Olfactory transduction.gpml"
		XrefDatasource	"Entrez Gene"
		GraphId	"b04ed"
	]
	node [
		id	438269248
		identifier	"L:18786"
		XrefStatus	"mapped"
		SourceDir	"Mmu-KEGG_20110518"
		ObjectType	"DATANODE"
		XrefId	"18786"
		Label	"Plaa"
		SourcePathway	"mmu_Protein processing in endoplasmic reticulum.gpml"
		XrefDatasource	"Entrez Gene"
		GraphId	"f2ce1"
	]
	node [
		id	727329296
		identifier	"L:258436"
		XrefStatus	"mapped"
		SourceDir	"Mmu-KEGG_20110518"
		canonicalName	"Olfr458"
		ObjectType	"DATANODE"
		XrefId	"258436"
		Label	"Olfr458"
		SourcePathway	"mmu_Olfactory transduction.gpml"
		XrefDatasource	"Entrez Gene"
		GraphId	"a070b"
	]
	node [
		id	753902992
		identifier	"L:331476"
		XrefStatus	"mapped"
		SourceDir	"Mmu-KEGG_20110518"
		canonicalName	"4930444G20Rik"
		ObjectType	"DATANODE"
		XrefId	"331476"
		Label	"4930444G20Rik"
		SourcePathway	"mmu_RNA transport.gpml; mmu_Wnt signaling pathway.gpml"
		XrefDatasource	"Entrez Gene"
		GraphId	"da4da; bd8e9"
	]
	node [
		id	438087528
		identifier	"L:12458"
		XrefStatus	"mapped"
		SourceDir	"Mmu-KEGG_20110518"
		canonicalName	"Ccr6"
		ObjectType	"DATANODE"
		XrefId	"12458"
		Label	"Ccr6"
		SourcePathway	"mmu_Chemokine signaling pathway.gpml; mmu_Cytokine-cytokine receptor interaction.gpml"
		XrefDatasource	"Entrez Gene"
		GraphId	"dbabb; c7590"
	]
	node [
		id	438269251
		identifier	"L:18789"
		XrefStatus	"mapped"
		SourceDir	"Mmu-KEGG_20110518"
		canonicalName	"Papola"
		ObjectType	"DATANODE"
		XrefId	"18789"
		Label	"Papola"
		SourcePathway	"mmu_mRNA surveillance pathway.gpml"
		XrefDatasource	"Entrez Gene"
		GraphId	"f7364"
	]
	node [
		id	727329299
		identifier	"L:258439"
		XrefStatus	"mapped"
		SourceDir	"Mmu-KEGG_20110518"
		canonicalName	"Olfr1309"
		ObjectType	"DATANODE"
		XrefId	"258439"
		Label	"Olfr1309"
		SourcePathway	"mmu_Olfactory transduction.gpml"
		XrefDatasource	"Entrez Gene"
		GraphId	"dc884"
	]
	node [
		id	438269250
		identifier	"L:18788"
		XrefStatus	"mapped"
		SourceDir	"Mmu-KEGG_20110518"
		canonicalName	"Serpinb2"
		ObjectType	"DATANODE"
		XrefId	"18788"
		SourcePathway	"mmu_Amoebiasis.gpml"
		XrefDatasource	"Entrez Gene"
		GraphId	"f991c"
	]
	node [
		id	727329298
		identifier	"L:258438"
		XrefStatus	"mapped"
		SourceDir	"Mmu-KEGG_20110518"
		canonicalName	"Olfr215"
		ObjectType	"DATANODE"
		XrefId	"258438"
		Label	"Olfr215"
		SourcePathway	"mmu_Olfactory transduction.gpml"
		XrefDatasource	"Entrez Gene"
		GraphId	"dcdda"
	]
	node [
		id	727329292
		identifier	"L:258432"
		XrefStatus	"mapped"
		SourceDir	"Mmu-KEGG_20110518"
		canonicalName	"Olfr919"
		ObjectType	"DATANODE"
		XrefId	"258432"
		Label	"Olfr919"
		SourcePathway	"mmu_Olfactory transduction.gpml"
		XrefDatasource	"Entrez Gene"
		GraphId	"d0fe1"
	]
	node [
		id	728967864
		identifier	"L:271457"
		XrefStatus	"mapped"
		SourceDir	"Mmu-KEGG_20110518"
		canonicalName	"Rab5a"
		ObjectType	"DATANODE"
		XrefId	"271457"
		Label	"Rab5a"
		SourcePathway	"mmu_Phagosome.gpml; mmu_Endocytosis.gpml; mmu_Amyotrophic lateral sclerosis (ALS).gpml"
		XrefDatasource	"Entrez Gene"
		GraphId	"afb0f; fb754; fc6ed"
	]
	node [
		id	438269276
		identifier	"L:18793"
		XrefStatus	"mapped"
		SourceDir	"Mmu-KEGG_20110518"
		ObjectType	"DATANODE"
		XrefId	"18793"
		Label	"Plaur"
		SourcePathway	"mmu_Complement and coagulation cascades.gpml"
		XrefDatasource	"Entrez Gene"
		GraphId	"f0265"
	]
	node [
		id	727329293
		identifier	"L:258433"
		XrefStatus	"mapped"
		SourceDir	"Mmu-KEGG_20110518"
		canonicalName	"Olfr933"
		ObjectType	"DATANODE"
		XrefId	"258433"
		Label	"Olfr933"
		SourcePathway	"mmu_Olfactory transduction.gpml"
		XrefDatasource	"Entrez Gene"
		GraphId	"e29cc"
	]
	node [
		id	727329294
		identifier	"L:258434"
		XrefStatus	"mapped"
		SourceDir	"Mmu-KEGG_20110518"
		canonicalName	"Olfr934"
		ObjectType	"DATANODE"
		XrefId	"258434"
		Label	"Olfr934"
		SourcePathway	"mmu_Olfactory transduction.gpml"
		XrefDatasource	"Entrez Gene"
		GraphId	"df9e7"
	]
	node [
		id	438269278
		identifier	"L:18795"
		XrefStatus	"mapped"
		SourceDir	"Mmu-KEGG_20110518"
		canonicalName	"Plcb1"
		ObjectType	"DATANODE"
		XrefId	"18795"
		Label	"Plcb1"
		SourcePathway	"mmu_Chemokine signaling pathway.gpml; mmu_Gastric acid secretion.gpml; mmu_Gap junction.gpml; mmu_Glutamatergic synapse.gpml; mmu_Chagas disease (American trypanosomiasis).gpml; mmu_Wnt signaling pathway.gpml; mmu_Pancreatic secretion.gpml; mmu_Endocrine and other factor-regulated calcium reabs.gpml; mmu_Inositol phosphate metabolism.gpml; mmu_Huntington's disease.gpml; mmu_Melanogenesis.gpml; mmu_Long-term depression.gpml; mmu_Vascular smooth muscle contraction.gpml; mmu_Alzheimer's disease.gpml; mmu_African trypanosomiasis.gpml; mmu_GnRH signaling pathway.gpml; mmu_Salivary secretion.gpml; mmu_Calcium signaling pathway.gpml; mmu_Amoebiasis.gpml; mmu_Long-term potentiation.gpml"
		XrefDatasource	"Entrez Gene"
		GraphId	"e014d; ba697; c8d6f; a8d20; c6ca6; c1019; d9a6c; cab0b; bd38e; d36b4; f190a; e4f7d; c4af9; f6b23; bfff1; c362a; bbb2c; d651f; e8353; f0029; d7d65"
	]
	node [
		id	727329295
		identifier	"L:258435"
		XrefStatus	"mapped"
		SourceDir	"Mmu-KEGG_20110518"
		canonicalName	"Olfr382"
		ObjectType	"DATANODE"
		XrefId	"258435"
		Label	"Olfr382"
		SourcePathway	"mmu_Olfactory transduction.gpml"
		XrefDatasource	"Entrez Gene"
		GraphId	"de135"
	]
	node [
		id	438269279
		identifier	"L:18796"
		XrefStatus	"mapped"
		SourceDir	"Mmu-KEGG_20110518"
		canonicalName	"Plcb2"
		ObjectType	"DATANODE"
		XrefId	"18796"
		Label	"Plcb2"
		SourcePathway	"mmu_Chemokine signaling pathway.gpml; mmu_Gastric acid secretion.gpml; mmu_Gap junction.gpml; mmu_Glutamatergic synapse.gpml; mmu_Chagas disease (American trypanosomiasis).gpml; mmu_Carbohydrate digestion and absorption.gpml; mmu_Taste transduction.gpml; mmu_Wnt signaling pathway.gpml; mmu_Pancreatic secretion.gpml; mmu_Endocrine and other factor-regulated calcium reabs.gpml; mmu_Inositol phosphate metabolism.gpml; mmu_Huntington's disease.gpml; mmu_Melanogenesis.gpml; mmu_Long-term depression.gpml; mmu_Vascular smooth muscle contraction.gpml; mmu_Alzheimer's disease.gpml; mmu_African trypanosomiasis.gpml; mmu_GnRH signaling pathway.gpml; mmu_Salivary secretion.gpml; mmu_Calcium signaling pathway.gpml; mmu_Amoebiasis.gpml; mmu_Long-term potentiation.gpml"
		XrefDatasource	"Entrez Gene"
		GraphId	"d5c30; c3d42; a6876; c7ca6; dc94b; edcf5; a787d; c4d7f; edd7b; fd74e; fae9b; b384d; fa951; d2690; d05a1; dfce1; b0e3b; c085d; f1a39; a6de6; d97ae; aa750; fa265"
	]
	node [
		id	439010918
		identifier	"L:22411"
		XrefStatus	"mapped"
		SourceDir	"Mmu-KEGG_20110518"
		canonicalName	"Wnt11"
		ObjectType	"DATANODE"
		XrefId	"22411"
		Label	"Wnt11"
		SourcePathway	"mmu_Basal cell carcinoma.gpml; mmu_Hedgehog signaling pathway.gpml; mmu_Wnt signaling pathway.gpml; mmu_Pathways in cancer.gpml; mmu_Melanogenesis.gpml"
		XrefDatasource	"Entrez Gene"
		GraphId	"f861d; c9312; c7346; df45c; d662c; bce7c"
	]
	node [
		id	442853250
		identifier	"L:67397"
		XrefStatus	"mapped"
		SourceDir	"Mmu-KEGG_20110518"
		ObjectType	"DATANODE"
		XrefId	"67397"
		Label	"Erp29"
		SourcePathway	"mmu_Protein processing in endoplasmic reticulum.gpml"
		XrefDatasource	"Entrez Gene"
		GraphId	"a89ec"
	]
	node [
		id	439010919
		identifier	"L:22412"
		XrefStatus	"mapped"
		SourceDir	"Mmu-KEGG_20110518"
		canonicalName	"Wnt9b"
		ObjectType	"DATANODE"
		XrefId	"22412"
		Label	"Wnt9b"
		SourcePathway	"mmu_Basal cell carcinoma.gpml; mmu_Hedgehog signaling pathway.gpml; mmu_Wnt signaling pathway.gpml; mmu_Pathways in cancer.gpml; mmu_Melanogenesis.gpml"
		XrefDatasource	"Entrez Gene"
		GraphId	"d663f; c602f; f1054; faa0a; eea85; e5738; b2223"
	]
	node [
		id	438269274
		identifier	"L:18791"
		XrefStatus	"mapped"
		SourceDir	"Mmu-KEGG_20110518"
		canonicalName	"Plat"
		ObjectType	"DATANODE"
		XrefId	"18791"
		Label	"Plat"
		SourcePathway	"mmu_Complement and coagulation cascades.gpml"
		XrefDatasource	"Entrez Gene"
		GraphId	"af063"
	]
	node [
		id	727329290
		identifier	"L:258430"
		XrefStatus	"mapped"
		SourceDir	"Mmu-KEGG_20110518"
		canonicalName	"Olfr938"
		ObjectType	"DATANODE"
		XrefId	"258430"
		Label	"Olfr938"
		SourcePathway	"mmu_Olfactory transduction.gpml"
		XrefDatasource	"Entrez Gene"
		GraphId	"dcc59"
	]
	node [
		id	438173948
		identifier	"L:15130"
		XrefStatus	"mapped"
		SourceDir	"Mmu-KEGG_20110518"
		ObjectType	"DATANODE"
		XrefId	"15130"
		SourcePathway	"mmu_African trypanosomiasis.gpml"
		XrefDatasource	"Entrez Gene"
		GraphId	"fb463; bb87d"
	]
	node [
		id	439010917
		identifier	"L:22410"
		XrefStatus	"mapped"
		SourceDir	"Mmu-KEGG_20110518"
		canonicalName	"Wnt10b"
		ObjectType	"DATANODE"
		XrefId	"22410"
		Label	"Wnt10b"
		SourcePathway	"mmu_Basal cell carcinoma.gpml; mmu_Hedgehog signaling pathway.gpml; mmu_Wnt signaling pathway.gpml; mmu_Pathways in cancer.gpml; mmu_Melanogenesis.gpml"
		XrefDatasource	"Entrez Gene"
		GraphId	"b417a; f17b4; ec270; af3b1; f07ac; d95d8"
	]
	node [
		id	438269275
		identifier	"L:18792"
		XrefStatus	"mapped"
		SourceDir	"Mmu-KEGG_20110518"
		canonicalName	"Plau"
		ObjectType	"DATANODE"
		XrefId	"18792"
		Label	"Plau"
		SourcePathway	"mmu_Complement and coagulation cascades.gpml"
		XrefDatasource	"Entrez Gene"
		GraphId	"edfaa"
	]
	node [
		id	727329291
		identifier	"L:258431"
		XrefStatus	"mapped"
		SourceDir	"Mmu-KEGG_20110518"
		canonicalName	"Olfr937"
		ObjectType	"DATANODE"
		XrefId	"258431"
		Label	"Olfr937"
		SourcePathway	"mmu_Olfactory transduction.gpml"
		XrefDatasource	"Entrez Gene"
		GraphId	"b49e9"
	]
	node [
		id	439010922
		identifier	"L:22415"
		XrefStatus	"mapped"
		SourceDir	"Mmu-KEGG_20110518"
		canonicalName	"Wnt3"
		ObjectType	"DATANODE"
		XrefId	"22415"
		Label	"Wnt3"
		SourcePathway	"mmu_Basal cell carcinoma.gpml; mmu_Hedgehog signaling pathway.gpml; mmu_Wnt signaling pathway.gpml; mmu_Pathways in cancer.gpml; mmu_Melanogenesis.gpml"
		XrefDatasource	"Entrez Gene"
		GraphId	"ed4d4; a6363; fe201; e1450; fc5d3; d0061"
	]
	node [
		id	439010923
		identifier	"L:22416"
		XrefStatus	"mapped"
		SourceDir	"Mmu-KEGG_20110518"
		canonicalName	"Wnt3a"
		ObjectType	"DATANODE"
		XrefId	"22416"
		Label	"Wnt3a"
		SourcePathway	"mmu_Basal cell carcinoma.gpml; mmu_Hedgehog signaling pathway.gpml; mmu_Wnt signaling pathway.gpml; mmu_Pathways in cancer.gpml; mmu_Melanogenesis.gpml"
		XrefDatasource	"Entrez Gene"
		GraphId	"ccb5a; e86af; cb465; db199; ba01f; a8ffa"
	]
	node [
		id	439010920
		identifier	"L:22413"
		XrefStatus	"mapped"
		SourceDir	"Mmu-KEGG_20110518"
		canonicalName	"Wnt2"
		ObjectType	"DATANODE"
		XrefId	"22413"
		Label	"Wnt2"
		SourcePathway	"mmu_Basal cell carcinoma.gpml; mmu_Hedgehog signaling pathway.gpml; mmu_Wnt signaling pathway.gpml; mmu_Pathways in cancer.gpml; mmu_Melanogenesis.gpml"
		XrefDatasource	"Entrez Gene"
		GraphId	"a3b73; a1b7c; aedc3; df228; ec5a6; e46e4"
	]
	node [
		id	439010921
		identifier	"L:22414"
		XrefStatus	"mapped"
		SourceDir	"Mmu-KEGG_20110518"
		canonicalName	"Wnt2b"
		ObjectType	"DATANODE"
		XrefId	"22414"
		Label	"Wnt2b"
		SourcePathway	"mmu_Basal cell carcinoma.gpml; mmu_Hedgehog signaling pathway.gpml; mmu_Wnt signaling pathway.gpml; mmu_Pathways in cancer.gpml; mmu_Melanogenesis.gpml"
		XrefDatasource	"Entrez Gene"
		GraphId	"ab9fa; d6c52; d0365; af4ac; de56c; c7658"
	]
	node [
		id	439010926
		identifier	"L:22419"
		XrefStatus	"mapped"
		SourceDir	"Mmu-KEGG_20110518"
		canonicalName	"Wnt5b"
		ObjectType	"DATANODE"
		XrefId	"22419"
		Label	"Wnt5b"
		SourcePathway	"mmu_Basal cell carcinoma.gpml; mmu_Hedgehog signaling pathway.gpml; mmu_Wnt signaling pathway.gpml; mmu_Pathways in cancer.gpml; mmu_Melanogenesis.gpml"
		XrefDatasource	"Entrez Gene"
		GraphId	"dd455; f0789; b2f71; c184b; bd124; cf348; b93c6"
	]
	node [
		id	439162012
		identifier	"L:27681"
		XrefStatus	"mapped"
		SourceDir	"Mmu-KEGG_20110518"
		canonicalName	"Snf8"
		ObjectType	"DATANODE"
		XrefId	"27681"
		SourcePathway	"mmu_Endocytosis.gpml"
		XrefDatasource	"Entrez Gene"
		GraphId	"f969b"
	]
	node [
		id	439010924
		identifier	"L:22417"
		XrefStatus	"mapped"
		SourceDir	"Mmu-KEGG_20110518"
		canonicalName	"Wnt4"
		ObjectType	"DATANODE"
		XrefId	"22417"
		Label	"Wnt4"
		SourcePathway	"mmu_Basal cell carcinoma.gpml; mmu_Hedgehog signaling pathway.gpml; mmu_Wnt signaling pathway.gpml; mmu_Pathways in cancer.gpml; mmu_Melanogenesis.gpml"
		XrefDatasource	"Entrez Gene"
		GraphId	"bd36a; e46bc; a4657; ceb31; eac88; cd7d0"
	]
	node [
		id	442827049
		identifier	"L:66711"
		XrefStatus	"mapped"
		SourceDir	"Mmu-KEGG_20110518"
		canonicalName	"Sbds"
		ObjectType	"DATANODE"
		XrefId	"66711"
		Label	"Sbds"
		SourcePathway	"mmu_Ribosome biogenesis in eukaryotes.gpml"
		XrefDatasource	"Entrez Gene"
		GraphId	"d78d2"
	]
	node [
		id	439010925
		identifier	"L:22418"
		XrefStatus	"mapped"
		SourceDir	"Mmu-KEGG_20110518"
		canonicalName	"Wnt5a"
		ObjectType	"DATANODE"
		XrefId	"22418"
		Label	"Wnt5a"
		SourcePathway	"mmu_Basal cell carcinoma.gpml; mmu_Hedgehog signaling pathway.gpml; mmu_Wnt signaling pathway.gpml; mmu_Pathways in cancer.gpml; mmu_Melanogenesis.gpml"
		XrefDatasource	"Entrez Gene"
		GraphId	"dd2a9; b02df; a3aff; fcf6f; ffa73; d138c; e96dd"
	]
	node [
		id	439185914
		identifier	"L:28042"
		XrefStatus	"mapped"
		SourceDir	"Mmu-KEGG_20110518"
		canonicalName	"Ept1"
		ObjectType	"DATANODE"
		XrefId	"28042"
		Label	"Ept1"
		SourcePathway	"mmu_Glycerophospholipid metabolism.gpml; mmu_Ether lipid metabolism.gpml"
		XrefDatasource	"Entrez Gene"
		GraphId	"cd42e; ac4b4; d9199"
	]
	node [
		id	727329231
		identifier	"L:258413"
		XrefStatus	"mapped"
		SourceDir	"Mmu-KEGG_20110518"
		canonicalName	"Olfr881"
		ObjectType	"DATANODE"
		XrefId	"258413"
		Label	"Olfr881"
		SourcePathway	"mmu_Olfactory transduction.gpml"
		XrefDatasource	"Entrez Gene"
		GraphId	"fad09"
	]
	node [
		id	727329230
		identifier	"L:258412"
		XrefStatus	"mapped"
		SourceDir	"Mmu-KEGG_20110518"
		canonicalName	"Olfr877"
		ObjectType	"DATANODE"
		XrefId	"258412"
		Label	"Olfr877"
		SourcePathway	"mmu_Olfactory transduction.gpml"
		XrefDatasource	"Entrez Gene"
		GraphId	"acc07"
	]
	node [
		id	438948553
		identifier	"L:20148"
		XrefStatus	"mapped"
		SourceDir	"Mmu-KEGG_20110518"
		canonicalName	"Dhrs3"
		ObjectType	"DATANODE"
		XrefId	"20148"
		Label	"Dhrs3"
		SourcePathway	"mmu_Retinol metabolism.gpml"
		XrefDatasource	"Entrez Gene"
		GraphId	"e85c1"
	]
	node [
		id	727329229
		identifier	"L:258411"
		XrefStatus	"mapped"
		SourceDir	"Mmu-KEGG_20110518"
		canonicalName	"Olfr290"
		ObjectType	"DATANODE"
		XrefId	"258411"
		Label	"Olfr290"
		SourcePathway	"mmu_Olfactory transduction.gpml"
		XrefDatasource	"Entrez Gene"
		GraphId	"a0a50"
	]
	node [
		id	727329228
		identifier	"L:258410"
		XrefStatus	"mapped"
		SourceDir	"Mmu-KEGG_20110518"
		canonicalName	"Olfr291"
		ObjectType	"DATANODE"
		XrefId	"258410"
		Label	"Olfr291"
		SourcePathway	"mmu_Olfactory transduction.gpml"
		XrefDatasource	"Entrez Gene"
		GraphId	"a1bd9"
	]
	node [
		id	727329236
		identifier	"L:258418"
		XrefStatus	"mapped"
		SourceDir	"Mmu-KEGG_20110518"
		canonicalName	"Olfr469"
		ObjectType	"DATANODE"
		XrefId	"258418"
		Label	"Olfr469"
		SourcePathway	"mmu_Olfactory transduction.gpml"
		XrefDatasource	"Entrez Gene"
		GraphId	"ef482"
	]
	node [
		id	438956209
		identifier	"L:20937"
		XrefStatus	"mapped"
		SourceDir	"Mmu-KEGG_20110518"
		canonicalName	"Suv39h1"
		ObjectType	"DATANODE"
		XrefId	"20937"
		Label	"Suv39h1"
		SourcePathway	"mmu_Lysine degradation.gpml"
		XrefDatasource	"Entrez Gene"
		GraphId	"f78ce; cc846; d059b"
	]
	node [
		id	727329234
		identifier	"L:258416"
		XrefStatus	"mapped"
		SourceDir	"Mmu-KEGG_20110518"
		canonicalName	"Olfr888"
		ObjectType	"DATANODE"
		XrefId	"258416"
		Label	"Olfr888"
		SourcePathway	"mmu_Olfactory transduction.gpml"
		XrefDatasource	"Entrez Gene"
		GraphId	"b2556"
	]
	node [
		id	727329235
		identifier	"L:258417"
		XrefStatus	"mapped"
		SourceDir	"Mmu-KEGG_20110518"
		canonicalName	"Olfr470"
		ObjectType	"DATANODE"
		XrefId	"258417"
		Label	"Olfr470"
		SourcePathway	"mmu_Olfactory transduction.gpml"
		XrefDatasource	"Entrez Gene"
		GraphId	"b11a2"
	]
	node [
		id	727329232
		identifier	"L:258414"
		XrefStatus	"mapped"
		SourceDir	"Mmu-KEGG_20110518"
		canonicalName	"Olfr883"
		ObjectType	"DATANODE"
		XrefId	"258414"
		Label	"Olfr883"
		SourcePathway	"mmu_Olfactory transduction.gpml"
		XrefDatasource	"Entrez Gene"
		GraphId	"fbe01"
	]
	node [
		id	727329233
		identifier	"L:258415"
		XrefStatus	"mapped"
		SourceDir	"Mmu-KEGG_20110518"
		canonicalName	"Olfr887"
		ObjectType	"DATANODE"
		XrefId	"258415"
		Label	"Olfr887"
		SourcePathway	"mmu_Olfactory transduction.gpml"
		XrefDatasource	"Entrez Gene"
		GraphId	"eb485"
	]
	node [
		id	726257814
		identifier	"L:243548"
		XrefStatus	"mapped"
		SourceDir	"Mmu-KEGG_20110518"
		canonicalName	"Prickle2"
		ObjectType	"DATANODE"
		XrefId	"243548"
		Label	"Prickle2"
		SourcePathway	"mmu_Wnt signaling pathway.gpml"
		XrefDatasource	"Entrez Gene"
		GraphId	"a5696"
	]
	node [
		id	438113350
		identifier	"L:13017"
		XrefStatus	"mapped"
		SourceDir	"Mmu-KEGG_20110518"
		canonicalName	"Ctbp2"
		ObjectType	"DATANODE"
		XrefId	"13017"
		SourcePathway	"mmu_Wnt signaling pathway.gpml"
		XrefDatasource	"Entrez Gene"
		GraphId	"d998a"
	]
	node [
		id	438113349
		identifier	"L:13016"
		XrefStatus	"mapped"
		SourceDir	"Mmu-KEGG_20110518"
		canonicalName	"Ctbp1"
		ObjectType	"DATANODE"
		XrefId	"13016"
		SourcePathway	"mmu_Wnt signaling pathway.gpml"
		XrefDatasource	"Entrez Gene"
		GraphId	"ee360"
	]
	node [
		id	438113405
		identifier	"L:13030"
		XrefStatus	"mapped"
		SourceDir	"Mmu-KEGG_20110518"
		canonicalName	"Ctsb"
		ObjectType	"DATANODE"
		XrefId	"13030"
		SourcePathway	"mmu_Antigen processing and presentation.gpml"
		XrefDatasource	"Entrez Gene"
		GraphId	"f2d67"
	]
	node [
		id	441778628
		identifier	"L:52120"
		XrefStatus	"mapped"
		SourceDir	"Mmu-KEGG_20110518"
		ObjectType	"DATANODE"
		XrefId	"52120"
		SourcePathway	"mmu_Glycosaminoglycan degradation.gpml"
		XrefDatasource	"Entrez Gene"
		GraphId	"fca7c"
	]
	node [
		id	727329261
		identifier	"L:258422"
		XrefStatus	"mapped"
		SourceDir	"Mmu-KEGG_20110518"
		canonicalName	"Olfr742"
		ObjectType	"DATANODE"
		XrefId	"258422"
		Label	"Olfr742"
		SourcePathway	"mmu_Olfactory transduction.gpml"
		XrefDatasource	"Entrez Gene"
		GraphId	"b507f"
	]
	node [
		id	438295903
		identifier	"L:19401"
		XrefStatus	"mapped"
		SourceDir	"Mmu-KEGG_20110518"
		canonicalName	"Rara"
		ObjectType	"DATANODE"
		XrefId	"19401"
		SourcePathway	"mmu_Pathways in cancer.gpml; mmu_Acute myeloid leukemia.gpml"
		XrefDatasource	"Entrez Gene"
		GraphId	"a9525; f4bb9; fbb0b; bf371"
	]
	node [
		id	727329260
		identifier	"L:258421"
		XrefStatus	"mapped"
		SourceDir	"Mmu-KEGG_20110518"
		canonicalName	"Olfr223"
		ObjectType	"DATANODE"
		XrefId	"258421"
		Label	"Olfr223"
		SourcePathway	"mmu_Olfactory transduction.gpml"
		XrefDatasource	"Entrez Gene"
		GraphId	"d5a43"
	]
	node [
		id	727329263
		identifier	"L:258424"
		XrefStatus	"mapped"
		SourceDir	"Mmu-KEGG_20110518"
		canonicalName	"Olfr1512"
		ObjectType	"DATANODE"
		XrefId	"258424"
		Label	"Olfr1512"
		SourcePathway	"mmu_Olfactory transduction.gpml"
		XrefDatasource	"Entrez Gene"
		GraphId	"e7d74"
	]
	node [
		id	727329262
		identifier	"L:258423"
		XrefStatus	"mapped"
		SourceDir	"Mmu-KEGG_20110518"
		canonicalName	"Olfr1510"
		ObjectType	"DATANODE"
		XrefId	"258423"
		Label	"Olfr1510"
		SourcePathway	"mmu_Olfactory transduction.gpml"
		XrefDatasource	"Entrez Gene"
		GraphId	"fc908"
	]
	node [
		id	727329259
		identifier	"L:258420"
		XrefStatus	"mapped"
		SourceDir	"Mmu-KEGG_20110518"
		canonicalName	"Olfr221"
		ObjectType	"DATANODE"
		XrefId	"258420"
		Label	"Olfr221"
		SourcePathway	"mmu_Olfactory transduction.gpml"
		XrefDatasource	"Entrez Gene"
		GraphId	"c6e02"
	]
	node [
		id	727329268
		identifier	"L:258429"
		XrefStatus	"mapped"
		SourceDir	"Mmu-KEGG_20110518"
		canonicalName	"Olfr996"
		ObjectType	"DATANODE"
		XrefId	"258429"
		Label	"Olfr996"
		SourcePathway	"mmu_Olfactory transduction.gpml"
		XrefDatasource	"Entrez Gene"
		GraphId	"dc195"
	]
	node [
		id	723580525
		identifier	"L:216963"
		XrefStatus	"mapped"
		SourceDir	"Mmu-KEGG_20110518"
		canonicalName	"Git1"
		ObjectType	"DATANODE"
		XrefId	"216963"
		Label	"Git1"
		SourcePathway	"mmu_Regulation of actin cytoskeleton.gpml"
		XrefDatasource	"Entrez Gene"
		GraphId	"cb478"
	]
	node [
		id	438956178
		identifier	"L:20927"
		XrefStatus	"mapped"
		SourceDir	"Mmu-KEGG_20110518"
		canonicalName	"Abcc8"
		ObjectType	"DATANODE"
		XrefId	"20927"
		SourcePathway	"mmu_Type II diabetes mellitus.gpml"
		XrefDatasource	"Entrez Gene"
		GraphId	"d765d"
	]
	node [
		id	723571727
		identifier	"L:216019"
		XrefStatus	"mapped"
		SourceDir	"Mmu-KEGG_20110518"
		canonicalName	"Hkdc1"
		ObjectType	"DATANODE"
		XrefId	"216019"
		Label	"Hkdc1"
		SourcePathway	"mmu_Amino sugar and nucleotide sugar metabolism.gpml; mmu_Fructose and mannose metabolism.gpml; mmu_Butirosin and neomycin biosynthesis.gpml; mmu_Starch and sucrose metabolism.gpml; mmu_Galactose metabolism.gpml; mmu_Insulin signaling pathway.gpml; mmu_Glycolysis Gluconeogenesis.gpml; mmu_Type II diabetes mellitus.gpml"
		XrefDatasource	"Entrez Gene"
		GraphId	"fa657; ccf6d; bcecb; da981; cff8c; ad9bc; ec12c; af144; a964c; b4609; d87eb; ca73b; ca054; a571d; d3877"
	]
	node [
		id	727329264
		identifier	"L:258425"
		XrefStatus	"mapped"
		SourceDir	"Mmu-KEGG_20110518"
		canonicalName	"Olfr994"
		ObjectType	"DATANODE"
		XrefId	"258425"
		Label	"Olfr994"
		SourcePathway	"mmu_Olfactory transduction.gpml"
		XrefDatasource	"Entrez Gene"
		GraphId	"c6ffb"
	]
	node [
		id	727329265
		identifier	"L:258426"
		XrefStatus	"mapped"
		SourceDir	"Mmu-KEGG_20110518"
		canonicalName	"Olfr995"
		ObjectType	"DATANODE"
		XrefId	"258426"
		Label	"Olfr995"
		SourcePathway	"mmu_Olfactory transduction.gpml"
		XrefDatasource	"Entrez Gene"
		GraphId	"dd4c0"
	]
	node [
		id	727329266
		identifier	"L:258427"
		XrefStatus	"mapped"
		SourceDir	"Mmu-KEGG_20110518"
		canonicalName	"Olfr993"
		ObjectType	"DATANODE"
		XrefId	"258427"
		Label	"Olfr993"
		SourcePathway	"mmu_Olfactory transduction.gpml"
		XrefDatasource	"Entrez Gene"
		GraphId	"e0eb6"
	]
	node [
		id	727329267
		identifier	"L:258428"
		XrefStatus	"mapped"
		SourceDir	"Mmu-KEGG_20110518"
		canonicalName	"Olfr998"
		ObjectType	"DATANODE"
		XrefId	"258428"
		Label	"Olfr998"
		SourcePathway	"mmu_Olfactory transduction.gpml"
		XrefDatasource	"Entrez Gene"
		GraphId	"ae167"
	]
	node [
		id	438113380
		identifier	"L:13026"
		XrefStatus	"mapped"
		SourceDir	"Mmu-KEGG_20110518"
		ObjectType	"DATANODE"
		XrefId	"13026"
		Label	"Pcyt1a"
		SourcePathway	"mmu_Glycerophospholipid metabolism.gpml"
		XrefDatasource	"Entrez Gene"
		GraphId	"f37b8"
	]
	node [
		id	441899906
		identifier	"L:56386"
		XrefStatus	"mapped"
		SourceDir	"Mmu-KEGG_20110518"
		ObjectType	"DATANODE"
		XrefId	"56386"
		SourcePathway	"mmu_Sphingolipid metabolism.gpml"
		XrefDatasource	"Entrez Gene"
		GraphId	"eaf50"
	]
	node [
		id	441899908
		identifier	"L:56388"
		XrefStatus	"mapped"
		SourceDir	"Mmu-KEGG_20110518"
		canonicalName	"Cyp3a25"
		ObjectType	"DATANODE"
		XrefId	"56388"
		Label	"Cyp3a25"
		SourcePathway	"mmu_Linoleic acid metabolism.gpml; mmu_Steroid hormone biosynthesis.gpml; mmu_Drug metabolism - cytochrome P450.gpml; mmu_Retinol metabolism.gpml; mmu_Metabolism of xenobiotics by cytochrome P450.gpml"
		XrefDatasource	"Entrez Gene"
		GraphId	"c16e6; beee0; fedc2; aaf43; f41d5; f7bb1; b4f50; c2c91; b22ee; b1f88; fa81b; e6aaf; fbe9d; eeda1; e39ee; c05be"
	]
	node [
		id	694087248
		identifier	"L:108902"
		XrefStatus	"mapped"
		SourceDir	"Mmu-KEGG_20110518"
		canonicalName	"B3gnt1"
		ObjectType	"DATANODE"
		XrefId	"108902"
		Label	"B3gnt1"
		SourcePathway	"mmu_Glycosphingolipid biosynthesis - lacto and neolact.gpml"
		XrefDatasource	"Entrez Gene"
		GraphId	"bb1c9; ef235"
	]
	node [
		id	729147597
		identifier	"L:277562"
		XrefStatus	"mapped"
		SourceDir	"Mmu-KEGG_20110518"
		canonicalName	"Olfr1286"
		ObjectType	"DATANODE"
		XrefId	"277562"
		Label	"Olfr1286"
		SourcePathway	"mmu_Olfactory transduction.gpml"
		XrefDatasource	"Entrez Gene"
		GraphId	"a5538"
	]
	node [
		id	444586798
		identifier	"L:83964"
		XrefStatus	"mapped"
		SourceDir	"Mmu-KEGG_20110518"
		canonicalName	"Jam3"
		ObjectType	"DATANODE"
		XrefId	"83964"
		Label	"Jam3"
		SourcePathway	"mmu_Cell adhesion molecules (CAMs).gpml; mmu_Tight junction.gpml"
		XrefDatasource	"Entrez Gene"
		GraphId	"c73fd; c0363; e1fbf; c90c0; a5b1c; a3fde"
	]
	node [
		id	444586795
		identifier	"L:83961"
		XrefStatus	"mapped"
		SourceDir	"Mmu-KEGG_20110518"
		canonicalName	"Nrg4"
		ObjectType	"DATANODE"
		XrefId	"83961"
		SourcePathway	"mmu_ErbB signaling pathway.gpml"
		XrefDatasource	"Entrez Gene"
		GraphId	"c126f"
	]
	node [
		id	725248858
		identifier	"L:230979"
		XrefStatus	"mapped"
		SourceDir	"Mmu-KEGG_20110518"
		ObjectType	"DATANODE"
		XrefId	"230979"
		Label	"Tnfrsf14"
		SourcePathway	"mmu_Cytokine-cytokine receptor interaction.gpml"
		XrefDatasource	"Entrez Gene"
		GraphId	"a1d03"
	]
	node [
		id	438948517
		identifier	"L:20133"
		XrefStatus	"mapped"
		SourceDir	"Mmu-KEGG_20110518"
		canonicalName	"Rrm1"
		ObjectType	"DATANODE"
		XrefId	"20133"
		Label	"Rrm1"
		SourcePathway	"mmu_Pyrimidine metabolism.gpml; mmu_Purine metabolism.gpml; mmu_Glutathione metabolism.gpml"
		XrefDatasource	"Entrez Gene"
		GraphId	"dc66a; b2da5; da44d; c35dd; ea5c7; b20e6"
	]
	node [
		id	438948519
		identifier	"L:20135"
		XrefStatus	"mapped"
		SourceDir	"Mmu-KEGG_20110518"
		canonicalName	"Rrm2"
		ObjectType	"DATANODE"
		XrefId	"20135"
		Label	"Rrm2"
		SourcePathway	"mmu_Pyrimidine metabolism.gpml; mmu_Purine metabolism.gpml; mmu_p53 signaling pathway.gpml; mmu_Glutathione metabolism.gpml"
		XrefDatasource	"Entrez Gene"
		GraphId	"cc096; a48e8; c5843; d2080; cb8aa; e1b47; f7ee2"
	]
	node [
		id	441899939
		identifier	"L:56398"
		XrefStatus	"mapped"
		SourceDir	"Mmu-KEGG_20110518"
		canonicalName	"1500003O03Rik"
		ObjectType	"DATANODE"
		XrefId	"56398"
		Label	"1500003O03Rik"
		SourcePathway	"mmu_Axon guidance.gpml; mmu_Apoptosis.gpml; mmu_Tuberculosis.gpml; mmu_T cell receptor signaling pathway.gpml; mmu_Natural killer cell mediated cytotoxicity.gpml; mmu_Oocyte meiosis.gpml; mmu_Glutamatergic synapse.gpml; mmu_MAPK signaling pathway.gpml; mmu_Wnt signaling pathway.gpml; mmu_Amyotrophic lateral sclerosis (ALS).gpml; mmu_Alzheimer's disease.gpml; mmu_VEGF signaling pathway.gpml; mmu_Calcium signaling pathway.gpml; mmu_B cell receptor signaling pathway.gpml; mmu_Long-term potentiation.gpml"
		XrefDatasource	"Entrez Gene"
		GraphId	"f9b77; d2f88; c72bb; f1226; a1d77; ed7a4; e55a8; aca6e; fdf4a; eba61; f97e4; e669e; a5a37; e91a5; e3e39"
	]
	node [
		id	438948514
		identifier	"L:20130"
		XrefStatus	"mapped"
		SourceDir	"Mmu-KEGG_20110518"
		canonicalName	"Rras"
		ObjectType	"DATANODE"
		XrefId	"20130"
		Label	"Rras"
		SourcePathway	"mmu_Regulation of actin cytoskeleton.gpml; mmu_MAPK signaling pathway.gpml; mmu_Tight junction.gpml"
		XrefDatasource	"Entrez Gene"
		GraphId	"a0aa0; ab5b1; ad188"
	]
	node [
		id	442646353
		identifier	"L:60504"
		XrefStatus	"mapped"
		SourceDir	"Mmu-KEGG_20110518"
		canonicalName	"Il21r"
		ObjectType	"DATANODE"
		XrefId	"60504"
		Label	"Il21r"
		SourcePathway	"mmu_Jak-STAT signaling pathway.gpml"
		XrefDatasource	"Entrez Gene"
		GraphId	"c9acf"
	]
	node [
		id	728278852
		identifier	"L:269061"
		XrefStatus	"mapped"
		SourceDir	"Mmu-KEGG_20110518"
		ObjectType	"DATANODE"
		XrefId	"269061"
		Label	"Cpsf7"
		SourcePathway	"mmu_mRNA surveillance pathway.gpml"
		XrefDatasource	"Entrez Gene"
		GraphId	"dc58d"
	]
	node [
		id	-1478369306
		identifier	"L:100041121"
		XrefStatus	"unmapped"
		SourceDir	"Mmu-KEGG_20110518"
		canonicalName	"Gm10144"
		ObjectType	"DATANODE"
		XrefId	"100041121"
		Label	"Gm10144"
		SourcePathway	"mmu_Protein processing in endoplasmic reticulum.gpml"
		XrefDatasource	"Entrez Gene"
		GraphId	"e327a; a4f43"
	]
	node [
		id	727329199
		identifier	"L:258402"
		XrefStatus	"mapped"
		SourceDir	"Mmu-KEGG_20110518"
		canonicalName	"Olfr1079"
		ObjectType	"DATANODE"
		XrefId	"258402"
		Label	"Olfr1079"
		SourcePathway	"mmu_Olfactory transduction.gpml"
		XrefDatasource	"Entrez Gene"
		GraphId	"f5549"
	]
	node [
		id	727329198
		identifier	"L:258401"
		XrefStatus	"mapped"
		SourceDir	"Mmu-KEGG_20110518"
		canonicalName	"Olfr1076"
		ObjectType	"DATANODE"
		XrefId	"258401"
		Label	"Olfr1076"
		SourcePathway	"mmu_Olfactory transduction.gpml"
		XrefDatasource	"Entrez Gene"
		GraphId	"b2d75"
	]
	node [
		id	727329200
		identifier	"L:258403"
		XrefStatus	"mapped"
		SourceDir	"Mmu-KEGG_20110518"
		canonicalName	"Olfr1065"
		ObjectType	"DATANODE"
		XrefId	"258403"
		Label	"Olfr1065"
		SourcePathway	"mmu_Olfactory transduction.gpml"
		XrefDatasource	"Entrez Gene"
		GraphId	"e20d6"
	]
	node [
		id	727329201
		identifier	"L:258404"
		XrefStatus	"mapped"
		SourceDir	"Mmu-KEGG_20110518"
		canonicalName	"Olfr1080"
		ObjectType	"DATANODE"
		XrefId	"258404"
		Label	"Olfr1080"
		SourcePathway	"mmu_Olfactory transduction.gpml"
		XrefDatasource	"Entrez Gene"
		GraphId	"c5795"
	]
	node [
		id	727329202
		identifier	"L:258405"
		XrefStatus	"mapped"
		SourceDir	"Mmu-KEGG_20110518"
		canonicalName	"Olfr1420"
		ObjectType	"DATANODE"
		XrefId	"258405"
		Label	"Olfr1420"
		SourcePathway	"mmu_Olfactory transduction.gpml"
		XrefDatasource	"Entrez Gene"
		GraphId	"c3d26"
	]
	node [
		id	838180615
		identifier	"L:619326"
		XrefStatus	"mapped"
		SourceDir	"Mmu-KEGG_20110518"
		canonicalName	"9130409I23Rik"
		ObjectType	"DATANODE"
		XrefId	"619326"
		Label	"9130409I23Rik"
		SourcePathway	"mmu_Sphingolipid metabolism.gpml"
		XrefDatasource	"Entrez Gene"
		GraphId	"b9b28"
	]
	node [
		id	727329203
		identifier	"L:258406"
		XrefStatus	"mapped"
		SourceDir	"Mmu-KEGG_20110518"
		canonicalName	"Olfr462"
		ObjectType	"DATANODE"
		XrefId	"258406"
		Label	"Olfr462"
		SourcePathway	"mmu_Olfactory transduction.gpml"
		XrefDatasource	"Entrez Gene"
		GraphId	"ec32b"
	]
	node [
		id	724471183
		identifier	"L:225600"
		XrefStatus	"mapped"
		SourceDir	"Mmu-KEGG_20110518"
		canonicalName	"Pde6a"
		ObjectType	"DATANODE"
		XrefId	"225600"
		Label	"Pde6a"
		SourcePathway	"mmu_Phototransduction.gpml; mmu_Purine metabolism.gpml"
		XrefDatasource	"Entrez Gene"
		GraphId	"b0430; a5b40"
	]
	node [
		id	727329204
		identifier	"L:258407"
		XrefStatus	"mapped"
		SourceDir	"Mmu-KEGG_20110518"
		canonicalName	"Olfr464"
		ObjectType	"DATANODE"
		XrefId	"258407"
		Label	"Olfr464"
		SourcePathway	"mmu_Olfactory transduction.gpml"
		XrefDatasource	"Entrez Gene"
		GraphId	"d2d2b"
	]
	node [
		id	727329205
		identifier	"L:258408"
		XrefStatus	"mapped"
		SourceDir	"Mmu-KEGG_20110518"
		canonicalName	"Olfr463"
		ObjectType	"DATANODE"
		XrefId	"258408"
		Label	"Olfr463"
		SourcePathway	"mmu_Olfactory transduction.gpml"
		XrefDatasource	"Entrez Gene"
		GraphId	"d07f6"
	]
	node [
		id	727329206
		identifier	"L:258409"
		XrefStatus	"mapped"
		SourceDir	"Mmu-KEGG_20110518"
		canonicalName	"Olfr1431"
		ObjectType	"DATANODE"
		XrefId	"258409"
		Label	"Olfr1431"
		SourcePathway	"mmu_Olfactory transduction.gpml"
		XrefDatasource	"Entrez Gene"
		GraphId	"f2b7c"
	]
	node [
		id	438113313
		identifier	"L:13001"
		XrefStatus	"mapped"
		SourceDir	"Mmu-KEGG_20110518"
		canonicalName	"Csnk2b"
		ObjectType	"DATANODE"
		XrefId	"13001"
		Label	"Csnk2b"
		SourcePathway	"mmu_Wnt signaling pathway.gpml; mmu_Adherens junction.gpml; mmu_Tight junction.gpml; mmu_Ribosome biogenesis in eukaryotes.gpml"
		XrefDatasource	"Entrez Gene"
		GraphId	"f3a9a; aa12a; fff50; b79ef"
	]
	node [
		id	438113312
		identifier	"L:13000"
		XrefStatus	"mapped"
		SourceDir	"Mmu-KEGG_20110518"
		canonicalName	"Csnk2a2"
		ObjectType	"DATANODE"
		XrefId	"13000"
		Label	"Csnk2a2"
		SourcePathway	"mmu_Wnt signaling pathway.gpml; mmu_Adherens junction.gpml; mmu_Tight junction.gpml; mmu_Ribosome biogenesis in eukaryotes.gpml"
		XrefDatasource	"Entrez Gene"
		GraphId	"b7970; b819e; c9324; e56be"
	]
	node [
		id	723571783
		identifier	"L:216033"
		XrefStatus	"mapped"
		SourceDir	"Mmu-KEGG_20110518"
		canonicalName	"Ctnna3"
		ObjectType	"DATANODE"
		XrefId	"216033"
		Label	"Ctnna3"
		SourcePathway	"mmu_Leukocyte transendothelial migration.gpml; mmu_Adherens junction.gpml; mmu_Tight junction.gpml; mmu_Bacterial invasion of epithelial cells.gpml"
		XrefDatasource	"Entrez Gene"
		GraphId	"dfc98; dbc14; c0767; e91ab; a3b71"
	]
	node [
		id	438113314
		identifier	"L:13002"
		XrefStatus	"mapped"
		SourceDir	"Mmu-KEGG_20110518"
		canonicalName	"Dnajc5"
		ObjectType	"DATANODE"
		XrefId	"13002"
		Label	"Dnajc5"
		SourcePathway	"mmu_Protein processing in endoplasmic reticulum.gpml"
		XrefDatasource	"Entrez Gene"
		GraphId	"c34c0; b977b"
	]
	node [
		id	693966383
		identifier	"L:104776"
		XrefStatus	"mapped"
		SourceDir	"Mmu-KEGG_20110518"
		ObjectType	"DATANODE"
		XrefId	"104776"
		SourcePathway	"mmu_Propanoate metabolism.gpml; mmu_Valine, leucine and isoleucine degradation.gpml; mmu_Inositol phosphate metabolism.gpml"
		XrefDatasource	"Entrez Gene"
		GraphId	"ba7a2; c7e37; e5197"
	]
	node [
		id	442826305
		identifier	"L:66681"
		XrefStatus	"mapped"
		SourceDir	"Mmu-KEGG_20110518"
		canonicalName	"Pgm1"
		ObjectType	"DATANODE"
		XrefId	"66681"
		Label	"Pgm1"
		SourcePathway	"mmu_Amino sugar and nucleotide sugar metabolism.gpml; mmu_Pentose phosphate pathway.gpml; mmu_Starch and sucrose metabolism.gpml; mmu_Galactose metabolism.gpml; mmu_Purine metabolism.gpml; mmu_Glycolysis Gluconeogenesis.gpml"
		XrefDatasource	"Entrez Gene"
		GraphId	"fe265; d852e; d1444; d2403; b8708; ea822; e5645"
	]
	node [
		id	438948425
		identifier	"L:20104"
		XrefStatus	"mapped"
		SourceDir	"Mmu-KEGG_20110518"
		ObjectType	"DATANODE"
		XrefId	"20104"
		Label	"Rps6"
		SourcePathway	"mmu_Insulin signaling pathway.gpml; mmu_mTOR signaling pathway.gpml"
		XrefDatasource	"Entrez Gene"
		GraphId	"f1058; fef6a"
	]
	node [
		id	441899847
		identifier	"L:56369"
		XrefStatus	"mapped"
		SourceDir	"Mmu-KEGG_20110518"
		ObjectType	"DATANODE"
		XrefId	"56369"
		SourcePathway	"mmu_Cysteine and methionine metabolism.gpml"
		XrefDatasource	"Entrez Gene"
		GraphId	"c128f"
	]
	node [
		id	441813228
		identifier	"L:53624"
		XrefStatus	"mapped"
		SourceDir	"Mmu-KEGG_20110518"
		canonicalName	"Cldn7"
		ObjectType	"DATANODE"
		XrefId	"53624"
		Label	"Cldn7"
		SourcePathway	"mmu_Cell adhesion molecules (CAMs).gpml; mmu_Leukocyte transendothelial migration.gpml; mmu_Tight junction.gpml"
		XrefDatasource	"Entrez Gene"
		GraphId	"bffa1; d1174; bf442; d4976; f6789; e7d01; bd2c2; f6a36"
	]
	node [
		id	441813229
		identifier	"L:53625"
		XrefStatus	"mapped"
		SourceDir	"Mmu-KEGG_20110518"
		canonicalName	"B3gnt2"
		ObjectType	"DATANODE"
		XrefId	"53625"
		SourcePathway	"mmu_Glycosphingolipid biosynthesis - lacto and neolact.gpml"
		XrefDatasource	"Entrez Gene"
		GraphId	"f145a; e5647"
	]
	node [
		id	441724938
		identifier	"L:50762"
		XrefStatus	"mapped"
		SourceDir	"Mmu-KEGG_20110518"
		ObjectType	"DATANODE"
		XrefId	"50762"
		Label	"Fbxo6"
		SourcePathway	"mmu_Protein processing in endoplasmic reticulum.gpml"
		XrefDatasource	"Entrez Gene"
		GraphId	"e4b8e"
	]
	node [
		id	441813231
		identifier	"L:53627"
		XrefStatus	"mapped"
		SourceDir	"Mmu-KEGG_20110518"
		canonicalName	"Porcn"
		ObjectType	"DATANODE"
		XrefId	"53627"
		SourcePathway	"mmu_Wnt signaling pathway.gpml"
		XrefDatasource	"Entrez Gene"
		GraphId	"d5fd8"
	]
	node [
		id	441813225
		identifier	"L:53621"
		XrefStatus	"mapped"
		SourceDir	"Mmu-KEGG_20110518"
		ObjectType	"DATANODE"
		XrefId	"53621"
		Label	"Cnot4"
		SourcePathway	"mmu_RNA degradation.gpml"
		XrefDatasource	"Entrez Gene"
		GraphId	"c1449"
	]
	node [
		id	441724943
		identifier	"L:50767"
		XrefStatus	"mapped"
		SourceDir	"Mmu-KEGG_20110518"
		canonicalName	"Pnpla6"
		ObjectType	"DATANODE"
		XrefId	"50767"
		Label	"Pnpla6"
		SourcePathway	"mmu_Glycerophospholipid metabolism.gpml"
		XrefDatasource	"Entrez Gene"
		GraphId	"a7826; dc659; d74ec; bfb22"
	]
	node [
		id	438113501
		identifier	"L:13063"
		XrefStatus	"mapped"
		SourceDir	"Mmu-KEGG_20110518"
		canonicalName	"Gm10053"
		ObjectType	"DATANODE"
		XrefId	"13063"
		Label	"Gm10053"
		SourcePathway	"mmu_Apoptosis.gpml; mmu_Tuberculosis.gpml; mmu_Toxoplasmosis.gpml; mmu_Pathways in cancer.gpml; mmu_Small cell lung cancer.gpml; mmu_Huntington's disease.gpml; mmu_Amyotrophic lateral sclerosis (ALS).gpml; mmu_Alzheimer's disease.gpml; mmu_p53 signaling pathway.gpml; mmu_Parkinson's disease.gpml; mmu_Viral myocarditis.gpml"
		XrefDatasource	"Entrez Gene"
		GraphId	"d69b8; e4198; e8170; f5aae; df000; c7f0c; ec2ca; a90ec; d086c; d224f; fafbd; b8201; d9100; deae8; c6bf4; cd38a; dade9; cf28c; fe2a9; d1a67; a0da0; be915"
	]
	node [
		id	441813227
		identifier	"L:53623"
		XrefStatus	"mapped"
		SourceDir	"Mmu-KEGG_20110518"
		canonicalName	"Gria3"
		ObjectType	"DATANODE"
		XrefId	"53623"
		SourcePathway	"mmu_Long-term depression.gpml"
		XrefDatasource	"Entrez Gene"
		GraphId	"dc70b"
	]
	node [
		id	438113474
		identifier	"L:13057"
		XrefStatus	"mapped"
		SourceDir	"Mmu-KEGG_20110518"
		canonicalName	"Cyba"
		ObjectType	"DATANODE"
		XrefId	"13057"
		Label	"Cyba"
		SourcePathway	"mmu_Osteoclast differentiation.gpml; mmu_Phagosome.gpml"
		XrefDatasource	"Entrez Gene"
		GraphId	"ec781; ce275; a35c4"
	]
	node [
		id	702213719
		identifier	"L:192289"
		XrefStatus	"mapped"
		SourceDir	"Mmu-KEGG_20110518"
		ObjectType	"DATANODE"
		XrefId	"192289"
		SourcePathway	"mmu_Lysine degradation.gpml"
		XrefDatasource	"Entrez Gene"
		GraphId	"a7f85"
	]
	node [
		id	441899870
		identifier	"L:56371"
		XrefStatus	"mapped"
		SourceDir	"Mmu-KEGG_20110518"
		canonicalName	"Fzr1"
		ObjectType	"DATANODE"
		XrefId	"56371"
		Label	"Fzr1"
		SourcePathway	"mmu_Progesterone-mediated oocyte maturation.gpml"
		XrefDatasource	"Entrez Gene"
		GraphId	"f4116"
	]
	node [
		id	438113475
		identifier	"L:13058"
		XrefStatus	"mapped"
		SourceDir	"Mmu-KEGG_20110518"
		ObjectType	"DATANODE"
		XrefId	"13058"
		Label	"Cybb"
		SourcePathway	"mmu_Osteoclast differentiation.gpml; mmu_Phagosome.gpml"
		XrefDatasource	"Entrez Gene"
		GraphId	"d5a28; bfe17; b000c"
	]
	node [
		id	-1338796425
		identifier	"L:100505361"
		XrefStatus	"mapped"
		SourceDir	"Mmu-KEGG_20110518"
		canonicalName	"H2-T3"
		ObjectType	"DATANODE"
		XrefId	"100505361"
		Label	"H2-T3"
		SourcePathway	"mmu_Allograft rejection.gpml; mmu_Cell adhesion molecules (CAMs).gpml; mmu_Type I diabetes mellitus.gpml; mmu_Graft-versus-host disease.gpml; mmu_Antigen processing and presentation.gpml; mmu_Autoimmune thyroid disease.gpml; mmu_Viral myocarditis.gpml"
		XrefDatasource	"Entrez Gene"
		GraphId	"f0623; dbff6; ebc10; d8dcf; aae69; cd66b; f9c2a; e848c; e9174; f463f; ecbcc; fb05f; aea2e; fdfd6; af617"
	]
	node [
		id	438086688
		identifier	"L:12395"
		XrefStatus	"mapped"
		SourceDir	"Mmu-KEGG_20110518"
		canonicalName	"Runx1t1"
		ObjectType	"DATANODE"
		XrefId	"12395"
		SourcePathway	"mmu_Pathways in cancer.gpml; mmu_Acute myeloid leukemia.gpml"
		XrefDatasource	"Entrez Gene"
		GraphId	"ceee0; d8d2d"
	]
	node [
		id	443778633
		identifier	"L:77579"
		XrefStatus	"mapped"
		SourceDir	"Mmu-KEGG_20110518"
		canonicalName	"Myh10"
		ObjectType	"DATANODE"
		XrefId	"77579"
		Label	"Myh10"
		SourcePathway	"mmu_Regulation of actin cytoskeleton.gpml; mmu_Tight junction.gpml"
		XrefDatasource	"Entrez Gene"
		GraphId	"cc915; c85ec"
	]
	node [
		id	442646445
		identifier	"L:60533"
		XrefStatus	"mapped"
		SourceDir	"Mmu-KEGG_20110518"
		canonicalName	"Cd274"
		ObjectType	"DATANODE"
		XrefId	"60533"
		SourcePathway	"mmu_Cell adhesion molecules (CAMs).gpml"
		XrefDatasource	"Entrez Gene"
		GraphId	"a3dab; b3744"
	]
	node [
		id	758492691
		identifier	"L:380660"
		XrefStatus	"mapped"
		SourceDir	"Mmu-KEGG_20110518"
		canonicalName	"Acss3"
		ObjectType	"DATANODE"
		XrefId	"380660"
		Label	"Acss3"
		SourcePathway	"mmu_Propanoate metabolism.gpml"
		XrefDatasource	"Entrez Gene"
		GraphId	"bc47e; b37f3"
	]
	node [
		id	693989475
		identifier	"L:105083"
		XrefStatus	"mapped"
		SourceDir	"Mmu-KEGG_20110518"
		ObjectType	"DATANODE"
		XrefId	"105083"
		Label	"Pelo"
		SourcePathway	"mmu_mRNA surveillance pathway.gpml"
		XrefDatasource	"Entrez Gene"
		GraphId	"c8655"
	]
	node [
		id	694078697
		identifier	"L:108037"
		XrefStatus	"mapped"
		SourceDir	"Mmu-KEGG_20110518"
		canonicalName	"Shmt2"
		ObjectType	"DATANODE"
		XrefId	"108037"
		Label	"Shmt2"
		SourcePathway	"mmu_One carbon pool by folate.gpml; mmu_Cyanoamino acid metabolism.gpml; mmu_Glycine, serine and threonine metabolism.gpml"
		XrefDatasource	"Entrez Gene"
		GraphId	"ef568; ded83; eadbe"
	]
	node [
		id	-1478335574
		identifier	"L:100042555"
		XrefStatus	"mapped"
		SourceDir	"Mmu-KEGG_20110518"
		canonicalName	"Il11ra2"
		ObjectType	"DATANODE"
		XrefId	"100042555"
		Label	"Il11ra2"
		SourcePathway	"mmu_Jak-STAT signaling pathway.gpml"
		XrefDatasource	"Entrez Gene"
		GraphId	"a91f8"
	]
	node [
		id	725240271
		identifier	"L:230099"
		XrefStatus	"mapped"
		SourceDir	"Mmu-KEGG_20110518"
		canonicalName	"Car9"
		ObjectType	"DATANODE"
		XrefId	"230099"
		Label	"Car9"
		SourcePathway	"mmu_Nitrogen metabolism.gpml"
		XrefDatasource	"Entrez Gene"
		GraphId	"d0e67"
	]
	node [
		id	442646416
		identifier	"L:60525"
		XrefStatus	"mapped"
		SourceDir	"Mmu-KEGG_20110518"
		canonicalName	"Acss2"
		ObjectType	"DATANODE"
		XrefId	"60525"
		Label	"Acss2"
		SourcePathway	"mmu_Propanoate metabolism.gpml; mmu_Glycolysis Gluconeogenesis.gpml; mmu_Pyruvate metabolism.gpml"
		XrefDatasource	"Entrez Gene"
		GraphId	"c560b; d5f2d; c68f6; c5a2d; ce382"
	]
	node [
		id	438086684
		identifier	"L:12391"
		XrefStatus	"mapped"
		SourceDir	"Mmu-KEGG_20110518"
		canonicalName	"Cav3"
		ObjectType	"DATANODE"
		XrefId	"12391"
		Label	"Cav3"
		SourcePathway	"mmu_Focal adhesion.gpml"
		XrefDatasource	"Entrez Gene"
		GraphId	"c07c1"
	]
	node [
		id	441899877
		identifier	"L:56378"
		XrefStatus	"mapped"
		SourceDir	"Mmu-KEGG_20110518"
		canonicalName	"Arpc3"
		ObjectType	"DATANODE"
		XrefId	"56378"
		Label	"Arpc3"
		SourcePathway	"mmu_Fc gamma R-mediated phagocytosis.gpml; mmu_Regulation of actin cytoskeleton.gpml; mmu_Bacterial invasion of epithelial cells.gpml"
		XrefDatasource	"Entrez Gene"
		GraphId	"e36d0; a0c40; f0813; ca125; b8298"
	]
	node [
		id	438113529
		identifier	"L:13070"
		XrefStatus	"mapped"
		SourceDir	"Mmu-KEGG_20110518"
		ObjectType	"DATANODE"
		XrefId	"13070"
		SourcePathway	"mmu_Steroid hormone biosynthesis.gpml"
		XrefDatasource	"Entrez Gene"
		GraphId	"c886f; e322b; f4668; db754; dbf4e; c421b"
	]
	node [
		id	441724970
		identifier	"L:50773"
		XrefStatus	"mapped"
		SourceDir	"Mmu-KEGG_20110518"
		canonicalName	"Nt5c"
		ObjectType	"DATANODE"
		XrefId	"50773"
		Label	"Nt5c"
		SourcePathway	"mmu_Pyrimidine metabolism.gpml; mmu_Purine metabolism.gpml; mmu_Nicotinate and nicotinamide metabolism.gpml"
		XrefDatasource	"Entrez Gene"
		GraphId	"bb51f; df016; b985f; ef0b5; df50c; f1089; a2f87; ec1bf; ebf13; e01a5; f3eb9; fdde9"
	]
	node [
		id	438113531
		identifier	"L:13072"
		XrefStatus	"mapped"
		SourceDir	"Mmu-KEGG_20110518"
		ObjectType	"DATANODE"
		XrefId	"13072"
		SourcePathway	"mmu_Steroid hormone biosynthesis.gpml"
		XrefDatasource	"Entrez Gene"
		GraphId	"f32ca; d9875; bc26a; b8458; e0a18; b18b1; c90be"
	]
	node [
		id	438086687
		identifier	"L:12394"
		XrefStatus	"mapped"
		SourceDir	"Mmu-KEGG_20110518"
		canonicalName	"Runx1"
		ObjectType	"DATANODE"
		XrefId	"12394"
		SourcePathway	"mmu_Pathways in cancer.gpml; mmu_Acute myeloid leukemia.gpml"
		XrefDatasource	"Entrez Gene"
		GraphId	"a195e; f3233; e7528"
	]
	node [
		id	441899878
		identifier	"L:56379"
		XrefStatus	"mapped"
		SourceDir	"Mmu-KEGG_20110518"
		ObjectType	"DATANODE"
		XrefId	"56379"
		Label	"Kcnj1"
		SourcePathway	"mmu_Aldosterone-regulated sodium reabsorption.gpml"
		XrefDatasource	"Entrez Gene"
		GraphId	"cddf0"
	]
	node [
		id	438113533
		identifier	"L:13074"
		XrefStatus	"mapped"
		SourceDir	"Mmu-KEGG_20110518"
		ObjectType	"DATANODE"
		XrefId	"13074"
		SourcePathway	"mmu_Steroid hormone biosynthesis.gpml"
		XrefDatasource	"Entrez Gene"
		GraphId	"c7272; b36ee; d8072; f0f41"
	]
	node [
		id	438948453
		identifier	"L:20111"
		XrefStatus	"mapped"
		SourceDir	"Mmu-KEGG_20110518"
		canonicalName	"Rps6ka1"
		ObjectType	"DATANODE"
		XrefId	"20111"
		Label	"Rps6ka1"
		SourcePathway	"mmu_Progesterone-mediated oocyte maturation.gpml; mmu_Oocyte meiosis.gpml; mmu_MAPK signaling pathway.gpml; mmu_mTOR signaling pathway.gpml; mmu_Long-term potentiation.gpml; mmu_Neurotrophin signaling pathway.gpml"
		XrefDatasource	"Entrez Gene"
		GraphId	"f7a84; b3c49; c052d; a240a; bdaf1; c9d73"
	]
	node [
		id	438948454
		identifier	"L:20112"
		XrefStatus	"mapped"
		SourceDir	"Mmu-KEGG_20110518"
		canonicalName	"Rps6ka2"
		ObjectType	"DATANODE"
		XrefId	"20112"
		Label	"Rps6ka2"
[truncated: 8,092,309 more chars]
