# Supplementary material for: Network signatures link hepatic effects of anti-diabetic interventions with systemic disease parameters
Source: BMC Syst Biol. 2014 Sep 11;8:108. doi: 10.1186/s12918-014-0108-0 (PMC4363943; doi:10.1186/s12918-014-0108-0)
Supplement: Additional file 8: — Knowledge-based networks used as input. Contains a zip archive with the GML files for each knowledge-based network used in this analysis. The GML format (http://en.wikipedia.org/wiki/Graph_Modelling_Language) can be read using the R igraph library or Cytoscape (http://www.cytoscape.org). [file s12918-014-0108-0-S8.zip › string.9.mouse.400noNLP.gml]

graph [
directed	1
	node [
		id	438233722
		identifier	"L:17196"
	]
	node [
		id	443570832
		identifier	"L:70601"
	]
	node [
		id	443570834
		identifier	"L:70603"
	]
	node [
		id	442914592
		identifier	"L:69540"
	]
	node [
		id	438233716
		identifier	"L:17190"
	]
	node [
		id	438233717
		identifier	"L:17191"
	]
	node [
		id	438233718
		identifier	"L:17192"
	]
	node [
		id	438233719
		identifier	"L:17193"
	]
	node [
		id	438148002
		identifier	"L:14531"
	]
	node [
		id	438060519
		identifier	"L:11720"
	]
	node [
		id	442914623
		identifier	"L:69550"
	]
	node [
		id	438148007
		identifier	"L:14536"
	]
	node [
		id	443601678
		identifier	"L:71732"
	]
	node [
		id	438148005
		identifier	"L:14534"
	]
	node [
		id	443662346
		identifier	"L:73873"
	]
	node [
		id	438268132
		identifier	"L:18636"
	]
	node [
		id	438268133
		identifier	"L:18637"
	]
	node [
		id	845358351
		identifier	"L:692132"
	]
	node [
		id	438268129
		identifier	"L:18633"
	]
	node [
		id	438268130
		identifier	"L:18634"
	]
	node [
		id	438060521
		identifier	"L:11722"
	]
	node [
		id	438268127
		identifier	"L:18631"
	]
	node [
		id	438233689
		identifier	"L:17184"
	]
	node [
		id	441935214
		identifier	"L:57905"
	]
	node [
		id	438233692
		identifier	"L:17187"
	]
	node [
		id	438233693
		identifier	"L:17188"
	]
	node [
		id	443601712
		identifier	"L:71745"
	]
	node [
		id	442914565
		identifier	"L:69534"
	]
	node [
		id	443570868
		identifier	"L:70616"
	]
	node [
		id	728013434
		identifier	"L:260305"
	]
	node [
		id	443601707
		identifier	"L:71740"
	]
	node [
		id	443570863
		identifier	"L:70611"
	]
	node [
		id	438147976
		identifier	"L:14526"
	]
	node [
		id	438268102
		identifier	"L:18627"
	]
	node [
		id	438268103
		identifier	"L:18628"
	]
	node [
		id	438147978
		identifier	"L:14528"
	]
	node [
		id	723601640
		identifier	"L:217057"
	]
	node [
		id	753220683
		identifier	"L:329777"
	]
	node [
		id	438268101
		identifier	"L:18626"
	]
	node [
		id	728013431
		identifier	"L:260302"
	]
	node [
		id	439010181
		identifier	"L:22388"
	]
	node [
		id	438233656
		identifier	"L:17172"
	]
	node [
		id	438233657
		identifier	"L:17173"
	]
	node [
		id	439010178
		identifier	"L:22385"
	]
	node [
		id	438148095
		identifier	"L:14561"
	]
	node [
		id	442914656
		identifier	"L:69562"
	]
	node [
		id	442914658
		identifier	"L:69564"
	]
	node [
		id	438233655
		identifier	"L:17171"
	]
	node [
		id	443570898
		identifier	"L:70625"
	]
	node [
		id	438268072
		identifier	"L:18618"
	]
	node [
		id	438268073
		identifier	"L:18619"
	]
	node [
		id	443601741
		identifier	"L:71753"
	]
	node [
		id	443601740
		identifier	"L:71752"
	]
	node [
		id	445684103
		identifier	"L:99412"
	]
	node [
		id	438268064
		identifier	"L:18610"
	]
	node [
		id	438268065
		identifier	"L:18611"
	]
	node [
		id	439010207
		identifier	"L:22393"
	]
	node [
		id	438268066
		identifier	"L:18612"
	]
	node [
		id	439010204
		identifier	"L:22390"
	]
	node [
		id	438268067
		identifier	"L:18613"
	]
	node [
		id	438060462
		identifier	"L:11705"
	]
	node [
		id	438233632
		identifier	"L:17169"
	]
	node [
		id	438268070
		identifier	"L:18616"
	]
	node [
		id	438148072
		identifier	"L:14559"
	]
	node [
		id	438060461
		identifier	"L:11704"
	]
	node [
		id	438233631
		identifier	"L:17168"
	]
	node [
		id	438233624
		identifier	"L:17161"
	]
	node [
		id	443601777
		identifier	"L:71768"
	]
	node [
		id	438268042
		identifier	"L:18609"
	]
	node [
		id	693930702
		identifier	"L:103136"
	]
	node [
		id	693930701
		identifier	"L:103135"
	]
	node [
		id	443601775
		identifier	"L:71766"
	]
	node [
		id	723601572
		identifier	"L:217031"
	]
	node [
		id	443601774
		identifier	"L:71765"
	]
	node [
		id	723601571
		identifier	"L:217030"
	]
	node [
		id	723601580
		identifier	"L:217039"
	]
	node [
		id	438268039
		identifier	"L:18606"
	]
	node [
		id	724443385
		identifier	"L:224829"
	]
	node [
		id	442914721
		identifier	"L:69585"
	]
	node [
		id	442852010
		identifier	"L:67207"
	]
	node [
		id	442852008
		identifier	"L:67205"
	]
	node [
		id	442852007
		identifier	"L:67204"
	]
	node [
		id	439010112
		identifier	"L:22361"
	]
	node [
		id	812235658
		identifier	"L:546663"
	]
	node [
		id	442852004
		identifier	"L:67201"
	]
	node [
		id	439010113
		identifier	"L:22362"
	]
	node [
		id	439010118
		identifier	"L:22367"
	]
	node [
		id	439010119
		identifier	"L:22368"
	]
	node [
		id	439010116
		identifier	"L:22365"
	]
	node [
		id	724443380
		identifier	"L:224824"
	]
	node [
		id	439010143
		identifier	"L:22371"
	]
	node [
		id	439010142
		identifier	"L:22370"
	]
	node [
		id	442914749
		identifier	"L:69592"
	]
	node [
		id	443601800
		identifier	"L:71770"
	]
	node [
		id	443601807
		identifier	"L:71777"
	]
	node [
		id	443601805
		identifier	"L:71775"
	]
	node [
		id	439010145
		identifier	"L:22373"
	]
	node [
		id	439010147
		identifier	"L:22375"
	]
	node [
		id	-1395275324
		identifier	"L:100310872"
	]
	node [
		id	439010148
		identifier	"L:22376"
	]
	node [
		id	439010149
		identifier	"L:22377"
	]
	node [
		id	439010150
		identifier	"L:22378"
	]
	node [
		id	439010173
		identifier	"L:22380"
	]
	node [
		id	443601831
		identifier	"L:71780"
	]
	node [
		id	442914717
		identifier	"L:69581"
	]
	node [
		id	723601510
		identifier	"L:217011"
	]
	node [
		id	839819339
		identifier	"L:632398"
	]
	node [
		id	442852074
		identifier	"L:67229"
	]
	node [
		id	722716405
		identifier	"L:208908"
	]
	node [
		id	442852067
		identifier	"L:67222"
	]
	node [
		id	441935245
		identifier	"L:57915"
	]
	node [
		id	439010055
		identifier	"L:22346"
	]
	node [
		id	442852065
		identifier	"L:67220"
	]
	node [
		id	441935246
		identifier	"L:57916"
	]
	node [
		id	439010052
		identifier	"L:22343"
	]
	node [
		id	439010053
		identifier	"L:22344"
	]
	node [
		id	442852071
		identifier	"L:67226"
	]
	node [
		id	442852069
		identifier	"L:67224"
	]
	node [
		id	445532241
		identifier	"L:94109"
	]
	node [
		id	441935243
		identifier	"L:57913"
	]
	node [
		id	443601865
		identifier	"L:71793"
	]
	node [
		id	442852043
		identifier	"L:67219"
	]
	node [
		id	439010089
		identifier	"L:22359"
	]
	node [
		id	439010080
		identifier	"L:22350"
	]
	node [
		id	439010082
		identifier	"L:22352"
	]
	node [
		id	439010083
		identifier	"L:22353"
	]
	node [
		id	724531016
		identifier	"L:227683"
	]
	node [
		id	445532264
		identifier	"L:94111"
	]
	node [
		id	445532265
		identifier	"L:94112"
	]
	node [
		id	753220743
		identifier	"L:329795"
	]
	node [
		id	725362158
		identifier	"L:234344"
	]
	node [
		id	839938222
		identifier	"L:636306"
	]
	node [
		id	724409837
		identifier	"L:223453"
	]
	node [
		id	724530860
		identifier	"L:227632"
	]
	node [
		id	702212541
		identifier	"L:192119"
	]
	node [
		id	722745263
		identifier	"L:209815"
	]
	node [
		id	442852132
		identifier	"L:67245"
	]
	node [
		id	442886822
		identifier	"L:68776"
	]
	node [
		id	439009987
		identifier	"L:22320"
	]
	node [
		id	442852128
		identifier	"L:67241"
	]
	node [
		id	442852129
		identifier	"L:67242"
	]
	node [
		id	442825127
		identifier	"L:66511"
	]
	node [
		id	439009991
		identifier	"L:22324"
	]
	node [
		id	439009990
		identifier	"L:22323"
	]
	node [
		id	442825129
		identifier	"L:66513"
	]
	node [
		id	439009992
		identifier	"L:22325"
	]
	node [
		id	442825131
		identifier	"L:66515"
	]
	node [
		id	442825130
		identifier	"L:66514"
	]
	node [
		id	439009994
		identifier	"L:22327"
	]
	node [
		id	439009996
		identifier	"L:22329"
	]
	node [
		id	726259671
		identifier	"L:243725"
	]
	node [
		id	693930891
		identifier	"L:103199"
	]
	node [
		id	443571119
		identifier	"L:70699"
	]
	node [
		id	723632233
		identifier	"L:218103"
	]
	node [
		id	726312466
		identifier	"L:245007"
	]
	node [
		id	442852102
		identifier	"L:67236"
	]
	node [
		id	439010018
		identifier	"L:22330"
	]
	node [
		id	726312459
		identifier	"L:245000"
	]
	node [
		id	439010023
		identifier	"L:22335"
	]
	node [
		id	439010027
		identifier	"L:22339"
	]
	node [
		id	439010025
		identifier	"L:22337"
	]
	node [
		id	442825100
		identifier	"L:66505"
	]
	node [
		id	442852105
		identifier	"L:67239"
	]
	node [
		id	722716524
		identifier	"L:208943"
	]
	node [
		id	442886882
		identifier	"L:68794"
	]
	node [
		id	442825188
		identifier	"L:66530"
	]
	node [
		id	442886880
		identifier	"L:68792"
	]
	node [
		id	442886887
		identifier	"L:68799"
	]
	node [
		id	722685684
		identifier	"L:207818"
	]
	node [
		id	724409777
		identifier	"L:223435"
	]
	node [
		id	442825195
		identifier	"L:66537"
	]
	node [
		id	694050946
		identifier	"L:107271"
	]
	node [
		id	839788554
		identifier	"L:631286"
	]
	node [
		id	702212563
		identifier	"L:192120"
	]
	node [
		id	724495430
		identifier	"L:226075"
	]
	node [
		id	724530893
		identifier	"L:227644"
	]
	node [
		id	442852189
		identifier	"L:67260"
	]
	node [
		id	724530897
		identifier	"L:227648"
	]
	node [
		id	442852163
		identifier	"L:67255"
	]
	node [
		id	442825158
		identifier	"L:66521"
	]
	node [
		id	438268315
		identifier	"L:18693"
	]
	node [
		id	724443413
		identifier	"L:224836"
	]
	node [
		id	812200939
		identifier	"L:545124"
	]
	node [
		id	439009965
		identifier	"L:22319"
	]
	node [
		id	439009964
		identifier	"L:22318"
	]
	node [
		id	442852287
		identifier	"L:67295"
	]
	node [
		id	693930790
		identifier	"L:103161"
	]
	node [
		id	438268256
		identifier	"L:18676"
	]
	node [
		id	443570955
		identifier	"L:70640"
	]
	node [
		id	443631629
		identifier	"L:72787"
	]
	node [
		id	723601728
		identifier	"L:217082"
	]
	node [
		id	442886700
		identifier	"L:68738"
	]
	node [
		id	438268286
		identifier	"L:18685"
	]
	node [
		id	788253871
		identifier	"L:497652"
	]
	node [
		id	438268228
		identifier	"L:18669"
	]
	node [
		id	438268226
		identifier	"L:18667"
	]
	node [
		id	726312592
		identifier	"L:245049"
	]
	node [
		id	445532454
		identifier	"L:94175"
	]
	node [
		id	439187002
		identifier	"L:28185"
	]
	node [
		id	443601586
		identifier	"L:71703"
	]
	node [
		id	443601585
		identifier	"L:71702"
	]
	node [
		id	442886670
		identifier	"L:68729"
	]
	node [
		id	443601584
		identifier	"L:71701"
	]
	node [
		id	442852229
		identifier	"L:67279"
	]
	node [
		id	438268255
		identifier	"L:18675"
	]
	node [
		id	442852228
		identifier	"L:67278"
	]
	node [
		id	441779750
		identifier	"L:52276"
	]
	node [
		id	442852226
		identifier	"L:67276"
	]
	node [
		id	438268251
		identifier	"L:18671"
	]
	node [
		id	694885932
		identifier	"L:114332"
	]
	node [
		id	438268192
		identifier	"L:18654"
	]
	node [
		id	723601673
		identifier	"L:217069"
	]
	node [
		id	445532485
		identifier	"L:94185"
	]
	node [
		id	443601614
		identifier	"L:71710"
	]
	node [
		id	445532486
		identifier	"L:94186"
	]
	node [
		id	445532487
		identifier	"L:94187"
	]
	node [
		id	443601615
		identifier	"L:71711"
	]
	node [
		id	439187037
		identifier	"L:28199"
	]
	node [
		id	445532511
		identifier	"L:94190"
	]
	node [
		id	443601622
		identifier	"L:71718"
	]
	node [
		id	443601617
		identifier	"L:71713"
	]
	node [
		id	442914534
		identifier	"L:69524"
	]
	node [
		id	442886754
		identifier	"L:68750"
	]
	node [
		id	438268160
		identifier	"L:18643"
	]
	node [
		id	438268163
		identifier	"L:18646"
	]
	node [
		id	438268162
		identifier	"L:18645"
	]
	node [
		id	444490757
		identifier	"L:80281"
	]
	node [
		id	444490756
		identifier	"L:80280"
	]
	node [
		id	438268164
		identifier	"L:18647"
	]
	node [
		id	443571053
		identifier	"L:70675"
	]
	node [
		id	443601647
		identifier	"L:71722"
	]
	node [
		id	443571054
		identifier	"L:70676"
	]
	node [
		id	443571051
		identifier	"L:70673"
	]
	node [
		id	445532513
		identifier	"L:94192"
	]
	node [
		id	443601654
		identifier	"L:71729"
	]
	node [
		id	443601653
		identifier	"L:71728"
	]
	node [
		id	724530771
		identifier	"L:227606"
	]
	node [
		id	442886726
		identifier	"L:68743"
	]
	node [
		id	442851330
		identifier	"L:67199"
	]
	node [
		id	442825346
		identifier	"L:66583"
	]
	node [
		id	439186879
		identifier	"L:28146"
	]
	node [
		id	842766440
		identifier	"L:668101"
	]
	node [
		id	702212754
		identifier	"L:192185"
	]
	node [
		id	702212756
		identifier	"L:192187"
	]
	node [
		id	442825374
		identifier	"L:66590"
	]
	node [
		id	442825375
		identifier	"L:66591"
	]
	node [
		id	694051790
		identifier	"L:107338"
	]
	node [
		id	442825378
		identifier	"L:66594"
	]
	node [
		id	442825377
		identifier	"L:66593"
	]
	node [
		id	444526194
		identifier	"L:81845"
	]
	node [
		id	-1478370326
		identifier	"L:100041004"
	]
	node [
		id	722715688
		identifier	"L:208884"
	]
	node [
		id	702212786
		identifier	"L:192196"
	]
	node [
		id	702212787
		identifier	"L:192197"
	]
	node [
		id	702212789
		identifier	"L:192199"
	]
	node [
		id	725241106
		identifier	"L:230157"
	]
	node [
		id	724496170
		identifier	"L:226101"
	]
	node [
		id	441779682
		identifier	"L:52250"
	]
	node [
		id	442790725
		identifier	"L:65079"
	]
	node [
		id	841726792
		identifier	"L:654450"
	]
	node [
		id	442886604
		identifier	"L:68705"
	]
	node [
		id	442886602
		identifier	"L:68703"
	]
	node [
		id	728195187
		identifier	"L:266645"
	]
	node [
		id	439135136
		identifier	"L:26992"
	]
	node [
		id	693965387
		identifier	"L:104662"
	]
	node [
		id	439223329
		identifier	"L:29820"
	]
	node [
		id	782589673
		identifier	"L:433230"
	]
	node [
		id	-1478248090
		identifier	"L:100045367"
	]
	node [
		id	439223304
		identifier	"L:29816"
	]
	node [
		id	728195153
		identifier	"L:266632"
	]
	node [
		id	439223305
		identifier	"L:29817"
	]
	node [
		id	443632589
		identifier	"L:72886"
	]
	node [
		id	724496233
		identifier	"L:226122"
	]
	node [
		id	439223298
		identifier	"L:29810"
	]
	node [
		id	439223299
		identifier	"L:29811"
	]
	node [
		id	693845172
		identifier	"L:100535"
	]
	node [
		id	694051752
		identifier	"L:107321"
	]
	node [
		id	439223303
		identifier	"L:29815"
	]
	node [
		id	444526289
		identifier	"L:81877"
	]
	node [
		id	442825228
		identifier	"L:66549"
	]
	node [
		id	443632434
		identifier	"L:72836"
	]
	node [
		id	444526291
		identifier	"L:81879"
	]
	node [
		id	842766567
		identifier	"L:668144"
	]
	node [
		id	442790787
		identifier	"L:65099"
	]
	node [
		id	724496271
		identifier	"L:226139"
	]
	node [
		id	439135074
		identifier	"L:26972"
	]
	node [
		id	442825256
		identifier	"L:66556"
	]
	node [
		id	728286570
		identifier	"L:269870"
	]
	node [
		id	702212665
		identifier	"L:192159"
	]
	node [
		id	439223489
		identifier	"L:29875"
	]
	node [
		id	782620556
		identifier	"L:434377"
	]
	node [
		id	724409967
		identifier	"L:223499"
	]
	node [
		id	439135042
		identifier	"L:26961"
	]
	node [
		id	728255734
		identifier	"L:268749"
	]
	node [
		id	439135046
		identifier	"L:26965"
	]
	node [
		id	702212663
		identifier	"L:192157"
	]
	node [
		id	702212662
		identifier	"L:192156"
	]
	node [
		id	842680045
		identifier	"L:665433"
	]
	node [
		id	702212687
		identifier	"L:192160"
	]
	node [
		id	439223487
		identifier	"L:29873"
	]
	node [
		id	439223485
		identifier	"L:29871"
	]
	node [
		id	442825287
		identifier	"L:66566"
	]
	node [
		id	694086285
		identifier	"L:108800"
	]
	node [
		id	439223457
		identifier	"L:29864"
	]
	node [
		id	724496328
		identifier	"L:226154"
	]
	node [
		id	439223462
		identifier	"L:29869"
	]
	node [
		id	439186784
		identifier	"L:28114"
	]
	node [
		id	702212691
		identifier	"L:192164"
	]
	node [
		id	439135011
		identifier	"L:26951"
	]
	node [
		id	702212688
		identifier	"L:192161"
	]
	node [
		id	441779533
		identifier	"L:52206"
	]
	node [
		id	439186783
		identifier	"L:28113"
	]
	node [
		id	442825315
		identifier	"L:66573"
	]
	node [
		id	442825318
		identifier	"L:66576"
	]
	node [
		id	439223429
		identifier	"L:29857"
	]
	node [
		id	442825343
		identifier	"L:66580"
	]
	node [
		id	439223428
		identifier	"L:29856"
	]
	node [
		id	439223431
		identifier	"L:29859"
	]
	node [
		id	439134984
		identifier	"L:26945"
	]
	node [
		id	702212724
		identifier	"L:192176"
	]
	node [
		id	439134980
		identifier	"L:26941"
	]
	node [
		id	444491566
		identifier	"L:80334"
	]
	node [
		id	439134979
		identifier	"L:26940"
	]
	node [
		id	438060738
		identifier	"L:11792"
	]
	node [
		id	438060739
		identifier	"L:11793"
	]
	node [
		id	438060736
		identifier	"L:11790"
	]
	node [
		id	438060742
		identifier	"L:11796"
	]
	node [
		id	725362222
		identifier	"L:234366"
	]
	node [
		id	782589861
		identifier	"L:433292"
	]
	node [
		id	439134950
		identifier	"L:26932"
	]
	node [
		id	438060743
		identifier	"L:11797"
	]
	node [
		id	439134949
		identifier	"L:26931"
	]
	node [
		id	728286418
		identifier	"L:269823"
	]
	node [
		id	438060744
		identifier	"L:11798"
	]
	node [
		id	439134952
		identifier	"L:26934"
	]
	node [
		id	438060745
		identifier	"L:11799"
	]
	node [
		id	439134957
		identifier	"L:26939"
	]
	node [
		id	438233438
		identifier	"L:17101"
	]
	node [
		id	439134917
		identifier	"L:26920"
	]
	node [
		id	439134918
		identifier	"L:26921"
	]
	node [
		id	782589835
		identifier	"L:433287"
	]
	node [
		id	439134923
		identifier	"L:26926"
	]
	node [
		id	438233442
		identifier	"L:17105"
	]
	node [
		id	439134924
		identifier	"L:26927"
	]
	node [
		id	438233471
		identifier	"L:17113"
	]
	node [
		id	842766659
		identifier	"L:668173"
	]
	node [
		id	443663122
		identifier	"L:73914"
	]
	node [
		id	728286447
		identifier	"L:269831"
	]
	node [
		id	728255849
		identifier	"L:268780"
	]
	node [
		id	842714766
		identifier	"L:666974"
	]
	node [
		id	443663124
		identifier	"L:73916"
	]
	node [
		id	444526351
		identifier	"L:81897"
	]
	node [
		id	438060678
		identifier	"L:11774"
	]
	node [
		id	439134886
		identifier	"L:26910"
	]
	node [
		id	438060676
		identifier	"L:11772"
	]
	node [
		id	438060677
		identifier	"L:11773"
	]
	node [
		id	438060674
		identifier	"L:11770"
	]
	node [
		id	438060675
		identifier	"L:11771"
	]
	node [
		id	439134895
		identifier	"L:26919"
	]
	node [
		id	725240947
		identifier	"L:230103"
	]
	node [
		id	439134894
		identifier	"L:26918"
	]
	node [
		id	438060682
		identifier	"L:11778"
	]
	node [
		id	439134890
		identifier	"L:26914"
	]
	node [
		id	438060680
		identifier	"L:11776"
	]
	node [
		id	-1338820604
		identifier	"L:100504912"
	]
	node [
		id	443663216
		identifier	"L:73945"
	]
	node [
		id	728255758
		identifier	"L:268752"
	]
	node [
		id	444526352
		identifier	"L:81898"
	]
	node [
		id	839820204
		identifier	"L:632465"
	]
	node [
		id	438060708
		identifier	"L:11783"
	]
	node [
		id	438060709
		identifier	"L:11784"
	]
	node [
		id	438060710
		identifier	"L:11785"
	]
	node [
		id	697543040
		identifier	"L:140917"
	]
	node [
		id	438060706
		identifier	"L:11781"
	]
	node [
		id	439134860
		identifier	"L:26905"
	]
	node [
		id	439134863
		identifier	"L:26908"
	]
	node [
		id	438060712
		identifier	"L:11787"
	]
	node [
		id	694086443
		identifier	"L:108853"
	]
	node [
		id	438060714
		identifier	"L:11789"
	]
	node [
		id	439134859
		identifier	"L:26904"
	]
	node [
		id	439134858
		identifier	"L:26903"
	]
	node [
		id	439134864
		identifier	"L:26909"
	]
	node [
		id	443663186
		identifier	"L:73936"
	]
	node [
		id	439879760
		identifier	"L:30946"
	]
	node [
		id	725241012
		identifier	"L:230126"
	]
	node [
		id	439879762
		identifier	"L:30948"
	]
	node [
		id	438060616
		identifier	"L:11754"
	]
	node [
		id	438233536
		identifier	"L:17136"
	]
	node [
		id	438060620
		identifier	"L:11758"
	]
	node [
		id	438147078
		identifier	"L:14447"
	]
	node [
		id	839789263
		identifier	"L:631302"
	]
	node [
		id	438060612
		identifier	"L:11750"
	]
	node [
		id	438147102
		identifier	"L:14450"
	]
	node [
		id	438147103
		identifier	"L:14451"
	]
	node [
		id	442790539
		identifier	"L:65019"
	]
	node [
		id	439879756
		identifier	"L:30942"
	]
	node [
		id	439879759
		identifier	"L:30945"
	]
	node [
		id	438233562
		identifier	"L:17141"
	]
	node [
		id	438060649
		identifier	"L:11766"
	]
	node [
		id	439879794
		identifier	"L:30959"
	]
	node [
		id	438060648
		identifier	"L:11765"
	]
	node [
		id	439879792
		identifier	"L:30957"
	]
	node [
		id	438060650
		identifier	"L:11767"
	]
	node [
		id	438060652
		identifier	"L:11769"
	]
	node [
		id	438147108
		identifier	"L:14456"
	]
	node [
		id	438147111
		identifier	"L:14459"
	]
	node [
		id	725362314
		identifier	"L:234395"
	]
	node [
		id	725240984
		identifier	"L:230119"
	]
	node [
		id	438060647
		identifier	"L:11764"
	]
	node [
		id	438147133
		identifier	"L:14460"
	]
	node [
		id	438147134
		identifier	"L:14461"
	]
	node [
		id	438147135
		identifier	"L:14462"
	]
	node [
		id	812200192
		identifier	"L:545091"
	]
	node [
		id	-1338820380
		identifier	"L:100504989"
	]
	node [
		id	439879787
		identifier	"L:30952"
	]
	node [
		id	439879786
		identifier	"L:30951"
	]
	node [
		id	441814403
		identifier	"L:53791"
	]
	node [
		id	439879790
		identifier	"L:30955"
	]
	node [
		id	442790561
		identifier	"L:65020"
	]
	node [
		id	439879789
		identifier	"L:30954"
	]
	node [
		id	438233593
		identifier	"L:17151"
	]
	node [
		id	438233592
		identifier	"L:17150"
	]
	node [
		id	439879788
		identifier	"L:30953"
	]
	node [
		id	439879700
		identifier	"L:30928"
	]
	node [
		id	693875859
		identifier	"L:101612"
	]
	node [
		id	438060557
		identifier	"L:11737"
	]
	node [
		id	725271922
		identifier	"L:231279"
	]
	node [
		id	438060555
		identifier	"L:11735"
	]
	node [
		id	439879696
		identifier	"L:30924"
	]
	node [
		id	438233476
		identifier	"L:17118"
	]
	node [
		id	438233477
		identifier	"L:17119"
	]
	node [
		id	438060553
		identifier	"L:11733"
	]
	node [
		id	439879698
		identifier	"L:30926"
	]
	node [
		id	438060552
		identifier	"L:11732"
	]
	node [
		id	438147138
		identifier	"L:14465"
	]
	node [
		id	438147137
		identifier	"L:14464"
	]
	node [
		id	438147136
		identifier	"L:14463"
	]
	node [
		id	438147142
		identifier	"L:14469"
	]
	node [
		id	438147141
		identifier	"L:14468"
	]
	node [
		id	726228108
		identifier	"L:242570"
	]
	node [
		id	445684287
		identifier	"L:99470"
	]
	node [
		id	438147166
		identifier	"L:14472"
	]
	node [
		id	438147167
		identifier	"L:14473"
	]
	node [
		id	438147164
		identifier	"L:14470"
	]
	node [
		id	438233499
		identifier	"L:17120"
	]
	node [
		id	439879695
		identifier	"L:30923"
	]
	node [
		id	438233501
		identifier	"L:17122"
	]
	node [
		id	-1338820473
		identifier	"L:100504959"
	]
	node [
		id	438233500
		identifier	"L:17121"
	]
	node [
		id	438233502
		identifier	"L:17123"
	]
	node [
		id	438233506
		identifier	"L:17127"
	]
	node [
		id	438233507
		identifier	"L:17128"
	]
	node [
		id	438060588
		identifier	"L:11747"
	]
	node [
		id	439879732
		identifier	"L:30939"
	]
	node [
		id	438233504
		identifier	"L:17125"
	]
	node [
		id	438233505
		identifier	"L:17126"
	]
	node [
		id	438233508
		identifier	"L:17129"
	]
	node [
		id	438233531
		identifier	"L:17131"
	]
	node [
		id	438233530
		identifier	"L:17130"
	]
	node [
		id	438233535
		identifier	"L:17135"
	]
	node [
		id	439879723
		identifier	"L:30930"
	]
	node [
		id	438233534
		identifier	"L:17134"
	]
	node [
		id	438233533
		identifier	"L:17133"
	]
	node [
		id	438233532
		identifier	"L:17132"
	]
	node [
		id	438149119
		identifier	"L:14682"
	]
	node [
		id	438149118
		identifier	"L:14681"
	]
	node [
		id	438149117
		identifier	"L:14680"
	]
	node [
		id	438234686
		identifier	"L:17299"
	]
	node [
		id	723541904
		identifier	"L:215008"
	]
	node [
		id	438234680
		identifier	"L:17293"
	]
	node [
		id	438234681
		identifier	"L:17294"
	]
	node [
		id	438269119
		identifier	"L:18741"
	]
	node [
		id	438234682
		identifier	"L:17295"
	]
	node [
		id	442852964
		identifier	"L:67300"
	]
	node [
		id	438269118
		identifier	"L:18740"
	]
	node [
		id	443602767
		identifier	"L:71876"
	]
	node [
		id	438149092
		identifier	"L:14676"
	]
	node [
		id	693931758
		identifier	"L:103268"
	]
	node [
		id	438149093
		identifier	"L:14677"
	]
	node [
		id	722684908
		identifier	"L:207777"
	]
	node [
		id	438234647
		identifier	"L:17281"
	]
	node [
		id	443571954
		identifier	"L:70757"
	]
	node [
		id	438234655
		identifier	"L:17289"
	]
	node [
		id	438234652
		identifier	"L:17286"
	]
	node [
		id	438234653
		identifier	"L:17287"
	]
	node [
		id	438234651
		identifier	"L:17285"
	]
	node [
		id	438234649
		identifier	"L:17283"
	]
	node [
		id	443602797
		identifier	"L:71885"
	]
	node [
		id	728014399
		identifier	"L:260409"
	]
	node [
		id	445533415
		identifier	"L:94275"
	]
	node [
		id	443602795
		identifier	"L:71883"
	]
	node [
		id	438149059
		identifier	"L:14664"
	]
	node [
		id	443571860
		identifier	"L:70726"
	]
	node [
		id	443571863
		identifier	"L:70729"
	]
	node [
		id	438269181
		identifier	"L:18761"
	]
	node [
		id	438269180
		identifier	"L:18760"
	]
	node [
		id	438269183
		identifier	"L:18763"
	]
	node [
		id	779908429
		identifier	"L:406218"
	]
	node [
		id	438269182
		identifier	"L:18762"
	]
	node [
		id	438059505
		identifier	"L:11609"
	]
	node [
		id	445533323
		identifier	"L:94246"
	]
	node [
		id	438059502
		identifier	"L:11606"
	]
	node [
		id	445533322
		identifier	"L:94245"
	]
	node [
		id	438059503
		identifier	"L:11607"
	]
	node [
		id	445533321
		identifier	"L:94244"
	]
	node [
		id	723602634
		identifier	"L:217169"
	]
	node [
		id	438059500
		identifier	"L:11604"
	]
	node [
		id	438149032
		identifier	"L:14658"
	]
	node [
		id	438269158
		identifier	"L:18759"
	]
	node [
		id	438059501
		identifier	"L:11605"
	]
	node [
		id	438269152
		identifier	"L:18753"
	]
	node [
		id	438269153
		identifier	"L:18754"
	]
	node [
		id	438059499
		identifier	"L:11603"
	]
	node [
		id	438059496
		identifier	"L:11600"
	]
	node [
		id	438059497
		identifier	"L:11601"
	]
	node [
		id	723633474
		identifier	"L:218294"
	]
	node [
		id	697602832
		identifier	"L:142980"
	]
	node [
		id	723602631
		identifier	"L:217166"
	]
	node [
		id	443602739
		identifier	"L:71869"
	]
	node [
		id	842678314
		identifier	"L:665298"
	]
	node [
		id	443571892
		identifier	"L:70737"
	]
	node [
		id	438269151
		identifier	"L:18752"
	]
	node [
		id	438269150
		identifier	"L:18751"
	]
	node [
		id	438269149
		identifier	"L:18750"
	]
	node [
		id	-1338858045
		identifier	"L:100503129"
	]
	node [
		id	438269125
		identifier	"L:18747"
	]
	node [
		id	728014455
		identifier	"L:260423"
	]
	node [
		id	438269120
		identifier	"L:18742"
	]
	node [
		id	870270450
		identifier	"L:751865"
	]
	node [
		id	438148998
		identifier	"L:14645"
	]
	node [
		id	438980230
		identifier	"L:21333"
	]
	node [
		id	723602448
		identifier	"L:217109"
	]
	node [
		id	438980236
		identifier	"L:21339"
	]
	node [
		id	725361104
		identifier	"L:234214"
	]
	node [
		id	438980233
		identifier	"L:21336"
	]
	node [
		id	438980232
		identifier	"L:21335"
	]
	node [
		id	725361109
		identifier	"L:234219"
	]
	node [
		id	438148966
		identifier	"L:14634"
	]
	node [
		id	438148965
		identifier	"L:14633"
	]
	node [
		id	438148964
		identifier	"L:14632"
	]
	node [
		id	438148962
		identifier	"L:14630"
	]
	node [
		id	445533258
		identifier	"L:94223"
	]
	node [
		id	445533259
		identifier	"L:94224"
	]
	node [
		id	445533256
		identifier	"L:94221"
	]
	node [
		id	445533257
		identifier	"L:94222"
	]
	node [
		id	438980263
		identifier	"L:21345"
	]
	node [
		id	724444308
		identifier	"L:224912"
	]
	node [
		id	438980261
		identifier	"L:21343"
	]
	node [
		id	442853059
		identifier	"L:67332"
	]
	node [
		id	438980259
		identifier	"L:21341"
	]
	node [
		id	442853061
		identifier	"L:67334"
	]
	node [
		id	438980258
		identifier	"L:21340"
	]
	node [
		id	442853064
		identifier	"L:67337"
	]
	node [
		id	438980267
		identifier	"L:21349"
	]
	node [
		id	693931598
		identifier	"L:103213"
	]
	node [
		id	445533286
		identifier	"L:94230"
	]
	node [
		id	438148934
		identifier	"L:14623"
	]
	node [
		id	753219724
		identifier	"L:329679"
	]
	node [
		id	438148940
		identifier	"L:14629"
	]
	node [
		id	445533288
		identifier	"L:94232"
	]
	node [
		id	438980289
		identifier	"L:21350"
	]
	node [
		id	441934283
		identifier	"L:57814"
	]
	node [
		id	438980293
		identifier	"L:21354"
	]
	node [
		id	438980292
		identifier	"L:21353"
	]
	node [
		id	438980295
		identifier	"L:21356"
	]
	node [
		id	438980294
		identifier	"L:21355"
	]
	node [
		id	438980296
		identifier	"L:21357"
	]
	node [
		id	441934279
		identifier	"L:57810"
	]
	node [
		id	443602826
		identifier	"L:71893"
	]
	node [
		id	438269032
		identifier	"L:18717"
	]
	node [
		id	438148907
		identifier	"L:14617"
	]
	node [
		id	723602505
		identifier	"L:217124"
	]
	node [
		id	438269031
		identifier	"L:18716"
	]
	node [
		id	438148905
		identifier	"L:14615"
	]
	node [
		id	438269030
		identifier	"L:18715"
	]
	node [
		id	438269025
		identifier	"L:18710"
	]
	node [
		id	723602508
		identifier	"L:217127"
	]
	node [
		id	443602823
		identifier	"L:71890"
	]
	node [
		id	438269027
		identifier	"L:18712"
	]
	node [
		id	438148909
		identifier	"L:14619"
	]
	node [
		id	438269026
		identifier	"L:18711"
	]
	node [
		id	843572781
		identifier	"L:674321"
	]
	node [
		id	438980327
		identifier	"L:21367"
	]
	node [
		id	442913671
		identifier	"L:69459"
	]
	node [
		id	442913669
		identifier	"L:69457"
	]
	node [
		id	438269003
		identifier	"L:18709"
	]
	node [
		id	438148869
		identifier	"L:14600"
	]
	node [
		id	438269002
		identifier	"L:18708"
	]
	node [
		id	438148870
		identifier	"L:14601"
	]
	node [
		id	438269000
		identifier	"L:18706"
	]
	node [
		id	438148872
		identifier	"L:14603"
	]
	node [
		id	445533226
		identifier	"L:94212"
	]
	node [
		id	438268997
		identifier	"L:18703"
	]
	node [
		id	438148874
		identifier	"L:14605"
	]
	node [
		id	438148876
		identifier	"L:14607"
	]
	node [
		id	438268994
		identifier	"L:18700"
	]
	node [
		id	445533231
		identifier	"L:94217"
	]
	node [
		id	438148878
		identifier	"L:14609"
	]
	node [
		id	753130165
		identifier	"L:326619"
	]
	node [
		id	442826220
		identifier	"L:66659"
	]
	node [
		id	442826217
		identifier	"L:66656"
	]
	node [
		id	439010955
		identifier	"L:22427"
	]
	node [
		id	439010949
		identifier	"L:22421"
	]
	node [
		id	442853216
		identifier	"L:67384"
	]
	node [
		id	439010948
		identifier	"L:22420"
	]
	node [
		id	442826215
		identifier	"L:66654"
	]
	node [
		id	439010951
		identifier	"L:22423"
	]
	node [
		id	438980356
		identifier	"L:21375"
	]
	node [
		id	439010950
		identifier	"L:22422"
	]
	node [
		id	442826214
		identifier	"L:66653"
	]
	node [
		id	438980355
		identifier	"L:21374"
	]
	node [
		id	438980352
		identifier	"L:21371"
	]
	node [
		id	442853215
		identifier	"L:67383"
	]
	node [
		id	723633194
		identifier	"L:218203"
	]
	node [
		id	442853213
		identifier	"L:67381"
	]
	node [
		id	724529871
		identifier	"L:227525"
	]
	node [
		id	725448621
		identifier	"L:237038"
	]
	node [
		id	442826188
		identifier	"L:66648"
	]
	node [
		id	443602549
		identifier	"L:71805"
	]
	node [
		id	442826187
		identifier	"L:66647"
	]
	node [
		id	442826185
		identifier	"L:66645"
	]
	node [
		id	439010985
		identifier	"L:22436"
	]
	node [
		id	693966169
		identifier	"L:104709"
	]
	node [
		id	438980388
		identifier	"L:21386"
	]
	node [
		id	438980389
		identifier	"L:21387"
	]
	node [
		id	439010982
		identifier	"L:22433"
	]
	node [
		id	442826182
		identifier	"L:66642"
	]
	node [
		id	438980390
		identifier	"L:21388"
	]
	node [
		id	438980391
		identifier	"L:21389"
	]
	node [
		id	439010980
		identifier	"L:22431"
	]
	node [
		id	442853185
		identifier	"L:67374"
	]
	node [
		id	442853190
		identifier	"L:67379"
	]
	node [
		id	438980386
		identifier	"L:21384"
	]
	node [
		id	438980387
		identifier	"L:21385"
	]
	node [
		id	442853189
		identifier	"L:67378"
	]
	node [
		id	442853182
		identifier	"L:67371"
	]
	node [
		id	782618632
		identifier	"L:434175"
	]
	node [
		id	702213561
		identifier	"L:192236"
	]
	node [
		id	782618629
		identifier	"L:434172"
	]
	node [
		id	702213557
		identifier	"L:192232"
	]
	node [
		id	723633222
		identifier	"L:218210"
	]
	node [
		id	442826153
		identifier	"L:66634"
	]
	node [
		id	442826156
		identifier	"L:66637"
	]
	node [
		id	442887846
		identifier	"L:68897"
	]
	node [
		id	438980416
		identifier	"L:21393"
	]
	node [
		id	438980422
		identifier	"L:21399"
	]
	node [
		id	839905797
		identifier	"L:635087"
	]
	node [
		id	442826123
		identifier	"L:66625"
	]
	node [
		id	753130189
		identifier	"L:326622"
	]
	node [
		id	753130190
		identifier	"L:326623"
	]
	node [
		id	753130187
		identifier	"L:326620"
	]
	node [
		id	694885036
		identifier	"L:114255"
	]
	node [
		id	438114278
		identifier	"L:13105"
	]
	node [
		id	438114279
		identifier	"L:13106"
	]
	node [
		id	722715631
		identifier	"L:208869"
	]
	node [
		id	840685906
		identifier	"L:640611"
	]
	node [
		id	438269219
		identifier	"L:18778"
	]
	node [
		id	694884947
		identifier	"L:114229"
	]
	node [
		id	441778755
		identifier	"L:52163"
	]
	node [
		id	442887783
		identifier	"L:68876"
	]
	node [
		id	438269245
		identifier	"L:18783"
	]
	node [
		id	442887786
		identifier	"L:68879"
	]
	node [
		id	439186012
		identifier	"L:28077"
	]
	node [
		id	442887784
		identifier	"L:68877"
	]
	node [
		id	443602641
		identifier	"L:71834"
	]
	node [
		id	443602640
		identifier	"L:71833"
	]
	node [
		id	443572078
		identifier	"L:70797"
	]
	node [
		id	438269184
		identifier	"L:18764"
	]
	node [
		id	443572071
		identifier	"L:70790"
	]
	node [
		id	438269211
		identifier	"L:18770"
	]
	node [
		id	439186036
		identifier	"L:28080"
	]
	node [
		id	438269212
		identifier	"L:18771"
	]
	node [
		id	438269213
		identifier	"L:18772"
	]
	node [
		id	439186044
		identifier	"L:28088"
	]
	node [
		id	442826059
		identifier	"L:66603"
	]
	node [
		id	443602674
		identifier	"L:71846"
	]
	node [
		id	439186040
		identifier	"L:28084"
	]
	node [
		id	722715566
		identifier	"L:208846"
	]
	node [
		id	443602575
		identifier	"L:71810"
	]
	node [
		id	443602584
		identifier	"L:71819"
	]
	node [
		id	779943240
		identifier	"L:407786"
	]
	node [
		id	439010887
		identifier	"L:22401"
	]
	node [
		id	439010888
		identifier	"L:22402"
	]
	node [
		id	443571987
		identifier	"L:70769"
	]
	node [
		id	439010890
		identifier	"L:22404"
	]
	node [
		id	443571985
		identifier	"L:70767"
	]
	node [
		id	439010894
		identifier	"L:22408"
	]
	node [
		id	439010895
		identifier	"L:22409"
	]
	node [
		id	439223273
		identifier	"L:29806"
	]
	node [
		id	443572011
		identifier	"L:70772"
	]
	node [
		id	693966223
		identifier	"L:104721"
	]
	node [
		id	439223275
		identifier	"L:29808"
	]
	node [
		id	722715535
		identifier	"L:208836"
	]
	node [
		id	838926504
		identifier	"L:623474"
	]
	node [
		id	438269249
		identifier	"L:18787"
	]
	node [
		id	438269248
		identifier	"L:18786"
	]
	node [
		id	438269251
		identifier	"L:18789"
	]
	node [
		id	438269250
		identifier	"L:18788"
	]
	node [
		id	438269276
		identifier	"L:18793"
	]
	node [
		id	439010918
		identifier	"L:22411"
	]
	node [
		id	441778721
		identifier	"L:52150"
	]
	node [
		id	442853251
		identifier	"L:67398"
	]
	node [
		id	439010919
		identifier	"L:22412"
	]
	node [
		id	442853250
		identifier	"L:67397"
	]
	node [
		id	438269274
		identifier	"L:18791"
	]
	node [
		id	438269275
		identifier	"L:18792"
	]
	node [
		id	439010917
		identifier	"L:22410"
	]
	node [
		id	439010922
		identifier	"L:22415"
	]
	node [
		id	439010923
		identifier	"L:22416"
	]
	node [
		id	443602610
		identifier	"L:71824"
	]
	node [
		id	439010920
		identifier	"L:22413"
	]
	node [
		id	443572018
		identifier	"L:70779"
	]
	node [
		id	443602615
		identifier	"L:71829"
	]
	node [
		id	443602614
		identifier	"L:71828"
	]
	node [
		id	442887689
		identifier	"L:68845"
	]
	node [
		id	439010924
		identifier	"L:22417"
	]
	node [
		id	439010925
		identifier	"L:22418"
	]
	node [
		id	442887630
		identifier	"L:68828"
	]
	node [
		id	438956205
		identifier	"L:20933"
	]
	node [
		id	782619501
		identifier	"L:434246"
	]
	node [
		id	694052748
		identifier	"L:107435"
	]
	node [
		id	438113352
		identifier	"L:13019"
	]
	node [
		id	438113345
		identifier	"L:13012"
	]
	node [
		id	438113351
		identifier	"L:13018"
	]
	node [
		id	438113350
		identifier	"L:13017"
	]
	node [
		id	438113349
		identifier	"L:13016"
	]
	node [
		id	439185881
		identifier	"L:28030"
	]
	node [
		id	439185886
		identifier	"L:28035"
	]
	node [
		id	438113405
		identifier	"L:13030"
	]
	node [
		id	444525107
		identifier	"L:81703"
	]
	node [
		id	438956173
		identifier	"L:20922"
	]
	node [
		id	438956175
		identifier	"L:20924"
	]
	node [
		id	694052783
		identifier	"L:107449"
	]
	node [
		id	438956177
		identifier	"L:20926"
	]
	node [
		id	438956178
		identifier	"L:20927"
	]
	node [
		id	693874992
		identifier	"L:101543"
	]
	node [
		id	438113380
		identifier	"L:13026"
	]
	node [
		id	443633584
		identifier	"L:72999"
	]
	node [
		id	442887562
		identifier	"L:68802"
	]
	node [
		id	728285644
		identifier	"L:269784"
	]
	node [
		id	441778605
		identifier	"L:52118"
	]
	node [
		id	438956271
		identifier	"L:20957"
	]
	node [
		id	438956269
		identifier	"L:20955"
	]
	node [
		id	694087255
		identifier	"L:108909"
	]
	node [
		id	694087253
		identifier	"L:108907"
	]
	node [
		id	439185828
		identifier	"L:28019"
	]
	node [
		id	443633578
		identifier	"L:72993"
	]
	node [
		id	438113343
		identifier	"L:13010"
	]
	node [
		id	442887596
		identifier	"L:68815"
	]
	node [
		id	439185819
		identifier	"L:28010"
	]
	node [
		id	442887599
		identifier	"L:68818"
	]
	node [
		id	693875059
		identifier	"L:101568"
	]
	node [
		id	438113321
		identifier	"L:13009"
	]
	node [
		id	438956240
		identifier	"L:20947"
	]
	node [
		id	438113316
		identifier	"L:13004"
	]
	node [
		id	438113318
		identifier	"L:13006"
	]
	node [
		id	443633545
		identifier	"L:72981"
	]
	node [
		id	438113313
		identifier	"L:13001"
	]
	node [
		id	438113312
		identifier	"L:13000"
	]
	node [
		id	723571783
		identifier	"L:216033"
	]
	node [
		id	438113315
		identifier	"L:13003"
	]
	node [
		id	442826306
		identifier	"L:66682"
	]
	node [
		id	441813228
		identifier	"L:53624"
	]
	node [
		id	441813230
		identifier	"L:53626"
	]
	node [
		id	441813231
		identifier	"L:53627"
	]
	node [
		id	439185788
		identifier	"L:28000"
	]
	node [
		id	441813225
		identifier	"L:53621"
	]
	node [
		id	441813227
		identifier	"L:53623"
	]
	node [
		id	438113474
		identifier	"L:13057"
	]
	node [
		id	438059780
		identifier	"L:11695"
	]
	node [
		id	438113475
		identifier	"L:13058"
	]
	node [
		id	438059783
		identifier	"L:11698"
	]
	node [
		id	702213715
		identifier	"L:192285"
	]
	node [
		id	438059777
		identifier	"L:11692"
	]
	node [
		id	445650593
		identifier	"L:98053"
	]
	node [
		id	438059779
		identifier	"L:11694"
	]
	node [
		id	438059784
		identifier	"L:11699"
	]
	node [
		id	442826339
		identifier	"L:66694"
	]
	node [
		id	725240271
		identifier	"L:230099"
	]
	node [
		id	438113529
		identifier	"L:13070"
	]
	node [
		id	441813197
		identifier	"L:53614"
	]
	node [
		id	702213743
		identifier	"L:192292"
	]
	node [
		id	441813194
		identifier	"L:53611"
	]
	node [
		id	438113533
		identifier	"L:13074"
	]
	node [
		id	441813195
		identifier	"L:53612"
	]
	node [
		id	842767502
		identifier	"L:668239"
	]
	node [
		id	438113535
		identifier	"L:13076"
	]
	node [
		id	438113534
		identifier	"L:13075"
	]
	node [
		id	441813193
		identifier	"L:53610"
	]
	node [
		id	445510346
		identifier	"L:93970"
	]
	node [
		id	443633484
		identifier	"L:72962"
	]
	node [
		id	724495333
		identifier	"L:226041"
	]
	node [
		id	441813201
		identifier	"L:53618"
	]
	node [
		id	438956143
		identifier	"L:20913"
	]
	node [
		id	442826245
		identifier	"L:66663"
	]
	node [
		id	438956140
		identifier	"L:20910"
	]
	node [
		id	438956141
		identifier	"L:20911"
	]
	node [
		id	693875146
		identifier	"L:101592"
	]
	node [
		id	442826243
		identifier	"L:66661"
	]
	node [
		id	438113439
		identifier	"L:13043"
	]
	node [
		id	445510324
		identifier	"L:93969"
	]
	node [
		id	728196268
		identifier	"L:266781"
	]
	node [
		id	438113436
		identifier	"L:13040"
	]
	node [
		id	441813165
		identifier	"L:53603"
	]
	node [
		id	445510321
		identifier	"L:93966"
	]
	node [
		id	441813166
		identifier	"L:53604"
	]
	node [
		id	441813169
		identifier	"L:53607"
	]
	node [
		id	438113414
		identifier	"L:13039"
	]
	node [
		id	441813171
		identifier	"L:53609"
	]
	node [
		id	438113413
		identifier	"L:13038"
	]
	node [
		id	441813170
		identifier	"L:53608"
	]
	node [
		id	438113410
		identifier	"L:13035"
	]
	node [
		id	445510315
		identifier	"L:93960"
	]
	node [
		id	438113408
		identifier	"L:13033"
	]
	node [
		id	438113409
		identifier	"L:13034"
	]
	node [
		id	438956147
		identifier	"L:20917"
	]
	node [
		id	438956146
		identifier	"L:20916"
	]
	node [
		id	694087373
		identifier	"L:108943"
	]
	node [
		id	438956110
		identifier	"L:20901"
	]
	node [
		id	725240203
		identifier	"L:230073"
	]
	node [
		id	442826274
		identifier	"L:66671"
	]
	node [
		id	438113469
		identifier	"L:13052"
	]
	node [
		id	443633426
		identifier	"L:72946"
	]
	node [
		id	438113468
		identifier	"L:13051"
	]
	node [
		id	442826282
		identifier	"L:66679"
	]
	node [
		id	723571935
		identifier	"L:216080"
	]
	node [
		id	443633429
		identifier	"L:72949"
	]
	node [
		id	438113442
		identifier	"L:13046"
	]
	node [
		id	438113443
		identifier	"L:13047"
	]
	node [
		id	724495276
		identifier	"L:226026"
	]
	node [
		id	438956117
		identifier	"L:20908"
	]
	node [
		id	438956116
		identifier	"L:20907"
	]
	node [
		id	438956118
		identifier	"L:20909"
	]
	node [
		id	694087407
		identifier	"L:108956"
	]
	node [
		id	694087432
		identifier	"L:108960"
	]
	node [
		id	438059658
		identifier	"L:11657"
	]
	node [
		id	438059659
		identifier	"L:11658"
	]
	node [
		id	445534190
		identifier	"L:94315"
	]
	node [
		id	726226969
		identifier	"L:242418"
	]
	node [
		id	725361262
		identifier	"L:234267"
	]
	node [
		id	438059652
		identifier	"L:11651"
	]
	node [
		id	438059653
		identifier	"L:11652"
	]
	node [
		id	443633394
		identifier	"L:72935"
	]
	node [
		id	723457398
		identifier	"L:212528"
	]
	node [
		id	442791492
		identifier	"L:65111"
	]
	node [
		id	438234399
		identifier	"L:17201"
	]
	node [
		id	442791495
		identifier	"L:65114"
	]
	node [
		id	438234400
		identifier	"L:17202"
	]
	node [
		id	438059688
		identifier	"L:11666"
	]
	node [
		id	438234405
		identifier	"L:17207"
	]
	node [
		id	438059691
		identifier	"L:11669"
	]
	node [
		id	726226997
		identifier	"L:242425"
	]
	node [
		id	-1479113020
		identifier	"L:100037258"
	]
	node [
		id	443633365
		identifier	"L:72927"
	]
	node [
		id	723457363
		identifier	"L:212514"
	]
	node [
		id	438234429
		identifier	"L:17210"
	]
	node [
		id	693844396
		identifier	"L:100494"
	]
	node [
		id	438234437
		identifier	"L:17218"
	]
	node [
		id	438234436
		identifier	"L:17217"
	]
	node [
		id	438059720
		identifier	"L:11677"
	]
	node [
		id	723603439
		identifier	"L:217218"
	]
	node [
		id	438234438
		identifier	"L:17219"
	]
	node [
		id	723603433
		identifier	"L:217212"
	]
	node [
		id	438234435
		identifier	"L:17216"
	]
	node [
		id	694087503
		identifier	"L:108989"
	]
	node [
		id	438234434
		identifier	"L:17215"
	]
	node [
		id	438113537
		identifier	"L:13078"
	]
	node [
		id	438113536
		identifier	"L:13077"
	]
	node [
		id	728254801
		identifier	"L:268656"
	]
	node [
		id	438113538
		identifier	"L:13079"
	]
	node [
		id	728285394
		identifier	"L:269702"
	]
	node [
		id	444525392
		identifier	"L:81799"
	]
	node [
		id	438113567
		identifier	"L:13087"
	]
	node [
		id	842679081
		identifier	"L:665330"
	]
	node [
		id	723457336
		identifier	"L:212508"
	]
	node [
		id	438113562
		identifier	"L:13082"
	]
	node [
		id	438234460
		identifier	"L:17220"
	]
	node [
		id	438234461
		identifier	"L:17221"
	]
	node [
		id	438234462
		identifier	"L:17222"
	]
	node [
		id	438234469
		identifier	"L:17229"
	]
	node [
		id	438234468
		identifier	"L:17228"
	]
	node [
		id	438234467
		identifier	"L:17227"
	]
	node [
		id	438234465
		identifier	"L:17225"
	]
	node [
		id	438059746
		identifier	"L:11682"
	]
	node [
		id	438113568
		identifier	"L:13088"
	]
	node [
		id	443633296
		identifier	"L:72900"
	]
	node [
		id	442912800
		identifier	"L:69386"
	]
	node [
		id	442791466
		identifier	"L:65106"
	]
	node [
		id	442791467
		identifier	"L:65107"
	]
	node [
		id	438059775
		identifier	"L:11690"
	]
	node [
		id	442791462
		identifier	"L:65102"
	]
	node [
		id	438148163
		identifier	"L:14587"
	]
	node [
		id	438059527
		identifier	"L:11610"
	]
	node [
		id	438148162
		identifier	"L:14586"
	]
	node [
		id	438148161
		identifier	"L:14585"
	]
	node [
		id	438059531
		identifier	"L:11614"
	]
	node [
		id	725240052
		identifier	"L:230027"
	]
	node [
		id	438059528
		identifier	"L:11611"
	]
	node [
		id	438234522
		identifier	"L:17240"
	]
	node [
		id	438956333
		identifier	"L:20977"
	]
	node [
		id	438234524
		identifier	"L:17242"
	]
	node [
		id	438956335
		identifier	"L:20979"
	]
	node [
		id	438956326
		identifier	"L:20970"
	]
	node [
		id	438956327
		identifier	"L:20971"
	]
	node [
		id	438148192
		identifier	"L:14595"
	]
	node [
		id	-1338857930
		identifier	"L:100503160"
	]
	node [
		id	-1338857929
		identifier	"L:100503161"
	]
	node [
		id	726227122
		identifier	"L:242466"
	]
	node [
		id	438234530
		identifier	"L:17248"
	]
	node [
		id	438234528
		identifier	"L:17246"
	]
	node [
		id	438956304
		identifier	"L:20969"
	]
	node [
		id	438059566
		identifier	"L:11628"
	]
	node [
		id	438059560
		identifier	"L:11622"
	]
	node [
		id	438059563
		identifier	"L:11625"
	]
	node [
		id	-1338857926
		identifier	"L:100503164"
	]
	node [
		id	438059562
		identifier	"L:11624"
	]
	node [
		id	438956298
		identifier	"L:20963"
	]
	node [
		id	438956299
		identifier	"L:20964"
	]
	node [
		id	438234553
		identifier	"L:17250"
	]
	node [
		id	438956297
		identifier	"L:20962"
	]
	node [
		id	438956300
		identifier	"L:20965"
	]
	node [
		id	438234557
		identifier	"L:17254"
	]
	node [
		id	441934470
		identifier	"L:57875"
	]
	node [
		id	438148103
		identifier	"L:14569"
	]
	node [
		id	438148101
		identifier	"L:14567"
	]
	node [
		id	438148100
		identifier	"L:14566"
	]
	node [
		id	438059591
		identifier	"L:11632"
	]
	node [
		id	438148097
		identifier	"L:14563"
	]
	node [
		id	722683916
		identifier	"L:207667"
	]
	node [
		id	438059593
		identifier	"L:11634"
	]
	node [
		id	438234560
		identifier	"L:17257"
	]
	node [
		id	438234561
		identifier	"L:17258"
	]
	node [
		id	723457453
		identifier	"L:212541"
	]
	node [
		id	438234562
		identifier	"L:17259"
	]
	node [
		id	725270828
		identifier	"L:231130"
	]
	node [
		id	438234585
		identifier	"L:17261"
	]
	node [
		id	438234584
		identifier	"L:17260"
	]
	node [
		id	438956395
		identifier	"L:20997"
	]
	node [
		id	438148126
		identifier	"L:14571"
	]
	node [
		id	728254926
		identifier	"L:268697"
	]
	node [
		id	438148134
		identifier	"L:14579"
	]
	node [
		id	438059621
		identifier	"L:11641"
	]
	node [
		id	-1338857868
		identifier	"L:100503180"
	]
	node [
		id	438059620
		identifier	"L:11640"
	]
	node [
		id	438148128
		identifier	"L:14573"
	]
	node [
		id	438059623
		identifier	"L:11643"
	]
	node [
		id	438059622
		identifier	"L:11642"
	]
	node [
		id	438234592
		identifier	"L:17268"
	]
	node [
		id	725270800
		identifier	"L:231123"
	]
	node [
		id	438234619
		identifier	"L:17274"
	]
	node [
		id	438148156
		identifier	"L:14580"
	]
	node [
		id	438148158
		identifier	"L:14582"
	]
	node [
		id	438956357
		identifier	"L:20980"
	]
	node [
		id	438062446
		identifier	"L:11925"
	]
	node [
		id	438062445
		identifier	"L:11924"
	]
	node [
		id	438062444
		identifier	"L:11923"
	]
	node [
		id	438062442
		identifier	"L:11921"
	]
	node [
		id	438270048
		identifier	"L:18830"
	]
	node [
		id	725480390
		identifier	"L:238252"
	]
	node [
		id	438062441
		identifier	"L:11920"
	]
	node [
		id	724563625
		identifier	"L:228960"
	]
	node [
		id	753218786
		identifier	"L:329581"
	]
	node [
		id	697541207
		identifier	"L:140743"
	]
	node [
		id	697541204
		identifier	"L:140740"
	]
	node [
		id	442854052
		identifier	"L:67443"
	]
	node [
		id	442854050
		identifier	"L:67441"
	]
	node [
		id	438062448
		identifier	"L:11927"
	]
	node [
		id	438062449
		identifier	"L:11928"
	]
	node [
		id	438270020
		identifier	"L:18823"
	]
	node [
		id	438270019
		identifier	"L:18822"
	]
	node [
		id	438270018
		identifier	"L:18821"
	]
	node [
		id	438062411
		identifier	"L:11911"
	]
	node [
		id	438062410
		identifier	"L:11910"
	]
	node [
		id	442854027
		identifier	"L:67439"
	]
	node [
		id	442884870
		identifier	"L:68567"
	]
	node [
		id	442884866
		identifier	"L:68563"
	]
	node [
		id	442884867
		identifier	"L:68564"
	]
	node [
		id	-1338857149
		identifier	"L:100503206"
	]
	node [
		id	726349070
		identifier	"L:246730"
	]
	node [
		id	439012127
		identifier	"L:22591"
	]
	node [
		id	439012126
		identifier	"L:22590"
	]
	node [
		id	443691146
		identifier	"L:74764"
	]
	node [
		id	438269986
		identifier	"L:18810"
	]
	node [
		id	442854142
		identifier	"L:67470"
	]
	node [
		id	438269989
		identifier	"L:18813"
	]
	node [
		id	438269991
		identifier	"L:18815"
	]
	node [
		id	443691151
		identifier	"L:74769"
	]
	node [
		id	438269993
		identifier	"L:18817"
	]
	node [
		id	438269992
		identifier	"L:18816"
	]
	node [
		id	839971052
		identifier	"L:637657"
	]
	node [
		id	724563687
		identifier	"L:228980"
	]
	node [
		id	697541145
		identifier	"L:140723"
	]
	node [
		id	442854120
		identifier	"L:67469"
	]
	node [
		id	439012104
		identifier	"L:22589"
	]
	node [
		id	723661279
		identifier	"L:219072"
	]
	node [
		id	438062387
		identifier	"L:11908"
	]
	node [
		id	438062384
		identifier	"L:11905"
	]
	node [
		id	438062385
		identifier	"L:11906"
	]
	node [
		id	442884964
		identifier	"L:68598"
	]
	node [
		id	438062388
		identifier	"L:11909"
	]
	node [
		id	442854116
		identifier	"L:67465"
	]
	node [
		id	753218701
		identifier	"L:329559"
	]
	node [
		id	438269958
		identifier	"L:18803"
	]
	node [
		id	442884958
		identifier	"L:68592"
	]
	node [
		id	725480364
		identifier	"L:238247"
	]
	node [
		id	438269961
		identifier	"L:18806"
	]
	node [
		id	438269960
		identifier	"L:18805"
	]
	node [
		id	443805410
		identifier	"L:78232"
	]
	node [
		id	442854088
		identifier	"L:67458"
	]
	node [
		id	758606121
		identifier	"L:384071"
	]
	node [
		id	439012132
		identifier	"L:22596"
	]
	node [
		id	442884930
		identifier	"L:68585"
	]
	node [
		id	442854081
		identifier	"L:67451"
	]
	node [
		id	439012128
		identifier	"L:22592"
	]
	node [
		id	439012130
		identifier	"L:22594"
	]
	node [
		id	442916669
		identifier	"L:69790"
	]
	node [
		id	442916671
		identifier	"L:69792"
	]
	node [
		id	443603726
		identifier	"L:71974"
	]
	node [
		id	725480271
		identifier	"L:238217"
	]
	node [
		id	443603724
		identifier	"L:71972"
	]
	node [
		id	843512210
		identifier	"L:672214"
	]
	node [
		id	443691087
		identifier	"L:74747"
	]
	node [
		id	726349232
		identifier	"L:246787"
	]
	node [
		id	438062571
		identifier	"L:11966"
	]
	node [
		id	438062569
		identifier	"L:11964"
	]
	node [
		id	442916644
		identifier	"L:69786"
	]
	node [
		id	442853930
		identifier	"L:67405"
	]
	node [
		id	438062534
		identifier	"L:11950"
	]
	node [
		id	443603757
		identifier	"L:71984"
	]
	node [
		id	725308471
		identifier	"L:232989"
	]
	node [
		id	-1338856996
		identifier	"L:100503254"
	]
	node [
		id	438062541
		identifier	"L:11957"
	]
	node [
		id	726349203
		identifier	"L:246779"
	]
	node [
		id	443691115
		identifier	"L:74754"
	]
	node [
		id	724563473
		identifier	"L:228913"
	]
	node [
		id	723634438
		identifier	"L:218397"
	]
	node [
		id	438146020
		identifier	"L:14313"
	]
	node [
		id	438146021
		identifier	"L:14314"
	]
	node [
		id	438146018
		identifier	"L:14311"
	]
	node [
		id	443603785
		identifier	"L:71991"
	]
	node [
		id	443603784
		identifier	"L:71990"
	]
	node [
		id	438300963
		identifier	"L:19988"
	]
	node [
		id	725517004
		identifier	"L:239985"
	]
	node [
		id	438270114
		identifier	"L:18854"
	]
	node [
		id	438062504
		identifier	"L:11941"
	]
	node [
		id	438062510
		identifier	"L:11947"
	]
	node [
		id	438146026
		identifier	"L:14319"
	]
	node [
		id	438146024
		identifier	"L:14317"
	]
	node [
		id	438062509
		identifier	"L:11946"
	]
	node [
		id	438062512
		identifier	"L:11949"
	]
	node [
		id	438270142
		identifier	"L:18861"
	]
	node [
		id	442853994
		identifier	"L:67427"
	]
	node [
		id	442853992
		identifier	"L:67425"
	]
	node [
		id	438145988
		identifier	"L:14302"
	]
	node [
		id	438270083
		identifier	"L:18844"
	]
	node [
		id	-1338857061
		identifier	"L:100503231"
	]
	node [
		id	438270084
		identifier	"L:18845"
	]
	node [
		id	438145994
		identifier	"L:14308"
	]
	node [
		id	443691053
		identifier	"L:74734"
	]
	node [
		id	438145995
		identifier	"L:14309"
	]
	node [
		id	438062479
		identifier	"L:11937"
	]
	node [
		id	438062480
		identifier	"L:11938"
	]
	node [
		id	-1338857086
		identifier	"L:100503227"
	]
	node [
		id	438300956
		identifier	"L:19981"
	]
	node [
		id	726349257
		identifier	"L:246791"
	]
	node [
		id	442853960
		identifier	"L:67414"
	]
	node [
		id	442853963
		identifier	"L:67417"
	]
	node [
		id	442853964
		identifier	"L:67418"
	]
	node [
		id	442916519
		identifier	"L:69745"
	]
	node [
		id	725394710
		identifier	"L:235606"
	]
	node [
		id	443805598
		identifier	"L:78294"
	]
	node [
		id	442916514
		identifier	"L:69740"
	]
	node [
		id	443568917
		identifier	"L:70408"
	]
	node [
		id	723573710
		identifier	"L:216238"
	]
	node [
		id	725486217
		identifier	"L:238871"
	]
	node [
		id	438115243
		identifier	"L:13209"
	]
	node [
		id	438115240
		identifier	"L:13206"
	]
	node [
		id	438115241
		identifier	"L:13207"
	]
	node [
		id	723573705
		identifier	"L:216233"
	]
	node [
		id	443805570
		identifier	"L:78287"
	]
	node [
		id	438115234
		identifier	"L:13200"
	]
	node [
		id	726261620
		identifier	"L:243931"
	]
	node [
		id	442916484
		identifier	"L:69731"
	]
	node [
		id	443603632
		identifier	"L:71943"
	]
	node [
		id	443603638
		identifier	"L:71949"
	]
	node [
		id	725394736
		identifier	"L:235611"
	]
	node [
		id	442916489
		identifier	"L:69736"
	]
	node [
		id	725394735
		identifier	"L:235610"
	]
	node [
		id	726261591
		identifier	"L:243923"
	]
	node [
		id	838868909
		identifier	"L:621697"
	]
	node [
		id	725394769
		identifier	"L:235623"
	]
	node [
		id	443568979
		identifier	"L:70428"
	]
	node [
		id	443603664
		identifier	"L:71954"
	]
	node [
		id	758697451
		identifier	"L:387285"
	]
	node [
		id	443603666
		identifier	"L:71956"
	]
	node [
		id	725394772
		identifier	"L:235626"
	]
	node [
		id	725449488
		identifier	"L:237107"
	]
	node [
		id	442916585
		identifier	"L:69769"
	]
	node [
		id	438300863
		identifier	"L:19951"
	]
	node [
		id	442884708
		identifier	"L:68510"
	]
	node [
		id	438300832
		identifier	"L:19941"
	]
	node [
		id	438300833
		identifier	"L:19942"
	]
	node [
		id	726261561
		identifier	"L:243914"
	]
	node [
		id	443603660
		identifier	"L:71950"
	]
	node [
		id	443629640
		identifier	"L:72562"
	]
	node [
		id	443603662
		identifier	"L:71952"
	]
	node [
		id	443568973
		identifier	"L:70422"
	]
	node [
		id	443629645
		identifier	"L:72567"
	]
	node [
		id	726261558
		identifier	"L:243911"
	]
	node [
		id	726261559
		identifier	"L:243912"
	]
	node [
		id	443629647
		identifier	"L:72569"
	]
	node [
		id	443629646
		identifier	"L:72568"
	]
	node [
		id	725394800
		identifier	"L:235633"
	]
	node [
		id	442916549
		identifier	"L:69754"
	]
	node [
		id	726261531
		identifier	"L:243905"
	]
	node [
		id	694052873
		identifier	"L:107476"
	]
	node [
		id	438115270
		identifier	"L:13215"
	]
	node [
		id	438115266
		identifier	"L:13211"
	]
	node [
		id	443569002
		identifier	"L:70430"
	]
	node [
		id	442854182
		identifier	"L:67489"
	]
	node [
		id	442916392
		identifier	"L:69702"
	]
	node [
		id	442884777
		identifier	"L:68537"
	]
	node [
		id	443805443
		identifier	"L:78244"
	]
	node [
		id	726348984
		identifier	"L:246707"
	]
	node [
		id	443629704
		identifier	"L:72584"
	]
	node [
		id	-1478249925
		identifier	"L:100045191"
	]
	node [
		id	443629705
		identifier	"L:72585"
	]
	node [
		id	-1479077376
		identifier	"L:100038882"
	]
	node [
		id	443629707
		identifier	"L:72587"
	]
	node [
		id	443629700
		identifier	"L:72580"
	]
	node [
		id	442854204
		identifier	"L:67490"
	]
	node [
		id	438300770
		identifier	"L:19921"
	]
	node [
		id	443603514
		identifier	"L:71909"
	]
	node [
		id	442884743
		identifier	"L:68524"
	]
	node [
		id	442884742
		identifier	"L:68523"
	]
	node [
		id	442854146
		identifier	"L:67474"
	]
	node [
		id	693967127
		identifier	"L:104806"
	]
	node [
		id	443603509
		identifier	"L:71904"
	]
	node [
		id	726261713
		identifier	"L:243961"
	]
	node [
		id	726261715
		identifier	"L:243963"
	]
	node [
		id	724563726
		identifier	"L:228998"
	]
	node [
		id	442854173
		identifier	"L:67480"
	]
	node [
		id	443629731
		identifier	"L:72590"
	]
	node [
		id	442916456
		identifier	"L:69724"
	]
	node [
		id	694884040
		identifier	"L:114141"
	]
	node [
		id	443603545
		identifier	"L:71919"
	]
	node [
		id	694884041
		identifier	"L:114142"
	]
	node [
		id	694884042
		identifier	"L:114143"
	]
	node [
		id	443603542
		identifier	"L:71916"
	]
	node [
		id	442884841
		identifier	"L:68559"
	]
	node [
		id	442884840
		identifier	"L:68558"
	]
	node [
		id	693967220
		identifier	"L:104836"
	]
	node [
		id	443569100
		identifier	"L:70465"
	]
	node [
		id	693967215
		identifier	"L:104831"
	]
	node [
		id	442916425
		identifier	"L:69714"
	]
	node [
		id	442916427
		identifier	"L:69716"
	]
	node [
		id	442884805
		identifier	"L:68544"
	]
	node [
		id	443603574
		identifier	"L:71927"
	]
	node [
		id	443805567
		identifier	"L:78284"
	]
	node [
		id	442884810
		identifier	"L:68549"
	]
	node [
		id	443603571
		identifier	"L:71924"
	]
	node [
		id	441875696
		identifier	"L:55927"
	]
	node [
		id	725273652
		identifier	"L:231413"
	]
	node [
		id	444524236
		identifier	"L:81630"
	]
	node [
		id	438145282
		identifier	"L:14289"
	]
	node [
		id	438114463
		identifier	"L:13164"
	]
	node [
		id	438114462
		identifier	"L:13163"
	]
	node [
		id	438114461
		identifier	"L:13162"
	]
	node [
		id	438145311
		identifier	"L:14297"
	]
	node [
		id	441781544
		identifier	"L:52432"
	]
	node [
		id	439877961
		identifier	"L:30785"
	]
	node [
		id	443568135
		identifier	"L:70361"
	]
	node [
		id	-1478302093
		identifier	"L:100043906"
	]
	node [
		id	438114468
		identifier	"L:13169"
	]
	node [
		id	726260851
		identifier	"L:243897"
	]
	node [
		id	438114465
		identifier	"L:13166"
	]
	node [
		id	438114466
		identifier	"L:13167"
	]
	node [
		id	442823211
		identifier	"L:66317"
	]
	node [
		id	439877991
		identifier	"L:30794"
	]
	node [
		id	441781519
		identifier	"L:52428"
	]
	node [
		id	438114491
		identifier	"L:13171"
	]
	node [
		id	438114490
		identifier	"L:13170"
	]
	node [
		id	439877992
		identifier	"L:30795"
	]
	node [
		id	442823204
		identifier	"L:66310"
	]
	node [
		id	694053645
		identifier	"L:107513"
	]
	node [
		id	443568229
		identifier	"L:70392"
	]
	node [
		id	438114499
		identifier	"L:13179"
	]
	node [
		id	438114496
		identifier	"L:13176"
	]
	node [
		id	438114497
		identifier	"L:13177"
	]
	node [
		id	-1479077404
		identifier	"L:100038875"
	]
	node [
		id	438114521
		identifier	"L:13180"
	]
	node [
		id	443630449
		identifier	"L:72615"
	]
	node [
		id	443568199
		identifier	"L:70383"
	]
	node [
		id	438114553
		identifier	"L:13191"
	]
	node [
		id	438114552
		identifier	"L:13190"
	]
	node [
		id	445651613
		identifier	"L:98170"
	]
	node [
		id	438114555
		identifier	"L:13193"
	]
	node [
		id	438114556
		identifier	"L:13194"
	]
	node [
		id	438114559
		identifier	"L:13197"
	]
	node [
		id	438114558
		identifier	"L:13196"
	]
	node [
		id	441781573
		identifier	"L:52440"
	]
	node [
		id	442823271
		identifier	"L:66335"
	]
	node [
		id	438114308
		identifier	"L:13114"
	]
	node [
		id	693967374
		identifier	"L:104885"
	]
	node [
		id	438114306
		identifier	"L:13112"
	]
	node [
		id	693967373
		identifier	"L:104884"
	]
	node [
		id	725273775
		identifier	"L:231452"
	]
	node [
		id	442823297
		identifier	"L:66340"
	]
	node [
		id	438114337
		identifier	"L:13122"
	]
	node [
		id	438114336
		identifier	"L:13121"
	]
	node [
		id	723572807
		identifier	"L:216154"
	]
	node [
		id	438114338
		identifier	"L:13123"
	]
	node [
		id	723572809
		identifier	"L:216156"
	]
	node [
		id	694053868
		identifier	"L:107589"
	]
	node [
		id	442823332
		identifier	"L:66354"
	]
	node [
		id	442823330
		identifier	"L:66352"
	]
	node [
		id	-1338822304
		identifier	"L:100504787"
	]
	node [
		id	441781641
		identifier	"L:52466"
	]
	node [
		id	444524144
		identifier	"L:81601"
	]
	node [
		id	438114367
		identifier	"L:13131"
	]
	node [
		id	694794762
		identifier	"L:111173"
	]
	node [
		id	694794764
		identifier	"L:111175"
	]
	node [
		id	443630572
		identifier	"L:72654"
	]
	node [
		id	438114371
		identifier	"L:13135"
	]
	node [
		id	438114370
		identifier	"L:13134"
	]
	node [
		id	439133092
		identifier	"L:26754"
	]
	node [
		id	438114368
		identifier	"L:13132"
	]
	node [
		id	438114374
		identifier	"L:13138"
	]
	node [
		id	723489261
		identifier	"L:213773"
	]
	node [
		id	723572780
		identifier	"L:216148"
	]
	node [
		id	702249053
		identifier	"L:193813"
	]
	node [
		id	442823391
		identifier	"L:66371"
	]
	node [
		id	442823361
		identifier	"L:66362"
	]
	node [
		id	725273835
		identifier	"L:231470"
	]
	node [
		id	-1338822400
		identifier	"L:100504754"
	]
	node [
		id	442823365
		identifier	"L:66366"
	]
	node [
		id	442823367
		identifier	"L:66368"
	]
	node [
		id	438114401
		identifier	"L:13144"
	]
	node [
		id	443752711
		identifier	"L:76983"
	]
	node [
		id	694053805
		identifier	"L:107568"
	]
	node [
		id	-1478302031
		identifier	"L:100043926"
	]
	node [
		id	729207210
		identifier	"L:279572"
	]
	node [
		id	727355363
		identifier	"L:259072"
	]
	node [
		id	444493400
		identifier	"L:80509"
	]
	node [
		id	442792581
		identifier	"L:65255"
	]
	node [
		id	442792580
		identifier	"L:65254"
	]
	node [
		id	443692018
		identifier	"L:74838"
	]
	node [
		id	442823426
		identifier	"L:66385"
	]
	node [
		id	442823424
		identifier	"L:66383"
	]
	node [
		id	442823425
		identifier	"L:66384"
	]
	node [
		id	438062666
		identifier	"L:11998"
	]
	node [
		id	438062665
		identifier	"L:11997"
	]
	node [
		id	438145033
		identifier	"L:14208"
	]
	node [
		id	438062659
		identifier	"L:11991"
	]
	node [
		id	438145030
		identifier	"L:14205"
	]
	node [
		id	438062658
		identifier	"L:11990"
	]
	node [
		id	438062662
		identifier	"L:11994"
	]
	node [
		id	438145026
		identifier	"L:14201"
	]
	node [
		id	438145025
		identifier	"L:14200"
	]
	node [
		id	693998129
		identifier	"L:105988"
	]
	node [
		id	441875907
		identifier	"L:55991"
	]
	node [
		id	441875909
		identifier	"L:55993"
	]
	node [
		id	441875910
		identifier	"L:55994"
	]
	node [
		id	442823461
		identifier	"L:66399"
	]
	node [
		id	-1478280917
		identifier	"L:100044019"
	]
	node [
		id	-1338822432
		identifier	"L:100504743"
	]
	node [
		id	753219568
		identifier	"L:329628"
	]
	node [
		id	438145065
		identifier	"L:14219"
	]
	node [
		id	438145064
		identifier	"L:14218"
	]
	node [
		id	694084589
		identifier	"L:108679"
	]
	node [
		id	438145057
		identifier	"L:14211"
	]
	node [
		id	694084582
		identifier	"L:108672"
	]
	node [
		id	441875878
		identifier	"L:55983"
	]
	node [
		id	441875877
		identifier	"L:55982"
	]
	node [
		id	438145119
		identifier	"L:14231"
	]
	node [
		id	-1478280895
		identifier	"L:100044020"
	]
	node [
		id	441875884
		identifier	"L:55989"
	]
	node [
		id	443752624
		identifier	"L:76959"
	]
	node [
		id	441875880
		identifier	"L:55985"
	]
	node [
		id	438062605
		identifier	"L:11979"
	]
	node [
		id	438145096
		identifier	"L:14229"
	]
	node [
		id	438062603
		identifier	"L:11977"
	]
	node [
		id	782587752
		identifier	"L:433031"
	]
	node [
		id	438062601
		identifier	"L:11975"
	]
	node [
		id	438062599
		identifier	"L:11973"
	]
	node [
		id	438062598
		identifier	"L:11972"
	]
	node [
		id	438145088
		identifier	"L:14221"
	]
	node [
		id	443743971
		identifier	"L:76055"
	]
	node [
		id	438145093
		identifier	"L:14226"
	]
	node [
		id	726226094
		identifier	"L:242341"
	]
	node [
		id	728253871
		identifier	"L:268566"
	]
	node [
		id	441875852
		identifier	"L:55978"
	]
	node [
		id	693877935
		identifier	"L:101861"
	]
	node [
		id	723458515
		identifier	"L:212679"
	]
	node [
		id	693843251
		identifier	"L:100336"
	]
	node [
		id	694084523
		identifier	"L:108655"
	]
	node [
		id	438062634
		identifier	"L:11987"
	]
	node [
		id	723458506
		identifier	"L:212670"
	]
	node [
		id	438145121
		identifier	"L:14233"
	]
	node [
		id	438145120
		identifier	"L:14232"
	]
	node [
		id	438062631
		identifier	"L:11984"
	]
	node [
		id	438145123
		identifier	"L:14235"
	]
	node [
		id	438145122
		identifier	"L:14234"
	]
	node [
		id	438062630
		identifier	"L:11983"
	]
	node [
		id	443743939
		identifier	"L:76044"
	]
	node [
		id	443752561
		identifier	"L:76938"
	]
	node [
		id	438145182
		identifier	"L:14252"
	]
	node [
		id	438145181
		identifier	"L:14251"
	]
	node [
		id	441875813
		identifier	"L:55960"
	]
	node [
		id	697541089
		identifier	"L:140709"
	]
	node [
		id	438145157
		identifier	"L:14248"
	]
	node [
		id	438145154
		identifier	"L:14245"
	]
	node [
		id	726226006
		identifier	"L:242316"
	]
	node [
		id	438114561
		identifier	"L:13199"
	]
	node [
		id	438114560
		identifier	"L:13198"
	]
	node [
		id	728253776
		identifier	"L:268534"
	]
	node [
		id	443752559
		identifier	"L:76936"
	]
	node [
		id	-1478332844
		identifier	"L:100042807"
	]
	node [
		id	693877842
		identifier	"L:101831"
	]
	node [
		id	697541083
		identifier	"L:140703"
	]
	node [
		id	438145211
		identifier	"L:14260"
	]
	node [
		id	441875782
		identifier	"L:55950"
	]
	node [
		id	725364235
		identifier	"L:234594"
	]
	node [
		id	438145184
		identifier	"L:14254"
	]
	node [
		id	438145185
		identifier	"L:14255"
	]
	node [
		id	438145187
		identifier	"L:14257"
	]
	node [
		id	694053614
		identifier	"L:107503"
	]
	node [
		id	441875759
		identifier	"L:55948"
	]
	node [
		id	441875758
		identifier	"L:55947"
	]
	node [
		id	443752496
		identifier	"L:76915"
	]
	node [
		id	443752497
		identifier	"L:76916"
	]
	node [
		id	441875755
		identifier	"L:55944"
	]
	node [
		id	441875754
		identifier	"L:55943"
	]
	node [
		id	441875753
		identifier	"L:55942"
	]
	node [
		id	-1478280763
		identifier	"L:100044068"
	]
	node [
		id	438145244
		identifier	"L:14272"
	]
	node [
		id	438145219
		identifier	"L:14268"
	]
	node [
		id	728253712
		identifier	"L:268512"
	]
	node [
		id	438145216
		identifier	"L:14265"
	]
	node [
		id	438145220
		identifier	"L:14269"
	]
	node [
		id	725479459
		identifier	"L:238161"
	]
	node [
		id	441875760
		identifier	"L:55949"
	]
	node [
		id	441875725
		identifier	"L:55935"
	]
	node [
		id	438145275
		identifier	"L:14282"
	]
	node [
		id	438145274
		identifier	"L:14281"
	]
	node [
		id	438145277
		identifier	"L:14284"
	]
	node [
		id	438145276
		identifier	"L:14283"
	]
	node [
		id	-1478213399
		identifier	"L:100046899"
	]
	node [
		id	441875728
		identifier	"L:55938"
	]
	node [
		id	443743818
		identifier	"L:76007"
	]
	node [
		id	753877971
		identifier	"L:330962"
	]
	node [
		id	724562670
		identifier	"L:228866"
	]
	node [
		id	727155449
		identifier	"L:252967"
	]
	node [
		id	438271014
		identifier	"L:18935"
	]
	node [
		id	724562673
		identifier	"L:228869"
	]
	node [
		id	438232761
		identifier	"L:17096"
	]
	node [
		id	442855142
		identifier	"L:67588"
	]
	node [
		id	444612560
		identifier	"L:84505"
	]
	node [
		id	438232733
		identifier	"L:17089"
	]
	node [
		id	442855106
		identifier	"L:67573"
	]
	node [
		id	438232731
		identifier	"L:17087"
	]
	node [
		id	438232728
		identifier	"L:17084"
	]
	node [
		id	438232726
		identifier	"L:17082"
	]
	node [
		id	438061422
		identifier	"L:11804"
	]
	node [
		id	438061421
		identifier	"L:11803"
	]
	node [
		id	438061419
		identifier	"L:11801"
	]
	node [
		id	438271072
		identifier	"L:18951"
	]
	node [
		id	702301043
		identifier	"L:195046"
	]
	node [
		id	442855073
		identifier	"L:67561"
	]
	node [
		id	438061424
		identifier	"L:11806"
	]
	node [
		id	438061425
		identifier	"L:11807"
	]
	node [
		id	438271049
		identifier	"L:18949"
	]
	node [
		id	753877947
		identifier	"L:330959"
	]
	node [
		id	753877941
		identifier	"L:330953"
	]
	node [
		id	442855047
		identifier	"L:67556"
	]
	node [
		id	442855048
		identifier	"L:67557"
	]
	node [
		id	438271136
		identifier	"L:18973"
	]
	node [
		id	438061480
		identifier	"L:11820"
	]
	node [
		id	438271138
		identifier	"L:18975"
	]
	node [
		id	438271139
		identifier	"L:18976"
	]
	node [
		id	438061481
		identifier	"L:11821"
	]
	node [
		id	694084651
		identifier	"L:108699"
	]
	node [
		id	438061486
		identifier	"L:11826"
	]
	node [
		id	438061487
		identifier	"L:11827"
	]
	node [
		id	438271142
		identifier	"L:18979"
	]
	node [
		id	838898634
		identifier	"L:622673"
	]
	node [
		id	438147042
		identifier	"L:14432"
	]
	node [
		id	438147043
		identifier	"L:14433"
	]
	node [
		id	839971947
		identifier	"L:637733"
	]
	node [
		id	697542296
		identifier	"L:140887"
	]
	node [
		id	439871111
		identifier	"L:30046"
	]
	node [
		id	438061489
		identifier	"L:11829"
	]
	node [
		id	438271167
		identifier	"L:18983"
	]
	node [
		id	442855012
		identifier	"L:67542"
	]
	node [
		id	438061449
		identifier	"L:11810"
	]
	node [
		id	438061450
		identifier	"L:11811"
	]
	node [
		id	694084617
		identifier	"L:108686"
	]
	node [
		id	438061452
		identifier	"L:11813"
	]
	node [
		id	723662177
		identifier	"L:219151"
	]
	node [
		id	438271110
		identifier	"L:18968"
	]
	node [
		id	438271111
		identifier	"L:18969"
	]
	node [
		id	438061453
		identifier	"L:11814"
	]
	node [
		id	438061454
		identifier	"L:11815"
	]
	node [
		id	694084620
		identifier	"L:108689"
	]
	node [
		id	438061455
		identifier	"L:11816"
	]
	node [
		id	438147014
		identifier	"L:14425"
	]
	node [
		id	439871167
		identifier	"L:30060"
	]
	node [
		id	753877884
		identifier	"L:330938"
	]
	node [
		id	723662184
		identifier	"L:219158"
	]
	node [
		id	442915650
		identifier	"L:69674"
	]
	node [
		id	439871136
		identifier	"L:30050"
	]
	node [
		id	439871137
		identifier	"L:30051"
	]
	node [
		id	439871142
		identifier	"L:30056"
	]
	node [
		id	727301423
		identifier	"L:257632"
	]
	node [
		id	439871140
		identifier	"L:30054"
	]
	node [
		id	727301421
		identifier	"L:257630"
	]
	node [
		id	439871141
		identifier	"L:30055"
	]
	node [
		id	438061457
		identifier	"L:11818"
	]
	node [
		id	439871145
		identifier	"L:30059"
	]
	node [
		id	442854979
		identifier	"L:67530"
	]
	node [
		id	438061458
		identifier	"L:11819"
	]
	node [
		id	438271135
		identifier	"L:18972"
	]
	node [
		id	438271134
		identifier	"L:18971"
	]
	node [
		id	438271133
		identifier	"L:18970"
	]
	node [
		id	724562479
		identifier	"L:228801"
	]
	node [
		id	438271204
		identifier	"L:18999"
	]
	node [
		id	438061550
		identifier	"L:11848"
	]
	node [
		id	438146987
		identifier	"L:14419"
	]
	node [
		id	438061548
		identifier	"L:11846"
	]
	node [
		id	438146985
		identifier	"L:14417"
	]
	node [
		id	438061546
		identifier	"L:11844"
	]
	node [
		id	438061547
		identifier	"L:11845"
	]
	node [
		id	438271201
		identifier	"L:18996"
	]
	node [
		id	-1338855943
		identifier	"L:100503383"
	]
	node [
		id	438271202
		identifier	"L:18997"
	]
	node [
		id	438061545
		identifier	"L:11843"
	]
	node [
		id	438271203
		identifier	"L:18998"
	]
	node [
		id	438061542
		identifier	"L:11840"
	]
	node [
		id	725481288
		identifier	"L:238331"
	]
	node [
		id	438146983
		identifier	"L:14415"
	]
	node [
		id	442854954
		identifier	"L:67526"
	]
	node [
		id	438232698
		identifier	"L:17075"
	]
	node [
		id	438232702
		identifier	"L:17079"
	]
	node [
		id	438061516
		identifier	"L:11835"
	]
	node [
		id	438146953
		identifier	"L:14406"
	]
	node [
		id	438061517
		identifier	"L:11836"
	]
	node [
		id	438271172
		identifier	"L:18988"
	]
	node [
		id	438061518
		identifier	"L:11837"
	]
	node [
		id	438061519
		identifier	"L:11838"
	]
	node [
		id	438232640
		identifier	"L:17059"
	]
	node [
		id	438061512
		identifier	"L:11831"
	]
	node [
		id	438271170
		identifier	"L:18986"
	]
	node [
		id	753217613
		identifier	"L:329416"
	]
	node [
		id	438061513
		identifier	"L:11832"
	]
	node [
		id	723662119
		identifier	"L:219135"
	]
	node [
		id	438271169
		identifier	"L:18985"
	]
	node [
		id	725450474
		identifier	"L:237211"
	]
	node [
		id	438061511
		identifier	"L:11830"
	]
	node [
		id	438146948
		identifier	"L:14401"
	]
	node [
		id	753877818
		identifier	"L:330914"
	]
	node [
		id	442915588
		identifier	"L:69654"
	]
	node [
		id	438232662
		identifier	"L:17060"
	]
	node [
		id	725362995
		identifier	"L:234404"
	]
	node [
		id	438232666
		identifier	"L:17064"
	]
	node [
		id	438271199
		identifier	"L:18994"
	]
	node [
		id	438271196
		identifier	"L:18991"
	]
	node [
		id	438061520
		identifier	"L:11839"
	]
	node [
		id	724531827
		identifier	"L:227738"
	]
	node [
		id	438092210
		identifier	"L:12919"
	]
	node [
		id	438092209
		identifier	"L:12918"
	]
	node [
		id	725393747
		identifier	"L:235504"
	]
	node [
		id	439012877
		identifier	"L:22627"
	]
	node [
		id	438116350
		identifier	"L:13350"
	]
	node [
		id	439012878
		identifier	"L:22628"
	]
	node [
		id	439012879
		identifier	"L:22629"
	]
	node [
		id	443570003
		identifier	"L:70549"
	]
	node [
		id	443570000
		identifier	"L:70546"
	]
	node [
		id	445531460
		identifier	"L:94063"
	]
	node [
		id	438116326
		identifier	"L:13347"
	]
	node [
		id	445531461
		identifier	"L:94064"
	]
	node [
		id	438116324
		identifier	"L:13345"
	]
	node [
		id	445531462
		identifier	"L:94065"
	]
	node [
		id	443630666
		identifier	"L:72685"
	]
	node [
		id	445531463
		identifier	"L:94066"
	]
	node [
		id	438116325
		identifier	"L:13346"
	]
	node [
		id	723662024
		identifier	"L:219103"
	]
	node [
		id	725450506
		identifier	"L:237222"
	]
	node [
		id	445531458
		identifier	"L:94061"
	]
	node [
		id	725450505
		identifier	"L:237221"
	]
	node [
		id	445531459
		identifier	"L:94062"
	]
	node [
		id	438092203
		identifier	"L:12912"
	]
	node [
		id	438092207
		identifier	"L:12916"
	]
	node [
		id	438116328
		identifier	"L:13349"
	]
	node [
		id	438092204
		identifier	"L:12913"
	]
	node [
		id	438092205
		identifier	"L:12914"
	]
	node [
		id	439012902
		identifier	"L:22631"
	]
	node [
		id	439012903
		identifier	"L:22632"
	]
	node [
		id	438092179
		identifier	"L:12909"
	]
	node [
		id	442915531
		identifier	"L:69639"
	]
	node [
		id	439012901
		identifier	"L:22630"
	]
	node [
		id	442885705
		identifier	"L:68625"
	]
	node [
		id	439012908
		identifier	"L:22637"
	]
	node [
		id	442915524
		identifier	"L:69632"
	]
	node [
		id	442915527
		identifier	"L:69635"
	]
	node [
		id	439012905
		identifier	"L:22634"
	]
	node [
		id	723574698
		identifier	"L:216344"
	]
	node [
		id	438092172
		identifier	"L:12902"
	]
	node [
		id	724531788
		identifier	"L:227720"
	]
	node [
		id	724531791
		identifier	"L:227723"
	]
	node [
		id	438092175
		identifier	"L:12905"
	]
	node [
		id	724531764
		identifier	"L:227717"
	]
	node [
		id	724531762
		identifier	"L:227715"
	]
	node [
		id	439012932
		identifier	"L:22640"
	]
	node [
		id	439012934
		identifier	"L:22642"
	]
	node [
		id	443569939
		identifier	"L:70527"
	]
	node [
		id	445652420
		identifier	"L:98221"
	]
	node [
		id	443630601
		identifier	"L:72662"
	]
	node [
		id	445531398
		identifier	"L:94043"
	]
	node [
		id	438092269
		identifier	"L:12936"
	]
	node [
		id	438092266
		identifier	"L:12933"
	]
	node [
		id	726260602
		identifier	"L:243816"
	]
	node [
		id	438092267
		identifier	"L:12934"
	]
	node [
		id	438092241
		identifier	"L:12929"
	]
	node [
		id	438092240
		identifier	"L:12928"
	]
	node [
		id	442915467
		identifier	"L:69617"
	]
	node [
		id	442885644
		identifier	"L:68606"
	]
	node [
		id	439012971
		identifier	"L:22658"
	]
	node [
		id	443804578
		identifier	"L:78177"
	]
	node [
		id	723574759
		identifier	"L:216363"
	]
	node [
		id	443630634
		identifier	"L:72674"
	]
	node [
		id	724531726
		identifier	"L:227700"
	]
	node [
		id	438092239
		identifier	"L:12927"
	]
	node [
		id	438092233
		identifier	"L:12921"
	]
	node [
		id	438092234
		identifier	"L:12922"
	]
	node [
		id	442824174
		identifier	"L:66419"
	]
	node [
		id	442824168
		identifier	"L:66413"
	]
	node [
		id	439013002
		identifier	"L:22668"
	]
	node [
		id	442915434
		identifier	"L:69605"
	]
	node [
		id	442885863
		identifier	"L:68678"
	]
	node [
		id	439012995
		identifier	"L:22661"
	]
	node [
		id	443570122
		identifier	"L:70584"
	]
	node [
		id	725393869
		identifier	"L:235542"
	]
	node [
		id	726260661
		identifier	"L:243833"
	]
	node [
		id	442824143
		identifier	"L:66409"
	]
	node [
		id	442824142
		identifier	"L:66408"
	]
	node [
		id	442824141
		identifier	"L:66407"
	]
	node [
		id	725393907
		identifier	"L:235559"
	]
	node [
		id	442824140
		identifier	"L:66406"
	]
	node [
		id	442824139
		identifier	"L:66405"
	]
	node [
		id	694795628
		identifier	"L:111241"
	]
	node [
		id	442824138
		identifier	"L:66404"
	]
	node [
		id	442824137
		identifier	"L:66403"
	]
	node [
		id	838837198
		identifier	"L:620499"
	]
	node [
		id	442824136
		identifier	"L:66402"
	]
	node [
		id	700309012
		identifier	"L:170484"
	]
	node [
		id	439013028
		identifier	"L:22673"
	]
	node [
		id	442885826
		identifier	"L:68662"
	]
	node [
		id	442885831
		identifier	"L:68667"
	]
	node [
		id	445531551
		identifier	"L:94091"
	]
	node [
		id	439013056
		identifier	"L:22680"
	]
	node [
		id	439013058
		identifier	"L:22682"
	]
	node [
		id	442885795
		identifier	"L:68652"
	]
	node [
		id	439013063
		identifier	"L:22687"
	]
	node [
		id	724531884
		identifier	"L:227753"
	]
	node [
		id	439013087
		identifier	"L:22690"
	]
	node [
		id	443570056
		identifier	"L:70560"
	]
	node [
		id	838928392
		identifier	"L:623661"
	]
	node [
		id	439013090
		identifier	"L:22693"
	]
	node [
		id	729863548
		identifier	"L:280668"
	]
	node [
		id	442885766
		identifier	"L:68644"
	]
	node [
		id	439013088
		identifier	"L:22691"
	]
	node [
		id	724531856
		identifier	"L:227746"
	]
	node [
		id	439013092
		identifier	"L:22695"
	]
	node [
		id	724531853
		identifier	"L:227743"
	]
	node [
		id	443570089
		identifier	"L:70572"
	]
	node [
		id	726260691
		identifier	"L:243842"
	]
	node [
		id	758546418
		identifier	"L:382034"
	]
	node [
		id	728287506
		identifier	"L:269966"
	]
	node [
		id	438092423
		identifier	"L:12985"
	]
	node [
		id	438092420
		identifier	"L:12982"
	]
	node [
		id	438092421
		identifier	"L:12983"
	]
	node [
		id	438092419
		identifier	"L:12981"
	]
	node [
		id	726259731
		identifier	"L:243743"
	]
	node [
		id	438092426
		identifier	"L:12988"
	]
	node [
		id	438092424
		identifier	"L:12986"
	]
	node [
		id	442824260
		identifier	"L:66442"
	]
	node [
		id	442824263
		identifier	"L:66445"
	]
	node [
		id	442824264
		identifier	"L:66446"
	]
	node [
		id	442824266
		identifier	"L:66448"
	]
	node [
		id	442824267
		identifier	"L:66449"
	]
	node [
		id	438092452
		identifier	"L:12993"
	]
	node [
		id	444523182
		identifier	"L:81500"
	]
	node [
		id	438092453
		identifier	"L:12994"
	]
	node [
		id	725393998
		identifier	"L:235587"
	]
	node [
		id	438092454
		identifier	"L:12995"
	]
	node [
		id	438092449
		identifier	"L:12990"
	]
	node [
		id	438092450
		identifier	"L:12991"
	]
	node [
		id	723636113
		identifier	"L:218518"
	]
	node [
		id	723459283
		identifier	"L:212712"
	]
	node [
		id	-1479076385
		identifier	"L:100038991"
	]
	node [
		id	443569195
		identifier	"L:70497"
	]
	node [
		id	694054727
		identifier	"L:107650"
	]
	node [
		id	-1478159677
		identifier	"L:100048268"
	]
	node [
		id	442824196
		identifier	"L:66420"
	]
	node [
		id	442824199
		identifier	"L:66423"
	]
	node [
		id	443569158
		identifier	"L:70481"
	]
	node [
		id	723490071
		identifier	"L:213827"
	]
	node [
		id	700308979
		identifier	"L:170472"
	]
	node [
		id	442824234
		identifier	"L:66437"
	]
	node [
		id	723490286
		identifier	"L:213895"
	]
	node [
		id	438092299
		identifier	"L:12945"
	]
	node [
		id	445652520
		identifier	"L:98258"
	]
	node [
		id	438092298
		identifier	"L:12944"
	]
	node [
		id	442824414
		identifier	"L:66491"
	]
	node [
		id	438092297
		identifier	"L:12943"
	]
	node [
		id	438092296
		identifier	"L:12942"
	]
	node [
		id	439134116
		identifier	"L:26875"
	]
	node [
		id	839942094
		identifier	"L:636713"
	]
	node [
		id	443631593
		identifier	"L:72772"
	]
	node [
		id	439134115
		identifier	"L:26874"
	]
	node [
		id	443631595
		identifier	"L:72774"
	]
	node [
		id	442824384
		identifier	"L:66482"
	]
	node [
		id	442824391
		identifier	"L:66489"
	]
	node [
		id	752975410
		identifier	"L:321006"
	]
	node [
		id	438092329
		identifier	"L:12954"
	]
	node [
		id	694054826
		identifier	"L:107686"
	]
	node [
		id	438092328
		identifier	"L:12953"
	]
	node [
		id	-1479076534
		identifier	"L:100038947"
	]
	node [
		id	438092330
		identifier	"L:12955"
	]
	node [
		id	438092325
		identifier	"L:12950"
	]
	node [
		id	438092327
		identifier	"L:12952"
	]
	node [
		id	438092326
		identifier	"L:12951"
	]
	node [
		id	442824417
		identifier	"L:66494"
	]
	node [
		id	442824421
		identifier	"L:66498"
	]
	node [
		id	729145557
		identifier	"L:277328"
	]
	node [
		id	438092365
		identifier	"L:12969"
	]
	node [
		id	722716676
		identifier	"L:208990"
	]
	node [
		id	439134177
		identifier	"L:26894"
	]
	node [
		id	439134176
		identifier	"L:26893"
	]
	node [
		id	439134179
		identifier	"L:26896"
	]
	node [
		id	439134178
		identifier	"L:26895"
	]
	node [
		id	438092356
		identifier	"L:12960"
	]
	node [
		id	726225229
		identifier	"L:242274"
	]
	node [
		id	442824328
		identifier	"L:66468"
	]
	node [
		id	442824324
		identifier	"L:66464"
	]
	node [
		id	-1478303026
		identifier	"L:100043813"
	]
	node [
		id	442824327
		identifier	"L:66467"
	]
	node [
		id	725272725
		identifier	"L:231326"
	]
	node [
		id	442824383
		identifier	"L:66481"
	]
	node [
		id	438092395
		identifier	"L:12978"
	]
	node [
		id	725272726
		identifier	"L:231327"
	]
	node [
		id	438092394
		identifier	"L:12977"
	]
	node [
		id	439134147
		identifier	"L:26885"
	]
	node [
		id	729177207
		identifier	"L:278507"
	]
	node [
		id	725272728
		identifier	"L:231329"
	]
	node [
		id	439012816
		identifier	"L:22608"
	]
	node [
		id	438115362
		identifier	"L:13244"
	]
	node [
		id	723573830
		identifier	"L:216274"
	]
	node [
		id	441780620
		identifier	"L:52348"
	]
	node [
		id	439134174
		identifier	"L:26891"
	]
	node [
		id	439012809
		identifier	"L:22601"
	]
	node [
		id	442824358
		identifier	"L:66477"
	]
	node [
		id	442824356
		identifier	"L:66475"
	]
	node [
		id	442824352
		identifier	"L:66471"
	]
	node [
		id	438232476
		identifier	"L:17000"
	]
	node [
		id	438232478
		identifier	"L:17002"
	]
	node [
		id	438061575
		identifier	"L:11852"
	]
	node [
		id	438146114
		identifier	"L:14344"
	]
	node [
		id	842711671
		identifier	"L:666609"
	]
	node [
		id	693876889
		identifier	"L:101739"
	]
	node [
		id	438146118
		identifier	"L:14348"
	]
	node [
		id	438061582
		identifier	"L:11859"
	]
	node [
		id	438061581
		identifier	"L:11858"
	]
	node [
		id	438061580
		identifier	"L:11857"
	]
	node [
		id	438061578
		identifier	"L:11855"
	]
	node [
		id	-1338821474
		identifier	"L:100504840"
	]
	node [
		id	438061576
		identifier	"L:11853"
	]
	node [
		id	729145645
		identifier	"L:277353"
	]
	node [
		id	442854887
		identifier	"L:67501"
	]
	node [
		id	442854886
		identifier	"L:67500"
	]
	node [
		id	693842222
		identifier	"L:100210"
	]
	node [
		id	782621393
		identifier	"L:434437"
	]
	node [
		id	-1338821466
		identifier	"L:100504848"
	]
	node [
		id	438146172
		identifier	"L:14360"
	]
	node [
		id	438146174
		identifier	"L:14362"
	]
	node [
		id	442854890
		identifier	"L:67504"
	]
	node [
		id	838959953
		identifier	"L:624814"
	]
	node [
		id	438061607
		identifier	"L:11863"
	]
	node [
		id	728252850
		identifier	"L:268448"
	]
	node [
		id	438146148
		identifier	"L:14357"
	]
	node [
		id	438146150
		identifier	"L:14359"
	]
	node [
		id	782621390
		identifier	"L:434434"
	]
	node [
		id	438061609
		identifier	"L:11865"
	]
	node [
		id	438061608
		identifier	"L:11864"
	]
	node [
		id	438061611
		identifier	"L:11867"
	]
	node [
		id	438232540
		identifier	"L:17022"
	]
	node [
		id	726348299
		identifier	"L:246694"
	]
	node [
		id	-1338821437
		identifier	"L:100504856"
	]
	node [
		id	726348296
		identifier	"L:246691"
	]
	node [
		id	728252874
		identifier	"L:268451"
	]
	node [
		id	445683327
		identifier	"L:99371"
	]
	node [
		id	438061635
		identifier	"L:11870"
	]
	node [
		id	438061643
		identifier	"L:11878"
	]
	node [
		id	438061642
		identifier	"L:11877"
	]
	node [
		id	438061641
		identifier	"L:11876"
	]
	node [
		id	725308341
		identifier	"L:232943"
	]
	node [
		id	693842259
		identifier	"L:100226"
	]
	node [
		id	728252909
		identifier	"L:268465"
	]
	node [
		id	840033449
		identifier	"L:639931"
	]
	node [
		id	728252913
		identifier	"L:268469"
	]
	node [
		id	438061669
		identifier	"L:11883"
	]
	node [
		id	-1338821379
		identifier	"L:100504872"
	]
	node [
		id	439878771
		identifier	"L:30839"
	]
	node [
		id	438146088
		identifier	"L:14339"
	]
	node [
		id	438146266
		identifier	"L:14391"
	]
	node [
		id	438146265
		identifier	"L:14390"
	]
	node [
		id	840033360
		identifier	"L:639905"
	]
	node [
		id	441811306
		identifier	"L:53424"
	]
	node [
		id	697542072
		identifier	"L:140810"
	]
	node [
		id	782621294
		identifier	"L:434401"
	]
	node [
		id	694085389
		identifier	"L:108723"
	]
	node [
		id	438061706
		identifier	"L:11899"
	]
	node [
		id	438146242
		identifier	"L:14388"
	]
	node [
		id	438146243
		identifier	"L:14389"
	]
	node [
		id	438146241
		identifier	"L:14387"
	]
	node [
		id	438061698
		identifier	"L:11891"
	]
	node [
		id	441811276
		identifier	"L:53415"
	]
	node [
		id	441811278
		identifier	"L:53417"
	]
	node [
		id	697542047
		identifier	"L:140806"
	]
	node [
		id	441811275
		identifier	"L:53414"
	]
	node [
		id	-1478302810
		identifier	"L:100043882"
	]
	node [
		id	441811274
		identifier	"L:53413"
	]
	node [
		id	-1338821598
		identifier	"L:100504800"
	]
	node [
		id	694054579
		identifier	"L:107607"
	]
	node [
		id	725308245
		identifier	"L:232910"
	]
	node [
		id	725480456
		identifier	"L:238276"
	]
	node [
		id	693876793
		identifier	"L:101706"
	]
	node [
		id	438146272
		identifier	"L:14397"
	]
	node [
		id	438146274
		identifier	"L:14399"
	]
	node [
		id	445683333
		identifier	"L:99377"
	]
	node [
		id	445683331
		identifier	"L:99375"
	]
	node [
		id	438146206
		identifier	"L:14373"
	]
	node [
		id	438146203
		identifier	"L:14370"
	]
	node [
		id	441811244
		identifier	"L:53404"
	]
	node [
		id	443692913
		identifier	"L:74914"
	]
	node [
		id	443692914
		identifier	"L:74915"
	]
	node [
		id	728252756
		identifier	"L:268417"
	]
	node [
		id	438146181
		identifier	"L:14369"
	]
	node [
		id	438146178
		identifier	"L:14366"
	]
	node [
		id	725308220
		identifier	"L:232906"
	]
	node [
		id	438146179
		identifier	"L:14367"
	]
	node [
		id	-1478279779
		identifier	"L:100044170"
	]
	node [
		id	438146177
		identifier	"L:14365"
	]
	node [
		id	438146239
		identifier	"L:14385"
	]
	node [
		id	723459346
		identifier	"L:212733"
	]
	node [
		id	439878894
		identifier	"L:30878"
	]
	node [
		id	439878893
		identifier	"L:30877"
	]
	node [
		id	438146208
		identifier	"L:14375"
	]
	node [
		id	438146209
		identifier	"L:14376"
	]
	node [
		id	438146210
		identifier	"L:14377"
	]
	node [
		id	438146211
		identifier	"L:14378"
	]
	node [
		id	443719916
		identifier	"L:75646"
	]
	node [
		id	725337267
		identifier	"L:233876"
	]
	node [
		id	438264257
		identifier	"L:18226"
	]
	node [
		id	438264258
		identifier	"L:18227"
	]
	node [
		id	725337262
		identifier	"L:233871"
	]
	node [
		id	725337261
		identifier	"L:233870"
	]
	node [
		id	443776703
		identifier	"L:77371"
	]
	node [
		id	726193393
		identifier	"L:241035"
	]
	node [
		id	753216867
		identifier	"L:329384"
	]
	node [
		id	724561708
		identifier	"L:228765"
	]
	node [
		id	725276567
		identifier	"L:231724"
	]
	node [
		id	725337233
		identifier	"L:233863"
	]
	node [
		id	438264318
		identifier	"L:18245"
	]
	node [
		id	723425680
		identifier	"L:211323"
	]
	node [
		id	438264315
		identifier	"L:18242"
	]
	node [
		id	724561712
		identifier	"L:228769"
	]
	node [
		id	443566995
		identifier	"L:70208"
	]
	node [
		id	443567081
		identifier	"L:70231"
	]
	node [
		id	443567083
		identifier	"L:70233"
	]
	node [
		id	724561739
		identifier	"L:228775"
	]
	node [
		id	438264194
		identifier	"L:18205"
	]
	node [
		id	443719848
		identifier	"L:75620"
	]
	node [
		id	438264197
		identifier	"L:18208"
	]
	node [
		id	443719855
		identifier	"L:75627"
	]
	node [
		id	438264196
		identifier	"L:18207"
	]
	node [
		id	725337323
		identifier	"L:233890"
	]
	node [
		id	725337326
		identifier	"L:233893"
	]
	node [
		id	438264221
		identifier	"L:18211"
	]
	node [
		id	439014051
		identifier	"L:22793"
	]
	node [
		id	438264222
		identifier	"L:18212"
	]
	node [
		id	439014049
		identifier	"L:22791"
	]
	node [
		id	445629301
		identifier	"L:97908"
	]
	node [
		id	438264223
		identifier	"L:18213"
	]
	node [
		id	443567089
		identifier	"L:70239"
	]
	node [
		id	723452743
		identifier	"L:212073"
	]
	node [
		id	443689221
		identifier	"L:74561"
	]
	node [
		id	438264224
		identifier	"L:18214"
	]
	node [
		id	443719820
		identifier	"L:75613"
	]
	node [
		id	438264251
		identifier	"L:18220"
	]
	node [
		id	439014022
		identifier	"L:22785"
	]
	node [
		id	439014023
		identifier	"L:22786"
	]
	node [
		id	438264254
		identifier	"L:18223"
	]
	node [
		id	439014017
		identifier	"L:22780"
	]
	node [
		id	438264252
		identifier	"L:18221"
	]
	node [
		id	439014018
		identifier	"L:22781"
	]
	node [
		id	438264253
		identifier	"L:18222"
	]
	node [
		id	439014024
		identifier	"L:22787"
	]
	node [
		id	439014025
		identifier	"L:22788"
	]
	node [
		id	439014026
		identifier	"L:22789"
	]
	node [
		id	443719791
		identifier	"L:75605"
	]
	node [
		id	725337140
		identifier	"L:233833"
	]
	node [
		id	438298820
		identifier	"L:19714"
	]
	node [
		id	438298819
		identifier	"L:19713"
	]
	node [
		id	438298818
		identifier	"L:19712"
	]
	node [
		id	723487274
		identifier	"L:213550"
	]
	node [
		id	693899915
		identifier	"L:102022"
	]
	node [
		id	724561796
		identifier	"L:228790"
	]
	node [
		id	438298824
		identifier	"L:19718"
	]
	node [
		id	439013995
		identifier	"L:22779"
	]
	node [
		id	439013994
		identifier	"L:22778"
	]
	node [
		id	725365940
		identifier	"L:234724"
	]
	node [
		id	725365939
		identifier	"L:234723"
	]
	node [
		id	439013987
		identifier	"L:22771"
	]
	node [
		id	439013986
		identifier	"L:22770"
	]
	node [
		id	438298847
		identifier	"L:19720"
	]
	node [
		id	443719794
		identifier	"L:75608"
	]
	node [
		id	439013989
		identifier	"L:22773"
	]
	node [
		id	725365945
		identifier	"L:234729"
	]
	node [
		id	439013988
		identifier	"L:22772"
	]
	node [
		id	438298853
		identifier	"L:19726"
	]
	node [
		id	752952624
		identifier	"L:320795"
	]
	node [
		id	438298852
		identifier	"L:19725"
	]
	node [
		id	438298854
		identifier	"L:19727"
	]
	node [
		id	752952628
		identifier	"L:320799"
	]
	node [
		id	438298851
		identifier	"L:19724"
	]
	node [
		id	725337112
		identifier	"L:233826"
	]
	node [
		id	438298856
		identifier	"L:19729"
	]
	node [
		id	438264190
		identifier	"L:18201"
	]
	node [
		id	438298878
		identifier	"L:19730"
	]
	node [
		id	752952619
		identifier	"L:320790"
	]
	node [
		id	438298879
		identifier	"L:19731"
	]
	node [
		id	439013957
		identifier	"L:22762"
	]
	node [
		id	439013956
		identifier	"L:22761"
	]
	node [
		id	439013959
		identifier	"L:22764"
	]
	node [
		id	694117134
		identifier	"L:109934"
	]
	node [
		id	723487341
		identifier	"L:213575"
	]
	node [
		id	438202880
		identifier	"L:16069"
	]
	node [
		id	-1478191334
		identifier	"L:100047082"
	]
	node [
		id	438298785
		identifier	"L:19700"
	]
	node [
		id	438298789
		identifier	"L:19704"
	]
	node [
		id	438298793
		identifier	"L:19708"
	]
	node [
		id	438298792
		identifier	"L:19707"
	]
	node [
		id	693900014
		identifier	"L:102058"
	]
	node [
		id	441904646
		identifier	"L:56863"
	]
	node [
		id	441904651
		identifier	"L:56868"
	]
	node [
		id	438983267
		identifier	"L:21682"
	]
	node [
		id	438298973
		identifier	"L:19762"
	]
	node [
		id	438983266
		identifier	"L:21681"
	]
	node [
		id	438298974
		identifier	"L:19763"
	]
	node [
		id	438983270
		identifier	"L:21685"
	]
	node [
		id	444495320
		identifier	"L:80707"
	]
	node [
		id	438983272
		identifier	"L:21687"
	]
	node [
		id	439156004
		identifier	"L:27007"
	]
	node [
		id	438299007
		identifier	"L:19775"
	]
	node [
		id	438983237
		identifier	"L:21673"
	]
	node [
		id	444495352
		identifier	"L:80718"
	]
	node [
		id	438983238
		identifier	"L:21674"
	]
	node [
		id	438983241
		identifier	"L:21677"
	]
	node [
		id	438983240
		identifier	"L:21676"
	]
	node [
		id	438983243
		identifier	"L:21679"
	]
	node [
		id	438983242
		identifier	"L:21678"
	]
	node [
		id	838897547
		identifier	"L:622531"
	]
	node [
		id	438298980
		identifier	"L:19769"
	]
	node [
		id	443807242
		identifier	"L:78405"
	]
	node [
		id	438298976
		identifier	"L:19765"
	]
	node [
		id	438298977
		identifier	"L:19766"
	]
	node [
		id	442856005
		identifier	"L:67653"
	]
	node [
		id	442856007
		identifier	"L:67655"
	]
	node [
		id	438983210
		identifier	"L:21667"
	]
	node [
		id	755808560
		identifier	"L:353344"
	]
	node [
		id	438983208
		identifier	"L:21665"
	]
	node [
		id	438298881
		identifier	"L:19733"
	]
	node [
		id	438298882
		identifier	"L:19734"
	]
	node [
		id	438298883
		identifier	"L:19735"
	]
	node [
		id	438298887
		identifier	"L:19739"
	]
	node [
		id	438983174
		identifier	"L:21652"
	]
	node [
		id	694117041
		identifier	"L:109904"
	]
	node [
		id	694117042
		identifier	"L:109905"
	]
	node [
		id	725366097
		identifier	"L:234776"
	]
	node [
		id	725366100
		identifier	"L:234779"
	]
	node [
		id	439156033
		identifier	"L:27015"
	]
	node [
		id	443720070
		identifier	"L:75695"
	]
	node [
		id	694117037
		identifier	"L:109900"
	]
	node [
		id	438298913
		identifier	"L:19744"
	]
	node [
		id	439044588
		identifier	"L:23825"
	]
	node [
		id	439156156
		identifier	"L:27054"
	]
	node [
		id	439156159
		identifier	"L:27057"
	]
	node [
		id	439156158
		identifier	"L:27056"
	]
	node [
		id	439044591
		identifier	"L:23828"
	]
	node [
		id	439044584
		identifier	"L:23821"
	]
	node [
		id	439156152
		identifier	"L:27050"
	]
	node [
		id	439156155
		identifier	"L:27053"
	]
	node [
		id	726193487
		identifier	"L:241066"
	]
	node [
		id	442856068
		identifier	"L:67674"
	]
	node [
		id	443811363
		identifier	"L:78893"
	]
	node [
		id	443811361
		identifier	"L:78891"
	]
	node [
		id	442856065
		identifier	"L:67671"
	]
	node [
		id	442856067
		identifier	"L:67673"
	]
	node [
		id	442856095
		identifier	"L:67680"
	]
	node [
		id	752298926
		identifier	"L:319924"
	]
	node [
		id	443689190
		identifier	"L:74551"
	]
	node [
		id	725245882
		identifier	"L:230649"
	]
	node [
		id	-1479048672
		identifier	"L:100039740"
	]
	node [
		id	443807397
		identifier	"L:78455"
	]
	node [
		id	439156130
		identifier	"L:27049"
	]
	node [
		id	442910628
		identifier	"L:69104"
	]
	node [
		id	443811336
		identifier	"L:78887"
	]
	node [
		id	439156122
		identifier	"L:27041"
	]
	node [
		id	725366160
		identifier	"L:234797"
	]
	node [
		id	442856098
		identifier	"L:67683"
	]
	node [
		id	-1338855069
		identifier	"L:100503459"
	]
	node [
		id	442910633
		identifier	"L:69109"
	]
	node [
		id	443689167
		identifier	"L:74549"
	]
	node [
		id	752952374
		identifier	"L:320713"
	]
	node [
		id	843575826
		identifier	"L:674678"
	]
	node [
		id	439044523
		identifier	"L:23802"
	]
	node [
		id	438953507
		identifier	"L:20692"
	]
	node [
		id	439044526
		identifier	"L:23805"
	]
	node [
		id	438953505
		identifier	"L:20690"
	]
	node [
		id	439044527
		identifier	"L:23806"
	]
	node [
		id	839762386
		identifier	"L:630612"
	]
	node [
		id	442856129
		identifier	"L:67693"
	]
	node [
		id	442856130
		identifier	"L:67694"
	]
	node [
		id	438299009
		identifier	"L:19777"
	]
	node [
		id	443689130
		identifier	"L:74533"
	]
	node [
		id	443719977
		identifier	"L:75665"
	]
	node [
		id	724561611
		identifier	"L:228731"
	]
	node [
		id	443719981
		identifier	"L:75669"
	]
	node [
		id	439044529
		identifier	"L:23808"
	]
	node [
		id	439044528
		identifier	"L:23807"
	]
	node [
		id	693934667
		identifier	"L:103573"
	]
	node [
		id	442910687
		identifier	"L:69121"
	]
	node [
		id	752298988
		identifier	"L:319944"
	]
	node [
		id	443807457
		identifier	"L:78473"
	]
	node [
		id	438953477
		identifier	"L:20683"
	]
	node [
		id	438953476
		identifier	"L:20682"
	]
	node [
		id	439156185
		identifier	"L:27062"
	]
	node [
		id	439156184
		identifier	"L:27061"
	]
	node [
		id	442910691
		identifier	"L:69125"
	]
	node [
		id	438953475
		identifier	"L:20681"
	]
	node [
		id	438953474
		identifier	"L:20680"
	]
	node [
		id	442910695
		identifier	"L:69129"
	]
	node [
		id	725306571
		identifier	"L:232790"
	]
	node [
		id	438953481
		identifier	"L:20687"
	]
	node [
		id	725306572
		identifier	"L:232791"
	]
	node [
		id	438953480
		identifier	"L:20686"
	]
	node [
		id	438953483
		identifier	"L:20689"
	]
	node [
		id	438953482
		identifier	"L:20688"
	]
	node [
		id	725245908
		identifier	"L:230654"
	]
	node [
		id	439156160
		identifier	"L:27058"
	]
	node [
		id	439156161
		identifier	"L:27059"
	]
	node [
		id	752298957
		identifier	"L:319934"
	]
	node [
		id	693934698
		identifier	"L:103583"
	]
	node [
		id	725427471
		identifier	"L:236930"
	]
	node [
		id	693996201
		identifier	"L:105782"
	]
	node [
		id	693961512
		identifier	"L:104252"
	]
	node [
		id	438143137
		identifier	"L:14013"
	]
	node [
		id	724526246
		identifier	"L:227197"
	]
	node [
		id	693996206
		identifier	"L:105787"
	]
	node [
		id	694055663
		identifier	"L:107746"
	]
	node [
		id	438953420
		identifier	"L:20668"
	]
	node [
		id	438953421
		identifier	"L:20669"
	]
	node [
		id	438953418
		identifier	"L:20666"
	]
	node [
		id	439044679
		identifier	"L:23853"
	]
	node [
		id	439156246
		identifier	"L:27081"
	]
	node [
		id	438953417
		identifier	"L:20665"
	]
	node [
		id	438953414
		identifier	"L:20662"
	]
	node [
		id	438953415
		identifier	"L:20663"
	]
	node [
		id	438953412
		identifier	"L:20660"
	]
	node [
		id	438953413
		identifier	"L:20661"
	]
	node [
		id	439044685
		identifier	"L:23859"
	]
	node [
		id	693961484
		identifier	"L:104245"
	]
	node [
		id	752298028
		identifier	"L:319845"
	]
	node [
		id	693961487
		identifier	"L:104248"
	]
	node [
		id	723606508
		identifier	"L:217578"
	]
	node [
		id	442821533
		identifier	"L:66193"
	]
	node [
		id	694055628
		identifier	"L:107732"
	]
	node [
		id	438143112
		identifier	"L:14009"
	]
	node [
		id	438953452
		identifier	"L:20679"
	]
	node [
		id	727357290
		identifier	"L:259277"
	]
	node [
		id	438953448
		identifier	"L:20675"
	]
	node [
		id	438953450
		identifier	"L:20677"
	]
	node [
		id	727357292
		identifier	"L:259279"
	]
	node [
		id	438953451
		identifier	"L:20678"
	]
	node [
		id	439156282
		identifier	"L:27096"
	]
	node [
		id	438953444
		identifier	"L:20671"
	]
	node [
		id	722740609
		identifier	"L:209361"
	]
	node [
		id	438953445
		identifier	"L:20672"
	]
	node [
		id	438143135
		identifier	"L:14011"
	]
	node [
		id	438953447
		identifier	"L:20674"
	]
	node [
		id	438953443
		identifier	"L:20670"
	]
	node [
		id	443596848
		identifier	"L:71228"
	]
	node [
		id	439164928
		identifier	"L:27993"
	]
	node [
		id	443596874
		identifier	"L:71233"
	]
	node [
		id	439164933
		identifier	"L:27998"
	]
	node [
		id	438143204
		identifier	"L:14038"
	]
	node [
		id	445680258
		identifier	"L:99011"
	]
	node [
		id	725245012
		identifier	"L:230577"
	]
	node [
		id	438953358
		identifier	"L:20648"
	]
	node [
		id	438953359
		identifier	"L:20649"
	]
	node [
		id	438953356
		identifier	"L:20646"
	]
	node [
		id	726255018
		identifier	"L:243272"
	]
	node [
		id	438953351
		identifier	"L:20641"
	]
	node [
		id	438143229
		identifier	"L:14042"
	]
	node [
		id	438143230
		identifier	"L:14043"
	]
	node [
		id	439044618
		identifier	"L:23834"
	]
	node [
		id	438143171
		identifier	"L:14026"
	]
	node [
		id	438143170
		identifier	"L:14025"
	]
	node [
		id	443596904
		identifier	"L:71242"
	]
	node [
		id	693961544
		identifier	"L:104263"
	]
	node [
		id	438143173
		identifier	"L:14028"
	]
	node [
		id	752953309
		identifier	"L:320808"
	]
	node [
		id	443596903
		identifier	"L:71241"
	]
	node [
		id	438953386
		identifier	"L:20655"
	]
	node [
		id	724500051
		identifier	"L:226517"
	]
	node [
		id	438953387
		identifier	"L:20656"
	]
	node [
		id	724500053
		identifier	"L:226519"
	]
	node [
		id	438953388
		identifier	"L:20657"
	]
	node [
		id	727326379
		identifier	"L:258123"
	]
	node [
		id	439044654
		identifier	"L:23849"
	]
	node [
		id	442909761
		identifier	"L:69035"
	]
	node [
		id	439044650
		identifier	"L:23845"
	]
	node [
		id	438143196
		identifier	"L:14030"
	]
	node [
		id	442821438
		identifier	"L:66161"
	]
	node [
		id	442821439
		identifier	"L:66162"
	]
	node [
		id	726285622
		identifier	"L:244329"
	]
	node [
		id	694055535
		identifier	"L:107702"
	]
	node [
		id	725245074
		identifier	"L:230597"
	]
	node [
		id	694055534
		identifier	"L:107701"
	]
	node [
		id	442909882
		identifier	"L:69072"
	]
	node [
		id	442909887
		identifier	"L:69077"
	]
	node [
		id	442909886
		identifier	"L:69076"
	]
	node [
		id	445507465
		identifier	"L:93672"
	]
	node [
		id	443811089
		identifier	"L:78808"
	]
	node [
		id	442855849
		identifier	"L:67602"
	]
	node [
		id	443811084
		identifier	"L:78803"
	]
	node [
		id	442855850
		identifier	"L:67603"
	]
	node [
		id	442909857
		identifier	"L:69068"
	]
	node [
		id	442855851
		identifier	"L:67604"
	]
	node [
		id	722740519
		identifier	"L:209334"
	]
	node [
		id	442855852
		identifier	"L:67605"
	]
	node [
		id	445507472
		identifier	"L:93679"
	]
	node [
		id	439044800
		identifier	"L:23890"
	]
	node [
		id	439044802
		identifier	"L:23892"
	]
	node [
		id	-1338824473
		identifier	"L:100504508"
	]
	node [
		id	725245071
		identifier	"L:230594"
	]
	node [
		id	438953292
		identifier	"L:20624"
	]
	node [
		id	439044804
		identifier	"L:23894"
	]
	node [
		id	442821408
		identifier	"L:66152"
	]
	node [
		id	438953289
		identifier	"L:20621"
	]
	node [
		id	442821411
		identifier	"L:66155"
	]
	node [
		id	438953288
		identifier	"L:20620"
	]
	node [
		id	439044807
		identifier	"L:23897"
	]
	node [
		id	438953328
		identifier	"L:20639"
	]
	node [
		id	693841232
		identifier	"L:100102"
	]
	node [
		id	725307316
		identifier	"L:232821"
	]
	node [
		id	838896687
		identifier	"L:622469"
	]
	node [
		id	445507500
		identifier	"L:93686"
	]
	node [
		id	445507501
		identifier	"L:93687"
	]
	node [
		id	444495440
		identifier	"L:80743"
	]
	node [
		id	438983149
		identifier	"L:21648"
	]
	node [
		id	438953319
		identifier	"L:20630"
	]
	node [
		id	442821383
		identifier	"L:66148"
	]
	node [
		id	438953327
		identifier	"L:20638"
	]
	node [
		id	438953326
		identifier	"L:20637"
	]
	node [
		id	442821379
		identifier	"L:66144"
	]
	node [
		id	442821376
		identifier	"L:66141"
	]
	node [
		id	724500115
		identifier	"L:226539"
	]
	node [
		id	438953234
		identifier	"L:20608"
	]
	node [
		id	442909943
		identifier	"L:69091"
	]
	node [
		id	442909942
		identifier	"L:69090"
	]
	node [
		id	438953235
		identifier	"L:20609"
	]
	node [
		id	438953232
		identifier	"L:20606"
	]
	node [
		id	726285684
		identifier	"L:244349"
	]
	node [
		id	442821500
		identifier	"L:66181"
	]
	node [
		id	445507526
		identifier	"L:93691"
	]
	node [
		id	445507530
		identifier	"L:93695"
	]
	node [
		id	441783380
		identifier	"L:52609"
	]
	node [
		id	445507531
		identifier	"L:93696"
	]
	node [
		id	752237518
		identifier	"L:317757"
	]
	node [
		id	725307352
		identifier	"L:232836"
	]
	node [
		id	812230851
		identifier	"L:546161"
	]
	node [
		id	722740581
		identifier	"L:209354"
	]
	node [
		id	442855918
		identifier	"L:67629"
	]
	node [
		id	439044744
		identifier	"L:23876"
	]
	node [
		id	439044745
		identifier	"L:23877"
	]
	node [
		id	438143103
		identifier	"L:14000"
	]
	node [
		id	442909920
		identifier	"L:69089"
	]
	node [
		id	439044747
		identifier	"L:23879"
	]
	node [
		id	444495408
		identifier	"L:80732"
	]
	node [
		id	439044740
		identifier	"L:23872"
	]
	node [
		id	442855909
		identifier	"L:67620"
	]
	node [
		id	439044741
		identifier	"L:23873"
	]
	node [
		id	439044742
		identifier	"L:23874"
	]
	node [
		id	438953231
		identifier	"L:20605"
	]
	node [
		id	438953230
		identifier	"L:20604"
	]
	node [
		id	438953228
		identifier	"L:20602"
	]
	node [
		id	722740584
		identifier	"L:209357"
	]
	node [
		id	439044739
		identifier	"L:23871"
	]
	node [
		id	438953264
		identifier	"L:20617"
	]
	node [
		id	724500169
		identifier	"L:226551"
	]
	node [
		id	442909911
		identifier	"L:69080"
	]
	node [
		id	438953266
		identifier	"L:20619"
	]
	node [
		id	724465486
		identifier	"L:225027"
	]
	node [
		id	442821470
		identifier	"L:66172"
	]
	node [
		id	444495375
		identifier	"L:80720"
	]
	node [
		id	442909913
		identifier	"L:69082"
	]
	node [
		id	724465479
		identifier	"L:225020"
	]
	node [
		id	442855886
		identifier	"L:67618"
	]
	node [
		id	442855887
		identifier	"L:67619"
	]
	node [
		id	443811177
		identifier	"L:78833"
	]
	node [
		id	443811178
		identifier	"L:78834"
	]
	node [
		id	441783406
		identifier	"L:52614"
	]
	node [
		id	441783407
		identifier	"L:52615"
	]
	node [
		id	442855883
		identifier	"L:67615"
	]
	node [
		id	439044774
		identifier	"L:23885"
	]
	node [
		id	439044775
		identifier	"L:23886"
	]
	node [
		id	442821442
		identifier	"L:66165"
	]
	node [
		id	442821441
		identifier	"L:66164"
	]
	node [
		id	726285646
		identifier	"L:244332"
	]
	node [
		id	442821440
		identifier	"L:66163"
	]
	node [
		id	438953261
		identifier	"L:20614"
	]
	node [
		id	439044771
		identifier	"L:23882"
	]
	node [
		id	438953260
		identifier	"L:20613"
	]
	node [
		id	723520755
		identifier	"L:214901"
	]
	node [
		id	438953263
		identifier	"L:20616"
	]
	node [
		id	438953262
		identifier	"L:20615"
	]
	node [
		id	439044769
		identifier	"L:23880"
	]
	node [
		id	438202879
		identifier	"L:16068"
	]
	node [
		id	442821285
		identifier	"L:66113"
	]
	node [
		id	439013835
		identifier	"L:22724"
	]
	node [
		id	725338009
		identifier	"L:233904"
	]
	node [
		id	725338013
		identifier	"L:233908"
	]
	node [
		id	-1478160792
		identifier	"L:100048119"
	]
	node [
		id	-1478160794
		identifier	"L:100048117"
	]
	node [
		id	443566212
		identifier	"L:70160"
	]
	node [
		id	693871988
		identifier	"L:101206"
	]
	node [
		id	694973575
		identifier	"L:117198"
	]
	node [
		id	694973574
		identifier	"L:117197"
	]
	node [
		id	442821253
		identifier	"L:66102"
	]
	node [
		id	442821256
		identifier	"L:66105"
	]
	node [
		id	-1338824356
		identifier	"L:100504541"
	]
	node [
		id	723637101
		identifier	"L:218624"
	]
	node [
		id	722740461
		identifier	"L:209318"
	]
	node [
		id	442821345
		identifier	"L:66131"
	]
	node [
		id	442821350
		identifier	"L:66136"
	]
	node [
		id	723520849
		identifier	"L:214932"
	]
	node [
		id	439013771
		identifier	"L:22702"
	]
	node [
		id	442821352
		identifier	"L:66138"
	]
	node [
		id	758608795
		identifier	"L:384309"
	]
	node [
		id	723487183
		identifier	"L:213522"
	]
	node [
		id	442821375
		identifier	"L:66140"
	]
	node [
		id	441904559
		identifier	"L:56839"
	]
	node [
		id	441904558
		identifier	"L:56838"
	]
	node [
		id	723487221
		identifier	"L:213539"
	]
	node [
		id	438264472
		identifier	"L:18294"
	]
	node [
		id	442821318
		identifier	"L:66125"
	]
	node [
		id	439013800
		identifier	"L:22710"
	]
	node [
		id	438264471
		identifier	"L:18293"
	]
	node [
		id	840683241
		identifier	"L:640382"
	]
	node [
		id	724500293
		identifier	"L:226591"
	]
	node [
		id	443776490
		identifier	"L:77305"
	]
	node [
		id	438143295
		identifier	"L:14066"
	]
	node [
		id	438143294
		identifier	"L:14065"
	]
	node [
		id	438143293
		identifier	"L:14064"
	]
	node [
		id	441783563
		identifier	"L:52666"
	]
	node [
		id	438143292
		identifier	"L:14063"
	]
	node [
		id	438143291
		identifier	"L:14062"
	]
	node [
		id	438143290
		identifier	"L:14061"
	]
	node [
		id	438264443
		identifier	"L:18286"
	]
	node [
		id	438264442
		identifier	"L:18285"
	]
	node [
		id	441904462
		identifier	"L:56805"
	]
	node [
		id	-1338824194
		identifier	"L:100504598"
	]
	node [
		id	441904466
		identifier	"L:56809"
	]
	node [
		id	723520911
		identifier	"L:214952"
	]
	node [
		id	438143264
		identifier	"L:14056"
	]
	node [
		id	694973451
		identifier	"L:117158"
	]
	node [
		id	693961391
		identifier	"L:104215"
	]
	node [
		id	438143263
		identifier	"L:14055"
	]
	node [
		id	438143259
		identifier	"L:14051"
	]
	node [
		id	438143258
		identifier	"L:14050"
	]
	node [
		id	438202717
		identifier	"L:16011"
	]
	node [
		id	438202716
		identifier	"L:16010"
	]
	node [
		id	438202718
		identifier	"L:16012"
	]
	node [
		id	441904489
		identifier	"L:56811"
	]
	node [
		id	438237405
		identifier	"L:17540"
	]
	node [
		id	753931885
		identifier	"L:332397"
	]
	node [
		id	438202692
		identifier	"L:16007"
	]
	node [
		id	438202693
		identifier	"L:16008"
	]
	node [
		id	438202694
		identifier	"L:16009"
	]
	node [
		id	438237381
		identifier	"L:17537"
	]
	node [
		id	438237380
		identifier	"L:17536"
	]
	node [
		id	438237379
		identifier	"L:17535"
	]
	node [
		id	438202689
		identifier	"L:16004"
	]
	node [
		id	438202691
		identifier	"L:16006"
	]
	node [
		id	438237376
		identifier	"L:17532"
	]
	node [
		id	438143236
		identifier	"L:14049"
	]
	node [
		id	-1338824233
		identifier	"L:100504580"
	]
	node [
		id	725275704
		identifier	"L:231659"
	]
	node [
		id	438143235
		identifier	"L:14048"
	]
	node [
		id	694973481
		identifier	"L:117167"
	]
	node [
		id	438143355
		identifier	"L:14084"
	]
	node [
		id	438143354
		identifier	"L:14083"
	]
	node [
		id	438264375
		identifier	"L:18260"
	]
	node [
		id	438143353
		identifier	"L:14082"
	]
	node [
		id	438143359
		identifier	"L:14088"
	]
	node [
		id	438143358
		identifier	"L:14087"
	]
	node [
		id	438143357
		identifier	"L:14086"
	]
	node [
		id	441783622
		identifier	"L:52683"
	]
	node [
		id	726316524
		identifier	"L:245474"
	]
	node [
		id	438202687
		identifier	"L:16002"
	]
	node [
		id	438143351
		identifier	"L:14080"
	]
	node [
		id	438202686
		identifier	"L:16001"
	]
	node [
		id	438202685
		identifier	"L:16000"
	]
	node [
		id	438264378
		identifier	"L:18263"
	]
	node [
		id	438237346
		identifier	"L:17523"
	]
	node [
		id	694055724
		identifier	"L:107765"
	]
	node [
		id	723637128
		identifier	"L:218630"
	]
	node [
		id	840711884
		identifier	"L:641221"
	]
	node [
		id	438237351
		identifier	"L:17528"
	]
	node [
		id	441783656
		identifier	"L:52696"
	]
	node [
		id	438143327
		identifier	"L:14077"
	]
	node [
		id	724593236
		identifier	"L:229906"
	]
	node [
		id	438264350
		identifier	"L:18256"
	]
	node [
		id	725275759
		identifier	"L:231672"
	]
	node [
		id	694055689
		identifier	"L:107751"
	]
	node [
		id	726316498
		identifier	"L:245469"
	]
	node [
		id	694055691
		identifier	"L:107753"
	]
	node [
		id	438143296
		identifier	"L:14067"
	]
	node [
		id	438143298
		identifier	"L:14069"
	]
	node [
		id	725275636
		identifier	"L:231633"
	]
	node [
		id	725275633
		identifier	"L:231630"
	]
	node [
		id	443720878
		identifier	"L:75747"
	]
	node [
		id	443568109
		identifier	"L:70356"
	]
	node [
		id	694973421
		identifier	"L:117149"
	]
	node [
		id	725275640
		identifier	"L:231637"
	]
	node [
		id	443775714
		identifier	"L:77264"
	]
	node [
		id	443690279
		identifier	"L:74695"
	]
	node [
		id	441903777
		identifier	"L:56792"
	]
	node [
		id	441903776
		identifier	"L:56791"
	]
	node [
		id	726223368
		identifier	"L:242093"
	]
	node [
		id	441903779
		identifier	"L:56794"
	]
	node [
		id	-1338854264
		identifier	"L:100503508"
	]
	node [
		id	443568112
		identifier	"L:70359"
	]
	node [
		id	-1338854268
		identifier	"L:100503504"
	]
	node [
		id	443720846
		identifier	"L:75736"
	]
	node [
		id	443806532
		identifier	"L:78388"
	]
	node [
		id	753215782
		identifier	"L:329244"
	]
	node [
		id	441903775
		identifier	"L:56790"
	]
	node [
		id	441903751
		identifier	"L:56787"
	]
	node [
		id	443568081
		identifier	"L:70349"
	]
	node [
		id	441903752
		identifier	"L:56788"
	]
	node [
		id	443720939
		identifier	"L:75766"
	]
	node [
		id	443720936
		identifier	"L:75763"
	]
	node [
		id	693900815
		identifier	"L:102103"
	]
	node [
		id	443568044
		identifier	"L:70333"
	]
	node [
		id	723637323
		identifier	"L:218699"
	]
	node [
		id	729861440
		identifier	"L:280408"
	]
	node [
		id	725275540
		identifier	"L:231600"
	]
	node [
		id	723426706
		identifier	"L:211446"
	]
	node [
		id	753930701
		identifier	"L:332221"
	]
	node [
		id	753215879
		identifier	"L:329278"
	]
	node [
		id	842744560
		identifier	"L:667977"
	]
	node [
		id	693901000
		identifier	"L:102162"
	]
	node [
		id	438203934
		identifier	"L:16199"
	]
	node [
		id	438203933
		identifier	"L:16198"
	]
	node [
		id	443720752
		identifier	"L:75705"
	]
	node [
		id	438203932
		identifier	"L:16197"
	]
	node [
		id	438203931
		identifier	"L:16196"
	]
	node [
		id	438203930
		identifier	"L:16195"
	]
	node [
		id	438203929
		identifier	"L:16194"
	]
	node [
		id	438203928
		identifier	"L:16193"
	]
	node [
		id	438203927
		identifier	"L:16192"
	]
	node [
		id	438203926
		identifier	"L:16191"
	]
	node [
		id	438203925
		identifier	"L:16190"
	]
	node [
		id	443567985
		identifier	"L:70316"
	]
	node [
		id	438299809
		identifier	"L:19821"
	]
	node [
		id	438299808
		identifier	"L:19820"
	]
	node [
		id	438299811
		identifier	"L:19823"
	]
	node [
		id	438299810
		identifier	"L:19822"
	]
	node [
		id	438299812
		identifier	"L:19824"
	]
	node [
		id	438299814
		identifier	"L:19826"
	]
	node [
		id	693871276
		identifier	"L:101187"
	]
	node [
		id	441903624
		identifier	"L:56744"
	]
	node [
		id	438265151
		identifier	"L:18301"
	]
	node [
		id	441903628
		identifier	"L:56748"
	]
	node [
		id	693871274
		identifier	"L:101185"
	]
	node [
		id	442769454
		identifier	"L:64934"
	]
	node [
		id	442769450
		identifier	"L:64930"
	]
	node [
		id	441903623
		identifier	"L:56743"
	]
	node [
		id	702217494
		identifier	"L:192662"
	]
	node [
		id	724560780
		identifier	"L:228677"
	]
	node [
		id	752951567
		identifier	"L:320662"
	]
	node [
		id	441903714
		identifier	"L:56771"
	]
	node [
		id	438239211
		identifier	"L:17708"
	]
	node [
		id	438239208
		identifier	"L:17705"
	]
	node [
		id	438239212
		identifier	"L:17709"
	]
	node [
		id	438239203
		identifier	"L:17700"
	]
	node [
		id	438239205
		identifier	"L:17702"
	]
	node [
		id	438239204
		identifier	"L:17701"
	]
	node [
		id	443720785
		identifier	"L:75717"
	]
	node [
		id	693997010
		identifier	"L:105835"
	]
	node [
		id	693997012
		identifier	"L:105837"
	]
	node [
		id	438984234
		identifier	"L:21788"
	]
	node [
		id	438984232
		identifier	"L:21786"
	]
	node [
		id	438984231
		identifier	"L:21785"
	]
	node [
		id	438984230
		identifier	"L:21784"
	]
	node [
		id	442857027
		identifier	"L:67772"
	]
	node [
		id	443690033
		identifier	"L:74617"
	]
	node [
		id	442857026
		identifier	"L:67771"
	]
	node [
		id	693840525
		identifier	"L:100088"
	]
	node [
		id	442857029
		identifier	"L:67774"
	]
	node [
		id	438984227
		identifier	"L:21781"
	]
	node [
		id	438984226
		identifier	"L:21780"
	]
	node [
		id	442857028
		identifier	"L:67773"
	]
	node [
		id	442857030
		identifier	"L:67775"
	]
	node [
		id	723453549
		identifier	"L:212123"
	]
	node [
		id	725365103
		identifier	"L:234664"
	]
	node [
		id	693840548
		identifier	"L:100090"
	]
	node [
		id	839071581
		identifier	"L:628061"
	]
	node [
		id	693997040
		identifier	"L:105844"
	]
	node [
		id	438984196
		identifier	"L:21771"
	]
	node [
		id	442857057
		identifier	"L:67781"
	]
	node [
		id	442857060
		identifier	"L:67784"
	]
	node [
		id	702217467
		identifier	"L:192656"
	]
	node [
		id	702217469
		identifier	"L:192658"
	]
	node [
		id	443806279
		identifier	"L:78303"
	]
	node [
		id	439045482
		identifier	"L:23900"
	]
	node [
		id	723453492
		identifier	"L:212108"
	]
	node [
		id	438299997
		identifier	"L:19883"
	]
	node [
		id	438299996
		identifier	"L:19882"
	]
	node [
		id	438299999
		identifier	"L:19885"
	]
	node [
		id	438299970
		identifier	"L:19877"
	]
	node [
		id	438299971
		identifier	"L:19878"
	]
	node [
		id	725426705
		identifier	"L:236899"
	]
	node [
		id	442857002
		identifier	"L:67768"
	]
	node [
		id	438300031
		identifier	"L:19896"
	]
	node [
		id	438300030
		identifier	"L:19895"
	]
	node [
		id	438300029
		identifier	"L:19894"
	]
	node [
		id	438300028
		identifier	"L:19893"
	]
	node [
		id	438300026
		identifier	"L:19891"
	]
	node [
		id	752951474
		identifier	"L:320632"
	]
	node [
		id	438300002
		identifier	"L:19888"
	]
	node [
		id	693901094
		identifier	"L:102193"
	]
	node [
		id	752951476
		identifier	"L:320634"
	]
	node [
		id	443810406
		identifier	"L:78797"
	]
	node [
		id	439045545
		identifier	"L:23921"
	]
	node [
		id	439045552
		identifier	"L:23928"
	]
	node [
		id	752951388
		identifier	"L:320609"
	]
	node [
		id	443721001
		identifier	"L:75786"
	]
	node [
		id	753965491
		identifier	"L:333789"
	]
	node [
		id	438300034
		identifier	"L:19899"
	]
	node [
		id	443721003
		identifier	"L:75788"
	]
	node [
		id	442909672
		identifier	"L:69009"
	]
	node [
		id	438952459
		identifier	"L:20568"
	]
	node [
		id	438952453
		identifier	"L:20562"
	]
	node [
		id	439045515
		identifier	"L:23912"
	]
	node [
		id	443598798
		identifier	"L:71435"
	]
	node [
		id	441957599
		identifier	"L:58198"
	]
	node [
		id	439045521
		identifier	"L:23918"
	]
	node [
		id	439045520
		identifier	"L:23917"
	]
	node [
		id	441957595
		identifier	"L:58194"
	]
	node [
		id	443720964
		identifier	"L:75770"
	]
	node [
		id	442909694
		identifier	"L:69010"
	]
	node [
		id	725305557
		identifier	"L:232679"
	]
	node [
		id	723606539
		identifier	"L:217588"
	]
	node [
		id	438952546
		identifier	"L:20592"
	]
	node [
		id	693935632
		identifier	"L:103677"
	]
	node [
		id	439045614
		identifier	"L:23948"
	]
	node [
		id	439045608
		identifier	"L:23942"
	]
	node [
		id	438952549
		identifier	"L:20595"
	]
	node [
		id	441957562
		identifier	"L:58182"
	]
	node [
		id	443775778
		identifier	"L:77286"
	]
	node [
		id	725365167
		identifier	"L:234686"
	]
	node [
		id	759683472
		identifier	"L:399599"
	]
	node [
		id	441957564
		identifier	"L:58184"
	]
	node [
		id	441957565
		identifier	"L:58185"
	]
	node [
		id	441957566
		identifier	"L:58186"
	]
	node [
		id	441957567
		identifier	"L:58187"
	]
	node [
		id	-1479047646
		identifier	"L:100039863"
	]
	node [
		id	438952521
		identifier	"L:20588"
	]
	node [
		id	693840488
		identifier	"L:100072"
	]
	node [
		id	438952520
		identifier	"L:20587"
	]
	node [
		id	438952522
		identifier	"L:20589"
	]
	node [
		id	723453586
		identifier	"L:212139"
	]
	node [
		id	724560563
		identifier	"L:228607"
	]
	node [
		id	439045583
		identifier	"L:23938"
	]
	node [
		id	438952516
		identifier	"L:20583"
	]
	node [
		id	438952519
		identifier	"L:20586"
	]
	node [
		id	438952518
		identifier	"L:20585"
	]
	node [
		id	441957531
		identifier	"L:58172"
	]
	node [
		id	725365133
		identifier	"L:234673"
	]
	node [
		id	439045584
		identifier	"L:23939"
	]
	node [
		id	725336340
		identifier	"L:233789"
	]
	node [
		id	-1338854019
		identifier	"L:100503585"
	]
	node [
		id	725244823
		identifier	"L:230514"
	]
	node [
		id	758522520
		identifier	"L:381677"
	]
	node [
		id	725479365
		identifier	"L:238130"
	]
	node [
		id	438238498
		identifier	"L:17688"
	]
	node [
		id	693962599
		identifier	"L:104394"
	]
	node [
		id	693840307
		identifier	"L:100017"
	]
	node [
		id	438238496
		identifier	"L:17686"
	]
	node [
		id	693840309
		identifier	"L:100019"
	]
	node [
		id	438083560
		identifier	"L:12018"
	]
	node [
		id	438144225
		identifier	"L:14156"
	]
	node [
		id	438083559
		identifier	"L:12017"
	]
	node [
		id	724525287
		identifier	"L:227099"
	]
	node [
		id	438144224
		identifier	"L:14155"
	]
	node [
		id	438083557
		identifier	"L:12015"
	]
	node [
		id	438144227
		identifier	"L:14158"
	]
	node [
		id	438083556
		identifier	"L:12014"
	]
	node [
		id	438083555
		identifier	"L:12013"
	]
	node [
		id	438144228
		identifier	"L:14159"
	]
	node [
		id	438083552
		identifier	"L:12010"
	]
	node [
		id	439045645
		identifier	"L:23958"
	]
	node [
		id	439045644
		identifier	"L:23957"
	]
	node [
		id	438083583
		identifier	"L:12020"
	]
	node [
		id	442856815
		identifier	"L:67707"
	]
	node [
		id	438144251
		identifier	"L:14161"
	]
	node [
		id	439045646
		identifier	"L:23959"
	]
	node [
		id	438952327
		identifier	"L:20520"
	]
	node [
		id	438144253
		identifier	"L:14163"
	]
	node [
		id	442856811
		identifier	"L:67703"
	]
	node [
		id	438144254
		identifier	"L:14164"
	]
	node [
		id	441782473
		identifier	"L:52521"
	]
	node [
		id	438144255
		identifier	"L:14165"
	]
	node [
		id	439045637
		identifier	"L:23950"
	]
	node [
		id	724499059
		identifier	"L:226407"
	]
	node [
		id	438238522
		identifier	"L:17691"
	]
	node [
		id	438952334
		identifier	"L:20527"
	]
	node [
		id	438952335
		identifier	"L:20528"
	]
	node [
		id	438952332
		identifier	"L:20525"
	]
	node [
		id	438952333
		identifier	"L:20526"
	]
	node [
		id	693962567
		identifier	"L:104383"
	]
	node [
		id	694056588
		identifier	"L:107831"
	]
	node [
		id	443597926
		identifier	"L:71361"
	]
	node [
		id	438083527
		identifier	"L:12006"
	]
	node [
		id	438083526
		identifier	"L:12005"
	]
	node [
		id	438083521
		identifier	"L:12000"
	]
	node [
		id	438144197
		identifier	"L:14149"
	]
	node [
		id	438144196
		identifier	"L:14148"
	]
	node [
		id	443810282
		identifier	"L:78757"
	]
	node [
		id	439045675
		identifier	"L:23967"
	]
	node [
		id	438144220
		identifier	"L:14151"
	]
	node [
		id	438952360
		identifier	"L:20532"
	]
	node [
		id	438952361
		identifier	"L:20533"
	]
	node [
		id	439045670
		identifier	"L:23962"
	]
	node [
		id	438238491
		identifier	"L:17681"
	]
	node [
		id	438952363
		identifier	"L:20535"
	]
	node [
		id	438238495
		identifier	"L:17685"
	]
	node [
		id	438238494
		identifier	"L:17684"
	]
	node [
		id	725478471
		identifier	"L:238055"
	]
	node [
		id	438144164
		identifier	"L:14137"
	]
	node [
		id	752299018
		identifier	"L:319953"
	]
	node [
		id	445681344
		identifier	"L:99152"
	]
	node [
		id	725478473
		identifier	"L:238057"
	]
	node [
		id	752299020
		identifier	"L:319955"
	]
	node [
		id	438952390
		identifier	"L:20541"
	]
	node [
		id	441782412
		identifier	"L:52502"
	]
	node [
		id	694056689
		identifier	"L:107869"
	]
	node [
		id	438952393
		identifier	"L:20544"
	]
	node [
		id	-1479047767
		identifier	"L:100039826"
	]
	node [
		id	438238529
		identifier	"L:17698"
	]
	node [
		id	693962502
		identifier	"L:104360"
	]
	node [
		id	438144135
		identifier	"L:14129"
	]
	node [
		id	693962504
		identifier	"L:104362"
	]
	node [
		id	438144133
		identifier	"L:14127"
	]
	node [
		id	438144131
		identifier	"L:14125"
	]
	node [
		id	445681380
		identifier	"L:99167"
	]
	node [
		id	439045739
		identifier	"L:23989"
	]
	node [
		id	438144158
		identifier	"L:14131"
	]
	node [
		id	438144159
		identifier	"L:14132"
	]
	node [
		id	439045738
		identifier	"L:23988"
	]
	node [
		id	438144157
		identifier	"L:14130"
	]
	node [
		id	441782444
		identifier	"L:52513"
	]
	node [
		id	443810216
		identifier	"L:78733"
	]
	node [
		id	-1478391285
		identifier	"L:100040961"
	]
	node [
		id	439045735
		identifier	"L:23985"
	]
	node [
		id	439045734
		identifier	"L:23984"
	]
	node [
		id	439045733
		identifier	"L:23983"
	]
	node [
		id	438952426
		identifier	"L:20556"
	]
	node [
		id	438144098
		identifier	"L:14113"
	]
	node [
		id	438144099
		identifier	"L:14114"
	]
	node [
		id	438144100
		identifier	"L:14115"
	]
	node [
		id	438144103
		identifier	"L:14118"
	]
	node [
		id	438144104
		identifier	"L:14119"
	]
	node [
		id	724499178
		identifier	"L:226442"
	]
	node [
		id	724525163
		identifier	"L:227059"
	]
	node [
		id	442822497
		identifier	"L:66296"
	]
	node [
		id	439045765
		identifier	"L:23994"
	]
	node [
		id	439045767
		identifier	"L:23996"
	]
	node [
		id	439045762
		identifier	"L:23991"
	]
	node [
		id	439045763
		identifier	"L:23992"
	]
	node [
		id	442856941
		identifier	"L:67749"
	]
	node [
		id	727356294
		identifier	"L:259163"
	]
	node [
		id	722739556
		identifier	"L:209232"
	]
	node [
		id	439045768
		identifier	"L:23997"
	]
	node [
		id	439045770
		identifier	"L:23999"
	]
	node [
		id	438144066
		identifier	"L:14102"
	]
	node [
		id	438144067
		identifier	"L:14103"
	]
	node [
		id	438144070
		identifier	"L:14106"
	]
	node [
		id	438144071
		identifier	"L:14107"
	]
	node [
		id	438144068
		identifier	"L:14104"
	]
	node [
		id	438144069
		identifier	"L:14105"
	]
	node [
		id	441958397
		identifier	"L:58240"
	]
	node [
		id	445681187
		identifier	"L:99100"
	]
	node [
		id	442822491
		identifier	"L:66290"
	]
	node [
		id	724499147
		identifier	"L:226432"
	]
	node [
		id	438144073
		identifier	"L:14109"
	]
	node [
		id	442856902
		identifier	"L:67731"
	]
	node [
		id	722739528
		identifier	"L:209225"
	]
	node [
		id	441958371
		identifier	"L:58235"
	]
	node [
		id	438984107
		identifier	"L:21745"
	]
	node [
		id	442856904
		identifier	"L:67733"
	]
	node [
		id	438984111
		identifier	"L:21749"
	]
	node [
		id	443597957
		identifier	"L:71371"
	]
	node [
		id	726284592
		identifier	"L:244202"
	]
	node [
		id	724499115
		identifier	"L:226421"
	]
	node [
		id	438984135
		identifier	"L:21752"
	]
	node [
		id	438952270
		identifier	"L:20505"
	]
	node [
		id	442822436
		identifier	"L:66277"
	]
	node [
		id	438952269
		identifier	"L:20504"
	]
	node [
		id	438952268
		identifier	"L:20503"
	]
	node [
		id	438984133
		identifier	"L:21750"
	]
	node [
		id	441958281
		identifier	"L:58208"
	]
	node [
		id	694056565
		identifier	"L:107829"
	]
	node [
		id	441958276
		identifier	"L:58203"
	]
	node [
		id	441958279
		identifier	"L:58206"
	]
	node [
		id	441958278
		identifier	"L:58205"
	]
	node [
		id	442856877
		identifier	"L:67727"
	]
	node [
		id	441958275
		identifier	"L:58202"
	]
	node [
		id	438984137
		identifier	"L:21754"
	]
	node [
		id	753185090
		identifier	"L:328162"
	]
	node [
		id	753898993
		identifier	"L:331026"
	]
	node [
		id	443597989
		identifier	"L:71382"
	]
	node [
		id	724499087
		identifier	"L:226414"
	]
	node [
		id	724499086
		identifier	"L:226413"
	]
	node [
		id	724499092
		identifier	"L:226419"
	]
	node [
		id	725244079
		identifier	"L:230484"
	]
	node [
		id	438984165
		identifier	"L:21761"
	]
	node [
		id	438984166
		identifier	"L:21762"
	]
	node [
		id	438952297
		identifier	"L:20511"
	]
	node [
		id	442856839
		identifier	"L:67710"
	]
	node [
		id	438952296
		identifier	"L:20510"
	]
	node [
		id	724499091
		identifier	"L:226418"
	]
	node [
		id	441958312
		identifier	"L:58218"
	]
	node [
		id	442822400
		identifier	"L:66262"
	]
	node [
		id	441958311
		identifier	"L:58217"
	]
	node [
		id	442856841
		identifier	"L:67712"
	]
	node [
		id	438984170
		identifier	"L:21766"
	]
	node [
		id	438203834
		identifier	"L:16162"
	]
	node [
		id	441903501
		identifier	"L:56705"
	]
	node [
		id	438203835
		identifier	"L:16163"
	]
	node [
		id	442822371
		identifier	"L:66254"
	]
	node [
		id	438203832
		identifier	"L:16160"
	]
	node [
		id	725274827
		identifier	"L:231580"
	]
	node [
		id	438203833
		identifier	"L:16161"
	]
	node [
		id	442822374
		identifier	"L:66257"
	]
	node [
		id	723519826
		identifier	"L:214812"
	]
	node [
		id	438203836
		identifier	"L:16164"
	]
	node [
		id	438203837
		identifier	"L:16165"
	]
	node [
		id	442822373
		identifier	"L:66256"
	]
	node [
		id	438203810
		identifier	"L:16159"
	]
	node [
		id	442822344
		identifier	"L:66248"
	]
	node [
		id	442822345
		identifier	"L:66249"
	]
	node [
		id	441903534
		identifier	"L:56717"
	]
	node [
		id	438203801
		identifier	"L:16150"
	]
	node [
		id	438203802
		identifier	"L:16151"
	]
	node [
		id	442822338
		identifier	"L:66242"
	]
	node [
		id	441903533
		identifier	"L:56716"
	]
	node [
		id	441903532
		identifier	"L:56715"
	]
	node [
		id	438203804
		identifier	"L:16153"
	]
	node [
		id	438203805
		identifier	"L:16154"
	]
	node [
		id	442822342
		identifier	"L:66246"
	]
	node [
		id	438203806
		identifier	"L:16155"
	]
	node [
		id	441903528
		identifier	"L:56711"
	]
	node [
		id	438203807
		identifier	"L:16156"
	]
	node [
		id	438203777
		identifier	"L:16147"
	]
	node [
		id	438203779
		identifier	"L:16149"
	]
	node [
		id	438203894
		identifier	"L:16180"
	]
	node [
		id	438203895
		identifier	"L:16181"
	]
	node [
		id	442822312
		identifier	"L:66237"
	]
	node [
		id	441903558
		identifier	"L:56720"
	]
	node [
		id	438203903
		identifier	"L:16189"
	]
	node [
		id	441903560
		identifier	"L:56722"
	]
	node [
		id	442822308
		identifier	"L:66233"
	]
	node [
		id	438203900
		identifier	"L:16186"
	]
	node [
		id	442822309
		identifier	"L:66234"
	]
	node [
		id	442822306
		identifier	"L:66231"
	]
	node [
		id	438203898
		identifier	"L:16184"
	]
	node [
		id	438203899
		identifier	"L:16185"
	]
	node [
		id	438203896
		identifier	"L:16182"
	]
	node [
		id	438203897
		identifier	"L:16183"
	]
	node [
		id	444640429
		identifier	"L:85305"
	]
	node [
		id	438203872
		identifier	"L:16179"
	]
	node [
		id	443567240
		identifier	"L:70285"
	]
	node [
		id	438203863
		identifier	"L:16170"
	]
	node [
		id	442822280
		identifier	"L:66226"
	]
	node [
		id	441782691
		identifier	"L:52592"
	]
	node [
		id	441903595
		identifier	"L:56736"
	]
	node [
		id	438203868
		identifier	"L:16175"
	]
	node [
		id	442822276
		identifier	"L:66222"
	]
	node [
		id	438203869
		identifier	"L:16176"
	]
	node [
		id	438203870
		identifier	"L:16177"
	]
	node [
		id	725274797
		identifier	"L:231571"
	]
	node [
		id	438203871
		identifier	"L:16178"
	]
	node [
		id	438203864
		identifier	"L:16171"
	]
	node [
		id	441903598
		identifier	"L:56739"
	]
	node [
		id	438203865
		identifier	"L:16172"
	]
	node [
		id	438203866
		identifier	"L:16173"
	]
	node [
		id	-1338823331
		identifier	"L:100504663"
	]
	node [
		id	724559882
		identifier	"L:228598"
	]
	node [
		id	443567268
		identifier	"L:70292"
	]
	node [
		id	438203841
		identifier	"L:16169"
	]
	node [
		id	438203840
		identifier	"L:16168"
	]
	node [
		id	840682162
		identifier	"L:640248"
	]
	node [
		id	443567273
		identifier	"L:70297"
	]
	node [
		id	438265405
		identifier	"L:18387"
	]
	node [
		id	438265404
		identifier	"L:18386"
	]
	node [
		id	438265407
		identifier	"L:18389"
	]
	node [
		id	441782599
		identifier	"L:52563"
	]
	node [
		id	438265401
		identifier	"L:18383"
	]
	node [
		id	442822247
		identifier	"L:66214"
	]
	node [
		id	442822246
		identifier	"L:66213"
	]
	node [
		id	438144352
		identifier	"L:14199"
	]
	node [
		id	723638157
		identifier	"L:218756"
	]
	node [
		id	438265374
		identifier	"L:18377"
	]
	node [
		id	442822213
		identifier	"L:66201"
	]
	node [
		id	438144343
		identifier	"L:14190"
	]
	node [
		id	438144344
		identifier	"L:14191"
	]
	node [
		id	438144347
		identifier	"L:14194"
	]
	node [
		id	438144351
		identifier	"L:14198"
	]
	node [
		id	693962446
		identifier	"L:104346"
	]
	node [
		id	-1478161788
		identifier	"L:100048005"
	]
	node [
		id	723426832
		identifier	"L:211488"
	]
	node [
		id	438144318
		identifier	"L:14186"
	]
	node [
		id	726223337
		identifier	"L:242083"
	]
	node [
		id	438144316
		identifier	"L:14184"
	]
	node [
		id	438144315
		identifier	"L:14183"
	]
	node [
		id	438144314
		identifier	"L:14182"
	]
	node [
		id	438144313
		identifier	"L:14181"
	]
	node [
		id	438144312
		identifier	"L:14180"
	]
	node [
		id	723638215
		identifier	"L:218772"
	]
	node [
		id	443567118
		identifier	"L:70247"
	]
	node [
		id	443567119
		identifier	"L:70248"
	]
	node [
		id	438144290
		identifier	"L:14179"
	]
	node [
		id	438144288
		identifier	"L:14177"
	]
	node [
		id	438144289
		identifier	"L:14178"
	]
	node [
		id	723426828
		identifier	"L:211484"
	]
	node [
		id	438203745
		identifier	"L:16136"
	]
	node [
		id	438265432
		identifier	"L:18393"
	]
	node [
		id	441782566
		identifier	"L:52551"
	]
	node [
		id	438144285
		identifier	"L:14174"
	]
	node [
		id	438144284
		identifier	"L:14173"
	]
	node [
		id	438144287
		identifier	"L:14176"
	]
	node [
		id	438144286
		identifier	"L:14175"
	]
	node [
		id	438265431
		identifier	"L:18392"
	]
	node [
		id	438144281
		identifier	"L:14170"
	]
	node [
		id	438144283
		identifier	"L:14172"
	]
	node [
		id	438144282
		identifier	"L:14171"
	]
	node [
		id	438144259
		identifier	"L:14169"
	]
	node [
		id	442888713
		identifier	"L:68966"
	]
	node [
		id	-1338853306
		identifier	"L:100503605"
	]
	node [
		id	438266204
		identifier	"L:18430"
	]
	node [
		id	438266206
		identifier	"L:18432"
	]
	node [
		id	438266182
		identifier	"L:18429"
	]
	node [
		id	438266176
		identifier	"L:18423"
	]
	node [
		id	438266177
		identifier	"L:18424"
	]
	node [
		id	438266179
		identifier	"L:18426"
	]
	node [
		id	443721833
		identifier	"L:75841"
	]
	node [
		id	753214918
		identifier	"L:329178"
	]
	node [
		id	726195285
		identifier	"L:241226"
	]
	node [
		id	441902661
		identifier	"L:56642"
	]
	node [
		id	442888743
		identifier	"L:68975"
	]
	node [
		id	438266236
		identifier	"L:18441"
	]
	node [
		id	725367960
		identifier	"L:234959"
	]
	node [
		id	443687366
		identifier	"L:74386"
	]
	node [
		id	442888777
		identifier	"L:68988"
	]
	node [
		id	441902630
		identifier	"L:56632"
	]
	node [
		id	441902634
		identifier	"L:56636"
	]
	node [
		id	441902635
		identifier	"L:56637"
	]
	node [
		id	443721776
		identifier	"L:75826"
	]
	node [
		id	442888770
		identifier	"L:68981"
	]
	node [
		id	443687336
		identifier	"L:74377"
	]
	node [
		id	443687329
		identifier	"L:74370"
	]
	node [
		id	726195218
		identifier	"L:241201"
	]
	node [
		id	443687335
		identifier	"L:74376"
	]
	node [
		id	442888809
		identifier	"L:68999"
	]
	node [
		id	702276206
		identifier	"L:194590"
	]
	node [
		id	441902597
		identifier	"L:56620"
	]
	node [
		id	441902603
		identifier	"L:56626"
	]
	node [
		id	442888801
		identifier	"L:68991"
	]
	node [
		id	723485265
		identifier	"L:213326"
	]
	node [
		id	438266173
		identifier	"L:18420"
	]
	node [
		id	442888805
		identifier	"L:68995"
	]
	node [
		id	438266146
		identifier	"L:18414"
	]
	node [
		id	438266144
		identifier	"L:18412"
	]
	node [
		id	438266145
		identifier	"L:18413"
	]
	node [
		id	438266148
		identifier	"L:18416"
	]
	node [
		id	753214884
		identifier	"L:329165"
	]
	node [
		id	443687298
		identifier	"L:74360"
	]
	node [
		id	438266333
		identifier	"L:18475"
	]
	node [
		id	438266334
		identifier	"L:18476"
	]
	node [
		id	438266335
		identifier	"L:18477"
	]
	node [
		id	438266330
		identifier	"L:18472"
	]
	node [
		id	723519024
		identifier	"L:214766"
	]
	node [
		id	441902823
		identifier	"L:56699"
	]
	node [
		id	441902817
		identifier	"L:56693"
	]
	node [
		id	441902816
		identifier	"L:56692"
	]
	node [
		id	443687269
		identifier	"L:74352"
	]
	node [
		id	443774630
		identifier	"L:77125"
	]
	node [
		id	-1338826149
		identifier	"L:100504386"
	]
	node [
		id	-1338826147
		identifier	"L:100504388"
	]
	node [
		id	438266367
		identifier	"L:18488"
	]
	node [
		id	438266363
		identifier	"L:18484"
	]
	node [
		id	438266360
		identifier	"L:18481"
	]
	node [
		id	726195439
		identifier	"L:241275"
	]
	node [
		id	726195438
		identifier	"L:241274"
	]
	node [
		id	443687239
		identifier	"L:74343"
	]
	node [
		id	443774600
		identifier	"L:77116"
	]
	node [
		id	438266337
		identifier	"L:18479"
	]
	node [
		id	438266336
		identifier	"L:18478"
	]
	node [
		id	725278703
		identifier	"L:231991"
	]
	node [
		id	443687205
		identifier	"L:74330"
	]
	node [
		id	443687210
		identifier	"L:74335"
	]
	node [
		id	753933747
		identifier	"L:332579"
	]
	node [
		id	724559694
		identifier	"L:228536"
	]
	node [
		id	-1338853209
		identifier	"L:100503639"
	]
	node [
		id	723638278
		identifier	"L:218793"
	]
	node [
		id	443687179
		identifier	"L:74325"
	]
	node [
		id	438266274
		identifier	"L:18458"
	]
	node [
		id	443687176
		identifier	"L:74322"
	]
	node [
		id	438266273
		identifier	"L:18457"
	]
	node [
		id	724559724
		identifier	"L:228545"
	]
	node [
		id	443687180
		identifier	"L:74326"
	]
	node [
		id	443687149
		identifier	"L:74316"
	]
	node [
		id	443809445
		identifier	"L:78697"
	]
	node [
		id	444497237
		identifier	"L:80902"
	]
	node [
		id	444497236
		identifier	"L:80901"
	]
	node [
		id	444497242
		identifier	"L:80907"
	]
	node [
		id	444497241
		identifier	"L:80906"
	]
	node [
		id	444497240
		identifier	"L:80905"
	]
	node [
		id	443809415
		identifier	"L:78688"
	]
	node [
		id	755806671
		identifier	"L:353156"
	]
	node [
		id	444497269
		identifier	"L:80913"
	]
	node [
		id	443599762
		identifier	"L:71538"
	]
	node [
		id	444497271
		identifier	"L:80915"
	]
	node [
		id	444497266
		identifier	"L:80910"
	]
	node [
		id	-1338853094
		identifier	"L:100503670"
	]
	node [
		id	445534312
		identifier	"L:94353"
	]
	node [
		id	443599853
		identifier	"L:71566"
	]
	node [
		id	723603495
		identifier	"L:217232"
	]
	node [
		id	445534311
		identifier	"L:94352"
	]
	node [
		id	-1338853116
		identifier	"L:100503669"
	]
	node [
		id	753964432
		identifier	"L:333654"
	]
	node [
		id	442912765
		identifier	"L:69372"
	]
	node [
		id	438981252
		identifier	"L:21452"
	]
	node [
		id	443809315
		identifier	"L:78651"
	]
	node [
		id	443809319
		identifier	"L:78655"
	]
	node [
		id	443809320
		identifier	"L:78656"
	]
	node [
		id	442857989
		identifier	"L:67873"
	]
	node [
		id	442857987
		identifier	"L:67871"
	]
	node [
		id	442857993
		identifier	"L:67877"
	]
	node [
		id	441786260
		identifier	"L:52906"
	]
	node [
		id	729120631
		identifier	"L:276846"
	]
	node [
		id	438981190
		identifier	"L:21432"
	]
	node [
		id	442912551
		identifier	"L:69305"
	]
	node [
		id	443599724
		identifier	"L:71521"
	]
	node [
		id	443599723
		identifier	"L:71520"
	]
	node [
		id	725278456
		identifier	"L:231912"
	]
	node [
		id	726345171
		identifier	"L:246317"
	]
	node [
		id	442858049
		identifier	"L:67891"
	]
	node [
		id	438981159
		identifier	"L:21422"
	]
	node [
		id	442858048
		identifier	"L:67890"
	]
	node [
		id	442858053
		identifier	"L:67895"
	]
	node [
		id	442858055
		identifier	"L:67897"
	]
	node [
		id	438981166
		identifier	"L:21429"
	]
	node [
		id	442858056
		identifier	"L:67898"
	]
	node [
		id	438981165
		identifier	"L:21428"
	]
	node [
		id	442912577
		identifier	"L:69310"
	]
	node [
		id	438981162
		identifier	"L:21425"
	]
	node [
		id	438981160
		identifier	"L:21423"
	]
	node [
		id	839050505
		identifier	"L:627985"
	]
	node [
		id	438981127
		identifier	"L:21411"
	]
	node [
		id	438981126
		identifier	"L:21410"
	]
	node [
		id	438981133
		identifier	"L:21417"
	]
	node [
		id	438981132
		identifier	"L:21416"
	]
	node [
		id	438981135
		identifier	"L:21419"
	]
	node [
		id	438981134
		identifier	"L:21418"
	]
	node [
		id	438981129
		identifier	"L:21413"
	]
	node [
		id	438981128
		identifier	"L:21412"
	]
	node [
		id	438981131
		identifier	"L:21415"
	]
	node [
		id	438981130
		identifier	"L:21414"
	]
	node [
		id	443599696
		identifier	"L:71514"
	]
	node [
		id	438235638
		identifier	"L:17390"
	]
	node [
		id	693994033
		identifier	"L:105504"
	]
	node [
		id	438955334
		identifier	"L:20860"
	]
	node [
		id	442857900
		identifier	"L:67847"
	]
	node [
		id	438955343
		identifier	"L:20869"
	]
	node [
		id	438955341
		identifier	"L:20867"
	]
	node [
		id	438955340
		identifier	"L:20866"
	]
	node [
		id	438235643
		identifier	"L:17395"
	]
	node [
		id	438235640
		identifier	"L:17392"
	]
	node [
		id	442857894
		identifier	"L:67841"
	]
	node [
		id	438235641
		identifier	"L:17393"
	]
	node [
		id	443598981
		identifier	"L:71492"
	]
	node [
		id	442857866
		identifier	"L:67834"
	]
	node [
		id	438981100
		identifier	"L:21405"
	]
	node [
		id	438981101
		identifier	"L:21406"
	]
	node [
		id	442857864
		identifier	"L:67832"
	]
	node [
		id	438981103
		identifier	"L:21408"
	]
	node [
		id	438235607
		identifier	"L:17380"
	]
	node [
		id	444497490
		identifier	"L:80987"
	]
	node [
		id	438981096
		identifier	"L:21401"
	]
	node [
		id	438981097
		identifier	"L:21402"
	]
	node [
		id	438955373
		identifier	"L:20878"
	]
	node [
		id	438235613
		identifier	"L:17386"
	]
	node [
		id	438955372
		identifier	"L:20877"
	]
	node [
		id	438235614
		identifier	"L:17387"
	]
	node [
		id	438235615
		identifier	"L:17388"
	]
	node [
		id	438955369
		identifier	"L:20874"
	]
	node [
		id	438235608
		identifier	"L:17381"
	]
	node [
		id	442857862
		identifier	"L:67830"
	]
	node [
		id	438955368
		identifier	"L:20873"
	]
	node [
		id	438235611
		identifier	"L:17384"
	]
	node [
		id	694057550
		identifier	"L:107932"
	]
	node [
		id	443809190
		identifier	"L:78610"
	]
	node [
		id	442857964
		identifier	"L:67869"
	]
	node [
		id	444497461
		identifier	"L:80979"
	]
	node [
		id	444497458
		identifier	"L:80976"
	]
	node [
		id	438955275
		identifier	"L:20843"
	]
	node [
		id	438955274
		identifier	"L:20842"
	]
	node [
		id	438955273
		identifier	"L:20841"
	]
	node [
		id	438955279
		identifier	"L:20847"
	]
	node [
		id	438955278
		identifier	"L:20846"
	]
	node [
		id	438955277
		identifier	"L:20845"
	]
	node [
		id	438955276
		identifier	"L:20844"
	]
	node [
		id	725243089
		identifier	"L:230376"
	]
	node [
		id	438955280
		identifier	"L:20848"
	]
	node [
		id	758525405
		identifier	"L:381979"
	]
	node [
		id	758525396
		identifier	"L:381970"
	]
	node [
		id	722742598
		identifier	"L:209586"
	]
	node [
		id	441785448
		identifier	"L:52850"
	]
	node [
		id	438955303
		identifier	"L:20850"
	]
	node [
		id	438955305
		identifier	"L:20852"
	]
	node [
		id	438955304
		identifier	"L:20851"
	]
	node [
		id	438955306
		identifier	"L:20853"
	]
	node [
		id	438955309
		identifier	"L:20856"
	]
	node [
		id	438955308
		identifier	"L:20855"
	]
	node [
		id	438235549
		identifier	"L:17364"
	]
	node [
		id	438235521
		identifier	"L:17357"
	]
	node [
		id	438235520
		identifier	"L:17356"
	]
	node [
		id	722742623
		identifier	"L:209590"
	]
	node [
		id	441785456
		identifier	"L:52858"
	]
	node [
		id	438235518
		identifier	"L:17354"
	]
	node [
		id	438235514
		identifier	"L:17350"
	]
	node [
		id	441785483
		identifier	"L:52864"
	]
	node [
		id	442857769
		identifier	"L:67800"
	]
	node [
		id	442911780
		identifier	"L:69269"
	]
	node [
		id	442911802
		identifier	"L:69270"
	]
	node [
		id	442857778
		identifier	"L:67809"
	]
	node [
		id	443598863
		identifier	"L:71458"
	]
	node [
		id	438235492
		identifier	"L:17349"
	]
	node [
		id	755806789
		identifier	"L:353190"
	]
	node [
		id	-1479046772
		identifier	"L:100039939"
	]
	node [
		id	438235490
		identifier	"L:17347"
	]
	node [
		id	694057709
		identifier	"L:107986"
	]
	node [
		id	438235488
		identifier	"L:17345"
	]
	node [
		id	438235489
		identifier	"L:17346"
	]
	node [
		id	438235485
		identifier	"L:17342"
	]
	node [
		id	438204638
		identifier	"L:16210"
	]
	node [
		id	438204639
		identifier	"L:16211"
	]
	node [
		id	438235487
		identifier	"L:17344"
	]
	node [
		id	442911747
		identifier	"L:69257"
	]
	node [
		id	441785514
		identifier	"L:52874"
	]
	node [
		id	-1479046750
		identifier	"L:100039940"
	]
	node [
		id	723604455
		identifier	"L:217331"
	]
	node [
		id	442911771
		identifier	"L:69260"
	]
	node [
		id	442911774
		identifier	"L:69263"
	]
	node [
		id	723604461
		identifier	"L:217337"
	]
	node [
		id	758525242
		identifier	"L:381921"
	]
	node [
		id	694057673
		identifier	"L:107971"
	]
	node [
		id	694057678
		identifier	"L:107976"
	]
	node [
		id	758525245
		identifier	"L:381924"
	]
	node [
		id	438204609
		identifier	"L:16202"
	]
	node [
		id	723604459
		identifier	"L:217335"
	]
	node [
		id	438204608
		identifier	"L:16201"
	]
	node [
		id	694057677
		identifier	"L:107975"
	]
	node [
		id	441785543
		identifier	"L:52882"
	]
	node [
		id	752296016
		identifier	"L:319618"
	]
	node [
		id	755806729
		identifier	"L:353172"
	]
	node [
		id	438235430
		identifier	"L:17329"
	]
	node [
		id	723604366
		identifier	"L:217305"
	]
	node [
		id	755806727
		identifier	"L:353170"
	]
	node [
		id	445509447
		identifier	"L:93890"
	]
	node [
		id	443598919
		identifier	"L:71472"
	]
	node [
		id	729119757
		identifier	"L:276770"
	]
	node [
		id	438955434
		identifier	"L:20897"
	]
	node [
		id	441785574
		identifier	"L:52892"
	]
	node [
		id	442857802
		identifier	"L:67812"
	]
	node [
		id	442911808
		identifier	"L:69276"
	]
	node [
		id	438955429
		identifier	"L:20892"
	]
	node [
		id	441785579
		identifier	"L:52897"
	]
	node [
		id	438955430
		identifier	"L:20893"
	]
	node [
		id	728257808
		identifier	"L:268996"
	]
	node [
		id	755806765
		identifier	"L:353187"
	]
	node [
		id	444637634
		identifier	"L:85030"
	]
	node [
		id	442857809
		identifier	"L:67819"
	]
	node [
		id	438235393
		identifier	"L:17313"
	]
	node [
		id	438235394
		identifier	"L:17314"
	]
	node [
		id	694057611
		identifier	"L:107951"
	]
	node [
		id	438235398
		identifier	"L:17318"
	]
	node [
		id	438235364
		identifier	"L:17305"
	]
	node [
		id	725277719
		identifier	"L:231889"
	]
	node [
		id	693874161
		identifier	"L:101489"
	]
	node [
		id	693963439
		identifier	"L:104457"
	]
	node [
		id	693963440
		identifier	"L:104458"
	]
	node [
		id	445509268
		identifier	"L:93837"
	]
	node [
		id	728257771
		identifier	"L:268980"
	]
	node [
		id	445509267
		identifier	"L:93836"
	]
	node [
		id	445509266
		identifier	"L:93835"
	]
	node [
		id	445509265
		identifier	"L:93834"
	]
	node [
		id	843665133
		identifier	"L:677654"
	]
	node [
		id	438235391
		identifier	"L:17311"
	]
	node [
		id	726318481
		identifier	"L:245688"
	]
	node [
		id	445509292
		identifier	"L:93840"
	]
	node [
		id	693963406
		identifier	"L:104445"
	]
	node [
		id	728257747
		identifier	"L:268977"
	]
	node [
		id	728257743
		identifier	"L:268973"
	]
	node [
		id	438235359
		identifier	"L:17300"
	]
	node [
		id	693874127
		identifier	"L:101476"
	]
	node [
		id	726318477
		identifier	"L:245684"
	]
	node [
		id	723639181
		identifier	"L:218877"
	]
	node [
		id	441816270
		identifier	"L:53978"
	]
	node [
		id	441816267
		identifier	"L:53975"
	]
	node [
		id	442888552
		identifier	"L:68910"
	]
	node [
		id	441816264
		identifier	"L:53972"
	]
	node [
		id	441816262
		identifier	"L:53970"
	]
	node [
		id	694057739
		identifier	"L:107995"
	]
	node [
		id	693994312
		identifier	"L:105594"
	]
	node [
		id	693901782
		identifier	"L:102209"
	]
	node [
		id	724467375
		identifier	"L:225215"
	]
	node [
		id	438955216
		identifier	"L:20826"
	]
	node [
		id	438955213
		identifier	"L:20823"
	]
	node [
		id	438955211
		identifier	"L:20821"
	]
	node [
		id	693963314
		identifier	"L:104416"
	]
	node [
		id	693963316
		identifier	"L:104418"
	]
	node [
		id	442888622
		identifier	"L:68938"
	]
	node [
		id	728257620
		identifier	"L:268934"
	]
	node [
		id	441902571
		identifier	"L:56615"
	]
	node [
		id	438955244
		identifier	"L:20833"
	]
	node [
		id	441902569
		identifier	"L:56613"
	]
	node [
		id	441902568
		identifier	"L:56612"
	]
	node [
		id	438955243
		identifier	"L:20832"
	]
	node [
		id	724467346
		identifier	"L:225207"
	]
	node [
		id	442888585
		identifier	"L:68922"
	]
	node [
		id	442888588
		identifier	"L:68925"
	]
	node [
		id	438955155
		identifier	"L:20807"
	]
	node [
		id	723639052
		identifier	"L:218832"
	]
	node [
		id	843577554
		identifier	"L:674810"
	]
	node [
		id	442888679
		identifier	"L:68953"
	]
	node [
		id	726318443
		identifier	"L:245671"
	]
	node [
		id	724591308
		identifier	"L:229700"
	]
	node [
		id	438955186
		identifier	"L:20817"
	]
	node [
		id	724498248
		identifier	"L:226352"
	]
	node [
		id	438955184
		identifier	"L:20815"
	]
	node [
		id	724498255
		identifier	"L:226359"
	]
	node [
		id	724591317
		identifier	"L:229709"
	]
	node [
		id	438955179
		identifier	"L:20810"
	]
	node [
		id	443722678
		identifier	"L:75909"
	]
	node [
		id	724591315
		identifier	"L:229707"
	]
	node [
		id	441816174
		identifier	"L:53945"
	]
	node [
		id	442888648
		identifier	"L:68943"
	]
	node [
		id	441901608
		identifier	"L:56513"
	]
	node [
		id	443600631
		identifier	"L:71609"
	]
	node [
		id	725367026
		identifier	"L:234865"
	]
	node [
		id	443600624
		identifier	"L:71602"
	]
	node [
		id	443688361
		identifier	"L:74499"
	]
	node [
		id	443688360
		identifier	"L:74498"
	]
	node [
		id	441901579
		identifier	"L:56505"
	]
	node [
		id	444527035
		identifier	"L:81909"
	]
	node [
		id	441901582
		identifier	"L:56508"
	]
	node [
		id	438267197
		identifier	"L:18541"
	]
	node [
		id	725366994
		identifier	"L:234854"
	]
	node [
		id	725366997
		identifier	"L:234857"
	]
	node [
		id	441901575
		identifier	"L:56501"
	]
	node [
		id	758555223
		identifier	"L:382985"
	]
	node [
		id	438267171
		identifier	"L:18536"
	]
	node [
		id	438267169
		identifier	"L:18534"
	]
	node [
		id	438267173
		identifier	"L:18538"
	]
	node [
		id	723486256
		identifier	"L:213435"
	]
	node [
		id	441901672
		identifier	"L:56535"
	]
	node [
		id	438267227
		identifier	"L:18550"
	]
	node [
		id	725366966
		identifier	"L:234847"
	]
	node [
		id	441901671
		identifier	"L:56534"
	]
	node [
		id	444527057
		identifier	"L:81910"
	]
	node [
		id	441901667
		identifier	"L:56530"
	]
	node [
		id	443722860
		identifier	"L:75965"
	]
	node [
		id	438267261
		identifier	"L:18563"
	]
	node [
		id	441901638
		identifier	"L:56522"
	]
	node [
		id	725277465
		identifier	"L:231803"
	]
	node [
		id	753213922
		identifier	"L:329064"
	]
	node [
		id	728257525
		identifier	"L:268902"
	]
	node [
		id	728257526
		identifier	"L:268903"
	]
	node [
		id	443722830
		identifier	"L:75956"
	]
	node [
		id	438267232
		identifier	"L:18555"
	]
	node [
		id	443722827
		identifier	"L:75953"
	]
	node [
		id	441901729
		identifier	"L:56550"
	]
	node [
		id	441901733
		identifier	"L:56554"
	]
	node [
		id	438267289
		identifier	"L:18570"
	]
	node [
		id	723518066
		identifier	"L:214669"
	]
	node [
		id	438267290
		identifier	"L:18571"
	]
	node [
		id	438267291
		identifier	"L:18572"
	]
	node [
		id	438267265
		identifier	"L:18567"
	]
	node [
		id	443722922
		identifier	"L:75985"
	]
	node [
		id	438267264
		identifier	"L:18566"
	]
	node [
		id	438267267
		identifier	"L:18569"
	]
	node [
		id	724558665
		identifier	"L:228410"
	]
	node [
		id	725277681
		identifier	"L:231872"
	]
	node [
		id	723486445
		identifier	"L:213498"
	]
	node [
		id	-1338825191
		identifier	"L:100504483"
	]
	node [
		id	441901699
		identifier	"L:56541"
	]
	node [
		id	441901701
		identifier	"L:56543"
	]
	node [
		id	438267322
		identifier	"L:18582"
	]
	node [
		id	438267297
		identifier	"L:18578"
	]
	node [
		id	753213734
		identifier	"L:329002"
	]
	node [
		id	444608031
		identifier	"L:84092"
	]
	node [
		id	438267351
		identifier	"L:18590"
	]
	node [
		id	438267356
		identifier	"L:18595"
	]
	node [
		id	438267357
		identifier	"L:18596"
	]
	node [
		id	438267358
		identifier	"L:18597"
	]
	node [
		id	438267359
		identifier	"L:18598"
	]
	node [
		id	438267352
		identifier	"L:18591"
	]
	node [
		id	723486353
		identifier	"L:213469"
	]
	node [
		id	723486348
		identifier	"L:213464"
	]
	node [
		id	443688268
		identifier	"L:74469"
	]
	node [
		id	753187823
		identifier	"L:328417"
	]
	node [
		id	724496419
		identifier	"L:226182"
	]
	node [
		id	722686638
		identifier	"L:207911"
	]
	node [
		id	726194420
		identifier	"L:241159"
	]
	node [
		id	442911710
		identifier	"L:69241"
	]
	node [
		id	443808480
		identifier	"L:78593"
	]
	node [
		id	438297985
		identifier	"L:19656"
	]
	node [
		id	443688106
		identifier	"L:74412"
	]
	node [
		id	443688108
		identifier	"L:74414"
	]
	node [
		id	724527949
		identifier	"L:227325"
	]
	node [
		id	438298011
		identifier	"L:19661"
	]
	node [
		id	438298012
		identifier	"L:19662"
	]
	node [
		id	723394034
		identifier	"L:210148"
	]
	node [
		id	726282831
		identifier	"L:244058"
	]
	node [
		id	438298014
		identifier	"L:19664"
	]
	node [
		id	725303533
		identifier	"L:232440"
	]
	node [
		id	442911682
		identifier	"L:69234"
	]
	node [
		id	442911685
		identifier	"L:69237"
	]
	node [
		id	723604487
		identifier	"L:217342"
	]
	node [
		id	723455686
		identifier	"L:212391"
	]
	node [
		id	443773760
		identifier	"L:77053"
	]
	node [
		id	442911743
		identifier	"L:69253"
	]
	node [
		id	724527976
		identifier	"L:227331"
	]
	node [
		id	438298018
		identifier	"L:19668"
	]
	node [
		id	724527978
		identifier	"L:227333"
	]
	node [
		id	442647342
		identifier	"L:60611"
	]
	node [
		id	-1338852062
		identifier	"L:100503799"
	]
	node [
		id	693933680
		identifier	"L:103468"
	]
	node [
		id	755807634
		identifier	"L:353258"
	]
	node [
		id	695006121
		identifier	"L:118454"
	]
	node [
		id	723604579
		identifier	"L:217371"
	]
	node [
		id	755807722
		identifier	"L:353283"
	]
	node [
		id	695006120
		identifier	"L:118453"
	]
	node [
		id	752297900
		identifier	"L:319801"
	]
	node [
		id	443773730
		identifier	"L:77044"
	]
	node [
		id	443773731
		identifier	"L:77045"
	]
	node [
		id	752297899
		identifier	"L:319800"
	]
	node [
		id	695006118
		identifier	"L:118451"
	]
	node [
		id	438298076
		identifier	"L:19684"
	]
	node [
		id	723393970
		identifier	"L:210126"
	]
	node [
		id	438298079
		identifier	"L:19687"
	]
	node [
		id	438298074
		identifier	"L:19682"
	]
	node [
		id	695006091
		identifier	"L:118445"
	]
	node [
		id	695006095
		identifier	"L:118449"
	]
	node [
		id	443773702
		identifier	"L:77037"
	]
	node [
		id	723604552
		identifier	"L:217365"
	]
	node [
		id	443688142
		identifier	"L:74427"
	]
	node [
		id	723604556
		identifier	"L:217369"
	]
	node [
		id	438298110
		identifier	"L:19697"
	]
	node [
		id	438298111
		identifier	"L:19698"
	]
	node [
		id	438298109
		identifier	"L:19696"
	]
	node [
		id	438298104
		identifier	"L:19691"
	]
	node [
		id	438298105
		identifier	"L:19692"
	]
	node [
		id	443773726
		identifier	"L:77040"
	]
	node [
		id	757660469
		identifier	"L:373864"
	]
	node [
		id	443600754
		identifier	"L:71648"
	]
	node [
		id	441785301
		identifier	"L:52808"
	]
	node [
		id	442911592
		identifier	"L:69207"
	]
	node [
		id	438267079
		identifier	"L:18507"
	]
	node [
		id	438267078
		identifier	"L:18506"
	]
	node [
		id	438267077
		identifier	"L:18505"
	]
	node [
		id	438267076
		identifier	"L:18504"
	]
	node [
		id	438267075
		identifier	"L:18503"
	]
	node [
		id	438267081
		identifier	"L:18509"
	]
	node [
		id	438267080
		identifier	"L:18508"
	]
	node [
		id	442859013
		identifier	"L:67994"
	]
	node [
		id	438267103
		identifier	"L:18510"
	]
	node [
		id	442859015
		identifier	"L:67996"
	]
	node [
		id	442859010
		identifier	"L:67991"
	]
	node [
		id	438267109
		identifier	"L:18516"
	]
	node [
		id	438267108
		identifier	"L:18515"
	]
	node [
		id	839049548
		identifier	"L:627889"
	]
	node [
		id	438267111
		identifier	"L:18518"
	]
	node [
		id	438297957
		identifier	"L:19649"
	]
	node [
		id	438297954
		identifier	"L:19646"
	]
	node [
		id	438267104
		identifier	"L:18511"
	]
	node [
		id	438297955
		identifier	"L:19647"
	]
	node [
		id	438267107
		identifier	"L:18514"
	]
	node [
		id	438297953
		identifier	"L:19645"
	]
	node [
		id	438267112
		identifier	"L:18519"
	]
	node [
		id	755807568
		identifier	"L:353234"
	]
	node [
		id	755807571
		identifier	"L:353237"
	]
	node [
		id	444496374
		identifier	"L:80837"
	]
	node [
		id	755807570
		identifier	"L:353236"
	]
	node [
		id	444496375
		identifier	"L:80838"
	]
	node [
		id	438297982
		identifier	"L:19653"
	]
	node [
		id	438297980
		identifier	"L:19651"
	]
	node [
		id	438267135
		identifier	"L:18521"
	]
	node [
		id	438297979
		identifier	"L:19650"
	]
	node [
		id	723639953
		identifier	"L:218914"
	]
	node [
		id	442820451
		identifier	"L:66056"
	]
	node [
		id	442820450
		identifier	"L:66055"
	]
	node [
		id	438954253
		identifier	"L:20724"
	]
	node [
		id	444496438
		identifier	"L:80859"
	]
	node [
		id	443812169
		identifier	"L:78943"
	]
	node [
		id	444496436
		identifier	"L:80857"
	]
	node [
		id	724592493
		identifier	"L:229877"
	]
	node [
		id	758701051
		identifier	"L:387609"
	]
	node [
		id	725242067
		identifier	"L:230257"
	]
	node [
		id	438954257
		identifier	"L:20728"
	]
	node [
		id	438236568
		identifier	"L:17480"
	]
	node [
		id	442858950
		identifier	"L:67973"
	]
	node [
		id	438954280
		identifier	"L:20730"
	]
	node [
		id	442858951
		identifier	"L:67974"
	]
	node [
		id	442820417
		identifier	"L:66043"
	]
	node [
		id	442820416
		identifier	"L:66042"
	]
	node [
		id	438954282
		identifier	"L:20732"
	]
	node [
		id	442858949
		identifier	"L:67972"
	]
	node [
		id	438954287
		identifier	"L:20737"
	]
	node [
		id	693995091
		identifier	"L:105638"
	]
	node [
		id	438954289
		identifier	"L:20739"
	]
	node [
		id	442820447
		identifier	"L:66052"
	]
	node [
		id	438954318
		identifier	"L:20747"
	]
	node [
		id	722741544
		identifier	"L:209456"
	]
	node [
		id	438954313
		identifier	"L:20742"
	]
	node [
		id	442858919
		identifier	"L:67963"
	]
	node [
		id	438954311
		identifier	"L:20740"
	]
	node [
		id	442858923
		identifier	"L:67967"
	]
	node [
		id	443812104
		identifier	"L:78920"
	]
	node [
		id	441784337
		identifier	"L:52705"
	]
	node [
		id	443812113
		identifier	"L:78929"
	]
	node [
		id	752297100
		identifier	"L:319757"
	]
	node [
		id	443812112
		identifier	"L:78928"
	]
	node [
		id	443565321
		identifier	"L:70088"
	]
	node [
		id	442646635
		identifier	"L:60597"
	]
	node [
		id	443565319
		identifier	"L:70086"
	]
	node [
		id	443565316
		identifier	"L:70083"
	]
	node [
		id	442646633
		identifier	"L:60595"
	]
	node [
		id	725242001
		identifier	"L:230233"
	]
	node [
		id	442646637
		identifier	"L:60599"
	]
	node [
		id	726344242
		identifier	"L:246228"
	]
	node [
		id	722741515
		identifier	"L:209448"
	]
	node [
		id	442858886
		identifier	"L:67951"
	]
	node [
		id	442858887
		identifier	"L:67952"
	]
	node [
		id	442858890
		identifier	"L:67955"
	]
	node [
		id	442858891
		identifier	"L:67956"
	]
	node [
		id	438954342
		identifier	"L:20750"
	]
	node [
		id	442858894
		identifier	"L:67959"
	]
	node [
		id	442858893
		identifier	"L:67958"
	]
	node [
		id	441784370
		identifier	"L:52717"
	]
	node [
		id	443565353
		identifier	"L:70099"
	]
	node [
		id	725242038
		identifier	"L:230249"
	]
	node [
		id	724592394
		identifier	"L:229841"
	]
	node [
		id	443565351
		identifier	"L:70097"
	]
	node [
		id	442858863
		identifier	"L:67949"
	]
	node [
		id	441815368
		identifier	"L:53895"
	]
	node [
		id	442858857
		identifier	"L:67943"
	]
	node [
		id	441815369
		identifier	"L:53896"
	]
	node [
		id	441815365
		identifier	"L:53892"
	]
	node [
		id	438236479
		identifier	"L:17454"
	]
	node [
		id	438236476
		identifier	"L:17451"
	]
	node [
		id	441815363
		identifier	"L:53890"
	]
	node [
		id	438236448
		identifier	"L:17444"
	]
	node [
		id	438236452
		identifier	"L:17448"
	]
	node [
		id	438205608
		identifier	"L:16319"
	]
	node [
		id	693995247
		identifier	"L:105689"
	]
	node [
		id	443599947
		identifier	"L:71597"
	]
	node [
		id	444496554
		identifier	"L:80891"
	]
	node [
		id	728996782
		identifier	"L:272382"
	]
	node [
		id	444496553
		identifier	"L:80890"
	]
	node [
		id	442858831
		identifier	"L:67938"
	]
	node [
		id	444496528
		identifier	"L:80886"
	]
	node [
		id	438954404
		identifier	"L:20770"
	]
	node [
		id	442858826
		identifier	"L:67933"
	]
	node [
		id	444496530
		identifier	"L:80888"
	]
	node [
		id	438954407
		identifier	"L:20773"
	]
	node [
		id	438954409
		identifier	"L:20775"
	]
	node [
		id	438954412
		identifier	"L:20778"
	]
	node [
		id	438236445
		identifier	"L:17441"
	]
	node [
		id	438954413
		identifier	"L:20779"
	]
	node [
		id	726344396
		identifier	"L:246277"
	]
	node [
		id	438236417
		identifier	"L:17434"
	]
	node [
		id	723605416
		identifier	"L:217431"
	]
	node [
		id	442820573
		identifier	"L:66094"
	]
	node [
		id	438298112
		identifier	"L:19699"
	]
	node [
		id	442910812
		identifier	"L:69162"
	]
	node [
		id	442910815
		identifier	"L:69165"
	]
	node [
		id	724466628
		identifier	"L:225182"
	]
	node [
		id	442858792
		identifier	"L:67920"
	]
	node [
		id	442858795
		identifier	"L:67923"
	]
	node [
		id	445508371
		identifier	"L:93759"
	]
	node [
		id	438205693
		identifier	"L:16341"
	]
	node [
		id	438236542
		identifier	"L:17475"
	]
	node [
		id	442820512
		identifier	"L:66075"
	]
	node [
		id	438954442
		identifier	"L:20787"
	]
	node [
		id	441815301
		identifier	"L:53870"
	]
	node [
		id	438954443
		identifier	"L:20788"
	]
	node [
		id	438236537
		identifier	"L:17470"
	]
	node [
		id	442820515
		identifier	"L:66078"
	]
	node [
		id	438205668
		identifier	"L:16337"
	]
	node [
		id	442820543
		identifier	"L:66085"
	]
	node [
		id	438205665
		identifier	"L:16334"
	]
	node [
		id	438205664
		identifier	"L:16333"
	]
	node [
		id	438205667
		identifier	"L:16336"
	]
	node [
		id	442910779
		identifier	"L:69150"
	]
	node [
		id	441815337
		identifier	"L:53885"
	]
	node [
		id	438205662
		identifier	"L:16331"
	]
	node [
		id	438236509
		identifier	"L:17463"
	]
	node [
		id	438205663
		identifier	"L:16332"
	]
	node [
		id	726344333
		identifier	"L:246256"
	]
	node [
		id	438205661
		identifier	"L:16330"
	]
	node [
		id	442820485
		identifier	"L:66069"
	]
	node [
		id	438205638
		identifier	"L:16328"
	]
	node [
		id	758611709
		identifier	"L:384619"
	]
	node [
		id	442820507
		identifier	"L:66070"
	]
	node [
		id	438205634
		identifier	"L:16324"
	]
	node [
		id	438205633
		identifier	"L:16323"
	]
	node [
		id	438205632
		identifier	"L:16322"
	]
	node [
		id	445508398
		identifier	"L:93765"
	]
	node [
		id	724466564
		identifier	"L:225160"
	]
	node [
		id	445508395
		identifier	"L:93762"
	]
	node [
		id	443599915
		identifier	"L:71586"
	]
	node [
		id	445508394
		identifier	"L:93761"
	]
	node [
		id	445508393
		identifier	"L:93760"
	]
	node [
		id	443565131
		identifier	"L:70024"
	]
	node [
		id	441815248
		identifier	"L:53859"
	]
	node [
		id	438205758
		identifier	"L:16364"
	]
	node [
		id	438205757
		identifier	"L:16363"
	]
	node [
		id	438205756
		identifier	"L:16362"
	]
	node [
		id	445508307
		identifier	"L:93737"
	]
	node [
		id	445508306
		identifier	"L:93736"
	]
	node [
		id	442858733
		identifier	"L:67903"
	]
	node [
		id	445508304
		identifier	"L:93734"
	]
	node [
		id	445508309
		identifier	"L:93739"
	]
	node [
		id	693902836
		identifier	"L:102339"
	]
	node [
		id	445508333
		identifier	"L:93742"
	]
	node [
		id	438205700
		identifier	"L:16348"
	]
	node [
		id	729149459
		identifier	"L:277744"
	]
	node [
		id	726317515
		identifier	"L:245583"
	]
	node [
		id	843664015
		identifier	"L:677502"
	]
	node [
		id	441815277
		identifier	"L:53867"
	]
	node [
		id	441815279
		identifier	"L:53869"
	]
	node [
		id	438236390
		identifier	"L:17428"
	]
	node [
		id	438236385
		identifier	"L:17423"
	]
	node [
		id	438236387
		identifier	"L:17425"
	]
	node [
		id	443565073
		identifier	"L:70008"
	]
	node [
		id	728256726
		identifier	"L:268859"
	]
	node [
		id	724497290
		identifier	"L:226255"
	]
	node [
		id	438205761
		identifier	"L:16367"
	]
	node [
		id	693873106
		identifier	"L:101358"
	]
	node [
		id	438236382
		identifier	"L:17420"
	]
	node [
		id	438205785
		identifier	"L:16370"
	]
	node [
		id	438205787
		identifier	"L:16372"
	]
	node [
		id	728256571
		identifier	"L:268809"
	]
	node [
		id	438205856
		identifier	"L:16399"
	]
	node [
		id	724466414
		identifier	"L:225115"
	]
	node [
		id	441815119
		identifier	"L:53814"
	]
	node [
		id	443812045
		identifier	"L:78903"
	]
	node [
		id	439043846
		identifier	"L:23797"
	]
	node [
		id	439043841
		identifier	"L:23792"
	]
	node [
		id	694772537
		identifier	"L:110935"
	]
	node [
		id	443812075
		identifier	"L:78912"
	]
	node [
		id	443812073
		identifier	"L:78910"
	]
	node [
		id	438205848
		identifier	"L:16391"
	]
	node [
		id	438205849
		identifier	"L:16392"
	]
	node [
		id	438205853
		identifier	"L:16396"
	]
	node [
		id	438205855
		identifier	"L:16398"
	]
	node [
		id	723640142
		identifier	"L:218977"
	]
	node [
		id	723424908
		identifier	"L:211286"
	]
	node [
		id	723640138
		identifier	"L:218973"
	]
	node [
		id	443565193
		identifier	"L:70044"
	]
	node [
		id	724557860
		identifier	"L:228361"
	]
	node [
		id	728996596
		identifier	"L:272322"
	]
	node [
		id	727358027
		identifier	"L:259300"
	]
	node [
		id	443565222
		identifier	"L:70052"
	]
	node [
		id	724557833
		identifier	"L:228355"
	]
	node [
		id	724557835
		identifier	"L:228357"
	]
	node [
		id	444607754
		identifier	"L:84004"
	]
	node [
		id	438954227
		identifier	"L:20719"
	]
	node [
		id	726317333
		identifier	"L:245527"
	]
	node [
		id	724557837
		identifier	"L:228359"
	]
	node [
		id	724592270
		identifier	"L:229801"
	]
	node [
		id	443565224
		identifier	"L:70054"
	]
	node [
		id	694772598
		identifier	"L:110954"
	]
	node [
		id	438954222
		identifier	"L:20714"
	]
	node [
		id	438175069
		identifier	"L:15285"
	]
	node [
		id	443685438
		identifier	"L:74180"
	]
	node [
		id	441726707
		identifier	"L:50914"
	]
	node [
		id	725389037
		identifier	"L:235036"
	]
	node [
		id	838924587
		identifier	"L:623279"
	]
	node [
		id	441726706
		identifier	"L:50913"
	]
	node [
		id	443685415
		identifier	"L:74178"
	]
	node [
		id	441726705
		identifier	"L:50912"
	]
	node [
		id	441726704
		identifier	"L:50911"
	]
	node [
		id	752294249
		identifier	"L:319468"
	]
	node [
		id	441726710
		identifier	"L:50917"
	]
	node [
		id	438172933
		identifier	"L:15018"
	]
	node [
		id	441726708
		identifier	"L:50915"
	]
	node [
		id	438175041
		identifier	"L:15278"
	]
	node [
		id	438175040
		identifier	"L:15277"
	]
	node [
		id	694771515
		identifier	"L:110816"
	]
	node [
		id	753871242
		identifier	"L:330260"
	]
	node [
		id	443685383
		identifier	"L:74167"
	]
	node [
		id	753188965
		identifier	"L:328572"
	]
	node [
		id	441726679
		identifier	"L:50907"
	]
	node [
		id	441726681
		identifier	"L:50909"
	]
	node [
		id	438175073
		identifier	"L:15289"
	]
	node [
		id	441726680
		identifier	"L:50908"
	]
	node [
		id	438175072
		identifier	"L:15288"
	]
	node [
		id	694771487
		identifier	"L:110809"
	]
	node [
		id	443685384
		identifier	"L:74168"
	]
	node [
		id	438209693
		identifier	"L:16792"
	]
	node [
		id	438175002
		identifier	"L:15260"
	]
	node [
		id	438209691
		identifier	"L:16790"
	]
	node [
		id	438173021
		identifier	"L:15043"
	]
	node [
		id	438172996
		identifier	"L:15039"
	]
	node [
		id	443685474
		identifier	"L:74195"
	]
	node [
		id	445625574
		identifier	"L:97541"
	]
	node [
		id	443685476
		identifier	"L:74197"
	]
	node [
		id	438174980
		identifier	"L:15259"
	]
	node [
		id	438174979
		identifier	"L:15258"
	]
	node [
		id	438174978
		identifier	"L:15257"
	]
	node [
		id	438209665
		identifier	"L:16785"
	]
	node [
		id	438175036
		identifier	"L:15273"
	]
	node [
		id	438175038
		identifier	"L:15275"
	]
	node [
		id	438175033
		identifier	"L:15270"
	]
	node [
		id	442828009
		identifier	"L:66810"
	]
	node [
		id	443685471
		identifier	"L:74192"
	]
	node [
		id	438173050
		identifier	"L:15051"
	]
	node [
		id	443685445
		identifier	"L:74187"
	]
	node [
		id	694771546
		identifier	"L:110826"
	]
	node [
		id	438209698
		identifier	"L:16797"
	]
	node [
		id	438209699
		identifier	"L:16798"
	]
	node [
		id	694771549
		identifier	"L:110829"
	]
	node [
		id	438209696
		identifier	"L:16795"
	]
	node [
		id	438209697
		identifier	"L:16796"
	]
	node [
		id	438173084
		identifier	"L:15064"
	]
	node [
		id	438209629
		identifier	"L:16770"
	]
	node [
		id	438209631
		identifier	"L:16772"
	]
	node [
		id	438209601
		identifier	"L:16763"
	]
	node [
		id	438209607
		identifier	"L:16769"
	]
	node [
		id	438209606
		identifier	"L:16768"
	]
	node [
		id	694771637
		identifier	"L:110854"
	]
	node [
		id	438173119
		identifier	"L:15078"
	]
	node [
		id	438209662
		identifier	"L:16782"
	]
	node [
		id	438209635
		identifier	"L:16776"
	]
	node [
		id	438209634
		identifier	"L:16775"
	]
	node [
		id	438209632
		identifier	"L:16773"
	]
	node [
		id	726288564
		identifier	"L:244646"
	]
	node [
		id	438209636
		identifier	"L:16777"
	]
	node [
		id	443655680
		identifier	"L:73192"
	]
	node [
		id	694771604
		identifier	"L:110842"
	]
	node [
		id	693903760
		identifier	"L:102423"
	]
	node [
		id	438173143
		identifier	"L:15081"
	]
	node [
		id	726343437
		identifier	"L:246179"
	]
	node [
		id	726288589
		identifier	"L:244650"
	]
	node [
		id	726288593
		identifier	"L:244654"
	]
	node [
		id	753188994
		identifier	"L:328580"
	]
	node [
		id	443746789
		identifier	"L:76332"
	]
	node [
		id	752294303
		identifier	"L:319480"
	]
	node [
		id	752948779
		identifier	"L:320394"
	]
	node [
		id	726288627
		identifier	"L:244667"
	]
	node [
		id	438086599
		identifier	"L:12369"
	]
	node [
		id	438086596
		identifier	"L:12366"
	]
	node [
		id	438086597
		identifier	"L:12367"
	]
	node [
		id	438086594
		identifier	"L:12364"
	]
	node [
		id	438086592
		identifier	"L:12362"
	]
	node [
		id	438086593
		identifier	"L:12363"
	]
	node [
		id	442644556
		identifier	"L:60345"
	]
	node [
		id	724589513
		identifier	"L:229543"
	]
	node [
		id	438295041
		identifier	"L:19337"
	]
	node [
		id	442644555
		identifier	"L:60344"
	]
	node [
		id	438295040
		identifier	"L:19336"
	]
	node [
		id	724589512
		identifier	"L:229542"
	]
	node [
		id	438295043
		identifier	"L:19339"
	]
	node [
		id	438295042
		identifier	"L:19338"
	]
	node [
		id	442828165
		identifier	"L:66861"
	]
	node [
		id	438295071
		identifier	"L:19346"
	]
	node [
		id	438295065
		identifier	"L:19340"
	]
	node [
		id	438295066
		identifier	"L:19341"
	]
	node [
		id	438295067
		identifier	"L:19342"
	]
	node [
		id	438086623
		identifier	"L:12372"
	]
	node [
		id	438086622
		identifier	"L:12371"
	]
	node [
		id	438086621
		identifier	"L:12370"
	]
	node [
		id	441726956
		identifier	"L:50995"
	]
	node [
		id	442828169
		identifier	"L:66865"
	]
	node [
		id	442828171
		identifier	"L:66867"
	]
	node [
		id	438174825
		identifier	"L:15209"
	]
	node [
		id	438174824
		identifier	"L:15208"
	]
	node [
		id	438086624
		identifier	"L:12373"
	]
	node [
		id	443716227
		identifier	"L:75296"
	]
	node [
		id	724435755
		identifier	"L:224045"
	]
	node [
		id	438174819
		identifier	"L:15203"
	]
	node [
		id	438174817
		identifier	"L:15201"
	]
	node [
		id	438174816
		identifier	"L:15200"
	]
	node [
		id	438174823
		identifier	"L:15207"
	]
	node [
		id	438295074
		identifier	"L:19349"
	]
	node [
		id	438174821
		identifier	"L:15205"
	]
	node [
		id	438295102
		identifier	"L:19356"
	]
	node [
		id	438295103
		identifier	"L:19357"
	]
	node [
		id	442828198
		identifier	"L:66873"
	]
	node [
		id	438295100
		identifier	"L:19354"
	]
	node [
		id	438295101
		identifier	"L:19355"
	]
	node [
		id	438295098
		identifier	"L:19352"
	]
	node [
		id	442828195
		identifier	"L:66870"
	]
	node [
		id	438295099
		identifier	"L:19353"
	]
	node [
		id	438086652
		identifier	"L:12380"
	]
	node [
		id	700313658
		identifier	"L:170930"
	]
	node [
		id	442828202
		identifier	"L:66877"
	]
	node [
		id	700313663
		identifier	"L:170935"
	]
	node [
		id	693991371
		identifier	"L:105278"
	]
	node [
		id	438086531
		identifier	"L:12343"
	]
	node [
		id	438086528
		identifier	"L:12340"
	]
	node [
		id	438086534
		identifier	"L:12346"
	]
	node [
		id	700313664
		identifier	"L:170936"
	]
	node [
		id	438086533
		identifier	"L:12345"
	]
	node [
		id	442644490
		identifier	"L:60321"
	]
	node [
		id	438295105
		identifier	"L:19359"
	]
	node [
		id	438295104
		identifier	"L:19358"
	]
	node [
		id	438086537
		identifier	"L:12349"
	]
	node [
		id	839109996
		identifier	"L:629957"
	]
	node [
		id	438295128
		identifier	"L:19361"
	]
	node [
		id	438295129
		identifier	"L:19362"
	]
	node [
		id	438295130
		identifier	"L:19363"
	]
	node [
		id	438295131
		identifier	"L:19364"
	]
	node [
		id	438295132
		identifier	"L:19365"
	]
	node [
		id	438295133
		identifier	"L:19366"
	]
	node [
		id	438295134
		identifier	"L:19367"
	]
	node [
		id	442828230
		identifier	"L:66884"
	]
	node [
		id	726343307
		identifier	"L:246133"
	]
	node [
		id	438295135
		identifier	"L:19368"
	]
	node [
		id	442828235
		identifier	"L:66889"
	]
	node [
		id	438295127
		identifier	"L:19360"
	]
	node [
		id	438086560
		identifier	"L:12351"
	]
	node [
		id	838924366
		identifier	"L:623205"
	]
	node [
		id	438086564
		identifier	"L:12355"
	]
	node [
		id	700313696
		identifier	"L:170947"
	]
	node [
		id	-1338797571
		identifier	"L:100505202"
	]
	node [
		id	723395084
		identifier	"L:210274"
	]
	node [
		id	724589483
		identifier	"L:229534"
	]
	node [
		id	438295136
		identifier	"L:19369"
	]
	node [
		id	-1478187546
		identifier	"L:100047468"
	]
	node [
		id	726167417
		identifier	"L:240427"
	]
	node [
		id	438295162
		identifier	"L:19374"
	]
	node [
		id	438295161
		identifier	"L:19373"
	]
	node [
		id	438295166
		identifier	"L:19378"
	]
	node [
		id	438295165
		identifier	"L:19377"
	]
	node [
		id	442828266
		identifier	"L:66899"
	]
	node [
		id	438086591
		identifier	"L:12361"
	]
	node [
		id	438174913
		identifier	"L:15234"
	]
	node [
		id	438174914
		identifier	"L:15235"
	]
	node [
		id	725389157
		identifier	"L:235072"
	]
	node [
		id	724470287
		identifier	"L:225523"
	]
	node [
		id	438086474
		identifier	"L:12328"
	]
	node [
		id	438174918
		identifier	"L:15239"
	]
	node [
		id	438086472
		identifier	"L:12326"
	]
	node [
		id	727330352
		identifier	"L:258568"
	]
	node [
		id	438086471
		identifier	"L:12325"
	]
	node [
		id	438086469
		identifier	"L:12323"
	]
	node [
		id	438086468
		identifier	"L:12322"
	]
	node [
		id	438086467
		identifier	"L:12321"
	]
	node [
		id	839880716
		identifier	"L:634555"
	]
	node [
		id	442828046
		identifier	"L:66826"
	]
	node [
		id	442828047
		identifier	"L:66827"
	]
	node [
		id	442828041
		identifier	"L:66821"
	]
	node [
		id	438295196
		identifier	"L:19387"
	]
	node [
		id	438295193
		identifier	"L:19384"
	]
	node [
		id	438295194
		identifier	"L:19385"
	]
	node [
		id	438174942
		identifier	"L:15242"
	]
	node [
		id	438174945
		identifier	"L:15245"
	]
	node [
		id	724589419
		identifier	"L:229512"
	]
	node [
		id	438174948
		identifier	"L:15248"
	]
	node [
		id	438086497
		identifier	"L:12330"
	]
	node [
		id	438086499
		identifier	"L:12332"
	]
	node [
		id	725423566
		identifier	"L:236511"
	]
	node [
		id	694025906
		identifier	"L:106759"
	]
	node [
		id	442828071
		identifier	"L:66830"
	]
	node [
		id	438174975
		identifier	"L:15254"
	]
	node [
		id	438174972
		identifier	"L:15251"
	]
	node [
		id	438086411
		identifier	"L:12307"
	]
	node [
		id	438086410
		identifier	"L:12306"
	]
	node [
		id	438174853
		identifier	"L:15216"
	]
	node [
		id	438174855
		identifier	"L:15218"
	]
	node [
		id	438174850
		identifier	"L:15213"
	]
	node [
		id	438174851
		identifier	"L:15214"
	]
	node [
		id	438086412
		identifier	"L:12308"
	]
	node [
		id	438086405
		identifier	"L:12301"
	]
	node [
		id	724435907
		identifier	"L:224092"
	]
	node [
		id	694025934
		identifier	"L:106766"
	]
	node [
		id	441726767
		identifier	"L:50932"
	]
	node [
		id	441726766
		identifier	"L:50931"
	]
	node [
		id	442828107
		identifier	"L:66845"
	]
	node [
		id	438172894
		identifier	"L:15000"
	]
	node [
		id	443716222
		identifier	"L:75291"
	]
	node [
		id	438174879
		identifier	"L:15221"
	]
	node [
		id	438174878
		identifier	"L:15220"
	]
	node [
		id	723579380
		identifier	"L:216805"
	]
	node [
		id	442828103
		identifier	"L:66841"
	]
	node [
		id	438086441
		identifier	"L:12316"
	]
	node [
		id	438086440
		identifier	"L:12315"
	]
	node [
		id	438086442
		identifier	"L:12317"
	]
	node [
		id	438174885
		identifier	"L:15227"
	]
	node [
		id	438086444
		identifier	"L:12319"
	]
	node [
		id	438174881
		identifier	"L:15223"
	]
	node [
		id	441726742
		identifier	"L:50928"
	]
	node [
		id	-1478187669
		identifier	"L:100047429"
	]
	node [
		id	443716162
		identifier	"L:75273"
	]
	node [
		id	693991273
		identifier	"L:105243"
	]
	node [
		id	441726743
		identifier	"L:50929"
	]
	node [
		id	438172900
		identifier	"L:15006"
	]
	node [
		id	438086435
		identifier	"L:12310"
	]
	node [
		id	441726741
		identifier	"L:50927"
	]
	node [
		id	444518377
		identifier	"L:81000"
	]
	node [
		id	693991276
		identifier	"L:105246"
	]
	node [
		id	438086436
		identifier	"L:12311"
	]
	node [
		id	438086439
		identifier	"L:12314"
	]
	node [
		id	438172896
		identifier	"L:15002"
	]
	node [
		id	438086438
		identifier	"L:12313"
	]
	node [
		id	442828138
		identifier	"L:66855"
	]
	node [
		id	693938485
		identifier	"L:103968"
	]
	node [
		id	-1338880216
		identifier	"L:100502903"
	]
	node [
		id	442828136
		identifier	"L:66853"
	]
	node [
		id	442828137
		identifier	"L:66854"
	]
	node [
		id	693938480
		identifier	"L:103963"
	]
	node [
		id	726343214
		identifier	"L:246103"
	]
	node [
		id	-1478396959
		identifier	"L:100040390"
	]
	node [
		id	441838210
		identifier	"L:54120"
	]
	node [
		id	438949515
		identifier	"L:20249"
	]
	node [
		id	441838213
		identifier	"L:54123"
	]
	node [
		id	441838215
		identifier	"L:54125"
	]
	node [
		id	441838216
		identifier	"L:54126"
	]
	node [
		id	443777694
		identifier	"L:77480"
	]
	node [
		id	438121063
		identifier	"L:13821"
	]
	node [
		id	443624716
		identifier	"L:72027"
	]
	node [
		id	438121071
		identifier	"L:13829"
	]
	node [
		id	723517192
		identifier	"L:214593"
	]
	node [
		id	438121065
		identifier	"L:13823"
	]
	node [
		id	441838242
		identifier	"L:54131"
	]
	node [
		id	441838246
		identifier	"L:54135"
	]
	node [
		id	438121040
		identifier	"L:13819"
	]
	node [
		id	438949544
		identifier	"L:20257"
	]
	node [
		id	441838250
		identifier	"L:54139"
	]
	node [
		id	438949541
		identifier	"L:20254"
	]
	node [
		id	754110445
		identifier	"L:338337"
	]
	node [
		id	438949542
		identifier	"L:20255"
	]
	node [
		id	441838249
		identifier	"L:54138"
	]
	node [
		id	438949537
		identifier	"L:20250"
	]
	node [
		id	726166546
		identifier	"L:240354"
	]
	node [
		id	443716005
		identifier	"L:75221"
	]
	node [
		id	758519418
		identifier	"L:381305"
	]
	node [
		id	758519421
		identifier	"L:381308"
	]
	node [
		id	-1338797414
		identifier	"L:100505254"
	]
	node [
		id	438121034
		identifier	"L:13813"
	]
	node [
		id	438121008
		identifier	"L:13808"
	]
	node [
		id	438121009
		identifier	"L:13809"
	]
	node [
		id	441838273
		identifier	"L:54141"
	]
	node [
		id	438949572
		identifier	"L:20264"
	]
	node [
		id	725423636
		identifier	"L:236539"
	]
	node [
		id	443624780
		identifier	"L:72049"
	]
	node [
		id	443624777
		identifier	"L:72046"
	]
	node [
		id	443624778
		identifier	"L:72047"
	]
	node [
		id	-1338797317
		identifier	"L:100505288"
	]
	node [
		id	443624773
		identifier	"L:72042"
	]
	node [
		id	438121003
		identifier	"L:13803"
	]
	node [
		id	438121001
		identifier	"L:13801"
	]
	node [
		id	438121000
		identifier	"L:13800"
	]
	node [
		id	438121007
		identifier	"L:13807"
	]
	node [
		id	438121005
		identifier	"L:13805"
	]
	node [
		id	723482354
		identifier	"L:213019"
	]
	node [
		id	441838306
		identifier	"L:54153"
	]
	node [
		id	723579505
		identifier	"L:216846"
	]
	node [
		id	723579507
		identifier	"L:216848"
	]
	node [
		id	438949600
		identifier	"L:20271"
	]
	node [
		id	438949602
		identifier	"L:20273"
	]
	node [
		id	438949605
		identifier	"L:20276"
	]
	node [
		id	438949607
		identifier	"L:20278"
	]
	node [
		id	438949606
		identifier	"L:20277"
	]
	node [
		id	443624810
		identifier	"L:72058"
	]
	node [
		id	443624809
		identifier	"L:72057"
	]
	node [
		id	438949630
		identifier	"L:20280"
	]
	node [
		id	441838335
		identifier	"L:54161"
	]
	node [
		id	441838334
		identifier	"L:54160"
	]
	node [
		id	725332337
		identifier	"L:233335"
	]
	node [
		id	724588680
		identifier	"L:229487"
	]
	node [
		id	438949382
		identifier	"L:20200"
	]
	node [
		id	442766638
		identifier	"L:64659"
	]
	node [
		id	441900802
		identifier	"L:56463"
	]
	node [
		id	438949383
		identifier	"L:20201"
	]
	node [
		id	441900800
		identifier	"L:56461"
	]
	node [
		id	441900807
		identifier	"L:56468"
	]
	node [
		id	442766633
		identifier	"L:64654"
	]
	node [
		id	438949390
		identifier	"L:20208"
	]
	node [
		id	442766631
		identifier	"L:64652"
	]
	node [
		id	438949391
		identifier	"L:20209"
	]
	node [
		id	441900808
		identifier	"L:56469"
	]
	node [
		id	438949386
		identifier	"L:20204"
	]
	node [
		id	438949384
		identifier	"L:20202"
	]
	node [
		id	438949385
		identifier	"L:20203"
	]
	node [
		id	438294944
		identifier	"L:19303"
	]
	node [
		id	723579530
		identifier	"L:216850"
	]
	node [
		id	443624834
		identifier	"L:72061"
	]
	node [
		id	438294946
		identifier	"L:19305"
	]
	node [
		id	438121195
		identifier	"L:13869"
	]
	node [
		id	438121192
		identifier	"L:13866"
	]
	node [
		id	438121193
		identifier	"L:13867"
	]
	node [
		id	723579533
		identifier	"L:216853"
	]
	node [
		id	438121191
		identifier	"L:13865"
	]
	node [
		id	443624841
		identifier	"L:72068"
	]
	node [
		id	438121189
		identifier	"L:13863"
	]
	node [
		id	838985870
		identifier	"L:625405"
	]
	node [
		id	438121186
		identifier	"L:13860"
	]
	node [
		id	441900830
		identifier	"L:56470"
	]
	node [
		id	438949414
		identifier	"L:20211"
	]
	node [
		id	438085722
		identifier	"L:12290"
	]
	node [
		id	438085723
		identifier	"L:12291"
	]
	node [
		id	441986305
		identifier	"L:59058"
	]
	node [
		id	438085727
		identifier	"L:12295"
	]
	node [
		id	438949421
		identifier	"L:20218"
	]
	node [
		id	438949422
		identifier	"L:20219"
	]
	node [
		id	723579570
		identifier	"L:216869"
	]
	node [
		id	438949418
		identifier	"L:20215"
	]
	node [
		id	445657258
		identifier	"L:98733"
	]
	node [
		id	438121164
		identifier	"L:13859"
	]
	node [
		id	438121161
		identifier	"L:13856"
	]
	node [
		id	438121162
		identifier	"L:13857"
	]
	node [
		id	438121163
		identifier	"L:13858"
	]
	node [
		id	438121157
		identifier	"L:13852"
	]
	node [
		id	438085699
		identifier	"L:12288"
	]
	node [
		id	438121158
		identifier	"L:13853"
	]
	node [
		id	438085698
		identifier	"L:12287"
	]
	node [
		id	438121159
		identifier	"L:13854"
	]
	node [
		id	438085700
		identifier	"L:12289"
	]
	node [
		id	441900861
		identifier	"L:56480"
	]
	node [
		id	441900870
		identifier	"L:56489"
	]
	node [
		id	441900869
		identifier	"L:56488"
	]
	node [
		id	441725962
		identifier	"L:50883"
	]
	node [
		id	438085693
		identifier	"L:12282"
	]
	node [
		id	441900867
		identifier	"L:56486"
	]
	node [
		id	438949446
		identifier	"L:20222"
	]
	node [
		id	441900865
		identifier	"L:56484"
	]
	node [
		id	438949451
		identifier	"L:20227"
	]
	node [
		id	438295039
		identifier	"L:19335"
	]
	node [
		id	438949453
		identifier	"L:20229"
	]
	node [
		id	438121130
		identifier	"L:13846"
	]
	node [
		id	438121128
		identifier	"L:13844"
	]
	node [
		id	758519452
		identifier	"L:381318"
	]
	node [
		id	438121129
		identifier	"L:13845"
	]
	node [
		id	443624903
		identifier	"L:72088"
	]
	node [
		id	442645420
		identifier	"L:60411"
	]
	node [
		id	758519453
		identifier	"L:381319"
	]
	node [
		id	438295008
		identifier	"L:19325"
	]
	node [
		id	438295009
		identifier	"L:19326"
	]
	node [
		id	438121132
		identifier	"L:13848"
	]
	node [
		id	438295011
		identifier	"L:19328"
	]
	node [
		id	438121133
		identifier	"L:13849"
	]
	node [
		id	441900894
		identifier	"L:56492"
	]
	node [
		id	441900892
		identifier	"L:56490"
	]
	node [
		id	438121126
		identifier	"L:13842"
	]
	node [
		id	-1338797449
		identifier	"L:100505240"
	]
	node [
		id	438121124
		identifier	"L:13840"
	]
	node [
		id	438121125
		identifier	"L:13841"
	]
	node [
		id	438949475
		identifier	"L:20230"
	]
	node [
		id	438085663
		identifier	"L:12273"
	]
	node [
		id	441986368
		identifier	"L:59079"
	]
	node [
		id	441900897
		identifier	"L:56495"
	]
	node [
		id	441900896
		identifier	"L:56494"
	]
	node [
		id	442645397
		identifier	"L:60409"
	]
	node [
		id	438949483
		identifier	"L:20238"
	]
	node [
		id	438949484
		identifier	"L:20239"
	]
	node [
		id	442766661
		identifier	"L:64661"
	]
	node [
		id	442645394
		identifier	"L:60406"
	]
	node [
		id	438121098
		identifier	"L:13835"
	]
	node [
		id	438121099
		identifier	"L:13836"
	]
	node [
		id	438121100
		identifier	"L:13837"
	]
	node [
		id	438294979
		identifier	"L:19317"
	]
	node [
		id	438121101
		identifier	"L:13838"
	]
	node [
		id	693990467
		identifier	"L:105193"
	]
	node [
		id	438085637
		identifier	"L:12268"
	]
	node [
		id	441986393
		identifier	"L:59083"
	]
	node [
		id	438085638
		identifier	"L:12269"
	]
	node [
		id	438121093
		identifier	"L:13830"
	]
	node [
		id	438085632
		identifier	"L:12263"
	]
	node [
		id	438121094
		identifier	"L:13831"
	]
	node [
		id	438085635
		identifier	"L:12266"
	]
	node [
		id	438085634
		identifier	"L:12265"
	]
	node [
		id	438210536
		identifier	"L:16858"
	]
	node [
		id	-1479049596
		identifier	"L:100039656"
	]
	node [
		id	758519639
		identifier	"L:381379"
	]
	node [
		id	438210532
		identifier	"L:16854"
	]
	node [
		id	445657354
		identifier	"L:98766"
	]
	node [
		id	438210530
		identifier	"L:16852"
	]
	node [
		id	441900681
		identifier	"L:56426"
	]
	node [
		id	441900684
		identifier	"L:56429"
	]
	node [
		id	441986212
		identifier	"L:59028"
	]
	node [
		id	441986213
		identifier	"L:59029"
	]
	node [
		id	726197418
		identifier	"L:241490"
	]
	node [
		id	441986210
		identifier	"L:59026"
	]
	node [
		id	441986211
		identifier	"L:59027"
	]
	node [
		id	441986208
		identifier	"L:59024"
	]
	node [
		id	441900679
		identifier	"L:56424"
	]
	node [
		id	441986205
		identifier	"L:59021"
	]
	node [
		id	441986204
		identifier	"L:59020"
	]
	node [
		id	438121286
		identifier	"L:13897"
	]
	node [
		id	441986206
		identifier	"L:59022"
	]
	node [
		id	438210504
		identifier	"L:16847"
	]
	node [
		id	438210505
		identifier	"L:16848"
	]
	node [
		id	438210503
		identifier	"L:16846"
	]
	node [
		id	438210499
		identifier	"L:16842"
	]
	node [
		id	441900714
		identifier	"L:56438"
	]
	node [
		id	441900712
		identifier	"L:56436"
	]
	node [
		id	441900713
		identifier	"L:56437"
	]
	node [
		id	441900706
		identifier	"L:56430"
	]
	node [
		id	442766476
		identifier	"L:64602"
	]
	node [
		id	-1479049538
		identifier	"L:100039672"
	]
	node [
		id	441900710
		identifier	"L:56434"
	]
	node [
		id	441986177
		identifier	"L:59014"
	]
	node [
		id	441986178
		identifier	"L:59015"
	]
	node [
		id	441986179
		identifier	"L:59016"
	]
	node [
		id	441900709
		identifier	"L:56433"
	]
	node [
		id	441986299
		identifier	"L:59052"
	]
	node [
		id	441986297
		identifier	"L:59050"
	]
	node [
		id	443746887
		identifier	"L:76367"
	]
	node [
		id	443655624
		identifier	"L:73178"
	]
	node [
		id	443746885
		identifier	"L:76365"
	]
	node [
		id	443685197
		identifier	"L:74107"
	]
	node [
		id	443655620
		identifier	"L:73174"
	]
	node [
		id	443685196
		identifier	"L:74106"
	]
	node [
		id	443685198
		identifier	"L:74108"
	]
	node [
		id	443685193
		identifier	"L:74103"
	]
	node [
		id	438210470
		identifier	"L:16834"
	]
	node [
		id	443685195
		identifier	"L:74105"
	]
	node [
		id	438210471
		identifier	"L:16835"
	]
	node [
		id	-1338850267
		identifier	"L:100503956"
	]
	node [
		id	441900744
		identifier	"L:56447"
	]
	node [
		id	441900746
		identifier	"L:56449"
	]
	node [
		id	441986274
		identifier	"L:59048"
	]
	node [
		id	441900740
		identifier	"L:56443"
	]
	node [
		id	441986272
		identifier	"L:59046"
	]
	node [
		id	441986273
		identifier	"L:59047"
	]
	node [
		id	441900737
		identifier	"L:56440"
	]
	node [
		id	758580236
		identifier	"L:383491"
	]
	node [
		id	438121219
		identifier	"L:13872"
	]
	node [
		id	441900799
		identifier	"L:56460"
	]
	node [
		id	438121218
		identifier	"L:13871"
	]
	node [
		id	438210443
		identifier	"L:16828"
	]
	node [
		id	443685222
		identifier	"L:74111"
	]
	node [
		id	438210440
		identifier	"L:16825"
	]
	node [
		id	438121217
		identifier	"L:13870"
	]
	node [
		id	441986267
		identifier	"L:59041"
	]
	node [
		id	693903883
		identifier	"L:102462"
	]
	node [
		id	438210441
		identifier	"L:16826"
	]
	node [
		id	438121223
		identifier	"L:13876"
	]
	node [
		id	441986269
		identifier	"L:59043"
	]
	node [
		id	443746916
		identifier	"L:76375"
	]
	node [
		id	441986268
		identifier	"L:59042"
	]
	node [
		id	438121222
		identifier	"L:13875"
	]
	node [
		id	443746919
		identifier	"L:76378"
	]
	node [
		id	438121221
		identifier	"L:13874"
	]
	node [
		id	441986270
		identifier	"L:59044"
	]
	node [
		id	443685228
		identifier	"L:74117"
	]
	node [
		id	443655648
		identifier	"L:73181"
	]
	node [
		id	-1478273198
		identifier	"L:100044829"
	]
	node [
		id	438210437
		identifier	"L:16822"
	]
	node [
		id	725301741
		identifier	"L:232286"
	]
	node [
		id	441900776
		identifier	"L:56458"
	]
	node [
		id	441900777
		identifier	"L:56459"
	]
	node [
		id	441986240
		identifier	"L:59035"
	]
	node [
		id	441900774
		identifier	"L:56456"
	]
	node [
		id	441900772
		identifier	"L:56454"
	]
	node [
		id	441900773
		identifier	"L:56455"
	]
	node [
		id	441900770
		identifier	"L:56452"
	]
	node [
		id	441900771
		identifier	"L:56453"
	]
	node [
		id	441900769
		identifier	"L:56451"
	]
	node [
		id	758554202
		identifier	"L:382867"
	]
	node [
		id	443685258
		identifier	"L:74126"
	]
	node [
		id	723482383
		identifier	"L:213027"
	]
	node [
		id	441838365
		identifier	"L:54170"
	]
	node [
		id	438949661
		identifier	"L:20290"
	]
	node [
		id	438210413
		identifier	"L:16819"
	]
	node [
		id	438210412
		identifier	"L:16818"
	]
	node [
		id	438949663
		identifier	"L:20292"
	]
	node [
		id	438210409
		identifier	"L:16815"
	]
	node [
		id	443685252
		identifier	"L:74120"
	]
	node [
		id	758554199
		identifier	"L:382864"
	]
	node [
		id	438210408
		identifier	"L:16814"
	]
	node [
		id	438210410
		identifier	"L:16816"
	]
	node [
		id	438949637
		identifier	"L:20287"
	]
	node [
		id	438949639
		identifier	"L:20289"
	]
	node [
		id	752948591
		identifier	"L:320332"
	]
	node [
		id	441838341
		identifier	"L:54167"
	]
	node [
		id	438210373
		identifier	"L:16800"
	]
	node [
		id	443746982
		identifier	"L:76399"
	]
	node [
		id	438210376
		identifier	"L:16803"
	]
	node [
		id	729202379
		identifier	"L:279067"
	]
	node [
		id	-1478308601
		identifier	"L:100043278"
	]
	node [
		id	438949666
		identifier	"L:20295"
	]
	node [
		id	438949667
		identifier	"L:20296"
	]
	node [
		id	441838431
		identifier	"L:54194"
	]
	node [
		id	723517129
		identifier	"L:214572"
	]
	node [
		id	443685316
		identifier	"L:74142"
	]
	node [
		id	443685317
		identifier	"L:74143"
	]
	node [
		id	443685318
		identifier	"L:74144"
	]
	node [
		id	441986174
		identifier	"L:59011"
	]
	node [
		id	441986146
		identifier	"L:59004"
	]
	node [
		id	441986145
		identifier	"L:59003"
	]
	node [
		id	441900614
		identifier	"L:56401"
	]
	node [
		id	441986151
		identifier	"L:59009"
	]
	node [
		id	441986150
		identifier	"L:59008"
	]
	node [
		id	441986149
		identifier	"L:59007"
	]
	node [
		id	441986148
		identifier	"L:59006"
	]
	node [
		id	441900620
		identifier	"L:56407"
	]
	node [
		id	725301582
		identifier	"L:232232"
	]
	node [
		id	441838405
		identifier	"L:54189"
	]
	node [
		id	441838404
		identifier	"L:54188"
	]
	node [
		id	441900617
		identifier	"L:56404"
	]
	node [
		id	441900619
		identifier	"L:56406"
	]
	node [
		id	752948498
		identifier	"L:320302"
	]
	node [
		id	723482472
		identifier	"L:213053"
	]
	node [
		id	723482473
		identifier	"L:213054"
	]
	node [
		id	443685350
		identifier	"L:74155"
	]
	node [
		id	441986143
		identifier	"L:59001"
	]
	node [
		id	441900644
		identifier	"L:56410"
	]
	node [
		id	441838436
		identifier	"L:54199"
	]
	node [
		id	441900653
		identifier	"L:56419"
	]
	node [
		id	441900652
		identifier	"L:56418"
	]
	node [
		id	441900651
		identifier	"L:56417"
	]
	node [
		id	441838433
		identifier	"L:54196"
	]
	node [
		id	728998610
		identifier	"L:272551"
	]
	node [
		id	438208645
		identifier	"L:16668"
	]
	node [
		id	438208646
		identifier	"L:16669"
	]
	node [
		id	438173957
		identifier	"L:15139"
	]
	node [
		id	438208641
		identifier	"L:16664"
	]
	node [
		id	438208642
		identifier	"L:16665"
	]
	node [
		id	438208643
		identifier	"L:16666"
	]
	node [
		id	694113476
		identifier	"L:109594"
	]
	node [
		id	694113475
		identifier	"L:109593"
	]
	node [
		id	842653329
		identifier	"L:664799"
	]
	node [
		id	443747663
		identifier	"L:76408"
	]
	node [
		id	443747655
		identifier	"L:76400"
	]
	node [
		id	438174042
		identifier	"L:15161"
	]
	node [
		id	438174043
		identifier	"L:15162"
	]
	node [
		id	438208731
		identifier	"L:16691"
	]
	node [
		id	438174046
		identifier	"L:15165"
	]
	node [
		id	438174047
		identifier	"L:15166"
	]
	node [
		id	438174044
		identifier	"L:15163"
	]
	node [
		id	438174019
		identifier	"L:15159"
	]
	node [
		id	438208706
		identifier	"L:16687"
	]
	node [
		id	752295267
		identifier	"L:319583"
	]
	node [
		id	438087371
		identifier	"L:12406"
	]
	node [
		id	438087365
		identifier	"L:12400"
	]
	node [
		id	438087367
		identifier	"L:12402"
	]
	node [
		id	438174072
		identifier	"L:15170"
	]
	node [
		id	438174073
		identifier	"L:15171"
	]
	node [
		id	438087404
		identifier	"L:12418"
	]
	node [
		id	438087405
		identifier	"L:12419"
	]
	node [
		id	438087402
		identifier	"L:12416"
	]
	node [
		id	438087403
		identifier	"L:12417"
	]
	node [
		id	438087398
		identifier	"L:12412"
	]
	node [
		id	443686407
		identifier	"L:74288"
	]
	node [
		id	438087397
		identifier	"L:12411"
	]
	node [
		id	438174108
		identifier	"L:15185"
	]
	node [
		id	438174107
		identifier	"L:15184"
	]
	node [
		id	438174106
		identifier	"L:15183"
	]
	node [
		id	438174105
		identifier	"L:15182"
	]
	node [
		id	724436689
		identifier	"L:224139"
	]
	node [
		id	725457201
		identifier	"L:237911"
	]
	node [
		id	694113350
		identifier	"L:109552"
	]
	node [
		id	438208520
		identifier	"L:16627"
	]
	node [
		id	438174143
		identifier	"L:15199"
	]
	node [
		id	753872204
		identifier	"L:330361"
	]
	node [
		id	438174138
		identifier	"L:15194"
	]
	node [
		id	438174135
		identifier	"L:15191"
	]
	node [
		id	438208552
		identifier	"L:16638"
	]
	node [
		id	752295299
		identifier	"L:319594"
	]
	node [
		id	438208549
		identifier	"L:16635"
	]
	node [
		id	694770650
		identifier	"L:110749"
	]
	node [
		id	438208548
		identifier	"L:16634"
	]
	node [
		id	726320395
		identifier	"L:245880"
	]
	node [
		id	438208606
		identifier	"L:16650"
	]
	node [
		id	438208607
		identifier	"L:16651"
	]
	node [
		id	-1478219388
		identifier	"L:100046223"
	]
	node [
		id	443654692
		identifier	"L:73086"
	]
	node [
		id	438208581
		identifier	"L:16646"
	]
	node [
		id	438208582
		identifier	"L:16647"
	]
	node [
		id	726320401
		identifier	"L:245886"
	]
	node [
		id	726342504
		identifier	"L:246086"
	]
	node [
		id	438208638
		identifier	"L:16661"
	]
	node [
		id	752947823
		identifier	"L:320299"
	]
	node [
		id	-1478396244
		identifier	"L:100040412"
	]
	node [
		id	-1478396240
		identifier	"L:100040416"
	]
	node [
		id	443654663
		identifier	"L:73078"
	]
	node [
		id	438208609
		identifier	"L:16653"
	]
	node [
		id	443747722
		identifier	"L:76425"
	]
	node [
		id	438208614
		identifier	"L:16658"
	]
	node [
		id	438208612
		identifier	"L:16656"
	]
	node [
		id	726320338
		identifier	"L:245865"
	]
	node [
		id	724436804
		identifier	"L:224170"
	]
	node [
		id	725508351
		identifier	"L:239081"
	]
	node [
		id	441725866
		identifier	"L:50850"
	]
	node [
		id	-1338796547
		identifier	"L:100505323"
	]
	node [
		id	-1338796550
		identifier	"L:100505320"
	]
	node [
		id	438087587
		identifier	"L:12475"
	]
	node [
		id	441725844
		identifier	"L:50849"
	]
	node [
		id	438087588
		identifier	"L:12476"
	]
	node [
		id	438087589
		identifier	"L:12477"
	]
	node [
		id	438087590
		identifier	"L:12478"
	]
	node [
		id	438087591
		identifier	"L:12479"
	]
	node [
		id	438087613
		identifier	"L:12480"
	]
	node [
		id	438087615
		identifier	"L:12482"
	]
	node [
		id	438087614
		identifier	"L:12481"
	]
	node [
		id	843659216
		identifier	"L:677008"
	]
	node [
		id	724590536
		identifier	"L:229663"
	]
	node [
		id	726320272
		identifier	"L:245841"
	]
	node [
		id	445624740
		identifier	"L:97484"
	]
	node [
		id	438087620
		identifier	"L:12487"
	]
	node [
		id	752295020
		identifier	"L:319504"
	]
	node [
		id	438087621
		identifier	"L:12488"
	]
	node [
		id	438087616
		identifier	"L:12483"
	]
	node [
		id	438087617
		identifier	"L:12484"
	]
	node [
		id	441725931
		identifier	"L:50873"
	]
	node [
		id	438087644
		identifier	"L:12490"
	]
	node [
		id	441725932
		identifier	"L:50874"
	]
	node [
		id	442827144
		identifier	"L:66743"
	]
	node [
		id	441725935
		identifier	"L:50877"
	]
	node [
		id	726320309
		identifier	"L:245857"
	]
	node [
		id	439161858
		identifier	"L:27632"
	]
	node [
		id	693990317
		identifier	"L:105148"
	]
	node [
		id	441725905
		identifier	"L:50868"
	]
	node [
		id	438087648
		identifier	"L:12494"
	]
	node [
		id	438087649
		identifier	"L:12495"
	]
	node [
		id	842795332
		identifier	"L:669021"
	]
	node [
		id	812261574
		identifier	"L:547253"
	]
	node [
		id	726320217
		identifier	"L:245828"
	]
	node [
		id	438087431
		identifier	"L:12424"
	]
	node [
		id	726166482
		identifier	"L:240332"
	]
	node [
		id	438087428
		identifier	"L:12421"
	]
	node [
		id	438087435
		identifier	"L:12428"
	]
	node [
		id	438087434
		identifier	"L:12427"
	]
	node [
		id	438087433
		identifier	"L:12426"
	]
	node [
		id	725508201
		identifier	"L:239036"
	]
	node [
		id	752295078
		identifier	"L:319520"
	]
	node [
		id	724590350
		identifier	"L:229603"
	]
	node [
		id	441777765
		identifier	"L:52055"
	]
	node [
		id	442827081
		identifier	"L:66722"
	]
	node [
		id	442827083
		identifier	"L:66724"
	]
	node [
		id	442827084
		identifier	"L:66725"
	]
	node [
		id	838925513
		identifier	"L:623365"
	]
	node [
		id	725508173
		identifier	"L:239029"
	]
	node [
		id	724590383
		identifier	"L:229615"
	]
	node [
		id	438173887
		identifier	"L:15111"
	]
	node [
		id	438173886
		identifier	"L:15110"
	]
	node [
		id	442827114
		identifier	"L:66734"
	]
	node [
		id	438087494
		identifier	"L:12445"
	]
	node [
		id	438087493
		identifier	"L:12444"
	]
	node [
		id	438087492
		identifier	"L:12443"
	]
	node [
		id	438087491
		identifier	"L:12442"
	]
	node [
		id	812208563
		identifier	"L:545902"
	]
	node [
		id	725508140
		identifier	"L:239017"
	]
	node [
		id	438173893
		identifier	"L:15117"
	]
	node [
		id	724471309
		identifier	"L:225642"
	]
	node [
		id	438087496
		identifier	"L:12447"
	]
	node [
		id	441777701
		identifier	"L:52033"
	]
	node [
		id	438173919
		identifier	"L:15122"
	]
	node [
		id	442827023
		identifier	"L:66706"
	]
	node [
		id	442827017
		identifier	"L:66700"
	]
	node [
		id	694024851
		identifier	"L:106628"
	]
	node [
		id	438087525
		identifier	"L:12455"
	]
	node [
		id	438087524
		identifier	"L:12454"
	]
	node [
		id	438087527
		identifier	"L:12457"
	]
	node [
		id	443717123
		identifier	"L:75373"
	]
	node [
		id	438087520
		identifier	"L:12450"
	]
	node [
		id	438087522
		identifier	"L:12452"
	]
	node [
		id	438173923
		identifier	"L:15126"
	]
	node [
		id	438173926
		identifier	"L:15129"
	]
	node [
		id	694026986
		identifier	"L:106894"
	]
	node [
		id	441777671
		identifier	"L:52024"
	]
	node [
		id	441777670
		identifier	"L:52023"
	]
	node [
		id	438173948
		identifier	"L:15130"
	]
	node [
		id	441961218
		identifier	"L:58520"
	]
	node [
		id	438087551
		identifier	"L:12460"
	]
	node [
		id	439162012
		identifier	"L:27681"
	]
	node [
		id	441961221
		identifier	"L:58523"
	]
	node [
		id	442827049
		identifier	"L:66711"
	]
	node [
		id	438295934
		identifier	"L:19411"
	]
	node [
		id	442879908
		identifier	"L:68015"
	]
	node [
		id	438948552
		identifier	"L:20147"
	]
	node [
		id	442879907
		identifier	"L:68014"
	]
	node [
		id	445658193
		identifier	"L:98828"
	]
	node [
		id	442879904
		identifier	"L:68011"
	]
	node [
		id	723516236
		identifier	"L:214498"
	]
	node [
		id	441777640
		identifier	"L:52014"
	]
	node [
		id	438295902
		identifier	"L:19400"
	]
	node [
		id	438295903
		identifier	"L:19401"
	]
	node [
		id	723580525
		identifier	"L:216963"
	]
	node [
		id	723580526
		identifier	"L:216964"
	]
	node [
		id	442879903
		identifier	"L:68010"
	]
	node [
		id	838986861
		identifier	"L:625514"
	]
	node [
		id	441899904
		identifier	"L:56384"
	]
	node [
		id	441899909
		identifier	"L:56389"
	]
	node [
		id	438948491
		identifier	"L:20128"
	]
	node [
		id	442879973
		identifier	"L:68038"
	]
	node [
		id	-1338796358
		identifier	"L:100505386"
	]
	node [
		id	442879996
		identifier	"L:68040"
	]
	node [
		id	444586798
		identifier	"L:83964"
	]
	node [
		id	441899933
		identifier	"L:56392"
	]
	node [
		id	725248858
		identifier	"L:230979"
	]
	node [
		id	438948517
		identifier	"L:20133"
	]
	node [
		id	438948519
		identifier	"L:20135"
	]
	node [
		id	441899940
		identifier	"L:56399"
	]
	node [
		id	442646353
		identifier	"L:60504"
	]
	node [
		id	728278852
		identifier	"L:269061"
	]
	node [
		id	442646354
		identifier	"L:60505"
	]
	node [
		id	442879940
		identifier	"L:68026"
	]
	node [
		id	442646356
		identifier	"L:60507"
	]
	node [
		id	438948424
		identifier	"L:20103"
	]
	node [
		id	438948425
		identifier	"L:20104"
	]
	node [
		id	441899847
		identifier	"L:56369"
	]
	node [
		id	441899845
		identifier	"L:56367"
	]
	node [
		id	441724941
		identifier	"L:50765"
	]
	node [
		id	441899842
		identifier	"L:56364"
	]
	node [
		id	441724940
		identifier	"L:50764"
	]
	node [
		id	441899841
		identifier	"L:56363"
	]
	node [
		id	441724942
		identifier	"L:50766"
	]
	node [
		id	441724944
		identifier	"L:50768"
	]
	node [
		id	441899870
		identifier	"L:56371"
	]
	node [
		id	443778627
		identifier	"L:77573"
	]
	node [
		id	441899871
		identifier	"L:56372"
	]
	node [
		id	438086692
		identifier	"L:12399"
	]
	node [
		id	758492700
		identifier	"L:380669"
	]
	node [
		id	438086691
		identifier	"L:12398"
	]
	node [
		id	694078690
		identifier	"L:108030"
	]
	node [
		id	-1338796425
		identifier	"L:100505361"
	]
	node [
		id	438086689
		identifier	"L:12396"
	]
	node [
		id	438086688
		identifier	"L:12395"
	]
	node [
		id	443716941
		identifier	"L:75317"
	]
	node [
		id	758492695
		identifier	"L:380664"
	]
	node [
		id	443716940
		identifier	"L:75316"
	]
	node [
		id	442646446
		identifier	"L:60534"
	]
	node [
		id	443778633
		identifier	"L:77579"
	]
	node [
		id	443778632
		identifier	"L:77578"
	]
	node [
		id	693989475
		identifier	"L:105083"
	]
	node [
		id	438948457
		identifier	"L:20115"
	]
	node [
		id	441899877
		identifier	"L:56378"
	]
	node [
		id	438086684
		identifier	"L:12391"
	]
	node [
		id	725333479
		identifier	"L:233490"
	]
	node [
		id	438086686
		identifier	"L:12393"
	]
	node [
		id	438086687
		identifier	"L:12394"
	]
	node [
		id	441899878
		identifier	"L:56379"
	]
	node [
		id	441899872
		identifier	"L:56373"
	]
	node [
		id	438948453
		identifier	"L:20111"
	]
	node [
		id	441724973
		identifier	"L:50776"
	]
	node [
		id	438086683
		identifier	"L:12390"
	]
	node [
		id	438086661
		identifier	"L:12389"
	]
	node [
		id	441899900
		identifier	"L:56380"
	]
	node [
		id	441899901
		identifier	"L:56381"
	]
	node [
		id	438086660
		identifier	"L:12388"
	]
	node [
		id	441724976
		identifier	"L:50779"
	]
	node [
		id	438086657
		identifier	"L:12385"
	]
	node [
		id	438086659
		identifier	"L:12387"
	]
	node [
		id	445658348
		identifier	"L:98878"
	]
	node [
		id	441899785
		identifier	"L:56349"
	]
	node [
		id	441724998
		identifier	"L:50780"
	]
	node [
		id	442827301
		identifier	"L:66795"
	]
	node [
		id	722708029
		identifier	"L:208092"
	]
	node [
		id	438295999
		identifier	"L:19434"
	]
	node [
		id	442827303
		identifier	"L:66797"
	]
	node [
		id	441725006
		identifier	"L:50788"
	]
	node [
		id	441725001
		identifier	"L:50783"
	]
	node [
		id	441899783
		identifier	"L:56347"
	]
	node [
		id	441839117
		identifier	"L:54208"
	]
	node [
		id	441725000
		identifier	"L:50782"
	]
	node [
		id	438122212
		identifier	"L:13983"
	]
	node [
		id	438122213
		identifier	"L:13984"
	]
	node [
		id	438122211
		identifier	"L:13982"
	]
	node [
		id	441899807
		identifier	"L:56350"
	]
	node [
		id	694078629
		identifier	"L:108011"
	]
	node [
		id	723396047
		identifier	"L:210376"
	]
	node [
		id	722708000
		identifier	"L:208084"
	]
	node [
		id	694078632
		identifier	"L:108014"
	]
	node [
		id	443778571
		identifier	"L:77559"
	]
	node [
		id	445658252
		identifier	"L:98845"
	]
	node [
		id	441725030
		identifier	"L:50791"
	]
	node [
		id	442827274
		identifier	"L:66789"
	]
	node [
		id	441899808
		identifier	"L:56351"
	]
	node [
		id	-1479050437
		identifier	"L:100039592"
	]
	node [
		id	441899811
		identifier	"L:56354"
	]
	node [
		id	441899810
		identifier	"L:56353"
	]
	node [
		id	441725036
		identifier	"L:50797"
	]
	node [
		id	441725035
		identifier	"L:50796"
	]
	node [
		id	441839149
		identifier	"L:54219"
	]
	node [
		id	441725033
		identifier	"L:50794"
	]
	node [
		id	441725032
		identifier	"L:50793"
	]
	node [
		id	758492792
		identifier	"L:380698"
	]
	node [
		id	444586894
		identifier	"L:83997"
	]
	node [
		id	694078597
		identifier	"L:108000"
	]
	node [
		id	444586890
		identifier	"L:83993"
	]
	node [
		id	724589643
		identifier	"L:229589"
	]
	node [
		id	-1338796515
		identifier	"L:100505334"
	]
	node [
		id	722707971
		identifier	"L:208076"
	]
	node [
		id	438295942
		identifier	"L:19419"
	]
	node [
		id	723580591
		identifier	"L:216987"
	]
	node [
		id	758553243
		identifier	"L:382769"
	]
	node [
		id	694114286
		identifier	"L:109648"
	]
	node [
		id	443747906
		identifier	"L:76483"
	]
	node [
		id	694078822
		identifier	"L:108078"
	]
	node [
		id	694078816
		identifier	"L:108072"
	]
	node [
		id	694078817
		identifier	"L:108073"
	]
	node [
		id	694078819
		identifier	"L:108075"
	]
	node [
		id	441899716
		identifier	"L:56322"
	]
	node [
		id	700336881
		identifier	"L:171284"
	]
	node [
		id	441899718
		identifier	"L:56324"
	]
	node [
		id	441899714
		identifier	"L:56320"
	]
	node [
		id	441899715
		identifier	"L:56321"
	]
	node [
		id	-1478219196
		identifier	"L:100046289"
	]
	node [
		id	443686251
		identifier	"L:74237"
	]
	node [
		id	438209418
		identifier	"L:16706"
	]
	node [
		id	694078790
		identifier	"L:108067"
	]
	node [
		id	438122240
		identifier	"L:13990"
	]
	node [
		id	438209421
		identifier	"L:16709"
	]
	node [
		id	694078785
		identifier	"L:108062"
	]
	node [
		id	694078815
		identifier	"L:108071"
	]
	node [
		id	441899753
		identifier	"L:56338"
	]
	node [
		id	694114220
		identifier	"L:109624"
	]
	node [
		id	443686155
		identifier	"L:74204"
	]
	node [
		id	694769688
		identifier	"L:110648"
	]
	node [
		id	443686154
		identifier	"L:74203"
	]
	node [
		id	443747850
		identifier	"L:76469"
	]
	node [
		id	694114216
		identifier	"L:109620"
	]
	node [
		id	443747845
		identifier	"L:76464"
	]
	node [
		id	694078754
		identifier	"L:108052"
	]
	node [
		id	-1338851230
		identifier	"L:100503854"
	]
	node [
		id	441899658
		identifier	"L:56306"
	]
	node [
		id	441899659
		identifier	"L:56307"
	]
	node [
		id	441899661
		identifier	"L:56309"
	]
	node [
		id	443747881
		identifier	"L:76479"
	]
	node [
		id	443747880
		identifier	"L:76478"
	]
	node [
		id	694769712
		identifier	"L:110651"
	]
	node [
		id	725248636
		identifier	"L:230904"
	]
	node [
		id	443654568
		identifier	"L:73046"
	]
	node [
		id	438209482
		identifier	"L:16728"
	]
	node [
		id	758518647
		identifier	"L:381269"
	]
	node [
		id	441899683
		identifier	"L:56310"
	]
	node [
		id	-1479050562
		identifier	"L:100039551"
	]
	node [
		id	441899685
		identifier	"L:56312"
	]
	node [
		id	441899690
		identifier	"L:56317"
	]
	node [
		id	441899691
		identifier	"L:56318"
	]
	node [
		id	843604494
		identifier	"L:675521"
	]
	node [
		id	438948701
		identifier	"L:20191"
	]
	node [
		id	438948700
		identifier	"L:20190"
	]
	node [
		id	438948703
		identifier	"L:20193"
	]
	node [
		id	438948702
		identifier	"L:20192"
	]
	node [
		id	725333206
		identifier	"L:233406"
	]
	node [
		id	725333205
		identifier	"L:233405"
	]
	node [
		id	443686345
		identifier	"L:74268"
	]
	node [
		id	723516113
		identifier	"L:214459"
	]
	node [
		id	444586737
		identifier	"L:83945"
	]
	node [
		id	438948672
		identifier	"L:20183"
	]
	node [
		id	438948673
		identifier	"L:20184"
	]
	node [
		id	438948674
		identifier	"L:20185"
	]
	node [
		id	438948675
		identifier	"L:20186"
	]
	node [
		id	444586738
		identifier	"L:83946"
	]
	node [
		id	725248640
		identifier	"L:230908"
	]
	node [
		id	438948676
		identifier	"L:20187"
	]
	node [
		id	-1479050651
		identifier	"L:100039525"
	]
	node [
		id	443686368
		identifier	"L:74270"
	]
	node [
		id	758671384
		identifier	"L:386649"
	]
	node [
		id	725333231
		identifier	"L:233410"
	]
	node [
		id	-1478274104
		identifier	"L:100044742"
	]
	node [
		id	438948704
		identifier	"L:20194"
	]
	node [
		id	438948708
		identifier	"L:20198"
	]
	node [
		id	728278668
		identifier	"L:269003"
	]
	node [
		id	782596408
		identifier	"L:433938"
	]
	node [
		id	438948638
		identifier	"L:20170"
	]
	node [
		id	443686276
		identifier	"L:74241"
	]
	node [
		id	694078884
		identifier	"L:108098"
	]
	node [
		id	443686279
		identifier	"L:74244"
	]
	node [
		id	725302545
		identifier	"L:232334"
	]
	node [
		id	443686281
		identifier	"L:74246"
	]
	node [
		id	752947569
		identifier	"L:320213"
	]
	node [
		id	728278765
		identifier	"L:269037"
	]
	node [
		id	438948613
		identifier	"L:20166"
	]
	node [
		id	758518731
		identifier	"L:381290"
	]
	node [
		id	438948615
		identifier	"L:20168"
	]
	node [
		id	444586675
		identifier	"L:83925"
	]
	node [
		id	438948610
		identifier	"L:20163"
	]
	node [
		id	726196244
		identifier	"L:241324"
	]
	node [
		id	694078851
		identifier	"L:108086"
	]
	node [
		id	438948671
		identifier	"L:20182"
	]
	node [
		id	438948670
		identifier	"L:20181"
	]
	node [
		id	443686310
		identifier	"L:74254"
	]
	node [
		id	752947544
		identifier	"L:320209"
	]
	node [
		id	443686311
		identifier	"L:74255"
	]
	node [
		id	694078854
		identifier	"L:108089"
	]
	node [
		id	443686312
		identifier	"L:74256"
	]
	node [
		id	752947542
		identifier	"L:320207"
	]
	node [
		id	723516077
		identifier	"L:214444"
	]
	node [
		id	700336661
		identifier	"L:171211"
	]
	node [
		id	695717165
		identifier	"L:121021"
	]
	node [
		id	438948642
		identifier	"L:20174"
	]
	node [
		id	728278730
		identifier	"L:269023"
	]
	node [
		id	724468489
		identifier	"L:225363"
	]
	node [
		id	438207553
		identifier	"L:16521"
	]
	node [
		id	438207552
		identifier	"L:16520"
	]
	node [
		id	438207555
		identifier	"L:16523"
	]
	node [
		id	438207554
		identifier	"L:16522"
	]
	node [
		id	438207557
		identifier	"L:16525"
	]
	node [
		id	438207556
		identifier	"L:16524"
	]
	node [
		id	438262272
		identifier	"L:18005"
	]
	node [
		id	438262275
		identifier	"L:18008"
	]
	node [
		id	694769593
		identifier	"L:110616"
	]
	node [
		id	438262274
		identifier	"L:18007"
	]
	node [
		id	438207558
		identifier	"L:16526"
	]
	node [
		id	694114311
		identifier	"L:109652"
	]
	node [
		id	438262300
		identifier	"L:18012"
	]
	node [
		id	438262301
		identifier	"L:18013"
	]
	node [
		id	438262302
		identifier	"L:18014"
	]
	node [
		id	438262303
		identifier	"L:18015"
	]
	node [
		id	438262298
		identifier	"L:18010"
	]
	node [
		id	438207587
		identifier	"L:16534"
	]
	node [
		id	438207586
		identifier	"L:16533"
	]
	node [
		id	438207584
		identifier	"L:16531"
	]
	node [
		id	438262307
		identifier	"L:18019"
	]
	node [
		id	438262306
		identifier	"L:18018"
	]
	node [
		id	443596039
		identifier	"L:71175"
	]
	node [
		id	694769562
		identifier	"L:110606"
	]
	node [
		id	438207588
		identifier	"L:16535"
	]
	node [
		id	438262304
		identifier	"L:18016"
	]
	node [
		id	-1478220374
		identifier	"L:100046119"
	]
	node [
		id	724468519
		identifier	"L:225372"
	]
	node [
		id	724554977
		identifier	"L:228061"
	]
	node [
		id	-1478395222
		identifier	"L:100040531"
	]
	node [
		id	438262334
		identifier	"L:18025"
	]
	node [
		id	843607470
		identifier	"L:675851"
	]
	node [
		id	438262332
		identifier	"L:18023"
	]
	node [
		id	438262333
		identifier	"L:18024"
	]
	node [
		id	438262330
		identifier	"L:18021"
	]
	node [
		id	438207615
		identifier	"L:16541"
	]
	node [
		id	438262331
		identifier	"L:18022"
	]
	node [
		id	438262329
		identifier	"L:18020"
	]
	node [
		id	438262336
		identifier	"L:18027"
	]
	node [
		id	438207492
		identifier	"L:16502"
	]
	node [
		id	438262338
		identifier	"L:18029"
	]
	node [
		id	694769656
		identifier	"L:110637"
	]
	node [
		id	438207496
		identifier	"L:16506"
	]
	node [
		id	438207499
		identifier	"L:16509"
	]
	node [
		id	438984947
		identifier	"L:21808"
	]
	node [
		id	441929722
		identifier	"L:57390"
	]
	node [
		id	438207498
		identifier	"L:16508"
	]
	node [
		id	438984941
		identifier	"L:21802"
	]
	node [
		id	438984943
		identifier	"L:21804"
	]
	node [
		id	438984942
		identifier	"L:21803"
	]
	node [
		id	-1478395192
		identifier	"L:100040540"
	]
	node [
		id	438262360
		identifier	"L:18030"
	]
	node [
		id	438262362
		identifier	"L:18032"
	]
	node [
		id	438262363
		identifier	"L:18033"
	]
	node [
		id	725299820
		identifier	"L:232087"
	]
	node [
		id	438262364
		identifier	"L:18034"
	]
	node [
		id	438262365
		identifier	"L:18035"
	]
	node [
		id	438262366
		identifier	"L:18036"
	]
	node [
		id	438262367
		identifier	"L:18037"
	]
	node [
		id	726286579
		identifier	"L:244425"
	]
	node [
		id	438207527
		identifier	"L:16516"
	]
	node [
		id	438207526
		identifier	"L:16515"
	]
	node [
		id	438207525
		identifier	"L:16514"
	]
	node [
		id	438262369
		identifier	"L:18039"
	]
	node [
		id	438207524
		identifier	"L:16513"
	]
	node [
		id	694114411
		identifier	"L:109689"
	]
	node [
		id	443596104
		identifier	"L:71198"
	]
	node [
		id	438207529
		identifier	"L:16518"
	]
	node [
		id	-1478395155
		identifier	"L:100040556"
	]
	node [
		id	441929666
		identifier	"L:57376"
	]
	node [
		id	-1478395160
		identifier	"L:100040551"
	]
	node [
		id	-1478364310
		identifier	"L:100041686"
	]
	node [
		id	438262395
		identifier	"L:18044"
	]
	node [
		id	438262392
		identifier	"L:18041"
	]
	node [
		id	438262399
		identifier	"L:18048"
	]
	node [
		id	728939902
		identifier	"L:270627"
	]
	node [
		id	438262396
		identifier	"L:18045"
	]
	node [
		id	438262397
		identifier	"L:18046"
	]
	node [
		id	724554823
		identifier	"L:228012"
	]
	node [
		id	694114440
		identifier	"L:109697"
	]
	node [
		id	438262400
		identifier	"L:18049"
	]
	node [
		id	438207684
		identifier	"L:16568"
	]
	node [
		id	438207685
		identifier	"L:16569"
	]
	node [
		id	723608241
		identifier	"L:217715"
	]
	node [
		id	723608242
		identifier	"L:217716"
	]
	node [
		id	438262425
		identifier	"L:18053"
	]
	node [
		id	438207709
		identifier	"L:16572"
	]
	node [
		id	723608244
		identifier	"L:217718"
	]
	node [
		id	438207711
		identifier	"L:16574"
	]
	node [
		id	438293272
		identifier	"L:19185"
	]
	node [
		id	438207710
		identifier	"L:16573"
	]
	node [
		id	438293270
		identifier	"L:19183"
	]
	node [
		id	441929505
		identifier	"L:57320"
	]
	node [
		id	438293271
		identifier	"L:19184"
	]
	node [
		id	438293268
		identifier	"L:19181"
	]
	node [
		id	438262422
		identifier	"L:18050"
	]
	node [
		id	441929506
		identifier	"L:57321"
	]
	node [
		id	438293269
		identifier	"L:19182"
	]
	node [
		id	438207716
		identifier	"L:16579"
	]
	node [
		id	441929481
		identifier	"L:57317"
	]
	node [
		id	441929480
		identifier	"L:57316"
	]
	node [
		id	723608212
		identifier	"L:217707"
	]
	node [
		id	441929479
		identifier	"L:57315"
	]
	node [
		id	441929478
		identifier	"L:57314"
	]
	node [
		id	728966965
		identifier	"L:271377"
	]
	node [
		id	441929476
		identifier	"L:57312"
	]
	node [
		id	723608302
		identifier	"L:217734"
	]
	node [
		id	438207616
		identifier	"L:16542"
	]
	node [
		id	438177026
		identifier	"L:15499"
	]
	node [
		id	438207619
		identifier	"L:16545"
	]
	node [
		id	438262488
		identifier	"L:18074"
	]
	node [
		id	438207647
		identifier	"L:16552"
	]
	node [
		id	729120781
		identifier	"L:276891"
	]
	node [
		id	441929569
		identifier	"L:57342"
	]
	node [
		id	438262487
		identifier	"L:18073"
	]
	node [
		id	722708713
		identifier	"L:208104"
	]
	node [
		id	438207654
		identifier	"L:16559"
	]
	node [
		id	753190952
		identifier	"L:328795"
	]
	node [
		id	724554795
		identifier	"L:228005"
	]
	node [
		id	438207653
		identifier	"L:16558"
	]
	node [
		id	438207648
		identifier	"L:16553"
	]
	node [
		id	438207679
		identifier	"L:16563"
	]
	node [
		id	438262523
		identifier	"L:18088"
	]
	node [
		id	438207678
		identifier	"L:16562"
	]
	node [
		id	438207676
		identifier	"L:16560"
	]
	node [
		id	438262524
		identifier	"L:18089"
	]
	node [
		id	438262515
		identifier	"L:18080"
	]
	node [
		id	438262516
		identifier	"L:18081"
	]
	node [
		id	441929536
		identifier	"L:57330"
	]
	node [
		id	438262550
		identifier	"L:18094"
	]
	node [
		id	438262551
		identifier	"L:18095"
	]
	node [
		id	694023824
		identifier	"L:106504"
	]
	node [
		id	438985134
		identifier	"L:21869"
	]
	node [
		id	438262547
		identifier	"L:18091"
	]
	node [
		id	441898018
		identifier	"L:56199"
	]
	node [
		id	693936469
		identifier	"L:103737"
	]
	node [
		id	441898017
		identifier	"L:56198"
	]
	node [
		id	438176987
		identifier	"L:15481"
	]
	node [
		id	438176989
		identifier	"L:15483"
	]
	node [
		id	438176988
		identifier	"L:15482"
	]
	node [
		id	438262555
		identifier	"L:18099"
	]
	node [
		id	438176991
		identifier	"L:15485"
	]
	node [
		id	438985097
		identifier	"L:21853"
	]
	node [
		id	438985101
		identifier	"L:21857"
	]
	node [
		id	441897985
		identifier	"L:56187"
	]
	node [
		id	438985100
		identifier	"L:21856"
	]
	node [
		id	438985103
		identifier	"L:21859"
	]
	node [
		id	438985102
		identifier	"L:21858"
	]
	node [
		id	441897986
		identifier	"L:56188"
	]
	node [
		id	438293183
		identifier	"L:19159"
	]
	node [
		id	438293182
		identifier	"L:19158"
	]
	node [
		id	438293180
		identifier	"L:19156"
	]
	node [
		id	438293177
		identifier	"L:19153"
	]
	node [
		id	438293176
		identifier	"L:19152"
	]
	node [
		id	438177020
		identifier	"L:15493"
	]
	node [
		id	441898012
		identifier	"L:56193"
	]
	node [
		id	441898013
		identifier	"L:56194"
	]
	node [
		id	441898015
		identifier	"L:56196"
	]
	node [
		id	441898010
		identifier	"L:56191"
	]
	node [
		id	438985195
		identifier	"L:21888"
	]
	node [
		id	438985194
		identifier	"L:21887"
	]
	node [
		id	438985193
		identifier	"L:21886"
	]
	node [
		id	438985192
		identifier	"L:21885"
	]
	node [
		id	438293209
		identifier	"L:19164"
	]
	node [
		id	438176924
		identifier	"L:15460"
	]
	node [
		id	438207775
		identifier	"L:16596"
	]
	node [
		id	438293211
		identifier	"L:19166"
	]
	node [
		id	438207772
		identifier	"L:16593"
	]
	node [
		id	438176927
		identifier	"L:15463"
	]
	node [
		id	438207773
		identifier	"L:16594"
	]
	node [
		id	438293210
		identifier	"L:19165"
	]
	node [
		id	438207770
		identifier	"L:16591"
	]
	node [
		id	438293212
		identifier	"L:19167"
	]
	node [
		id	438207771
		identifier	"L:16592"
	]
	node [
		id	438207769
		identifier	"L:16590"
	]
	node [
		id	438176901
		identifier	"L:15458"
	]
	node [
		id	438207747
		identifier	"L:16589"
	]
	node [
		id	443779432
		identifier	"L:77622"
	]
	node [
		id	-1478185655
		identifier	"L:100047658"
	]
	node [
		id	726165462
		identifier	"L:240215"
	]
	node [
		id	438293239
		identifier	"L:19173"
	]
	node [
		id	725425552
		identifier	"L:236733"
	]
	node [
		id	438293238
		identifier	"L:19172"
	]
	node [
		id	438293237
		identifier	"L:19171"
	]
	node [
		id	438985163
		identifier	"L:21877"
	]
	node [
		id	438293236
		identifier	"L:19170"
	]
	node [
		id	438293243
		identifier	"L:19177"
	]
	node [
		id	438176958
		identifier	"L:15473"
	]
	node [
		id	438293241
		identifier	"L:19175"
	]
	node [
		id	438985159
		identifier	"L:21873"
	]
	node [
		id	438985158
		identifier	"L:21872"
	]
	node [
		id	438293245
		identifier	"L:19179"
	]
	node [
		id	438176932
		identifier	"L:15468"
	]
	node [
		id	438176933
		identifier	"L:15469"
	]
	node [
		id	438207777
		identifier	"L:16598"
	]
	node [
		id	438176931
		identifier	"L:15467"
	]
	node [
		id	438176928
		identifier	"L:15464"
	]
	node [
		id	438207778
		identifier	"L:16599"
	]
	node [
		id	443595854
		identifier	"L:71116"
	]
	node [
		id	725425551
		identifier	"L:236732"
	]
	node [
		id	443595849
		identifier	"L:71111"
	]
	node [
		id	726286606
		identifier	"L:244431"
	]
	node [
		id	724468368
		identifier	"L:225326"
	]
	node [
		id	438951336
		identifier	"L:20411"
	]
	node [
		id	438951343
		identifier	"L:20418"
	]
	node [
		id	438951341
		identifier	"L:20416"
	]
	node [
		id	438951340
		identifier	"L:20415"
	]
	node [
		id	-1478395127
		identifier	"L:100040563"
	]
	node [
		id	438951335
		identifier	"L:20410"
	]
	node [
		id	438985006
		identifier	"L:21825"
	]
	node [
		id	438985007
		identifier	"L:21826"
	]
	node [
		id	438985004
		identifier	"L:21823"
	]
	node [
		id	438985005
		identifier	"L:21824"
	]
	node [
		id	439162912
		identifier	"L:27762"
	]
	node [
		id	444584971
		identifier	"L:83796"
	]
	node [
		id	438176840
		identifier	"L:15439"
	]
	node [
		id	438084548
		identifier	"L:12124"
	]
	node [
		id	438084549
		identifier	"L:12125"
	]
	node [
		id	443595948
		identifier	"L:71147"
	]
	node [
		id	438084546
		identifier	"L:12122"
	]
	node [
		id	438084547
		identifier	"L:12123"
	]
	node [
		id	438084545
		identifier	"L:12121"
	]
	node [
		id	444584972
		identifier	"L:83797"
	]
	node [
		id	438176833
		identifier	"L:15432"
	]
	node [
		id	438176832
		identifier	"L:15431"
	]
	node [
		id	438951344
		identifier	"L:20419"
	]
	node [
		id	438176835
		identifier	"L:15434"
	]
	node [
		id	722708868
		identifier	"L:208154"
	]
	node [
		id	438176834
		identifier	"L:15433"
	]
	node [
		id	438176837
		identifier	"L:15436"
	]
	node [
		id	438176839
		identifier	"L:15438"
	]
	node [
		id	438176838
		identifier	"L:15437"
	]
	node [
		id	438951305
		identifier	"L:20401"
	]
	node [
		id	438951304
		identifier	"L:20400"
	]
	node [
		id	438951306
		identifier	"L:20402"
	]
	node [
		id	438951309
		identifier	"L:20405"
	]
	node [
		id	438951308
		identifier	"L:20404"
	]
	node [
		id	438176893
		identifier	"L:15450"
	]
	node [
		id	438084606
		identifier	"L:12140"
	]
	node [
		id	438984972
		identifier	"L:21812"
	]
	node [
		id	438984973
		identifier	"L:21813"
	]
	node [
		id	438984974
		identifier	"L:21814"
	]
	node [
		id	443595912
		identifier	"L:71132"
	]
	node [
		id	438984979
		identifier	"L:21819"
	]
	node [
		id	693936621
		identifier	"L:103784"
	]
	node [
		id	439162885
		identifier	"L:27756"
	]
	node [
		id	438176867
		identifier	"L:15445"
	]
	node [
		id	438951312
		identifier	"L:20408"
	]
	node [
		id	443779465
		identifier	"L:77634"
	]
	node [
		id	438951313
		identifier	"L:20409"
	]
	node [
		id	724587502
		identifier	"L:229317"
	]
	node [
		id	438293028
		identifier	"L:19109"
	]
	node [
		id	438293027
		identifier	"L:19108"
	]
	node [
		id	438293025
		identifier	"L:19106"
	]
	node [
		id	438176868
		identifier	"L:15446"
	]
	node [
		id	438951406
		identifier	"L:20439"
	]
	node [
		id	438293083
		identifier	"L:19122"
	]
	node [
		id	438951404
		identifier	"L:20437"
	]
	node [
		id	438293086
		identifier	"L:19125"
	]
	node [
		id	724468432
		identifier	"L:225348"
	]
	node [
		id	438293087
		identifier	"L:19126"
	]
	node [
		id	438985070
		identifier	"L:21847"
	]
	node [
		id	438951398
		identifier	"L:20431"
	]
	node [
		id	438985071
		identifier	"L:21848"
	]
	node [
		id	438985069
		identifier	"L:21846"
	]
	node [
		id	438985066
		identifier	"L:21843"
	]
	node [
		id	438985067
		identifier	"L:21844"
	]
	node [
		id	438985064
		identifier	"L:21841"
	]
	node [
		id	438176776
		identifier	"L:15417"
	]
	node [
		id	438985072
		identifier	"L:21849"
	]
	node [
		id	438176773
		identifier	"L:15414"
	]
	node [
		id	438293056
		identifier	"L:19116"
	]
	node [
		id	438176772
		identifier	"L:15413"
	]
	node [
		id	438176775
		identifier	"L:15416"
	]
	node [
		id	438176774
		identifier	"L:15415"
	]
	node [
		id	438176771
		identifier	"L:15412"
	]
	node [
		id	724468425
		identifier	"L:225341"
	]
	node [
		id	438293114
		identifier	"L:19132"
	]
	node [
		id	438176831
		identifier	"L:15430"
	]
	node [
		id	438293115
		identifier	"L:19133"
	]
	node [
		id	438293112
		identifier	"L:19130"
	]
	node [
		id	438951375
		identifier	"L:20429"
	]
	node [
		id	438951369
		identifier	"L:20423"
	]
	node [
		id	843660203
		identifier	"L:677113"
	]
	node [
		id	438951368
		identifier	"L:20422"
	]
	node [
		id	438293116
		identifier	"L:19134"
	]
	node [
		id	438985036
		identifier	"L:21834"
	]
	node [
		id	438985037
		identifier	"L:21835"
	]
	node [
		id	438985034
		identifier	"L:21832"
	]
	node [
		id	438985035
		identifier	"L:21833"
	]
	node [
		id	438985040
		identifier	"L:21838"
	]
	node [
		id	438176809
		identifier	"L:15429"
	]
	node [
		id	438176807
		identifier	"L:15427"
	]
	node [
		id	438176806
		identifier	"L:15426"
	]
	node [
		id	438176805
		identifier	"L:15425"
	]
	node [
		id	438293089
		identifier	"L:19128"
	]
	node [
		id	438293088
		identifier	"L:19127"
	]
	node [
		id	722708965
		identifier	"L:208188"
	]
	node [
		id	725246995
		identifier	"L:230796"
	]
	node [
		id	438176803
		identifier	"L:15423"
	]
	node [
		id	438176802
		identifier	"L:15422"
	]
	node [
		id	438176801
		identifier	"L:15421"
	]
	node [
		id	725511951
		identifier	"L:239405"
	]
	node [
		id	725247959
		identifier	"L:230899"
	]
	node [
		id	438177767
		identifier	"L:15526"
	]
	node [
		id	700335916
		identifier	"L:171180"
	]
	node [
		id	726164659
		identifier	"L:240168"
	]
	node [
		id	438177769
		identifier	"L:15528"
	]
	node [
		id	438177770
		identifier	"L:15529"
	]
	node [
		id	443717895
		identifier	"L:75410"
	]
	node [
		id	441898755
		identifier	"L:56222"
	]
	node [
		id	441898759
		identifier	"L:56226"
	]
	node [
		id	438083711
		identifier	"L:12064"
	]
	node [
		id	441898757
		identifier	"L:56224"
	]
	node [
		id	438083709
		identifier	"L:12062"
	]
	node [
		id	839046570
		identifier	"L:627557"
	]
	node [
		id	443717931
		identifier	"L:75425"
	]
	node [
		id	438177732
		identifier	"L:15512"
	]
	node [
		id	438177730
		identifier	"L:15510"
	]
	node [
		id	724586573
		identifier	"L:229228"
	]
	node [
		id	438083649
		identifier	"L:12044"
	]
	node [
		id	438083648
		identifier	"L:12043"
	]
	node [
		id	438083653
		identifier	"L:12048"
	]
	node [
		id	729121502
		identifier	"L:276919"
	]
	node [
		id	438083652
		identifier	"L:12047"
	]
	node [
		id	438177739
		identifier	"L:15519"
	]
	node [
		id	443779619
		identifier	"L:77683"
	]
	node [
		id	438177736
		identifier	"L:15516"
	]
	node [
		id	438083654
		identifier	"L:12049"
	]
	node [
		id	441898787
		identifier	"L:56233"
	]
	node [
		id	438083677
		identifier	"L:12051"
	]
	node [
		id	438083679
		identifier	"L:12053"
	]
	node [
		id	438951468
		identifier	"L:20459"
	]
	node [
		id	725247890
		identifier	"L:230872"
	]
	node [
		id	438177699
		identifier	"L:15500"
	]
	node [
		id	445659337
		identifier	"L:98985"
	]
	node [
		id	724586538
		identifier	"L:229214"
	]
	node [
		id	438177703
		identifier	"L:15504"
	]
	node [
		id	438177704
		identifier	"L:15505"
	]
	node [
		id	438083623
		identifier	"L:12039"
	]
	node [
		id	438177706
		identifier	"L:15507"
	]
	node [
		id	438083618
		identifier	"L:12034"
	]
	node [
		id	438083617
		identifier	"L:12033"
	]
	node [
		id	438083616
		identifier	"L:12032"
	]
	node [
		id	438083647
		identifier	"L:12042"
	]
	node [
		id	442799336
		identifier	"L:65962"
	]
	node [
		id	442799338
		identifier	"L:65964"
	]
	node [
		id	438083645
		identifier	"L:12040"
	]
	node [
		id	438951494
		identifier	"L:20464"
	]
	node [
		id	722738723
		identifier	"L:209176"
	]
	node [
		id	438951495
		identifier	"L:20465"
	]
	node [
		id	442799343
		identifier	"L:65969"
	]
	node [
		id	438951499
		identifier	"L:20469"
	]
	node [
		id	438951496
		identifier	"L:20466"
	]
	node [
		id	438951497
		identifier	"L:20467"
	]
	node [
		id	442799335
		identifier	"L:65961"
	]
	node [
		id	441898824
		identifier	"L:56249"
	]
	node [
		id	442799334
		identifier	"L:65960"
	]
	node [
		id	438083592
		identifier	"L:12029"
	]
	node [
		id	725512045
		identifier	"L:239436"
	]
	node [
		id	694977386
		identifier	"L:117586"
	]
	node [
		id	438083591
		identifier	"L:12028"
	]
	node [
		id	702241428
		identifier	"L:193034"
	]
	node [
		id	438083585
		identifier	"L:12022"
	]
	node [
		id	438083584
		identifier	"L:12021"
	]
	node [
		id	-1479051422
		identifier	"L:100039489"
	]
	node [
		id	438083586
		identifier	"L:12023"
	]
	node [
		id	438951522
		identifier	"L:20471"
	]
	node [
		id	438951523
		identifier	"L:20472"
	]
	node [
		id	438951524
		identifier	"L:20473"
	]
	node [
		id	438951525
		identifier	"L:20474"
	]
	node [
		id	438951527
		identifier	"L:20476"
	]
	node [
		id	694977420
		identifier	"L:117599"
	]
	node [
		id	441898911
		identifier	"L:56273"
	]
	node [
		id	443718021
		identifier	"L:75452"
	]
	node [
		id	724586727
		identifier	"L:229277"
	]
	node [
		id	443718023
		identifier	"L:75454"
	]
	node [
		id	725334290
		identifier	"L:233545"
	]
	node [
		id	438985222
		identifier	"L:21894"
	]
	node [
		id	438985226
		identifier	"L:21898"
	]
	node [
		id	438951554
		identifier	"L:20482"
	]
	node [
		id	438985227
		identifier	"L:21899"
	]
	node [
		id	438951553
		identifier	"L:20481"
	]
	node [
		id	438985225
		identifier	"L:21897"
	]
	node [
		id	441898941
		identifier	"L:56282"
	]
	node [
		id	441898943
		identifier	"L:56284"
	]
	node [
		id	-1338882854
		identifier	"L:100502680"
	]
	node [
		id	723484335
		identifier	"L:213236"
	]
	node [
		id	-1338882851
		identifier	"L:100502683"
	]
	node [
		id	725247858
		identifier	"L:230861"
	]
	node [
		id	723484332
		identifier	"L:213233"
	]
	node [
		id	725334318
		identifier	"L:233552"
	]
	node [
		id	728279875
		identifier	"L:269181"
	]
	node [
		id	438951589
		identifier	"L:20496"
	]
	node [
		id	441898913
		identifier	"L:56275"
	]
	node [
		id	438951590
		identifier	"L:20497"
	]
	node [
		id	441898916
		identifier	"L:56278"
	]
	node [
		id	438951585
		identifier	"L:20492"
	]
	node [
		id	438951584
		identifier	"L:20491"
	]
	node [
		id	438951587
		identifier	"L:20494"
	]
	node [
		id	441898972
		identifier	"L:56292"
	]
	node [
		id	441898971
		identifier	"L:56291"
	]
	node [
		id	443718088
		identifier	"L:75477"
	]
	node [
		id	441898948
		identifier	"L:56289"
	]
	node [
		id	445659245
		identifier	"L:98956"
	]
	node [
		id	443657446
		identifier	"L:73341"
	]
	node [
		id	723515240
		identifier	"L:214384"
	]
	node [
		id	725334379
		identifier	"L:233571"
	]
	node [
		id	438083743
		identifier	"L:12075"
	]
	node [
		id	438083738
		identifier	"L:12070"
	]
	node [
		id	441898979
		identifier	"L:56299"
	]
	node [
		id	725247702
		identifier	"L:230810"
	]
	node [
		id	694115115
		identifier	"L:109700"
	]
	node [
		id	752950604
		identifier	"L:320560"
	]
	node [
		id	442738766
		identifier	"L:63856"
	]
	node [
		id	723427692
		identifier	"L:211550"
	]
	node [
		id	442738767
		identifier	"L:63857"
	]
	node [
		id	725247741
		identifier	"L:230828"
	]
	node [
		id	725456402
		identifier	"L:237868"
	]
	node [
		id	752950581
		identifier	"L:320558"
	]
	node [
		id	444585682
		identifier	"L:83814"
	]
	node [
		id	725456432
		identifier	"L:237877"
	]
	node [
		id	694768877
		identifier	"L:110593"
	]
	node [
		id	694768879
		identifier	"L:110595"
	]
	node [
		id	725334256
		identifier	"L:233532"
	]
	node [
		id	443657570
		identifier	"L:73381"
	]
	node [
		id	724586756
		identifier	"L:229285"
	]
	node [
		id	694768880
		identifier	"L:110596"
	]
	node [
		id	443657578
		identifier	"L:73389"
	]
	node [
		id	693870125
		identifier	"L:101023"
	]
	node [
		id	728279660
		identifier	"L:269113"
	]
	node [
		id	842773259
		identifier	"L:668830"
	]
	node [
		id	441928707
		identifier	"L:57278"
	]
	node [
		id	441928706
		identifier	"L:57277"
	]
	node [
		id	694768658
		identifier	"L:110521"
	]
	node [
		id	438208489
		identifier	"L:16617"
	]
	node [
		id	723427791
		identifier	"L:211586"
	]
	node [
		id	-1479051639
		identifier	"L:100039419"
	]
	node [
		id	442799365
		identifier	"L:65970"
	]
	node [
		id	442799367
		identifier	"L:65972"
	]
	node [
		id	442799368
		identifier	"L:65973"
	]
	node [
		id	-1479051585
		identifier	"L:100039431"
	]
	node [
		id	441928767
		identifier	"L:57296"
	]
	node [
		id	441928765
		identifier	"L:57294"
	]
	node [
		id	438208452
		identifier	"L:16601"
	]
	node [
		id	438208451
		identifier	"L:16600"
	]
	node [
		id	441898700
		identifier	"L:56209"
	]
	node [
		id	438262271
		identifier	"L:18004"
	]
	node [
		id	438262270
		identifier	"L:18003"
	]
	node [
		id	441898698
		identifier	"L:56207"
	]
	node [
		id	438262267
		identifier	"L:18000"
	]
	node [
		id	441898699
		identifier	"L:56208"
	]
	node [
		id	441898691
		identifier	"L:56200"
	]
	node [
		id	441898730
		identifier	"L:56218"
	]
	node [
		id	441898728
		identifier	"L:56216"
	]
	node [
		id	441898729
		identifier	"L:56217"
	]
	node [
		id	441898727
		identifier	"L:56215"
	]
	node [
		id	441898724
		identifier	"L:56212"
	]
	node [
		id	441898725
		identifier	"L:56213"
	]
	node [
		id	441898722
		identifier	"L:56210"
	]
	node [
		id	443744865
		identifier	"L:76130"
	]
	node [
		id	694768758
		identifier	"L:110558"
	]
	node [
		id	842742516
		identifier	"L:667739"
	]
	node [
		id	702272151
		identifier	"L:194126"
	]
	node [
		id	442738825
		identifier	"L:63873"
	]
	node [
		id	443717870
		identifier	"L:75406"
	]
	node [
		id	438985968
		identifier	"L:21926"
	]
	node [
		id	438985971
		identifier	"L:21929"
	]
	node [
		id	438263360
		identifier	"L:18148"
	]
	node [
		id	757805488
		identifier	"L:378435"
	]
	node [
		id	438263388
		identifier	"L:18155"
	]
	node [
		id	757805483
		identifier	"L:378430"
	]
	node [
		id	438263391
		identifier	"L:18158"
	]
	node [
		id	438985965
		identifier	"L:21923"
	]
	node [
		id	441928672
		identifier	"L:57264"
	]
	node [
		id	441928673
		identifier	"L:57265"
	]
	node [
		id	441928674
		identifier	"L:57266"
	]
	node [
		id	438263383
		identifier	"L:18150"
	]
	node [
		id	441928670
		identifier	"L:57262"
	]
	node [
		id	441928669
		identifier	"L:57261"
	]
	node [
		id	441928668
		identifier	"L:57260"
	]
	node [
		id	438985938
		identifier	"L:21917"
	]
	node [
		id	693906858
		identifier	"L:102791"
	]
	node [
		id	438985937
		identifier	"L:21916"
	]
	node [
		id	757805457
		identifier	"L:378425"
	]
	node [
		id	725300811
		identifier	"L:232196"
	]
	node [
		id	438263416
		identifier	"L:18162"
	]
	node [
		id	438263417
		identifier	"L:18163"
	]
	node [
		id	438263420
		identifier	"L:18166"
	]
	node [
		id	441928646
		identifier	"L:57259"
	]
	node [
		id	438985933
		identifier	"L:21912"
	]
	node [
		id	441928644
		identifier	"L:57257"
	]
	node [
		id	441928645
		identifier	"L:57258"
	]
	node [
		id	438263414
		identifier	"L:18160"
	]
	node [
		id	438206537
		identifier	"L:16408"
	]
	node [
		id	438206536
		identifier	"L:16407"
	]
	node [
		id	438985907
		identifier	"L:21907"
	]
	node [
		id	438985908
		identifier	"L:21908"
	]
	node [
		id	438985909
		identifier	"L:21909"
	]
	node [
		id	443684515
		identifier	"L:74097"
	]
	node [
		id	438206531
		identifier	"L:16402"
	]
	node [
		id	438206530
		identifier	"L:16401"
	]
	node [
		id	438263297
		identifier	"L:18127"
	]
	node [
		id	438206533
		identifier	"L:16404"
	]
	node [
		id	438263296
		identifier	"L:18126"
	]
	node [
		id	438206532
		identifier	"L:16403"
	]
	node [
		id	438263299
		identifier	"L:18129"
	]
	node [
		id	438263298
		identifier	"L:18128"
	]
	node [
		id	438263322
		identifier	"L:18131"
	]
	node [
		id	438263323
		identifier	"L:18132"
	]
	node [
		id	441928612
		identifier	"L:57246"
	]
	node [
		id	441928613
		identifier	"L:57247"
	]
	node [
		id	438206569
		identifier	"L:16419"
	]
	node [
		id	438206568
		identifier	"L:16418"
	]
	node [
		id	438206563
		identifier	"L:16413"
	]
	node [
		id	438206562
		identifier	"L:16412"
	]
	node [
		id	438206561
		identifier	"L:16411"
	]
	node [
		id	694115368
		identifier	"L:109785"
	]
	node [
		id	438206566
		identifier	"L:16416"
	]
	node [
		id	438206564
		identifier	"L:16414"
	]
	node [
		id	438263358
		identifier	"L:18146"
	]
	node [
		id	438263354
		identifier	"L:18142"
	]
	node [
		id	438263355
		identifier	"L:18143"
	]
	node [
		id	694890831
		identifier	"L:114863"
	]
	node [
		id	438263352
		identifier	"L:18140"
	]
	node [
		id	438263353
		identifier	"L:18141"
	]
	node [
		id	438206599
		identifier	"L:16428"
	]
	node [
		id	438176003
		identifier	"L:15379"
	]
	node [
		id	438176002
		identifier	"L:15378"
	]
	node [
		id	752293158
		identifier	"L:319322"
	]
	node [
		id	438206594
		identifier	"L:16423"
	]
	node [
		id	438176000
		identifier	"L:15376"
	]
	node [
		id	442829010
		identifier	"L:66929"
	]
	node [
		id	443684451
		identifier	"L:74075"
	]
	node [
		id	441928575
		identifier	"L:57230"
	]
	node [
		id	442829003
		identifier	"L:66922"
	]
	node [
		id	438263507
		identifier	"L:18190"
	]
	node [
		id	693906709
		identifier	"L:102747"
	]
	node [
		id	442829007
		identifier	"L:66926"
	]
	node [
		id	438263508
		identifier	"L:18191"
	]
	node [
		id	442829006
		identifier	"L:66925"
	]
	node [
		id	443684478
		identifier	"L:74081"
	]
	node [
		id	438263511
		identifier	"L:18194"
	]
	node [
		id	438263510
		identifier	"L:18193"
	]
	node [
		id	442829004
		identifier	"L:66923"
	]
	node [
		id	438263512
		identifier	"L:18195"
	]
	node [
		id	438263515
		identifier	"L:18198"
	]
	node [
		id	438206623
		identifier	"L:16431"
	]
	node [
		id	753870313
		identifier	"L:330171"
	]
	node [
		id	438206622
		identifier	"L:16430"
	]
	node [
		id	438176027
		identifier	"L:15382"
	]
	node [
		id	438206630
		identifier	"L:16438"
	]
	node [
		id	438176032
		identifier	"L:15387"
	]
	node [
		id	694890896
		identifier	"L:114886"
	]
	node [
		id	694890899
		identifier	"L:114889"
	]
	node [
		id	443684423
		identifier	"L:74068"
	]
	node [
		id	442829036
		identifier	"L:66934"
	]
	node [
		id	-1478394261
		identifier	"L:100040631"
	]
	node [
		id	438176060
		identifier	"L:15394"
	]
	node [
		id	438176061
		identifier	"L:15395"
	]
	node [
		id	438176062
		identifier	"L:15396"
	]
	node [
		id	438206653
		identifier	"L:16440"
	]
	node [
		id	693937336
		identifier	"L:103806"
	]
	node [
		id	438206656
		identifier	"L:16443"
	]
	node [
		id	438176065
		identifier	"L:15399"
	]
	node [
		id	438176064
		identifier	"L:15398"
	]
	node [
		id	438206660
		identifier	"L:16447"
	]
	node [
		id	438206662
		identifier	"L:16449"
	]
	node [
		id	-1478394350
		identifier	"L:100040605"
	]
	node [
		id	443684389
		identifier	"L:74055"
	]
	node [
		id	-1478394352
		identifier	"L:100040603"
	]
	node [
		id	442828944
		identifier	"L:66905"
	]
	node [
		id	443684387
		identifier	"L:74053"
	]
	node [
		id	442828941
		identifier	"L:66902"
	]
	node [
		id	438263446
		identifier	"L:18171"
	]
	node [
		id	438206685
		identifier	"L:16451"
	]
	node [
		id	438263449
		identifier	"L:18174"
	]
	node [
		id	438206684
		identifier	"L:16450"
	]
	node [
		id	438206687
		identifier	"L:16453"
	]
	node [
		id	438206686
		identifier	"L:16452"
	]
	node [
		id	438206690
		identifier	"L:16456"
	]
	node [
		id	443684356
		identifier	"L:74043"
	]
	node [
		id	442828977
		identifier	"L:66917"
	]
	node [
		id	693906799
		identifier	"L:102774"
	]
	node [
		id	438263479
		identifier	"L:18183"
	]
	node [
		id	438263477
		identifier	"L:18181"
	]
	node [
		id	442828974
		identifier	"L:66914"
	]
	node [
		id	438263485
		identifier	"L:18189"
	]
	node [
		id	438263484
		identifier	"L:18188"
	]
	node [
		id	438263483
		identifier	"L:18187"
	]
	node [
		id	438263482
		identifier	"L:18186"
	]
	node [
		id	438263481
		identifier	"L:18185"
	]
	node [
		id	438294233
		identifier	"L:19285"
	]
	node [
		id	-1478242229
		identifier	"L:100045999"
	]
	node [
		id	438206751
		identifier	"L:16475"
	]
	node [
		id	438294234
		identifier	"L:19286"
	]
	node [
		id	438206746
		identifier	"L:16470"
	]
	node [
		id	438294236
		identifier	"L:19288"
	]
	node [
		id	694022866
		identifier	"L:106407"
	]
	node [
		id	442829133
		identifier	"L:66968"
	]
	node [
		id	438294231
		identifier	"L:19283"
	]
	node [
		id	725510244
		identifier	"L:239273"
	]
	node [
		id	693992264
		identifier	"L:105352"
	]
	node [
		id	722709833
		identifier	"L:208258"
	]
	node [
		id	438206723
		identifier	"L:16468"
	]
	node [
		id	438294267
		identifier	"L:19298"
	]
	node [
		id	438175935
		identifier	"L:15353"
	]
	node [
		id	438986180
		identifier	"L:21991"
	]
	node [
		id	438206782
		identifier	"L:16485"
	]
	node [
		id	438206777
		identifier	"L:16480"
	]
	node [
		id	442829156
		identifier	"L:66970"
	]
	node [
		id	438986179
		identifier	"L:21990"
	]
	node [
		id	438294268
		identifier	"L:19299"
	]
	node [
		id	438294259
		identifier	"L:19290"
	]
	node [
		id	441897024
		identifier	"L:56087"
	]
	node [
		id	442829163
		identifier	"L:66977"
	]
	node [
		id	441897026
		identifier	"L:56089"
	]
	node [
		id	438294263
		identifier	"L:19294"
	]
	node [
		id	438294262
		identifier	"L:19293"
	]
	node [
		id	693937458
		identifier	"L:103844"
	]
	node [
		id	441897053
		identifier	"L:56095"
	]
	node [
		id	758581918
		identifier	"L:383619"
	]
	node [
		id	438206753
		identifier	"L:16477"
	]
	node [
		id	438206752
		identifier	"L:16476"
	]
	node [
		id	722709862
		identifier	"L:208266"
	]
	node [
		id	438206754
		identifier	"L:16478"
	]
	node [
		id	438294173
		identifier	"L:19267"
	]
	node [
		id	438206810
		identifier	"L:16492"
	]
	node [
		id	438206811
		identifier	"L:16493"
	]
	node [
		id	438206808
		identifier	"L:16490"
	]
	node [
		id	438175963
		identifier	"L:15360"
	]
	node [
		id	438206809
		identifier	"L:16491"
	]
	node [
		id	438294174
		identifier	"L:19268"
	]
	node [
		id	438294169
		identifier	"L:19263"
	]
	node [
		id	438294168
		identifier	"L:19262"
	]
	node [
		id	438175964
		identifier	"L:15361"
	]
	node [
		id	438986150
		identifier	"L:21982"
	]
	node [
		id	438986149
		identifier	"L:21981"
	]
	node [
		id	438294171
		identifier	"L:19265"
	]
	node [
		id	438175967
		identifier	"L:15364"
	]
	node [
		id	728965789
		identifier	"L:271209"
	]
	node [
		id	438294170
		identifier	"L:19264"
	]
	node [
		id	442829068
		identifier	"L:66945"
	]
	node [
		id	438294167
		identifier	"L:19261"
	]
	node [
		id	441896995
		identifier	"L:56079"
	]
	node [
		id	441897022
		identifier	"L:56085"
	]
	node [
		id	-1478186740
		identifier	"L:100047518"
	]
	node [
		id	441897023
		identifier	"L:56086"
	]
	node [
		id	725424622
		identifier	"L:236643"
	]
	node [
		id	438175939
		identifier	"L:15357"
	]
	node [
		id	438175995
		identifier	"L:15371"
	]
	node [
		id	438294206
		identifier	"L:19279"
	]
	node [
		id	723609361
		identifier	"L:217869"
	]
	node [
		id	438175994
		identifier	"L:15370"
	]
	node [
		id	438294203
		identifier	"L:19276"
	]
	node [
		id	438175999
		identifier	"L:15375"
	]
	node [
		id	438175997
		identifier	"L:15373"
	]
	node [
		id	438294200
		identifier	"L:19273"
	]
	node [
		id	438175996
		identifier	"L:15372"
	]
	node [
		id	438986121
		identifier	"L:21974"
	]
	node [
		id	438986120
		identifier	"L:21973"
	]
	node [
		id	438986123
		identifier	"L:21976"
	]
	node [
		id	438294197
		identifier	"L:19270"
	]
	node [
		id	438986122
		identifier	"L:21975"
	]
	node [
		id	693992240
		identifier	"L:105349"
	]
	node [
		id	693992239
		identifier	"L:105348"
	]
	node [
		id	441896986
		identifier	"L:56070"
	]
	node [
		id	438085475
		identifier	"L:12211"
	]
	node [
		id	438206817
		identifier	"L:16499"
	]
	node [
		id	438175971
		identifier	"L:15368"
	]
	node [
		id	438175969
		identifier	"L:15366"
	]
	node [
		id	723609356
		identifier	"L:217864"
	]
	node [
		id	438175972
		identifier	"L:15369"
	]
	node [
		id	438950375
		identifier	"L:20311"
	]
	node [
		id	438950374
		identifier	"L:20310"
	]
	node [
		id	438986095
		identifier	"L:21969"
	]
	node [
		id	722737542
		identifier	"L:209003"
	]
	node [
		id	438950383
		identifier	"L:20319"
	]
	node [
		id	438986086
		identifier	"L:21960"
	]
	node [
		id	438294106
		identifier	"L:19242"
	]
	node [
		id	438294107
		identifier	"L:19243"
	]
	node [
		id	438950379
		identifier	"L:20315"
	]
	node [
		id	438294109
		identifier	"L:19245"
	]
	node [
		id	438294110
		identifier	"L:19246"
	]
	node [
		id	438294111
		identifier	"L:19247"
	]
	node [
		id	438950376
		identifier	"L:20312"
	]
	node [
		id	724469454
		identifier	"L:225467"
	]
	node [
		id	438085514
		identifier	"L:12229"
	]
	node [
		id	726287699
		identifier	"L:244579"
	]
	node [
		id	438085512
		identifier	"L:12227"
	]
	node [
		id	438085513
		identifier	"L:12228"
	]
	node [
		id	438085511
		identifier	"L:12226"
	]
	node [
		id	438085508
		identifier	"L:12223"
	]
	node [
		id	438085509
		identifier	"L:12224"
	]
	node [
		id	438986060
		identifier	"L:21955"
	]
	node [
		id	722737571
		identifier	"L:209011"
	]
	node [
		id	438950343
		identifier	"L:20300"
	]
	node [
		id	693937587
		identifier	"L:103889"
	]
	node [
		id	438986059
		identifier	"L:21954"
	]
	node [
		id	438950349
		identifier	"L:20306"
	]
	node [
		id	438294138
		identifier	"L:19253"
	]
	node [
		id	438950348
		identifier	"L:20305"
	]
	node [
		id	438950350
		identifier	"L:20307"
	]
	node [
		id	438294137
		identifier	"L:19252"
	]
	node [
		id	438986055
		identifier	"L:21950"
	]
	node [
		id	438294143
		identifier	"L:19258"
	]
	node [
		id	438950347
		identifier	"L:20304"
	]
	node [
		id	438294140
		identifier	"L:19255"
	]
	node [
		id	438950346
		identifier	"L:20303"
	]
	node [
		id	726287726
		identifier	"L:244585"
	]
	node [
		id	438294113
		identifier	"L:19249"
	]
	node [
		id	-1478186528
		identifier	"L:100047583"
	]
	node [
		id	438294112
		identifier	"L:19248"
	]
	node [
		id	725245969
		identifier	"L:230673"
	]
	node [
		id	438085537
		identifier	"L:12231"
	]
	node [
		id	724469479
		identifier	"L:225471"
	]
	node [
		id	438085540
		identifier	"L:12234"
	]
	node [
		id	438085541
		identifier	"L:12235"
	]
	node [
		id	758612881
		identifier	"L:384783"
	]
	node [
		id	438085542
		identifier	"L:12236"
	]
	node [
		id	438085543
		identifier	"L:12237"
	]
	node [
		id	438986026
		identifier	"L:21942"
	]
	node [
		id	438986027
		identifier	"L:21943"
	]
	node [
		id	438986024
		identifier	"L:21940"
	]
	node [
		id	839045695
		identifier	"L:627480"
	]
	node [
		id	438986025
		identifier	"L:21941"
	]
	node [
		id	438986030
		identifier	"L:21946"
	]
	node [
		id	438986031
		identifier	"L:21947"
	]
	node [
		id	438986029
		identifier	"L:21945"
	]
	node [
		id	438294046
		identifier	"L:19224"
	]
	node [
		id	438294047
		identifier	"L:19225"
	]
	node [
		id	438294020
		identifier	"L:19219"
	]
	node [
		id	693992326
		identifier	"L:105372"
	]
	node [
		id	438175810
		identifier	"L:15312"
	]
	node [
		id	443780521
		identifier	"L:77766"
	]
	node [
		id	438294017
		identifier	"L:19216"
	]
	node [
		id	444583943
		identifier	"L:83671"
	]
	node [
		id	438294016
		identifier	"L:19215"
	]
	node [
		id	438294019
		identifier	"L:19218"
	]
	node [
		id	438294018
		identifier	"L:19217"
	]
	node [
		id	444583947
		identifier	"L:83675"
	]
	node [
		id	438986033
		identifier	"L:21949"
	]
	node [
		id	439163939
		identifier	"L:27886"
	]
	node [
		id	438986032
		identifier	"L:21948"
	]
	node [
		id	444583944
		identifier	"L:83672"
	]
	node [
		id	438085629
		identifier	"L:12260"
	]
	node [
		id	438985993
		identifier	"L:21930"
	]
	node [
		id	438085630
		identifier	"L:12261"
	]
	node [
		id	442829227
		identifier	"L:66999"
	]
	node [
		id	438985996
		identifier	"L:21933"
	]
	node [
		id	442829226
		identifier	"L:66998"
	]
	node [
		id	438985997
		identifier	"L:21934"
	]
	node [
		id	438985998
		identifier	"L:21935"
	]
	node [
		id	442829225
		identifier	"L:66997"
	]
	node [
		id	438985999
		identifier	"L:21936"
	]
	node [
		id	442829221
		identifier	"L:66993"
	]
	node [
		id	442829219
		identifier	"L:66991"
	]
	node [
		id	438175871
		identifier	"L:15331"
	]
	node [
		id	438294073
		identifier	"L:19230"
	]
	node [
		id	438294051
		identifier	"L:19229"
	]
	node [
		id	438294050
		identifier	"L:19228"
	]
	node [
		id	438294049
		identifier	"L:19227"
	]
	node [
		id	438294048
		identifier	"L:19226"
	]
	node [
		id	438986001
		identifier	"L:21938"
	]
	node [
		id	438986000
		identifier	"L:21937"
	]
	node [
		id	438085605
		identifier	"L:12257"
	]
	node [
		id	438986002
		identifier	"L:21939"
	]
	node [
		id	439163910
		identifier	"L:27878"
	]
	node [
		id	438084646
		identifier	"L:12159"
	]
	node [
		id	842774226
		identifier	"L:668936"
	]
	node [
		id	438084643
		identifier	"L:12156"
	]
	node [
		id	839994923
		identifier	"L:638008"
	]
	node [
		id	438084640
		identifier	"L:12153"
	]
	node [
		id	438293988
		identifier	"L:19208"
	]
	node [
		id	439164872
		identifier	"L:27979"
	]
	node [
		id	438293985
		identifier	"L:19205"
	]
	node [
		id	438293986
		identifier	"L:19206"
	]
	node [
		id	438294012
		identifier	"L:19211"
	]
	node [
		id	438950472
		identifier	"L:20345"
	]
	node [
		id	438294014
		identifier	"L:19213"
	]
	node [
		id	438950473
		identifier	"L:20346"
	]
	node [
		id	438950476
		identifier	"L:20349"
	]
	node [
		id	438084670
		identifier	"L:12162"
	]
	node [
		id	438084671
		identifier	"L:12163"
	]
	node [
		id	438950467
		identifier	"L:20340"
	]
	node [
		id	438084669
		identifier	"L:12161"
	]
	node [
		id	438950470
		identifier	"L:20343"
	]
	node [
		id	438950471
		identifier	"L:20344"
	]
	node [
		id	838186413
		identifier	"L:619937"
	]
	node [
		id	443719011
		identifier	"L:75560"
	]
	node [
		id	438084609
		identifier	"L:12143"
	]
	node [
		id	438084608
		identifier	"L:12142"
	]
	node [
		id	438084610
		identifier	"L:12144"
	]
	node [
		id	838954340
		identifier	"L:624262"
	]
	node [
		id	438950506
		identifier	"L:20358"
	]
	node [
		id	-1478272308
		identifier	"L:100044900"
	]
	node [
		id	438950507
		identifier	"L:20359"
	]
	node [
		id	438293980
		identifier	"L:19200"
	]
	node [
		id	724414547
		identifier	"L:223921"
	]
	node [
		id	438084638
		identifier	"L:12151"
	]
	node [
		id	438950498
		identifier	"L:20350"
	]
	node [
		id	438950499
		identifier	"L:20351"
	]
	node [
		id	438950500
		identifier	"L:20352"
	]
	node [
		id	438950501
		identifier	"L:20353"
	]
	node [
		id	438950502
		identifier	"L:20354"
	]
	node [
		id	724414548
		identifier	"L:223922"
	]
	node [
		id	842774252
		identifier	"L:668941"
	]
	node [
		id	441958428
		identifier	"L:58250"
	]
	node [
		id	444584878
		identifier	"L:83766"
	]
	node [
		id	444584879
		identifier	"L:83767"
	]
	node [
		id	438084705
		identifier	"L:12176"
	]
	node [
		id	444584874
		identifier	"L:83762"
	]
	node [
		id	438176745
		identifier	"L:15407"
	]
	node [
		id	438176746
		identifier	"L:15408"
	]
	node [
		id	438176740
		identifier	"L:15402"
	]
	node [
		id	438176741
		identifier	"L:15403"
	]
	node [
		id	438176742
		identifier	"L:15404"
	]
	node [
		id	438176743
		identifier	"L:15405"
	]
	node [
		id	438176738
		identifier	"L:15400"
	]
	node [
		id	443780617
		identifier	"L:77799"
	]
	node [
		id	438950409
		identifier	"L:20324"
	]
	node [
		id	438084730
		identifier	"L:12180"
	]
	node [
		id	438084731
		identifier	"L:12181"
	]
	node [
		id	441958401
		identifier	"L:58244"
	]
	node [
		id	441958400
		identifier	"L:58243"
	]
	node [
		id	438084732
		identifier	"L:12182"
	]
	node [
		id	444584880
		identifier	"L:83768"
	]
	node [
		id	439164839
		identifier	"L:27967"
	]
	node [
		id	438084673
		identifier	"L:12165"
	]
	node [
		id	438084675
		identifier	"L:12167"
	]
	node [
		id	439164837
		identifier	"L:27965"
	]
	node [
		id	438084674
		identifier	"L:12166"
	]
	node [
		id	438084677
		identifier	"L:12169"
	]
	node [
		id	438084676
		identifier	"L:12168"
	]
	node [
		id	723547941
		identifier	"L:215690"
	]
	node [
		id	443718956
		identifier	"L:75547"
	]
	node [
		id	839795033
		identifier	"L:631906"
	]
	node [
		id	438950445
		identifier	"L:20339"
	]
	node [
		id	438950440
		identifier	"L:20334"
	]
	node [
		id	438950442
		identifier	"L:20336"
	]
	node [
		id	438950439
		identifier	"L:20333"
	]
	node [
		id	438084702
		identifier	"L:12173"
	]
	node [
		id	694116077
		identifier	"L:109801"
	]
	node [
		id	723483338
		identifier	"L:213121"
	]
	node [
		id	443719111
		identifier	"L:75597"
	]
	node [
		id	438950622
		identifier	"L:20390"
	]
	node [
		id	726163574
		identifier	"L:240028"
	]
	node [
		id	438950623
		identifier	"L:20391"
	]
	node [
		id	724414701
		identifier	"L:223970"
	]
	node [
		id	438950595
		identifier	"L:20384"
	]
	node [
		id	438950594
		identifier	"L:20383"
	]
	node [
		id	438950593
		identifier	"L:20382"
	]
	node [
		id	438950599
		identifier	"L:20388"
	]
	node [
		id	723397905
		identifier	"L:210554"
	]
	node [
		id	438950600
		identifier	"L:20389"
	]
	node [
		id	702242329
		identifier	"L:193116"
	]
	node [
		id	758520380
		identifier	"L:381406"
	]
	node [
		id	441897981
		identifier	"L:56183"
	]
	node [
		id	724587653
		identifier	"L:229363"
	]
	node [
		id	438084739
		identifier	"L:12189"
	]
	node [
		id	722737819
		identifier	"L:209091"
	]
	node [
		id	438950625
		identifier	"L:20393"
	]
	node [
		id	438084761
		identifier	"L:12190"
	]
	node [
		id	441897952
		identifier	"L:56175"
	]
	node [
		id	438950631
		identifier	"L:20399"
	]
	node [
		id	438084763
		identifier	"L:12192"
	]
	node [
		id	752949493
		identifier	"L:320415"
	]
	node [
		id	725246807
		identifier	"L:230734"
	]
	node [
		id	758520408
		identifier	"L:381413"
	]
	node [
		id	443719042
		identifier	"L:75570"
	]
	node [
		id	441897885
		identifier	"L:56150"
	]
	node [
		id	725246811
		identifier	"L:230738"
	]
	node [
		id	725246810
		identifier	"L:230737"
	]
	node [
		id	438950534
		identifier	"L:20365"
	]
	node [
		id	441897863
		identifier	"L:56149"
	]
	node [
		id	438950530
		identifier	"L:20361"
	]
	node [
		id	724587721
		identifier	"L:229389"
	]
	node [
		id	725511084
		identifier	"L:239336"
	]
	node [
		id	443719074
		identifier	"L:75581"
	]
	node [
		id	700334991
		identifier	"L:171095"
	]
	node [
		id	443719073
		identifier	"L:75580"
	]
	node [
		id	438950565
		identifier	"L:20375"
	]
	node [
		id	438950567
		identifier	"L:20377"
	]
	node [
		id	438950561
		identifier	"L:20371"
	]
	node [
		id	438950569
		identifier	"L:20379"
	]
	node [
		id	438950568
		identifier	"L:20378"
	]
	node [
		id	723397777
		identifier	"L:210510"
	]
	node [
		id	728280744
		identifier	"L:269252"
	]
	node [
		id	444584688
		identifier	"L:83702"
	]
	node [
		id	728280746
		identifier	"L:269254"
	]
	node [
		id	726198382
		identifier	"L:241593"
	]
	node [
		id	443684294
		identifier	"L:74023"
	]
	node [
		id	444584687
		identifier	"L:83701"
	]
	node [
		id	443656516
		identifier	"L:73251"
	]
	node [
		id	443684296
		identifier	"L:74025"
	]
	node [
		id	443684297
		identifier	"L:74026"
	]
	node [
		id	442767439
		identifier	"L:64704"
	]
	node [
		id	755810356
		identifier	"L:353502"
	]
	node [
		id	443684327
		identifier	"L:74035"
	]
	node [
		id	443746021
		identifier	"L:76299"
	]
	node [
		id	442739726
		identifier	"L:63955"
	]
	node [
		id	443684331
		identifier	"L:74039"
	]
	node [
		id	723428654
		identifier	"L:211651"
	]
	node [
		id	723428655
		identifier	"L:211652"
	]
	node [
		id	782594385
		identifier	"L:433700"
	]
	node [
		id	782594387
		identifier	"L:433702"
	]
	node [
		id	728280809
		identifier	"L:269275"
	]
	node [
		id	-1338829129
		identifier	"L:100504052"
	]
	node [
		id	443745924
		identifier	"L:76265"
	]
	node [
		id	443745922
		identifier	"L:76263"
	]
	node [
		id	702273138
		identifier	"L:194231"
	]
	node [
		id	443684235
		identifier	"L:74006"
	]
	node [
		id	443656453
		identifier	"L:73230"
	]
	node [
		id	753870376
		identifier	"L:330192"
	]
	node [
		id	443745982
		identifier	"L:76281"
	]
	node [
		id	694978099
		identifier	"L:117606"
	]
	node [
		id	694767793
		identifier	"L:110454"
	]
	node [
		id	443656491
		identifier	"L:73247"
	]
	node [
		id	723428718
		identifier	"L:211673"
	]
	node [
		id	725246710
		identifier	"L:230700"
	]
	node [
		id	725335222
		identifier	"L:233637"
	]
	node [
		id	443684268
		identifier	"L:74018"
	]
	node [
		id	443684269
		identifier	"L:74019"
	]
	node [
		id	839849842
		identifier	"L:633417"
	]
	node [
		id	438263295
		identifier	"L:18125"
	]
	node [
		id	757805576
		identifier	"L:378460"
	]
	node [
		id	438263294
		identifier	"L:18124"
	]
	node [
		id	438263291
		identifier	"L:18121"
	]
	node [
		id	438263268
		identifier	"L:18119"
	]
	node [
		id	443656645
		identifier	"L:73296"
	]
	node [
		id	694116333
		identifier	"L:109889"
	]
	node [
		id	758551190
		identifier	"L:382522"
	]
	node [
		id	-1479052603
		identifier	"L:100039316"
	]
	node [
		id	842743506
		identifier	"L:667847"
	]
	node [
		id	443745863
		identifier	"L:76246"
	]
	node [
		id	694116324
		identifier	"L:109880"
	]
	node [
		id	443745919
		identifier	"L:76260"
	]
	node [
		id	442739848
		identifier	"L:63993"
	]
	node [
		id	438263237
		identifier	"L:18109"
	]
	node [
		id	438263234
		identifier	"L:18106"
	]
	node [
		id	438263232
		identifier	"L:18104"
	]
	node [
		id	758520631
		identifier	"L:381489"
	]
	node [
		id	728280596
		identifier	"L:269209"
	]
	node [
		id	726163756
		identifier	"L:240084"
	]
	node [
		id	782594514
		identifier	"L:433745"
	]
	node [
		id	782594518
		identifier	"L:433749"
	]
	node [
		id	694022180
		identifier	"L:106393"
	]
	node [
		id	838984974
		identifier	"L:625328"
	]
	node [
		id	782594549
		identifier	"L:433759"
	]
	node [
		id	694767672
		identifier	"L:110417"
	]
	node [
		id	443745829
		identifier	"L:76233"
	]
	node [
		id	694022155
		identifier	"L:106389"
	]
	node [
		id	445621638
		identifier	"L:97112"
	]
	node [
		id	441722833
		identifier	"L:50505"
	]
	node [
		id	726171448
		identifier	"L:240888"
	]
	node [
		id	445621640
		identifier	"L:97114"
	]
	node [
		id	444582950
		identifier	"L:83560"
	]
	node [
		id	753875088
		identifier	"L:330662"
	]
	node [
		id	444582951
		identifier	"L:83561"
	]
	node [
		id	441722829
		identifier	"L:50501"
	]
	node [
		id	694108547
		identifier	"L:109054"
	]
	node [
		id	444582923
		identifier	"L:83554"
	]
	node [
		id	445621669
		identifier	"L:97122"
	]
	node [
		id	441722867
		identifier	"L:50518"
	]
	node [
		id	444582926
		identifier	"L:83557"
	]
	node [
		id	444582927
		identifier	"L:83558"
	]
	node [
		id	839044643
		identifier	"L:627352"
	]
	node [
		id	443781547
		identifier	"L:77889"
	]
	node [
		id	694889714
		identifier	"L:114712"
	]
	node [
		id	694889716
		identifier	"L:114714"
	]
	node [
		id	442762911
		identifier	"L:64292"
	]
	node [
		id	694889717
		identifier	"L:114715"
	]
	node [
		id	694889718
		identifier	"L:114716"
	]
	node [
		id	723460459
		identifier	"L:212880"
	]
	node [
		id	442762909
		identifier	"L:64290"
	]
	node [
		id	842735785
		identifier	"L:667035"
	]
	node [
		id	782562680
		identifier	"L:432508"
	]
	node [
		id	-1478303773
		identifier	"L:100043780"
	]
	node [
		id	839044704
		identifier	"L:627371"
	]
	node [
		id	839044708
		identifier	"L:627375"
	]
	node [
		id	694108610
		identifier	"L:109075"
	]
	node [
		id	-1478277794
		identifier	"L:100044391"
	]
	node [
		id	438241249
		identifier	"L:17940"
	]
	node [
		id	444613674
		identifier	"L:84653"
	]
	node [
		id	443781389
		identifier	"L:77836"
	]
	node [
		id	723544066
		identifier	"L:215280"
	]
	node [
		id	443750547
		identifier	"L:76709"
	]
	node [
		id	-1478243286
		identifier	"L:100045866"
	]
	node [
		id	438241221
		identifier	"L:17933"
	]
	node [
		id	438241220
		identifier	"L:17932"
	]
	node [
		id	438241219
		identifier	"L:17931"
	]
	node [
		id	438241218
		identifier	"L:17930"
	]
	node [
		id	438241225
		identifier	"L:17937"
	]
	node [
		id	438241224
		identifier	"L:17936"
	]
	node [
		id	693878836
		identifier	"L:101943"
	]
	node [
		id	438241187
		identifier	"L:17920"
	]
	node [
		id	726201980
		identifier	"L:241915"
	]
	node [
		id	438241189
		identifier	"L:17922"
	]
	node [
		id	443781448
		identifier	"L:77853"
	]
	node [
		id	438241188
		identifier	"L:17921"
	]
	node [
		id	438241195
		identifier	"L:17928"
	]
	node [
		id	438241194
		identifier	"L:17927"
	]
	node [
		id	438090533
		identifier	"L:12796"
	]
	node [
		id	438090534
		identifier	"L:12797"
	]
	node [
		id	694108514
		identifier	"L:109042"
	]
	node [
		id	442882081
		identifier	"L:68298"
	]
	node [
		id	441843979
		identifier	"L:54723"
	]
	node [
		id	441843976
		identifier	"L:54720"
	]
	node [
		id	441843977
		identifier	"L:54721"
	]
	node [
		id	442882082
		identifier	"L:68299"
	]
	node [
		id	441843981
		identifier	"L:54725"
	]
	node [
		id	442882074
		identifier	"L:68291"
	]
	node [
		id	782624426
		identifier	"L:434782"
	]
	node [
		id	438241159
		identifier	"L:17913"
	]
	node [
		id	438241156
		identifier	"L:17910"
	]
	node [
		id	441842032
		identifier	"L:54519"
	]
	node [
		id	439156961
		identifier	"L:27103"
	]
	node [
		id	438241165
		identifier	"L:17919"
	]
	node [
		id	438241164
		identifier	"L:17918"
	]
	node [
		id	438090501
		identifier	"L:12785"
	]
	node [
		id	438090527
		identifier	"L:12790"
	]
	node [
		id	438116474
		identifier	"L:13390"
	]
	node [
		id	438116479
		identifier	"L:13395"
	]
	node [
		id	438116478
		identifier	"L:13394"
	]
	node [
		id	438116477
		identifier	"L:13393"
	]
	node [
		id	438116476
		identifier	"L:13392"
	]
	node [
		id	438090471
		identifier	"L:12776"
	]
	node [
		id	438116451
		identifier	"L:13388"
	]
	node [
		id	438090470
		identifier	"L:12775"
	]
	node [
		id	438090469
		identifier	"L:12774"
	]
	node [
		id	438116448
		identifier	"L:13385"
	]
	node [
		id	445653510
		identifier	"L:98366"
	]
	node [
		id	693959721
		identifier	"L:104099"
	]
	node [
		id	438116449
		identifier	"L:13386"
	]
	node [
		id	438090467
		identifier	"L:12772"
	]
	node [
		id	438090466
		identifier	"L:12771"
	]
	node [
		id	438116452
		identifier	"L:13389"
	]
	node [
		id	443750664
		identifier	"L:76742"
	]
	node [
		id	-1478214363
		identifier	"L:100046796"
	]
	node [
		id	438090472
		identifier	"L:12777"
	]
	node [
		id	441843923
		identifier	"L:54709"
	]
	node [
		id	441843947
		identifier	"L:54712"
	]
	node [
		id	441843946
		identifier	"L:54711"
	]
	node [
		id	438116443
		identifier	"L:13380"
	]
	node [
		id	438116445
		identifier	"L:13382"
	]
	node [
		id	758495458
		identifier	"L:380928"
	]
	node [
		id	438116446
		identifier	"L:13383"
	]
	node [
		id	438090439
		identifier	"L:12765"
	]
	node [
		id	445653541
		identifier	"L:98376"
	]
	node [
		id	693959683
		identifier	"L:104082"
	]
	node [
		id	438090441
		identifier	"L:12767"
	]
	node [
		id	438090440
		identifier	"L:12766"
	]
	node [
		id	443750700
		identifier	"L:76757"
	]
	node [
		id	438090443
		identifier	"L:12769"
	]
	node [
		id	443781295
		identifier	"L:77805"
	]
	node [
		id	438090442
		identifier	"L:12768"
	]
	node [
		id	-1478304019
		identifier	"L:100043702"
	]
	node [
		id	-1478366236
		identifier	"L:100041482"
	]
	node [
		id	439157082
		identifier	"L:27140"
	]
	node [
		id	438090403
		identifier	"L:12750"
	]
	node [
		id	438116388
		identifier	"L:13367"
	]
	node [
		id	438116389
		identifier	"L:13368"
	]
	node [
		id	445653572
		identifier	"L:98386"
	]
	node [
		id	438090406
		identifier	"L:12753"
	]
	node [
		id	438090405
		identifier	"L:12752"
	]
	node [
		id	438116384
		identifier	"L:13363"
	]
	node [
		id	438090404
		identifier	"L:12751"
	]
	node [
		id	438090410
		identifier	"L:12757"
	]
	node [
		id	694108394
		identifier	"L:109006"
	]
	node [
		id	702219514
		identifier	"L:192897"
	]
	node [
		id	438090412
		identifier	"L:12759"
	]
	node [
		id	694889902
		identifier	"L:114774"
	]
	node [
		id	438116382
		identifier	"L:13361"
	]
	node [
		id	443750758
		identifier	"L:76773"
	]
	node [
		id	725393068
		identifier	"L:235497"
	]
	node [
		id	438090373
		identifier	"L:12741"
	]
	node [
		id	438090372
		identifier	"L:12740"
	]
	node [
		id	840030478
		identifier	"L:639606"
	]
	node [
		id	438090377
		identifier	"L:12745"
	]
	node [
		id	443750764
		identifier	"L:76779"
	]
	node [
		id	438090380
		identifier	"L:12748"
	]
	node [
		id	442918374
		identifier	"L:69920"
	]
	node [
		id	443629456
		identifier	"L:72504"
	]
	node [
		id	700309942
		identifier	"L:170574"
	]
	node [
		id	694889806
		identifier	"L:114741"
	]
	node [
		id	438090350
		identifier	"L:12739"
	]
	node [
		id	443750795
		identifier	"L:76789"
	]
	node [
		id	438090348
		identifier	"L:12737"
	]
	node [
		id	438090349
		identifier	"L:12738"
	]
	node [
		id	724439719
		identifier	"L:224481"
	]
	node [
		id	443750790
		identifier	"L:76784"
	]
	node [
		id	442918345
		identifier	"L:69912"
	]
	node [
		id	438090318
		identifier	"L:12728"
	]
	node [
		id	438090319
		identifier	"L:12729"
	]
	node [
		id	443629487
		identifier	"L:72514"
	]
	node [
		id	443629485
		identifier	"L:72512"
	]
	node [
		id	694022026
		identifier	"L:106344"
	]
	node [
		id	443750820
		identifier	"L:76793"
	]
	node [
		id	-1478338585
		identifier	"L:100042211"
	]
	node [
		id	442918314
		identifier	"L:69902"
	]
	node [
		id	442918320
		identifier	"L:69908"
	]
	node [
		id	438090284
		identifier	"L:12715"
	]
	node [
		id	725392907
		identifier	"L:235441"
	]
	node [
		id	728106836
		identifier	"L:263764"
	]
	node [
		id	725392908
		identifier	"L:235442"
	]
	node [
		id	725392946
		identifier	"L:235459"
	]
	node [
		id	438090248
		identifier	"L:12700"
	]
	node [
		id	438090250
		identifier	"L:12702"
	]
	node [
		id	438090251
		identifier	"L:12703"
	]
	node [
		id	438090253
		identifier	"L:12705"
	]
	node [
		id	438116480
		identifier	"L:13396"
	]
	node [
		id	438117188
		identifier	"L:13411"
	]
	node [
		id	443628587
		identifier	"L:72433"
	]
	node [
		id	693848918
		identifier	"L:100900"
	]
	node [
		id	438151881
		identifier	"L:14945"
	]
	node [
		id	438117195
		identifier	"L:13418"
	]
	node [
		id	753162963
		identifier	"L:327959"
	]
	node [
		id	442918474
		identifier	"L:69957"
	]
	node [
		id	442918473
		identifier	"L:69956"
	]
	node [
		id	442918472
		identifier	"L:69955"
	]
	node [
		id	443835169
		identifier	"L:79221"
	]
	node [
		id	438117222
		identifier	"L:13424"
	]
	node [
		id	438151907
		identifier	"L:14950"
	]
	node [
		id	693848949
		identifier	"L:100910"
	]
	node [
		id	438117224
		identifier	"L:13426"
	]
	node [
		id	438117227
		identifier	"L:13429"
	]
	node [
		id	723575655
		identifier	"L:216440"
	]
	node [
		id	443628655
		identifier	"L:72459"
	]
	node [
		id	438151817
		identifier	"L:14923"
	]
	node [
		id	723575660
		identifier	"L:216445"
	]
	node [
		id	438151818
		identifier	"L:14924"
	]
	node [
		id	723575658
		identifier	"L:216443"
	]
	node [
		id	724474074
		identifier	"L:225908"
	]
	node [
		id	728281649
		identifier	"L:269338"
	]
	node [
		id	693960555
		identifier	"L:104156"
	]
	node [
		id	443628621
		identifier	"L:72446"
	]
	node [
		id	438117156
		identifier	"L:13400"
	]
	node [
		id	693960557
		identifier	"L:104158"
	]
	node [
		id	694021224
		identifier	"L:106298"
	]
	node [
		id	438117160
		identifier	"L:13404"
	]
	node [
		id	438117161
		identifier	"L:13405"
	]
	node [
		id	438151849
		identifier	"L:14934"
	]
	node [
		id	438117162
		identifier	"L:13406"
	]
	node [
		id	438151854
		identifier	"L:14939"
	]
	node [
		id	694766681
		identifier	"L:110308"
	]
	node [
		id	438151853
		identifier	"L:14938"
	]
	node [
		id	724501099
		identifier	"L:226641"
	]
	node [
		id	723575633
		identifier	"L:216439"
	]
	node [
		id	724501104
		identifier	"L:226646"
	]
	node [
		id	442918436
		identifier	"L:69940"
	]
	node [
		id	725392784
		identifier	"L:235402"
	]
	node [
		id	697539375
		identifier	"L:140570"
	]
	node [
		id	443628710
		identifier	"L:72472"
	]
	node [
		id	443628713
		identifier	"L:72475"
	]
	node [
		id	439130147
		identifier	"L:26434"
	]
	node [
		id	439130150
		identifier	"L:26437"
	]
	node [
		id	442918594
		identifier	"L:69993"
	]
	node [
		id	724413713
		identifier	"L:223864"
	]
	node [
		id	439130174
		identifier	"L:26440"
	]
	node [
		id	439130175
		identifier	"L:26441"
	]
	node [
		id	697539376
		identifier	"L:140571"
	]
	node [
		id	443835296
		identifier	"L:79264"
	]
	node [
		id	438151790
		identifier	"L:14917"
	]
	node [
		id	439130121
		identifier	"L:26429"
	]
	node [
		id	438151788
		identifier	"L:14915"
	]
	node [
		id	439130120
		identifier	"L:26428"
	]
	node [
		id	693960615
		identifier	"L:104174"
	]
	node [
		id	438151789
		identifier	"L:14916"
	]
	node [
		id	443628679
		identifier	"L:72462"
	]
	node [
		id	723575692
		identifier	"L:216456"
	]
	node [
		id	693849075
		identifier	"L:100952"
	]
	node [
		id	438151785
		identifier	"L:14912"
	]
	node [
		id	439130115
		identifier	"L:26423"
	]
	node [
		id	439130114
		identifier	"L:26422"
	]
	node [
		id	724413740
		identifier	"L:223870"
	]
	node [
		id	439130112
		identifier	"L:26420"
	]
	node [
		id	439130119
		identifier	"L:26427"
	]
	node [
		id	439130116
		identifier	"L:26424"
	]
	node [
		id	728281834
		identifier	"L:269397"
	]
	node [
		id	723513071
		identifier	"L:214105"
	]
	node [
		id	693960646
		identifier	"L:104184"
	]
	node [
		id	438117249
		identifier	"L:13430"
	]
	node [
		id	438117255
		identifier	"L:13436"
	]
	node [
		id	724413772
		identifier	"L:223881"
	]
	node [
		id	438117254
		identifier	"L:13435"
	]
	node [
		id	694766833
		identifier	"L:110355"
	]
	node [
		id	693848989
		identifier	"L:100929"
	]
	node [
		id	439130211
		identifier	"L:26456"
	]
	node [
		id	438117252
		identifier	"L:13433"
	]
	node [
		id	441722152
		identifier	"L:50496"
	]
	node [
		id	694766828
		identifier	"L:110350"
	]
	node [
		id	441722154
		identifier	"L:50498"
	]
	node [
		id	441722146
		identifier	"L:50490"
	]
	node [
		id	441722148
		identifier	"L:50492"
	]
	node [
		id	724439510
		identifier	"L:224419"
	]
	node [
		id	438117289
		identifier	"L:13449"
	]
	node [
		id	438117288
		identifier	"L:13448"
	]
	node [
		id	697539406
		identifier	"L:140580"
	]
	node [
		id	439130182
		identifier	"L:26448"
	]
	node [
		id	439130181
		identifier	"L:26447"
	]
	node [
		id	439130180
		identifier	"L:26446"
	]
	node [
		id	439130179
		identifier	"L:26445"
	]
	node [
		id	439130178
		identifier	"L:26444"
	]
	node [
		id	439130177
		identifier	"L:26443"
	]
	node [
		id	439130176
		identifier	"L:26442"
	]
	node [
		id	442918567
		identifier	"L:69987"
	]
	node [
		id	439130205
		identifier	"L:26450"
	]
	node [
		id	728281773
		identifier	"L:269378"
	]
	node [
		id	-1478339352
		identifier	"L:100042179"
	]
	node [
		id	441896864
		identifier	"L:56032"
	]
	node [
		id	442762639
		identifier	"L:64209"
	]
	node [
		id	838870640
		identifier	"L:621832"
	]
	node [
		id	441896868
		identifier	"L:56036"
	]
	node [
		id	438240328
		identifier	"L:17859"
	]
	node [
		id	694766899
		identifier	"L:110379"
	]
	node [
		id	441896893
		identifier	"L:56040"
	]
	node [
		id	441896894
		identifier	"L:56041"
	]
	node [
		id	-1478242415
		identifier	"L:100045939"
	]
	node [
		id	438240327
		identifier	"L:17858"
	]
	node [
		id	439007045
		identifier	"L:22003"
	]
	node [
		id	439007046
		identifier	"L:22004"
	]
	node [
		id	438240383
		identifier	"L:17872"
	]
	node [
		id	728934321
		identifier	"L:270086"
	]
	node [
		id	442762665
		identifier	"L:64214"
	]
	node [
		id	444583727
		identifier	"L:83602"
	]
	node [
		id	438240354
		identifier	"L:17864"
	]
	node [
		id	438240355
		identifier	"L:17865"
	]
	node [
		id	438240353
		identifier	"L:17863"
	]
	node [
		id	438240359
		identifier	"L:17869"
	]
	node [
		id	439067684
		identifier	"L:24136"
	]
	node [
		id	812205678
		identifier	"L:545600"
	]
	node [
		id	439067680
		identifier	"L:24132"
	]
	node [
		id	442882946
		identifier	"L:68365"
	]
	node [
		id	441896929
		identifier	"L:56055"
	]
	node [
		id	697539322
		identifier	"L:140559"
	]
	node [
		id	697539320
		identifier	"L:140557"
	]
	node [
		id	694766953
		identifier	"L:110391"
	]
	node [
		id	438240260
		identifier	"L:17833"
	]
	node [
		id	724584585
		identifier	"L:229004"
	]
	node [
		id	438240319
		identifier	"L:17850"
	]
	node [
		id	439067655
		identifier	"L:24128"
	]
	node [
		id	-1479053353
		identifier	"L:100039280"
	]
	node [
		id	439067654
		identifier	"L:24127"
	]
	node [
		id	724474353
		identifier	"L:225998"
	]
	node [
		id	728251045
		identifier	"L:268281"
	]
	node [
		id	441896900
		identifier	"L:56047"
	]
	node [
		id	441896899
		identifier	"L:56046"
	]
	node [
		id	441896897
		identifier	"L:56044"
	]
	node [
		id	723545031
		identifier	"L:215384"
	]
	node [
		id	756640945
		identifier	"L:360198"
	]
	node [
		id	438240294
		identifier	"L:17846"
	]
	node [
		id	438240295
		identifier	"L:17847"
	]
	node [
		id	439067679
		identifier	"L:24131"
	]
	node [
		id	782562831
		identifier	"L:432554"
	]
	node [
		id	723545034
		identifier	"L:215387"
	]
	node [
		id	442882888
		identifier	"L:68349"
	]
	node [
		id	-1478304761
		identifier	"L:100043674"
	]
	node [
		id	439007206
		identifier	"L:22059"
	]
	node [
		id	439007204
		identifier	"L:22057"
	]
	node [
		id	439007231
		identifier	"L:22063"
	]
	node [
		id	439007230
		identifier	"L:22062"
	]
	node [
		id	439007229
		identifier	"L:22061"
	]
	node [
		id	438240450
		identifier	"L:17897"
	]
	node [
		id	725514025
		identifier	"L:239652"
	]
	node [
		id	723513254
		identifier	"L:214162"
	]
	node [
		id	445621796
		identifier	"L:97165"
	]
	node [
		id	780778096
		identifier	"L:414801"
	]
	node [
		id	-1479053539
		identifier	"L:100039220"
	]
	node [
		id	-1478304733
		identifier	"L:100043681"
	]
	node [
		id	843482510
		identifier	"L:671242"
	]
	node [
		id	439007168
		identifier	"L:22042"
	]
	node [
		id	-1478242516
		identifier	"L:100045901"
	]
	node [
		id	439007170
		identifier	"L:22044"
	]
	node [
		id	439007198
		identifier	"L:22051"
	]
	node [
		id	438152040
		identifier	"L:14999"
	]
	node [
		id	-1479053565
		identifier	"L:100039215"
	]
	node [
		id	-1479053567
		identifier	"L:100039213"
	]
	node [
		id	438152039
		identifier	"L:14998"
	]
	node [
		id	438152032
		identifier	"L:14991"
	]
	node [
		id	-1479053444
		identifier	"L:100039252"
	]
	node [
		id	728934230
		identifier	"L:270058"
	]
	node [
		id	441896807
		identifier	"L:56017"
	]
	node [
		id	442882825
		identifier	"L:68328"
	]
	node [
		id	-1478304698
		identifier	"L:100043695"
	]
	node [
		id	441896803
		identifier	"L:56013"
	]
	node [
		id	439007138
		identifier	"L:22033"
	]
	node [
		id	438240412
		identifier	"L:17880"
	]
	node [
		id	439007139
		identifier	"L:22034"
	]
	node [
		id	439007136
		identifier	"L:22031"
	]
	node [
		id	443835107
		identifier	"L:79201"
	]
	node [
		id	439007137
		identifier	"L:22032"
	]
	node [
		id	439007143
		identifier	"L:22038"
	]
	node [
		id	439007140
		identifier	"L:22035"
	]
	node [
		id	439007141
		identifier	"L:22036"
	]
	node [
		id	438240389
		identifier	"L:17878"
	]
	node [
		id	438151947
		identifier	"L:14969"
	]
	node [
		id	438240388
		identifier	"L:17877"
	]
	node [
		id	439007167
		identifier	"L:22041"
	]
	node [
		id	438240385
		identifier	"L:17874"
	]
	node [
		id	438240384
		identifier	"L:17873"
	]
	node [
		id	438151938
		identifier	"L:14960"
	]
	node [
		id	438151939
		identifier	"L:14961"
	]
	node [
		id	438151942
		identifier	"L:14964"
	]
	node [
		id	443659369
		identifier	"L:73542"
	]
	node [
		id	439007113
		identifier	"L:22029"
	]
	node [
		id	444583920
		identifier	"L:83669"
	]
	node [
		id	442882857
		identifier	"L:68339"
	]
	node [
		id	-1478242451
		identifier	"L:100045924"
	]
	node [
		id	439007108
		identifier	"L:22024"
	]
	node [
		id	439007109
		identifier	"L:22025"
	]
	node [
		id	439007111
		identifier	"L:22027"
	]
	node [
		id	438240418
		identifier	"L:17886"
	]
	node [
		id	439007135
		identifier	"L:22030"
	]
	node [
		id	693960426
		identifier	"L:104111"
	]
	node [
		id	693960427
		identifier	"L:104112"
	]
	node [
		id	438151971
		identifier	"L:14972"
	]
	node [
		id	438151975
		identifier	"L:14976"
	]
	node [
		id	438292067
		identifier	"L:19009"
	]
	node [
		id	443751508
		identifier	"L:76809"
	]
	node [
		id	438292095
		identifier	"L:19016"
	]
	node [
		id	443751507
		identifier	"L:76808"
	]
	node [
		id	438292094
		identifier	"L:19015"
	]
	node [
		id	438292093
		identifier	"L:19014"
	]
	node [
		id	438292092
		identifier	"L:19013"
	]
	node [
		id	444612808
		identifier	"L:84585"
	]
	node [
		id	438177792
		identifier	"L:15530"
	]
	node [
		id	438177793
		identifier	"L:15531"
	]
	node [
		id	444581964
		identifier	"L:83456"
	]
	node [
		id	-1478244154
		identifier	"L:100045796"
	]
	node [
		id	441843173
		identifier	"L:54673"
	]
	node [
		id	782623310
		identifier	"L:434632"
	]
	node [
		id	438177892
		identifier	"L:15567"
	]
	node [
		id	438177893
		identifier	"L:15568"
	]
	node [
		id	-1478365525
		identifier	"L:100041500"
	]
	node [
		id	441843082
		identifier	"L:54645"
	]
	node [
		id	725329418
		identifier	"L:233020"
	]
	node [
		id	442761893
		identifier	"L:64177"
	]
	node [
		id	438177918
		identifier	"L:15572"
	]
	node [
		id	444581899
		identifier	"L:83433"
	]
	node [
		id	444581896
		identifier	"L:83430"
	]
	node [
		id	444581897
		identifier	"L:83431"
	]
	node [
		id	444581902
		identifier	"L:83436"
	]
	node [
		id	694109598
		identifier	"L:109181"
	]
	node [
		id	438177885
		identifier	"L:15560"
	]
	node [
		id	439157958
		identifier	"L:27218"
	]
	node [
		id	439157957
		identifier	"L:27217"
	]
	node [
		id	439157954
		identifier	"L:27214"
	]
	node [
		id	438056619
		identifier	"L:11306"
	]
	node [
		id	438056618
		identifier	"L:11305"
	]
	node [
		id	443751629
		identifier	"L:76846"
	]
	node [
		id	438056616
		identifier	"L:11303"
	]
	node [
		id	-1478215454
		identifier	"L:100046650"
	]
	node [
		id	443751626
		identifier	"L:76843"
	]
	node [
		id	438177954
		identifier	"L:15587"
	]
	node [
		id	438177953
		identifier	"L:15586"
	]
	node [
		id	443782474
		identifier	"L:77976"
	]
	node [
		id	438056621
		identifier	"L:11308"
	]
	node [
		id	438056620
		identifier	"L:11307"
	]
	node [
		id	438292218
		identifier	"L:19055"
	]
	node [
		id	-1478244247
		identifier	"L:100045766"
	]
	node [
		id	-1479055271
		identifier	"L:100039084"
	]
	node [
		id	439157982
		identifier	"L:27221"
	]
	node [
		id	441843019
		identifier	"L:54624"
	]
	node [
		id	439157981
		identifier	"L:27220"
	]
	node [
		id	438292214
		identifier	"L:19051"
	]
	node [
		id	438292215
		identifier	"L:19052"
	]
	node [
		id	725329604
		identifier	"L:233080"
	]
	node [
		id	842710735
		identifier	"L:666513"
	]
	node [
		id	694949357
		identifier	"L:116731"
	]
	node [
		id	439157984
		identifier	"L:27223"
	]
	node [
		id	439157985
		identifier	"L:27224"
	]
	node [
		id	439157986
		identifier	"L:27225"
	]
	node [
		id	443751661
		identifier	"L:76857"
	]
	node [
		id	438292160
		identifier	"L:19039"
	]
	node [
		id	444612683
		identifier	"L:84544"
	]
	node [
		id	444582085
		identifier	"L:83493"
	]
	node [
		id	-1478304943
		identifier	"L:100043618"
	]
	node [
		id	443782506
		identifier	"L:77987"
	]
	node [
		id	444582082
		identifier	"L:83490"
	]
	node [
		id	438177920
		identifier	"L:15574"
	]
	node [
		id	442761797
		identifier	"L:64144"
	]
	node [
		id	442761796
		identifier	"L:64143"
	]
	node [
		id	438292187
		identifier	"L:19045"
	]
	node [
		id	438292189
		identifier	"L:19047"
	]
	node [
		id	441843047
		identifier	"L:54631"
	]
	node [
		id	438292191
		identifier	"L:19049"
	]
	node [
		id	441843049
		identifier	"L:54633"
	]
	node [
		id	700310749
		identifier	"L:170625"
	]
	node [
		id	441843051
		identifier	"L:54635"
	]
	node [
		id	438292183
		identifier	"L:19041"
	]
	node [
		id	444582057
		identifier	"L:83486"
	]
	node [
		id	438240233
		identifier	"L:17827"
	]
	node [
		id	438240232
		identifier	"L:17826"
	]
	node [
		id	441842962
		identifier	"L:54609"
	]
	node [
		id	438240235
		identifier	"L:17829"
	]
	node [
		id	441842960
		identifier	"L:54607"
	]
	node [
		id	438240234
		identifier	"L:17828"
	]
	node [
		id	694109478
		identifier	"L:109145"
	]
	node [
		id	443751570
		identifier	"L:76829"
	]
	node [
		id	439067590
		identifier	"L:24105"
	]
	node [
		id	725329548
		identifier	"L:233066"
	]
	node [
		id	438292156
		identifier	"L:19035"
	]
	node [
		id	694949264
		identifier	"L:116701"
	]
	node [
		id	441842954
		identifier	"L:54601"
	]
	node [
		id	-1479055335
		identifier	"L:100039062"
	]
	node [
		id	-1478215539
		identifier	"L:100046628"
	]
	node [
		id	439157923
		identifier	"L:27204"
	]
	node [
		id	439157924
		identifier	"L:27205"
	]
	node [
		id	439157925
		identifier	"L:27206"
	]
	node [
		id	439157926
		identifier	"L:27207"
	]
	node [
		id	702218521
		identifier	"L:192786"
	]
	node [
		id	438292096
		identifier	"L:19017"
	]
	node [
		id	439067622
		identifier	"L:24116"
	]
	node [
		id	438292125
		identifier	"L:19025"
	]
	node [
		id	439067623
		identifier	"L:24117"
	]
	node [
		id	725329582
		identifier	"L:233079"
	]
	node [
		id	439067621
		identifier	"L:24115"
	]
	node [
		id	725329576
		identifier	"L:233073"
	]
	node [
		id	439067619
		identifier	"L:24113"
	]
	node [
		id	725329578
		identifier	"L:233075"
	]
	node [
		id	439067616
		identifier	"L:24110"
	]
	node [
		id	725329574
		identifier	"L:233071"
	]
	node [
		id	438292337
		identifier	"L:19090"
	]
	node [
		id	438117439
		identifier	"L:13494"
	]
	node [
		id	438292339
		identifier	"L:19092"
	]
	node [
		id	438292338
		identifier	"L:19091"
	]
	node [
		id	438292341
		identifier	"L:19094"
	]
	node [
		id	700310906
		identifier	"L:170677"
	]
	node [
		id	438117435
		identifier	"L:13490"
	]
	node [
		id	439158106
		identifier	"L:27261"
	]
	node [
		id	694888844
		identifier	"L:114640"
	]
	node [
		id	438292346
		identifier	"L:19099"
	]
	node [
		id	782623497
		identifier	"L:434693"
	]
	node [
		id	438091433
		identifier	"L:12877"
	]
	node [
		id	438091432
		identifier	"L:12876"
	]
	node [
		id	438117413
		identifier	"L:13489"
	]
	node [
		id	438117410
		identifier	"L:13486"
	]
	node [
		id	438117411
		identifier	"L:13487"
	]
	node [
		id	438091429
		identifier	"L:12873"
	]
	node [
		id	441965287
		identifier	"L:58998"
	]
	node [
		id	438117405
		identifier	"L:13481"
	]
	node [
		id	438117404
		identifier	"L:13480"
	]
	node [
		id	438117406
		identifier	"L:13482"
	]
	node [
		id	441965283
		identifier	"L:58994"
	]
	node [
		id	438292311
		identifier	"L:19085"
	]
	node [
		id	439158139
		identifier	"L:27273"
	]
	node [
		id	438292310
		identifier	"L:19084"
	]
	node [
		id	441965281
		identifier	"L:58992"
	]
	node [
		id	438292308
		identifier	"L:19082"
	]
	node [
		id	441965280
		identifier	"L:58991"
	]
	node [
		id	438292315
		identifier	"L:19089"
	]
	node [
		id	438292314
		identifier	"L:19088"
	]
	node [
		id	438292313
		identifier	"L:19087"
	]
	node [
		id	443782380
		identifier	"L:77945"
	]
	node [
		id	443751786
		identifier	"L:76898"
	]
	node [
		id	694109385
		identifier	"L:109115"
	]
	node [
		id	443751787
		identifier	"L:76899"
	]
	node [
		id	438117381
		identifier	"L:13478"
	]
	node [
		id	443751783
		identifier	"L:76895"
	]
	node [
		id	438117382
		identifier	"L:13479"
	]
	node [
		id	-1478184760
		identifier	"L:100047734"
	]
	node [
		id	438091397
		identifier	"L:12862"
	]
	node [
		id	439158112
		identifier	"L:27267"
	]
	node [
		id	438117379
		identifier	"L:13476"
	]
	node [
		id	438292278
		identifier	"L:19073"
	]
	node [
		id	438292275
		identifier	"L:19070"
	]
	node [
		id	441930501
		identifier	"L:57434"
	]
	node [
		id	441930504
		identifier	"L:57437"
	]
	node [
		id	438292281
		identifier	"L:19076"
	]
	node [
		id	438292280
		identifier	"L:19075"
	]
	node [
		id	722681122
		identifier	"L:207393"
	]
	node [
		id	445654535
		identifier	"L:98488"
	]
	node [
		id	438091492
		identifier	"L:12894"
	]
	node [
		id	438091490
		identifier	"L:12892"
	]
	node [
		id	438292247
		identifier	"L:19063"
	]
	node [
		id	441930528
		identifier	"L:57440"
	]
	node [
		id	700310809
		identifier	"L:170643"
	]
	node [
		id	441930529
		identifier	"L:57441"
	]
	node [
		id	700310810
		identifier	"L:170644"
	]
	node [
		id	438292244
		identifier	"L:19060"
	]
	node [
		id	441930531
		identifier	"L:57443"
	]
	node [
		id	438292253
		identifier	"L:19069"
	]
	node [
		id	438292248
		identifier	"L:19064"
	]
	node [
		id	443751723
		identifier	"L:76877"
	]
	node [
		id	693849172
		identifier	"L:100986"
	]
	node [
		id	438117440
		identifier	"L:13495"
	]
	node [
		id	438117441
		identifier	"L:13496"
	]
	node [
		id	438117442
		identifier	"L:13497"
	]
	node [
		id	438117443
		identifier	"L:13498"
	]
	node [
		id	438056770
		identifier	"L:11352"
	]
	node [
		id	438056768
		identifier	"L:11350"
	]
	node [
		id	725391883
		identifier	"L:235320"
	]
	node [
		id	-1478184855
		identifier	"L:100047702"
	]
	node [
		id	839786474
		identifier	"L:631033"
	]
	node [
		id	443628491
		identifier	"L:72400"
	]
	node [
		id	722711660
		identifier	"L:208426"
	]
	node [
		id	694888724
		identifier	"L:114604"
	]
	node [
		id	438091308
		identifier	"L:12836"
	]
	node [
		id	694888722
		identifier	"L:114602"
	]
	node [
		id	438091280
		identifier	"L:12829"
	]
	node [
		id	812178028
		identifier	"L:544872"
	]
	node [
		id	443628528
		identifier	"L:72416"
	]
	node [
		id	725391923
		identifier	"L:235339"
	]
	node [
		id	-1478365365
		identifier	"L:100041555"
	]
	node [
		id	443628527
		identifier	"L:72415"
	]
	node [
		id	439132004
		identifier	"L:26611"
	]
	node [
		id	438091273
		identifier	"L:12822"
	]
	node [
		id	438091275
		identifier	"L:12824"
	]
	node [
		id	438091278
		identifier	"L:12827"
	]
	node [
		id	438091279
		identifier	"L:12828"
	]
	node [
		id	442917358
		identifier	"L:69807"
	]
	node [
		id	439158144
		identifier	"L:27278"
	]
	node [
		id	439158145
		identifier	"L:27279"
	]
	node [
		id	725391950
		identifier	"L:235345"
	]
	node [
		id	726170298
		identifier	"L:240725"
	]
	node [
		id	438091372
		identifier	"L:12858"
	]
	node [
		id	438091370
		identifier	"L:12856"
	]
	node [
		id	438091368
		identifier	"L:12854"
	]
	node [
		id	752291327
		identifier	"L:319150"
	]
	node [
		id	728282575
		identifier	"L:269424"
	]
	node [
		id	438091335
		identifier	"L:12842"
	]
	node [
		id	752291304
		identifier	"L:319148"
	]
	node [
		id	726261777
		identifier	"L:243983"
	]
	node [
		id	752291305
		identifier	"L:319149"
	]
	node [
		id	438091340
		identifier	"L:12847"
	]
	node [
		id	438091341
		identifier	"L:12848"
	]
	node [
		id	438091336
		identifier	"L:12843"
	]
	node [
		id	438091338
		identifier	"L:12845"
	]
	node [
		id	438091339
		identifier	"L:12846"
	]
	node [
		id	752291366
		identifier	"L:319168"
	]
	node [
		id	752291365
		identifier	"L:319167"
	]
	node [
		id	752291364
		identifier	"L:319166"
	]
	node [
		id	752291363
		identifier	"L:319165"
	]
	node [
		id	723576683
		identifier	"L:216565"
	]
	node [
		id	752291362
		identifier	"L:319164"
	]
	node [
		id	438118156
		identifier	"L:13518"
	]
	node [
		id	441755697
		identifier	"L:51869"
	]
	node [
		id	445654374
		identifier	"L:98432"
	]
	node [
		id	438118150
		identifier	"L:13512"
	]
	node [
		id	693959502
		identifier	"L:104027"
	]
	node [
		id	438118148
		identifier	"L:13510"
	]
	node [
		id	443627626
		identifier	"L:72333"
	]
	node [
		id	438055939
		identifier	"L:11298"
	]
	node [
		id	442883720
		identifier	"L:68404"
	]
	node [
		id	752291390
		identifier	"L:319171"
	]
	node [
		id	752291391
		identifier	"L:319172"
	]
	node [
		id	441965032
		identifier	"L:58911"
	]
	node [
		id	752291389
		identifier	"L:319170"
	]
	node [
		id	441965037
		identifier	"L:58916"
	]
	node [
		id	439066912
		identifier	"L:24099"
	]
	node [
		id	752291333
		identifier	"L:319156"
	]
	node [
		id	752291332
		identifier	"L:319155"
	]
	node [
		id	438118186
		identifier	"L:13527"
	]
	node [
		id	752291335
		identifier	"L:319158"
	]
	node [
		id	752291334
		identifier	"L:319157"
	]
	node [
		id	438118187
		identifier	"L:13528"
	]
	node [
		id	752291329
		identifier	"L:319152"
	]
	node [
		id	752291328
		identifier	"L:319151"
	]
	node [
		id	752291331
		identifier	"L:319154"
	]
	node [
		id	443836255
		identifier	"L:79362"
	]
	node [
		id	752291330
		identifier	"L:319153"
	]
	node [
		id	443627594
		identifier	"L:72322"
	]
	node [
		id	784347289
		identifier	"L:450219"
	]
	node [
		id	443627595
		identifier	"L:72323"
	]
	node [
		id	438118181
		identifier	"L:13522"
	]
	node [
		id	752291336
		identifier	"L:319159"
	]
	node [
		id	752291358
		identifier	"L:319160"
	]
	node [
		id	723399699
		identifier	"L:210710"
	]
	node [
		id	752291359
		identifier	"L:319161"
	]
	node [
		id	723399700
		identifier	"L:210711"
	]
	node [
		id	442917416
		identifier	"L:69823"
	]
	node [
		id	439066880
		identifier	"L:24088"
	]
	node [
		id	752291427
		identifier	"L:319187"
	]
	node [
		id	438091211
		identifier	"L:12802"
	]
	node [
		id	438091210
		identifier	"L:12801"
	]
	node [
		id	752291425
		identifier	"L:319185"
	]
	node [
		id	438091214
		identifier	"L:12805"
	]
	node [
		id	694020103
		identifier	"L:106143"
	]
	node [
		id	438091213
		identifier	"L:12804"
	]
	node [
		id	438091212
		identifier	"L:12803"
	]
	node [
		id	438118212
		identifier	"L:13532"
	]
	node [
		id	-1478153976
		identifier	"L:100048845"
	]
	node [
		id	693959434
		identifier	"L:104001"
	]
	node [
		id	438118211
		identifier	"L:13531"
	]
	node [
		id	442917447
		identifier	"L:69833"
	]
	node [
		id	441755755
		identifier	"L:51885"
	]
	node [
		id	723545779
		identifier	"L:215418"
	]
	node [
		id	752291452
		identifier	"L:319191"
	]
	node [
		id	438091243
		identifier	"L:12813"
	]
	node [
		id	438091242
		identifier	"L:12812"
	]
	node [
		id	438118249
		identifier	"L:13548"
	]
	node [
		id	438091244
		identifier	"L:12814"
	]
	node [
		id	438118250
		identifier	"L:13549"
	]
	node [
		id	812204816
		identifier	"L:545536"
	]
	node [
		id	438118244
		identifier	"L:13543"
	]
	node [
		id	693959469
		identifier	"L:104015"
	]
	node [
		id	438118245
		identifier	"L:13544"
	]
	node [
		id	693959464
		identifier	"L:104010"
	]
	node [
		id	438118243
		identifier	"L:13542"
	]
	node [
		id	443627538
		identifier	"L:72308"
	]
	node [
		id	728282726
		identifier	"L:269470"
	]
	node [
		id	442917482
		identifier	"L:69847"
	]
	node [
		id	724502066
		identifier	"L:226747"
	]
	node [
		id	752291420
		identifier	"L:319180"
	]
	node [
		id	752291423
		identifier	"L:319183"
	]
	node [
		id	438118279
		identifier	"L:13557"
	]
	node [
		id	693959628
		identifier	"L:104069"
	]
	node [
		id	438118277
		identifier	"L:13555"
	]
	node [
		id	438118281
		identifier	"L:13559"
	]
	node [
		id	445688946
		identifier	"L:99929"
	]
	node [
		id	723399860
		identifier	"L:210766"
	]
	node [
		id	438118303
		identifier	"L:13560"
	]
	node [
		id	724412779
		identifier	"L:223770"
	]
	node [
		id	725453325
		identifier	"L:237500"
	]
	node [
		id	439131201
		identifier	"L:26564"
	]
	node [
		id	439131200
		identifier	"L:26563"
	]
	node [
		id	723399830
		identifier	"L:210757"
	]
	node [
		id	439131230
		identifier	"L:26572"
	]
	node [
		id	725453329
		identifier	"L:237504"
	]
	node [
		id	724412784
		identifier	"L:223775"
	]
	node [
		id	441755788
		identifier	"L:51897"
	]
	node [
		id	443627689
		identifier	"L:72354"
	]
	node [
		id	694765746
		identifier	"L:110213"
	]
	node [
		id	439131170
		identifier	"L:26554"
	]
	node [
		id	439131173
		identifier	"L:26557"
	]
	node [
		id	439131172
		identifier	"L:26556"
	]
	node [
		id	439131175
		identifier	"L:26559"
	]
	node [
		id	439131174
		identifier	"L:26558"
	]
	node [
		id	723399925
		identifier	"L:210789"
	]
	node [
		id	442917576
		identifier	"L:69878"
	]
	node [
		id	724502160
		identifier	"L:226778"
	]
	node [
		id	-1478340472
		identifier	"L:100042025"
	]
	node [
		id	442917574
		identifier	"L:69876"
	]
	node [
		id	838835022
		identifier	"L:620213"
	]
	node [
		id	439131199
		identifier	"L:26562"
	]
	node [
		id	839078404
		identifier	"L:628794"
	]
	node [
		id	443627663
		identifier	"L:72349"
	]
	node [
		id	442917630
		identifier	"L:69890"
	]
	node [
		id	439131144
		identifier	"L:26549"
	]
	node [
		id	443658502
		identifier	"L:73473"
	]
	node [
		id	812204942
		identifier	"L:545578"
	]
	node [
		id	438118396
		identifier	"L:13590"
	]
	node [
		id	438118397
		identifier	"L:13591"
	]
	node [
		id	438118398
		identifier	"L:13592"
	]
	node [
		id	438118399
		identifier	"L:13593"
	]
	node [
		id	724412720
		identifier	"L:223753"
	]
	node [
		id	724412626
		identifier	"L:223722"
	]
	node [
		id	439066660
		identifier	"L:24015"
	]
	node [
		id	439066663
		identifier	"L:24018"
	]
	node [
		id	439066657
		identifier	"L:24012"
	]
	node [
		id	439066659
		identifier	"L:24014"
	]
	node [
		id	439066658
		identifier	"L:24013"
	]
	node [
		id	442883998
		identifier	"L:68493"
	]
	node [
		id	782561837
		identifier	"L:432442"
	]
	node [
		id	438239234
		identifier	"L:17710"
	]
	node [
		id	438239235
		identifier	"L:17711"
	]
	node [
		id	438239240
		identifier	"L:17716"
	]
	node [
		id	438239241
		identifier	"L:17717"
	]
	node [
		id	694765938
		identifier	"L:110279"
	]
	node [
		id	438239242
		identifier	"L:17718"
	]
	node [
		id	438239243
		identifier	"L:17719"
	]
	node [
		id	-1478243346
		identifier	"L:100045848"
	]
	node [
		id	439066655
		identifier	"L:24010"
	]
	node [
		id	438239266
		identifier	"L:17721"
	]
	node [
		id	438239267
		identifier	"L:17722"
	]
	node [
		id	726231921
		identifier	"L:242960"
	]
	node [
		id	-1478305657
		identifier	"L:100043597"
	]
	node [
		id	694765870
		identifier	"L:110253"
	]
	node [
		id	724412563
		identifier	"L:223701"
	]
	node [
		id	-1478340344
		identifier	"L:100042069"
	]
	node [
		id	443627810
		identifier	"L:72391"
	]
	node [
		id	443627818
		identifier	"L:72399"
	]
	node [
		id	694765874
		identifier	"L:110257"
	]
	node [
		id	838869589
		identifier	"L:621705"
	]
	node [
		id	694949395
		identifier	"L:116748"
	]
	node [
		id	786312655
		identifier	"L:474156"
	]
	node [
		id	438239358
		identifier	"L:17750"
	]
	node [
		id	438239335
		identifier	"L:17748"
	]
	node [
		id	439066717
		identifier	"L:24030"
	]
	node [
		id	694827221
		identifier	"L:112405"
	]
	node [
		id	443627786
		identifier	"L:72388"
	]
	node [
		id	438239336
		identifier	"L:17749"
	]
	node [
		id	438239390
		identifier	"L:17761"
	]
	node [
		id	438239391
		identifier	"L:17762"
	]
	node [
		id	439066784
		identifier	"L:24055"
	]
	node [
		id	442883841
		identifier	"L:68441"
	]
	node [
		id	723576561
		identifier	"L:216527"
	]
	node [
		id	439066785
		identifier	"L:24056"
	]
	node [
		id	442883840
		identifier	"L:68440"
	]
	node [
		id	439066786
		identifier	"L:24057"
	]
	node [
		id	439066787
		identifier	"L:24058"
	]
	node [
		id	-1479054492
		identifier	"L:100039128"
	]
	node [
		id	753876860
		identifier	"L:330817"
	]
	node [
		id	445620834
		identifier	"L:97064"
	]
	node [
		id	727333236
		identifier	"L:258869"
	]
	node [
		id	439066813
		identifier	"L:24063"
	]
	node [
		id	725513066
		identifier	"L:239554"
	]
	node [
		id	438239364
		identifier	"L:17756"
	]
	node [
		id	439066814
		identifier	"L:24064"
	]
	node [
		id	438239366
		identifier	"L:17758"
	]
	node [
		id	439066811
		identifier	"L:24061"
	]
	node [
		id	438239363
		identifier	"L:17755"
	]
	node [
		id	438239362
		identifier	"L:17754"
	]
	node [
		id	442883874
		identifier	"L:68453"
	]
	node [
		id	697540190
		identifier	"L:140629"
	]
	node [
		id	439066782
		identifier	"L:24053"
	]
	node [
		id	438239398
		identifier	"L:17769"
	]
	node [
		id	439066781
		identifier	"L:24052"
	]
	node [
		id	439066780
		identifier	"L:24051"
	]
	node [
		id	439066779
		identifier	"L:24050"
	]
	node [
		id	438239393
		identifier	"L:17764"
	]
	node [
		id	728971679
		identifier	"L:271849"
	]
	node [
		id	442883907
		identifier	"L:68465"
	]
	node [
		id	441843240
		identifier	"L:54698"
	]
	node [
		id	728251977
		identifier	"L:268373"
	]
	node [
		id	445689125
		identifier	"L:99982"
	]
	node [
		id	438239427
		identifier	"L:17777"
	]
	node [
		id	438239426
		identifier	"L:17776"
	]
	node [
		id	439066818
		identifier	"L:24068"
	]
	node [
		id	439066819
		identifier	"L:24069"
	]
	node [
		id	442883938
		identifier	"L:68475"
	]
	node [
		id	439066816
		identifier	"L:24066"
	]
	node [
		id	439066817
		identifier	"L:24067"
	]
	node [
		id	441843204
		identifier	"L:54683"
	]
	node [
		id	442883942
		identifier	"L:68479"
	]
	node [
		id	725512977
		identifier	"L:239528"
	]
	node [
		id	439066841
		identifier	"L:24070"
	]
	node [
		id	438118123
		identifier	"L:13506"
	]
	node [
		id	438118122
		identifier	"L:13505"
	]
	node [
		id	442883964
		identifier	"L:68480"
	]
	node [
		id	442883965
		identifier	"L:68481"
	]
	node [
		id	700311737
		identifier	"L:170731"
	]
	node [
		id	441933443
		identifier	"L:57751"
	]
	node [
		id	700311738
		identifier	"L:170732"
	]
	node [
		id	441933442
		identifier	"L:57750"
	]
	node [
		id	438088574
		identifier	"L:12580"
	]
	node [
		id	441724751
		identifier	"L:50701"
	]
	node [
		id	441933444
		identifier	"L:57752"
	]
	node [
		id	441933447
		identifier	"L:57755"
	]
	node [
		id	700311742
		identifier	"L:170736"
	]
	node [
		id	694110527
		identifier	"L:109270"
	]
	node [
		id	725330574
		identifier	"L:233189"
	]
	node [
		id	441933448
		identifier	"L:57756"
	]
	node [
		id	438088552
		identifier	"L:12579"
	]
	node [
		id	442880120
		identifier	"L:68080"
	]
	node [
		id	442880122
		identifier	"L:68082"
	]
	node [
		id	438088548
		identifier	"L:12575"
	]
	node [
		id	700311713
		identifier	"L:170728"
	]
	node [
		id	438088549
		identifier	"L:12576"
	]
	node [
		id	438057702
		identifier	"L:11444"
	]
	node [
		id	438088550
		identifier	"L:12577"
	]
	node [
		id	694110499
		identifier	"L:109263"
	]
	node [
		id	438088551
		identifier	"L:12578"
	]
	node [
		id	438088544
		identifier	"L:12571"
	]
	node [
		id	438057699
		identifier	"L:11441"
	]
	node [
		id	839943983
		identifier	"L:636901"
	]
	node [
		id	438088545
		identifier	"L:12572"
	]
	node [
		id	441724756
		identifier	"L:50706"
	]
	node [
		id	700311705
		identifier	"L:170720"
	]
	node [
		id	442760863
		identifier	"L:64050"
	]
	node [
		id	441933478
		identifier	"L:57765"
	]
	node [
		id	441933477
		identifier	"L:57764"
	]
	node [
		id	694950325
		identifier	"L:116838"
	]
	node [
		id	438088520
		identifier	"L:12568"
	]
	node [
		id	438057675
		identifier	"L:11438"
	]
	node [
		id	438088521
		identifier	"L:12569"
	]
	node [
		id	438088518
		identifier	"L:12566"
	]
	node [
		id	438057668
		identifier	"L:11431"
	]
	node [
		id	438088519
		identifier	"L:12567"
	]
	node [
		id	438088516
		identifier	"L:12564"
	]
	node [
		id	438057671
		identifier	"L:11434"
	]
	node [
		id	438057670
		identifier	"L:11433"
	]
	node [
		id	726169489
		identifier	"L:240672"
	]
	node [
		id	438088514
		identifier	"L:12562"
	]
	node [
		id	438088515
		identifier	"L:12563"
	]
	node [
		id	438088512
		identifier	"L:12560"
	]
	node [
		id	438088513
		identifier	"L:12561"
	]
	node [
		id	694950356
		identifier	"L:116848"
	]
	node [
		id	700311806
		identifier	"L:170758"
	]
	node [
		id	754111499
		identifier	"L:338467"
	]
	node [
		id	441933507
		identifier	"L:57773"
	]
	node [
		id	700311803
		identifier	"L:170755"
	]
	node [
		id	694950355
		identifier	"L:116847"
	]
	node [
		id	442880035
		identifier	"L:68058"
	]
	node [
		id	438088488
		identifier	"L:12557"
	]
	node [
		id	438057642
		identifier	"L:11426"
	]
	node [
		id	438088489
		identifier	"L:12558"
	]
	node [
		id	444581092
		identifier	"L:83382"
	]
	node [
		id	-1478305935
		identifier	"L:100043508"
	]
	node [
		id	753872987
		identifier	"L:330409"
	]
	node [
		id	438088481
		identifier	"L:12550"
	]
	node [
		id	438088483
		identifier	"L:12552"
	]
	node [
		id	438149157
		identifier	"L:14699"
	]
	node [
		id	438057639
		identifier	"L:11423"
	]
	node [
		id	438149154
		identifier	"L:14696"
	]
	node [
		id	438149155
		identifier	"L:14697"
	]
	node [
		id	442760929
		identifier	"L:64074"
	]
	node [
		id	725360268
		identifier	"L:234155"
	]
	node [
		id	438057637
		identifier	"L:11421"
	]
	node [
		id	438149152
		identifier	"L:14694"
	]
	node [
		id	438088487
		identifier	"L:12556"
	]
	node [
		id	443662194
		identifier	"L:73826"
	]
	node [
		id	439159039
		identifier	"L:27354"
	]
	node [
		id	441933539
		identifier	"L:57784"
	]
	node [
		id	441933538
		identifier	"L:57783"
	]
	node [
		id	700311770
		identifier	"L:170743"
	]
	node [
		id	842677100
		identifier	"L:665113"
	]
	node [
		id	700311769
		identifier	"L:170742"
	]
	node [
		id	441933536
		identifier	"L:57781"
	]
	node [
		id	782564788
		identifier	"L:432768"
	]
	node [
		id	442880001
		identifier	"L:68045"
	]
	node [
		id	842737764
		identifier	"L:667250"
	]
	node [
		id	783570768
		identifier	"L:445007"
	]
	node [
		id	438057613
		identifier	"L:11418"
	]
	node [
		id	725391142
		identifier	"L:235293"
	]
	node [
		id	442880028
		identifier	"L:68051"
	]
	node [
		id	442880029
		identifier	"L:68052"
	]
	node [
		id	438057614
		identifier	"L:11419"
	]
	node [
		id	438088450
		identifier	"L:12540"
	]
	node [
		id	438149124
		identifier	"L:14687"
	]
	node [
		id	694110532
		identifier	"L:109275"
	]
	node [
		id	444581068
		identifier	"L:83379"
	]
	node [
		id	438088454
		identifier	"L:12544"
	]
	node [
		id	438149120
		identifier	"L:14683"
	]
	node [
		id	438088455
		identifier	"L:12545"
	]
	node [
		id	438149122
		identifier	"L:14685"
	]
	node [
		id	758493500
		identifier	"L:380713"
	]
	node [
		id	758493501
		identifier	"L:380714"
	]
	node [
		id	725360209
		identifier	"L:234138"
	]
	node [
		id	443662223
		identifier	"L:73834"
	]
	node [
		id	442760739
		identifier	"L:64010"
	]
	node [
		id	726169395
		identifier	"L:240641"
	]
	node [
		id	442760740
		identifier	"L:64011"
	]
	node [
		id	443662219
		identifier	"L:73830"
	]
	node [
		id	441724909
		identifier	"L:50754"
	]
	node [
		id	441724908
		identifier	"L:50753"
	]
	node [
		id	441724910
		identifier	"L:50755"
	]
	node [
		id	441724914
		identifier	"L:50759"
	]
	node [
		id	839944076
		identifier	"L:636931"
	]
	node [
		id	443714208
		identifier	"L:75062"
	]
	node [
		id	442760717
		identifier	"L:64009"
	]
	node [
		id	441933388
		identifier	"L:57738"
	]
	node [
		id	439008258
		identifier	"L:22187"
	]
	node [
		id	724533748
		identifier	"L:227937"
	]
	node [
		id	439008257
		identifier	"L:22186"
	]
	node [
		id	439008256
		identifier	"L:22185"
	]
	node [
		id	441724815
		identifier	"L:50723"
	]
	node [
		id	441724814
		identifier	"L:50722"
	]
	node [
		id	441724813
		identifier	"L:50721"
	]
	node [
		id	439008287
		identifier	"L:22195"
	]
	node [
		id	439008282
		identifier	"L:22190"
	]
	node [
		id	693846286
		identifier	"L:100683"
	]
	node [
		id	441933420
		identifier	"L:57749"
	]
	node [
		id	442880129
		identifier	"L:68089"
	]
	node [
		id	439008288
		identifier	"L:22196"
	]
	node [
		id	724533719
		identifier	"L:227929"
	]
	node [
		id	441933417
		identifier	"L:57746"
	]
	node [
		id	842677226
		identifier	"L:665155"
	]
	node [
		id	438088606
		identifier	"L:12591"
	]
	node [
		id	438088605
		identifier	"L:12590"
	]
	node [
		id	694950255
		identifier	"L:116810"
	]
	node [
		id	442880151
		identifier	"L:68090"
	]
	node [
		id	438088583
		identifier	"L:12589"
	]
	node [
		id	445623782
		identifier	"L:97387"
	]
	node [
		id	839944139
		identifier	"L:636952"
	]
	node [
		id	442880155
		identifier	"L:68094"
	]
	node [
		id	438180869
		identifier	"L:15898"
	]
	node [
		id	442880153
		identifier	"L:68092"
	]
	node [
		id	442880159
		identifier	"L:68098"
	]
	node [
		id	442880158
		identifier	"L:68097"
	]
	node [
		id	438180865
		identifier	"L:15894"
	]
	node [
		id	438180867
		identifier	"L:15896"
	]
	node [
		id	441964039
		identifier	"L:58800"
	]
	node [
		id	441964040
		identifier	"L:58801"
	]
	node [
		id	441964043
		identifier	"L:58804"
	]
	node [
		id	441964044
		identifier	"L:58805"
	]
	node [
		id	441964070
		identifier	"L:58810"
	]
	node [
		id	438211620
		identifier	"L:16997"
	]
	node [
		id	438211618
		identifier	"L:16995"
	]
	node [
		id	438211617
		identifier	"L:16994"
	]
	node [
		id	443748805
		identifier	"L:76563"
	]
	node [
		id	728283569
		identifier	"L:269536"
	]
	node [
		id	441755535
		identifier	"L:51812"
	]
	node [
		id	441755533
		identifier	"L:51810"
	]
	node [
		id	752946729
		identifier	"L:320150"
	]
	node [
		id	438211589
		identifier	"L:16987"
	]
	node [
		id	438211587
		identifier	"L:16985"
	]
	node [
		id	438057859
		identifier	"L:11496"
	]
	node [
		id	438057858
		identifier	"L:11495"
	]
	node [
		id	728283535
		identifier	"L:269523"
	]
	node [
		id	438211615
		identifier	"L:16992"
	]
	node [
		id	438057828
		identifier	"L:11486"
	]
	node [
		id	438088423
		identifier	"L:12534"
	]
	node [
		id	438057829
		identifier	"L:11487"
	]
	node [
		id	438088421
		identifier	"L:12532"
	]
	node [
		id	438057830
		identifier	"L:11488"
	]
	node [
		id	728283505
		identifier	"L:269514"
	]
	node [
		id	438088420
		identifier	"L:12531"
	]
	node [
		id	438057831
		identifier	"L:11489"
	]
	node [
		id	438057824
		identifier	"L:11482"
	]
	node [
		id	438088419
		identifier	"L:12530"
	]
	node [
		id	439159044
		identifier	"L:27359"
	]
	node [
		id	438088428
		identifier	"L:12539"
	]
	node [
		id	438088426
		identifier	"L:12537"
	]
	node [
		id	443748623
		identifier	"L:76507"
	]
	node [
		id	700311861
		identifier	"L:170771"
	]
	node [
		id	438057853
		identifier	"L:11490"
	]
	node [
		id	438057855
		identifier	"L:11492"
	]
	node [
		id	439159066
		identifier	"L:27360"
	]
	node [
		id	438057854
		identifier	"L:11491"
	]
	node [
		id	439159068
		identifier	"L:27362"
	]
	node [
		id	700339639
		identifier	"L:171543"
	]
	node [
		id	439159070
		identifier	"L:27364"
	]
	node [
		id	439159075
		identifier	"L:27369"
	]
	node [
		id	438057798
		identifier	"L:11477"
	]
	node [
		id	444581128
		identifier	"L:83397"
	]
	node [
		id	438088388
		identifier	"L:12520"
	]
	node [
		id	439159073
		identifier	"L:27367"
	]
	node [
		id	438088390
		identifier	"L:12522"
	]
	node [
		id	439159072
		identifier	"L:27366"
	]
	node [
		id	438057795
		identifier	"L:11474"
	]
	node [
		id	438057793
		identifier	"L:11472"
	]
	node [
		id	438088393
		identifier	"L:12525"
	]
	node [
		id	438088392
		identifier	"L:12524"
	]
	node [
		id	438057800
		identifier	"L:11479"
	]
	node [
		id	438088395
		identifier	"L:12527"
	]
	node [
		id	438088394
		identifier	"L:12526"
	]
	node [
		id	444581127
		identifier	"L:83396"
	]
	node [
		id	441964203
		identifier	"L:58859"
	]
	node [
		id	700311829
		identifier	"L:170760"
	]
	node [
		id	700311830
		identifier	"L:170761"
	]
	node [
		id	700311831
		identifier	"L:170762"
	]
	node [
		id	439159098
		identifier	"L:27371"
	]
	node [
		id	438057823
		identifier	"L:11481"
	]
	node [
		id	438057822
		identifier	"L:11480"
	]
	node [
		id	700339605
		identifier	"L:171530"
	]
	node [
		id	439159102
		identifier	"L:27375"
	]
	node [
		id	700311836
		identifier	"L:170767"
	]
	node [
		id	439159100
		identifier	"L:27373"
	]
	node [
		id	441755502
		identifier	"L:51800"
	]
	node [
		id	439159101
		identifier	"L:27374"
	]
	node [
		id	700339606
		identifier	"L:171531"
	]
	node [
		id	438057761
		identifier	"L:11461"
	]
	node [
		id	438088359
		identifier	"L:12512"
	]
	node [
		id	438088358
		identifier	"L:12511"
	]
	node [
		id	438057765
		identifier	"L:11465"
	]
	node [
		id	438088363
		identifier	"L:12516"
	]
	node [
		id	726290546
		identifier	"L:244864"
	]
	node [
		id	438088362
		identifier	"L:12515"
	]
	node [
		id	438088361
		identifier	"L:12514"
	]
	node [
		id	443748680
		identifier	"L:76522"
	]
	node [
		id	438088366
		identifier	"L:12519"
	]
	node [
		id	838181633
		identifier	"L:619441"
	]
	node [
		id	438088365
		identifier	"L:12518"
	]
	node [
		id	438088364
		identifier	"L:12517"
	]
	node [
		id	700311923
		identifier	"L:170791"
	]
	node [
		id	441964234
		identifier	"L:58869"
	]
	node [
		id	439159135
		identifier	"L:27387"
	]
	node [
		id	441964226
		identifier	"L:58861"
	]
	node [
		id	438057730
		identifier	"L:11451"
	]
	node [
		id	438118405
		identifier	"L:13599"
	]
	node [
		id	438057729
		identifier	"L:11450"
	]
	node [
		id	438118401
		identifier	"L:13595"
	]
	node [
		id	438088327
		identifier	"L:12501"
	]
	node [
		id	693846043
		identifier	"L:100608"
	]
	node [
		id	438088326
		identifier	"L:12500"
	]
	node [
		id	438088329
		identifier	"L:12503"
	]
	node [
		id	438088331
		identifier	"L:12505"
	]
	node [
		id	438088330
		identifier	"L:12504"
	]
	node [
		id	438088333
		identifier	"L:12507"
	]
	node [
		id	438088332
		identifier	"L:12506"
	]
	node [
		id	724441672
		identifier	"L:224691"
	]
	node [
		id	438088334
		identifier	"L:12508"
	]
	node [
		id	-1478368315
		identifier	"L:100041230"
	]
	node [
		id	782591665
		identifier	"L:433458"
	]
	node [
		id	-1478336690
		identifier	"L:100042405"
	]
	node [
		id	439159166
		identifier	"L:27397"
	]
	node [
		id	439159167
		identifier	"L:27398"
	]
	node [
		id	700311897
		identifier	"L:170786"
	]
	node [
		id	700311898
		identifier	"L:170787"
	]
	node [
		id	700311899
		identifier	"L:170788"
	]
	node [
		id	439009000
		identifier	"L:22215"
	]
	node [
		id	438947619
		identifier	"L:20054"
	]
	node [
		id	439009002
		identifier	"L:22217"
	]
	node [
		id	439009003
		identifier	"L:22218"
	]
	node [
		id	442850245
		identifier	"L:67059"
	]
	node [
		id	724441485
		identifier	"L:224630"
	]
	node [
		id	724503181
		identifier	"L:226896"
	]
	node [
		id	443626668
		identifier	"L:72236"
	]
	node [
		id	438947588
		identifier	"L:20044"
	]
	node [
		id	441754826
		identifier	"L:51796"
	]
	node [
		id	439008966
		identifier	"L:22202"
	]
	node [
		id	441754821
		identifier	"L:51791"
	]
	node [
		id	442850275
		identifier	"L:67068"
	]
	node [
		id	442850272
		identifier	"L:67065"
	]
	node [
		id	439008964
		identifier	"L:22200"
	]
	node [
		id	694888012
		identifier	"L:114585"
	]
	node [
		id	441754822
		identifier	"L:51792"
	]
	node [
		id	442850299
		identifier	"L:67071"
	]
	node [
		id	442850298
		identifier	"L:67070"
	]
	node [
		id	724441516
		identifier	"L:224640"
	]
	node [
		id	442850302
		identifier	"L:67074"
	]
	node [
		id	693847027
		identifier	"L:100710"
	]
	node [
		id	-1338799302
		identifier	"L:100505067"
	]
	node [
		id	840688976
		identifier	"L:640972"
	]
	node [
		id	693847032
		identifier	"L:100715"
	]
	node [
		id	441754795
		identifier	"L:51786"
	]
	node [
		id	441754798
		identifier	"L:51789"
	]
	node [
		id	438119327
		identifier	"L:13681"
	]
	node [
		id	442850181
		identifier	"L:67037"
	]
	node [
		id	442850183
		identifier	"L:67039"
	]
	node [
		id	-1478275122
		identifier	"L:100044627"
	]
	node [
		id	442850205
		identifier	"L:67040"
	]
	node [
		id	725515886
		identifier	"L:239833"
	]
	node [
		id	443626732
		identifier	"L:72258"
	]
	node [
		id	694764787
		identifier	"L:110115"
	]
	node [
		id	438119357
		identifier	"L:13690"
	]
	node [
		id	442850210
		identifier	"L:67045"
	]
	node [
		id	442850211
		identifier	"L:67046"
	]
	node [
		id	442850239
		identifier	"L:67053"
	]
	node [
		id	442850238
		identifier	"L:67052"
	]
	node [
		id	438181543
		identifier	"L:15900"
	]
	node [
		id	694764760
		identifier	"L:110109"
	]
	node [
		id	438181547
		identifier	"L:15904"
	]
	node [
		id	438181546
		identifier	"L:15903"
	]
	node [
		id	438181545
		identifier	"L:15902"
	]
	node [
		id	438119331
		identifier	"L:13685"
	]
	node [
		id	438119330
		identifier	"L:13684"
	]
	node [
		id	438181544
		identifier	"L:15901"
	]
	node [
		id	443573006
		identifier	"L:70885"
	]
	node [
		id	442850112
		identifier	"L:67010"
	]
	node [
		id	443837218
		identifier	"L:79464"
	]
	node [
		id	728283727
		identifier	"L:269589"
	]
	node [
		id	728283725
		identifier	"L:269587"
	]
	node [
		id	725452528
		identifier	"L:237459"
	]
	node [
		id	728283720
		identifier	"L:269582"
	]
	node [
		id	438119238
		identifier	"L:13655"
	]
	node [
		id	438119236
		identifier	"L:13653"
	]
	node [
		id	438119237
		identifier	"L:13654"
	]
	node [
		id	694019082
		identifier	"L:106025"
	]
	node [
		id	694048904
		identifier	"L:107035"
	]
	node [
		id	438149836
		identifier	"L:14706"
	]
	node [
		id	438149835
		identifier	"L:14705"
	]
	node [
		id	-1338799208
		identifier	"L:100505098"
	]
	node [
		id	694019078
		identifier	"L:106021"
	]
	node [
		id	443837189
		identifier	"L:79456"
	]
	node [
		id	-1478337496
		identifier	"L:100042355"
	]
	node [
		id	442850148
		identifier	"L:67025"
	]
	node [
		id	438947716
		identifier	"L:20088"
	]
	node [
		id	438947712
		identifier	"L:20084"
	]
	node [
		id	814944530
		identifier	"L:574402"
	]
	node [
		id	438149863
		identifier	"L:14712"
	]
	node [
		id	438149862
		identifier	"L:14711"
	]
	node [
		id	438119269
		identifier	"L:13665"
	]
	node [
		id	438947740
		identifier	"L:20091"
	]
	node [
		id	438119270
		identifier	"L:13666"
	]
	node [
		id	438119271
		identifier	"L:13667"
	]
	node [
		id	443748866
		identifier	"L:76582"
	]
	node [
		id	694048935
		identifier	"L:107045"
	]
	node [
		id	438119265
		identifier	"L:13661"
	]
	node [
		id	694019117
		identifier	"L:106039"
	]
	node [
		id	438947739
		identifier	"L:20090"
	]
	node [
		id	438149870
		identifier	"L:14719"
	]
	node [
		id	724503083
		identifier	"L:226861"
	]
	node [
		id	442850174
		identifier	"L:67030"
	]
	node [
		id	438119273
		identifier	"L:13669"
	]
	node [
		id	438149866
		identifier	"L:14715"
	]
	node [
		id	442850175
		identifier	"L:67031"
	]
	node [
		id	438149865
		identifier	"L:14714"
	]
	node [
		id	443748873
		identifier	"L:76589"
	]
	node [
		id	724441430
		identifier	"L:224617"
	]
	node [
		id	438119172
		identifier	"L:13631"
	]
	node [
		id	441988319
		identifier	"L:59287"
	]
	node [
		id	438119178
		identifier	"L:13637"
	]
	node [
		id	694019141
		identifier	"L:106042"
	]
	node [
		id	838957285
		identifier	"L:624582"
	]
	node [
		id	438119177
		identifier	"L:13636"
	]
	node [
		id	438119180
		identifier	"L:13639"
	]
	node [
		id	445655403
		identifier	"L:98558"
	]
	node [
		id	442850086
		identifier	"L:67005"
	]
	node [
		id	724441458
		identifier	"L:224624"
	]
	node [
		id	442850084
		identifier	"L:67003"
	]
	node [
		id	722713584
		identifier	"L:208628"
	]
	node [
		id	-1478154902
		identifier	"L:100048759"
	]
	node [
		id	438119202
		identifier	"L:13640"
	]
	node [
		id	724411881
		identifier	"L:223691"
	]
	node [
		id	438119203
		identifier	"L:13641"
	]
	node [
		id	438119204
		identifier	"L:13642"
	]
	node [
		id	724411886
		identifier	"L:223696"
	]
	node [
		id	438119205
		identifier	"L:13643"
	]
	node [
		id	438119206
		identifier	"L:13644"
	]
	node [
		id	725452428
		identifier	"L:237422"
	]
	node [
		id	438119207
		identifier	"L:13645"
	]
	node [
		id	438119211
		identifier	"L:13649"
	]
	node [
		id	694019172
		identifier	"L:106052"
	]
	node [
		id	694079624
		identifier	"L:108124"
	]
	node [
		id	438119117
		identifier	"L:13618"
	]
	node [
		id	438119116
		identifier	"L:13617"
	]
	node [
		id	438119118
		identifier	"L:13619"
	]
	node [
		id	438119113
		identifier	"L:13614"
	]
	node [
		id	723577517
		identifier	"L:216622"
	]
	node [
		id	438119115
		identifier	"L:13616"
	]
	node [
		id	726230930
		identifier	"L:242851"
	]
	node [
		id	438119109
		identifier	"L:13610"
	]
	node [
		id	694079621
		identifier	"L:108121"
	]
	node [
		id	758517492
		identifier	"L:381101"
	]
	node [
		id	694079623
		identifier	"L:108123"
	]
	node [
		id	842676267
		identifier	"L:665057"
	]
	node [
		id	694764973
		identifier	"L:110175"
	]
	node [
		id	443572850
		identifier	"L:70834"
	]
	node [
		id	439009248
		identifier	"L:22295"
	]
	node [
		id	694079659
		identifier	"L:108138"
	]
	node [
		id	439009247
		identifier	"L:22294"
	]
	node [
		id	438119149
		identifier	"L:13629"
	]
	node [
		id	438119148
		identifier	"L:13628"
	]
	node [
		id	753161065
		identifier	"L:327762"
	]
	node [
		id	438119147
		identifier	"L:13627"
	]
	node [
		id	438149990
		identifier	"L:14755"
	]
	node [
		id	443661320
		identifier	"L:73750"
	]
	node [
		id	438149991
		identifier	"L:14756"
	]
	node [
		id	438149986
		identifier	"L:14751"
	]
	node [
		id	442880873
		identifier	"L:68119"
	]
	node [
		id	444581812
		identifier	"L:83409"
	]
	node [
		id	444581811
		identifier	"L:83408"
	]
	node [
		id	754112330
		identifier	"L:338521"
	]
	node [
		id	723577490
		identifier	"L:216616"
	]
	node [
		id	439009220
		identifier	"L:22288"
	]
	node [
		id	439009216
		identifier	"L:22284"
	]
	node [
		id	439009219
		identifier	"L:22287"
	]
	node [
		id	442880868
		identifier	"L:68114"
	]
	node [
		id	438149898
		identifier	"L:14726"
	]
	node [
		id	723542892
		identifier	"L:215114"
	]
	node [
		id	438149897
		identifier	"L:14725"
	]
	node [
		id	439009215
		identifier	"L:22283"
	]
	node [
		id	438181767
		identifier	"L:15977"
	]
	node [
		id	438181766
		identifier	"L:15976"
	]
	node [
		id	694079689
		identifier	"L:108147"
	]
	node [
		id	438181765
		identifier	"L:15975"
	]
	node [
		id	438149900
		identifier	"L:14728"
	]
	node [
		id	694079685
		identifier	"L:108143"
	]
	node [
		id	438181769
		identifier	"L:15979"
	]
	node [
		id	438181768
		identifier	"L:15978"
	]
	node [
		id	438149895
		identifier	"L:14723"
	]
	node [
		id	442764618
		identifier	"L:64424"
	]
	node [
		id	439009186
		identifier	"L:22275"
	]
	node [
		id	439009184
		identifier	"L:22273"
	]
	node [
		id	441840228
		identifier	"L:54353"
	]
	node [
		id	441840229
		identifier	"L:54354"
	]
	node [
		id	438181791
		identifier	"L:15980"
	]
	node [
		id	441840227
		identifier	"L:54352"
	]
	node [
		id	-1478306740
		identifier	"L:100043459"
	]
	node [
		id	439009189
		identifier	"L:22278"
	]
	node [
		id	438181793
		identifier	"L:15982"
	]
	node [
		id	438119083
		identifier	"L:13605"
	]
	node [
		id	-1338799493
		identifier	"L:100505002"
	]
	node [
		id	723631370
		identifier	"L:218038"
	]
	node [
		id	438119080
		identifier	"L:13602"
	]
	node [
		id	727332181
		identifier	"L:258738"
	]
	node [
		id	439009181
		identifier	"L:22270"
	]
	node [
		id	438119087
		identifier	"L:13609"
	]
	node [
		id	-1338799490
		identifier	"L:100505005"
	]
	node [
		id	438119086
		identifier	"L:13608"
	]
	node [
		id	438181796
		identifier	"L:15985"
	]
	node [
		id	438119085
		identifier	"L:13607"
	]
	node [
		id	439009183
		identifier	"L:22272"
	]
	node [
		id	439009182
		identifier	"L:22271"
	]
	node [
		id	-1338799492
		identifier	"L:100505003"
	]
	node [
		id	694079718
		identifier	"L:108155"
	]
	node [
		id	694079719
		identifier	"L:108156"
	]
	node [
		id	694079716
		identifier	"L:108153"
	]
	node [
		id	438119079
		identifier	"L:13601"
	]
	node [
		id	438149924
		identifier	"L:14731"
	]
	node [
		id	438149926
		identifier	"L:14733"
	]
	node [
		id	438149927
		identifier	"L:14734"
	]
	node [
		id	444581873
		identifier	"L:83428"
	]
	node [
		id	441840196
		identifier	"L:54342"
	]
	node [
		id	441840197
		identifier	"L:54343"
	]
	node [
		id	439009158
		identifier	"L:22268"
	]
	node [
		id	439009159
		identifier	"L:22269"
	]
	node [
		id	443626794
		identifier	"L:72278"
	]
	node [
		id	438150086
		identifier	"L:14788"
	]
	node [
		id	438150085
		identifier	"L:14787"
	]
	node [
		id	694764849
		identifier	"L:110135"
	]
	node [
		id	438150084
		identifier	"L:14786"
	]
	node [
		id	694950441
		identifier	"L:116870"
	]
	node [
		id	438150082
		identifier	"L:14784"
	]
	node [
		id	438150081
		identifier	"L:14783"
	]
	node [
		id	694950442
		identifier	"L:116871"
	]
	node [
		id	439009150
		identifier	"L:22260"
	]
	node [
		id	438181701
		identifier	"L:15953"
	]
	node [
		id	441840318
		identifier	"L:54380"
	]
	node [
		id	442880989
		identifier	"L:68151"
	]
	node [
		id	438181699
		identifier	"L:15951"
	]
	node [
		id	442880991
		identifier	"L:68153"
	]
	node [
		id	438947500
		identifier	"L:20019"
	]
	node [
		id	439009125
		identifier	"L:22256"
	]
	node [
		id	442880963
		identifier	"L:68146"
	]
	node [
		id	442880964
		identifier	"L:68147"
	]
	node [
		id	438947497
		identifier	"L:20016"
	]
	node [
		id	441840294
		identifier	"L:54377"
	]
	node [
		id	438947498
		identifier	"L:20017"
	]
	node [
		id	-1338799486
		identifier	"L:100505009"
	]
	node [
		id	438947499
		identifier	"L:20018"
	]
	node [
		id	438150110
		identifier	"L:14791"
	]
	node [
		id	-1478306685
		identifier	"L:100043472"
	]
	node [
		id	-1478399989
		identifier	"L:100040048"
	]
	node [
		id	439009128
		identifier	"L:22259"
	]
	node [
		id	443626760
		identifier	"L:72265"
	]
	node [
		id	438150116
		identifier	"L:14797"
	]
	node [
		id	438150118
		identifier	"L:14799"
	]
	node [
		id	443626764
		identifier	"L:72269"
	]
	node [
		id	438150112
		identifier	"L:14793"
	]
	node [
		id	438181731
		identifier	"L:15962"
	]
	node [
		id	439009089
		identifier	"L:22241"
	]
	node [
		id	441840260
		identifier	"L:54364"
	]
	node [
		id	438947465
		identifier	"L:20005"
	]
	node [
		id	441840262
		identifier	"L:54366"
	]
	node [
		id	439009096
		identifier	"L:22248"
	]
	node [
		id	694079558
		identifier	"L:108100"
	]
	node [
		id	438150023
		identifier	"L:14767"
	]
	node [
		id	838987881
		identifier	"L:625631"
	]
	node [
		id	438150021
		identifier	"L:14765"
	]
	node [
		id	758548401
		identifier	"L:382253"
	]
	node [
		id	445686243
		identifier	"L:99683"
	]
	node [
		id	694764913
		identifier	"L:110157"
	]
	node [
		id	-1338799401
		identifier	"L:100505031"
	]
	node [
		id	443626854
		identifier	"L:72296"
	]
	node [
		id	-1338799397
		identifier	"L:100505035"
	]
	node [
		id	443714027
		identifier	"L:75007"
	]
	node [
		id	443626851
		identifier	"L:72293"
	]
	node [
		id	443626848
		identifier	"L:72290"
	]
	node [
		id	438181636
		identifier	"L:15930"
	]
	node [
		id	438181637
		identifier	"L:15931"
	]
	node [
		id	439009059
		identifier	"L:22232"
	]
	node [
		id	724472273
		identifier	"L:225745"
	]
	node [
		id	439009057
		identifier	"L:22230"
	]
	node [
		id	443837029
		identifier	"L:79401"
	]
	node [
		id	439009061
		identifier	"L:22234"
	]
	node [
		id	441840352
		identifier	"L:54393"
	]
	node [
		id	438181672
		identifier	"L:15945"
	]
	node [
		id	438150050
		identifier	"L:14773"
	]
	node [
		id	694764882
		identifier	"L:110147"
	]
	node [
		id	442880959
		identifier	"L:68142"
	]
	node [
		id	441840351
		identifier	"L:54392"
	]
	node [
		id	438947530
		identifier	"L:20028"
	]
	node [
		id	441840325
		identifier	"L:54387"
	]
	node [
		id	439009027
		identifier	"L:22221"
	]
	node [
		id	442880930
		identifier	"L:68134"
	]
	node [
		id	441840321
		identifier	"L:54383"
	]
	node [
		id	442880931
		identifier	"L:68135"
	]
	node [
		id	439009030
		identifier	"L:22224"
	]
	node [
		id	441840322
		identifier	"L:54384"
	]
	node [
		id	442880929
		identifier	"L:68133"
	]
	node [
		id	438947522
		identifier	"L:20020"
	]
	node [
		id	439009033
		identifier	"L:22227"
	]
	node [
		id	438947523
		identifier	"L:20021"
	]
	node [
		id	439009032
		identifier	"L:22226"
	]
	node [
		id	439009035
		identifier	"L:22229"
	]
	node [
		id	839879665
		identifier	"L:634428"
	]
	node [
		id	439009034
		identifier	"L:22228"
	]
	node [
		id	438947526
		identifier	"L:20024"
	]
	node [
		id	438947524
		identifier	"L:20022"
	]
	node [
		id	438150078
		identifier	"L:14780"
	]
	node [
		id	443749585
		identifier	"L:76608"
	]
	node [
		id	438058659
		identifier	"L:11540"
	]
	node [
		id	438089506
		identifier	"L:12672"
	]
	node [
		id	445622599
		identifier	"L:97212"
	]
	node [
		id	438089509
		identifier	"L:12675"
	]
	node [
		id	438089511
		identifier	"L:12677"
	]
	node [
		id	438058665
		identifier	"L:11546"
	]
	node [
		id	438058664
		identifier	"L:11545"
	]
	node [
		id	442881084
		identifier	"L:68183"
	]
	node [
		id	442881085
		identifier	"L:68184"
	]
	node [
		id	782590735
		identifier	"L:433368"
	]
	node [
		id	442881025
		identifier	"L:68166"
	]
	node [
		id	754110502
		identifier	"L:338352"
	]
	node [
		id	442881024
		identifier	"L:68165"
	]
	node [
		id	442763843
		identifier	"L:64384"
	]
	node [
		id	442763842
		identifier	"L:64383"
	]
	node [
		id	-1478398013
		identifier	"L:100040260"
	]
	node [
		id	442881028
		identifier	"L:68169"
	]
	node [
		id	754110509
		identifier	"L:338359"
	]
	node [
		id	725269991
		identifier	"L:231070"
	]
	node [
		id	441963366
		identifier	"L:58799"
	]
	node [
		id	443661173
		identifier	"L:73708"
	]
	node [
		id	438089474
		identifier	"L:12661"
	]
	node [
		id	438089475
		identifier	"L:12662"
	]
	node [
		id	758546482
		identifier	"L:382056"
	]
	node [
		id	694951404
		identifier	"L:116972"
	]
	node [
		id	723543139
		identifier	"L:215193"
	]
	node [
		id	758494526
		identifier	"L:380836"
	]
	node [
		id	723543140
		identifier	"L:215194"
	]
	node [
		id	438058633
		identifier	"L:11535"
	]
	node [
		id	438058632
		identifier	"L:11534"
	]
	node [
		id	443749612
		identifier	"L:76614"
	]
	node [
		id	438058635
		identifier	"L:11537"
	]
	node [
		id	438058634
		identifier	"L:11536"
	]
	node [
		id	438058637
		identifier	"L:11539"
	]
	node [
		id	438058636
		identifier	"L:11538"
	]
	node [
		id	725269900
		identifier	"L:231042"
	]
	node [
		id	725269902
		identifier	"L:231044"
	]
	node [
		id	442763817
		identifier	"L:64379"
	]
	node [
		id	754110537
		identifier	"L:338366"
	]
	node [
		id	438089572
		identifier	"L:12696"
	]
	node [
		id	438058725
		identifier	"L:11564"
	]
	node [
		id	694951309
		identifier	"L:116940"
	]
	node [
		id	438089571
		identifier	"L:12695"
	]
	node [
		id	753873941
		identifier	"L:330502"
	]
	node [
		id	758494551
		identifier	"L:380840"
	]
	node [
		id	438058730
		identifier	"L:11569"
	]
	node [
		id	724473389
		identifier	"L:225895"
	]
	node [
		id	724473390
		identifier	"L:225896"
	]
	node [
		id	438058729
		identifier	"L:11568"
	]
	node [
		id	725390147
		identifier	"L:235180"
	]
	node [
		id	438058728
		identifier	"L:11567"
	]
	node [
		id	725269930
		identifier	"L:231051"
	]
	node [
		id	812176172
		identifier	"L:544696"
	]
	node [
		id	724473360
		identifier	"L:225887"
	]
	node [
		id	754110562
		identifier	"L:338370"
	]
	node [
		id	442881089
		identifier	"L:68188"
	]
	node [
		id	-1478398071
		identifier	"L:100040244"
	]
	node [
		id	438058693
		identifier	"L:11553"
	]
	node [
		id	438058695
		identifier	"L:11555"
	]
	node [
		id	438058694
		identifier	"L:11554"
	]
	node [
		id	438089541
		identifier	"L:12686"
	]
	node [
		id	438089538
		identifier	"L:12683"
	]
	node [
		id	438058691
		identifier	"L:11551"
	]
	node [
		id	442881119
		identifier	"L:68197"
	]
	node [
		id	-1478182649
		identifier	"L:100047997"
	]
	node [
		id	442881115
		identifier	"L:68193"
	]
	node [
		id	700312700
		identifier	"L:170833"
	]
	node [
		id	441841099
		identifier	"L:54426"
	]
	node [
		id	443661266
		identifier	"L:73738"
	]
	node [
		id	443661267
		identifier	"L:73739"
	]
	node [
		id	-1478398104
		identifier	"L:100040232"
	]
	node [
		id	441841100
		identifier	"L:54427"
	]
	node [
		id	439007236
		identifier	"L:22068"
	]
	node [
		id	439007235
		identifier	"L:22067"
	]
	node [
		id	441841095
		identifier	"L:54422"
	]
	node [
		id	439007234
		identifier	"L:22066"
	]
	node [
		id	439007233
		identifier	"L:22065"
	]
	node [
		id	441841093
		identifier	"L:54420"
	]
	node [
		id	439007232
		identifier	"L:22064"
	]
	node [
		id	438058537
		identifier	"L:11502"
	]
	node [
		id	439159880
		identifier	"L:27418"
	]
	node [
		id	726229107
		identifier	"L:242687"
	]
	node [
		id	439159876
		identifier	"L:27414"
	]
	node [
		id	700312672
		identifier	"L:170826"
	]
	node [
		id	443661260
		identifier	"L:73732"
	]
	node [
		id	700312675
		identifier	"L:170829"
	]
	node [
		id	439159872
		identifier	"L:27410"
	]
	node [
		id	758546600
		identifier	"L:382090"
	]
	node [
		id	700312668
		identifier	"L:170822"
	]
	node [
		id	700312669
		identifier	"L:170823"
	]
	node [
		id	-1478398137
		identifier	"L:100040220"
	]
	node [
		id	439007293
		identifier	"L:22083"
	]
	node [
		id	439007294
		identifier	"L:22084"
	]
	node [
		id	758546609
		identifier	"L:382099"
	]
	node [
		id	439159911
		identifier	"L:27428"
	]
	node [
		id	443661293
		identifier	"L:73744"
	]
	node [
		id	439159906
		identifier	"L:27423"
	]
	node [
		id	441841036
		identifier	"L:54405"
	]
	node [
		id	441841032
		identifier	"L:54401"
	]
	node [
		id	694951190
		identifier	"L:116905"
	]
	node [
		id	439007298
		identifier	"L:22088"
	]
	node [
		id	725269777
		identifier	"L:231003"
	]
	node [
		id	439007323
		identifier	"L:22092"
	]
	node [
		id	439007326
		identifier	"L:22095"
	]
	node [
		id	726229045
		identifier	"L:242667"
	]
	node [
		id	438058597
		identifier	"L:11520"
	]
	node [
		id	441841040
		identifier	"L:54409"
	]
	node [
		id	443573746
		identifier	"L:70911"
	]
	node [
		id	441841071
		identifier	"L:54419"
	]
	node [
		id	441841070
		identifier	"L:54418"
	]
	node [
		id	443661235
		identifier	"L:73728"
	]
	node [
		id	725331501
		identifier	"L:233276"
	]
	node [
		id	439007330
		identifier	"L:22099"
	]
	node [
		id	753958763
		identifier	"L:333088"
	]
	node [
		id	438058572
		identifier	"L:11516"
	]
	node [
		id	438058573
		identifier	"L:11517"
	]
	node [
		id	438058574
		identifier	"L:11518"
	]
	node [
		id	439159850
		identifier	"L:27409"
	]
	node [
		id	438058575
		identifier	"L:11519"
	]
	node [
		id	753874098
		identifier	"L:330554"
	]
	node [
		id	726168348
		identifier	"L:240518"
	]
	node [
		id	439159843
		identifier	"L:27402"
	]
	node [
		id	439159842
		identifier	"L:27401"
	]
	node [
		id	443661228
		identifier	"L:73721"
	]
	node [
		id	726229010
		identifier	"L:242653"
	]
	node [
		id	438210598
		identifier	"L:16878"
	]
	node [
		id	438210596
		identifier	"L:16876"
	]
	node [
		id	438210594
		identifier	"L:16874"
	]
	node [
		id	-1478182810
		identifier	"L:100047941"
	]
	node [
		id	438210592
		identifier	"L:16872"
	]
	node [
		id	438210593
		identifier	"L:16873"
	]
	node [
		id	438210623
		identifier	"L:16882"
	]
	node [
		id	438210622
		identifier	"L:16881"
	]
	node [
		id	438210621
		identifier	"L:16880"
	]
	node [
		id	441810375
		identifier	"L:53333"
	]
	node [
		id	441810373
		identifier	"L:53331"
	]
	node [
		id	441810372
		identifier	"L:53330"
	]
	node [
		id	441810376
		identifier	"L:53334"
	]
	node [
		id	438210568
		identifier	"L:16869"
	]
	node [
		id	438210565
		identifier	"L:16866"
	]
	node [
		id	438210566
		identifier	"L:16867"
	]
	node [
		id	438210591
		identifier	"L:16871"
	]
	node [
		id	438210590
		identifier	"L:16870"
	]
	node [
		id	-1481820320
		identifier	"L:100009600"
	]
	node [
		id	438089319
		identifier	"L:12611"
	]
	node [
		id	722713641
		identifier	"L:208643"
	]
	node [
		id	438089324
		identifier	"L:12616"
	]
	node [
		id	438089325
		identifier	"L:12617"
	]
	node [
		id	438210660
		identifier	"L:16898"
	]
	node [
		id	694111276
		identifier	"L:109305"
	]
	node [
		id	441810310
		identifier	"L:53310"
	]
	node [
		id	441810319
		identifier	"L:53319"
	]
	node [
		id	441810317
		identifier	"L:53317"
	]
	node [
		id	441810314
		identifier	"L:53314"
	]
	node [
		id	441810313
		identifier	"L:53313"
	]
	node [
		id	441810312
		identifier	"L:53312"
	]
	node [
		id	840029636
		identifier	"L:639541"
	]
	node [
		id	438089293
		identifier	"L:12606"
	]
	node [
		id	438210626
		identifier	"L:16885"
	]
	node [
		id	438089294
		identifier	"L:12607"
	]
	node [
		id	438089295
		identifier	"L:12608"
	]
	node [
		id	438210630
		identifier	"L:16889"
	]
	node [
		id	441810342
		identifier	"L:53321"
	]
	node [
		id	438210652
		identifier	"L:16890"
	]
	node [
		id	441810346
		identifier	"L:53325"
	]
	node [
		id	439130056
		identifier	"L:26406"
	]
	node [
		id	439130057
		identifier	"L:26407"
	]
	node [
		id	439130058
		identifier	"L:26408"
	]
	node [
		id	439130059
		identifier	"L:26409"
	]
	node [
		id	693847091
		identifier	"L:100732"
	]
	node [
		id	442850365
		identifier	"L:67095"
	]
	node [
		id	438089388
		identifier	"L:12638"
	]
	node [
		id	439130050
		identifier	"L:26400"
	]
	node [
		id	439130051
		identifier	"L:26401"
	]
	node [
		id	438089383
		identifier	"L:12633"
	]
	node [
		id	438089382
		identifier	"L:12632"
	]
	node [
		id	439130053
		identifier	"L:26403"
	]
	node [
		id	439130054
		identifier	"L:26404"
	]
	node [
		id	439130055
		identifier	"L:26405"
	]
	node [
		id	842769482
		identifier	"L:668455"
	]
	node [
		id	442850336
		identifier	"L:67087"
	]
	node [
		id	442850338
		identifier	"L:67089"
	]
	node [
		id	439130090
		identifier	"L:26419"
	]
	node [
		id	722713794
		identifier	"L:208691"
	]
	node [
		id	439130088
		identifier	"L:26417"
	]
	node [
		id	722679109
		identifier	"L:207165"
	]
	node [
		id	443749734
		identifier	"L:76652"
	]
	node [
		id	439130082
		identifier	"L:26411"
	]
	node [
		id	443749732
		identifier	"L:76650"
	]
	node [
		id	439130081
		identifier	"L:26410"
	]
	node [
		id	438058758
		identifier	"L:11576"
	]
	node [
		id	439130087
		identifier	"L:26416"
	]
	node [
		id	439130084
		identifier	"L:26413"
	]
	node [
		id	439130085
		identifier	"L:26414"
	]
	node [
		id	438089445
		identifier	"L:12653"
	]
	node [
		id	438089444
		identifier	"L:12652"
	]
	node [
		id	438089443
		identifier	"L:12651"
	]
	node [
		id	700338622
		identifier	"L:171429"
	]
	node [
		id	438089420
		identifier	"L:12649"
	]
	node [
		id	702220443
		identifier	"L:192986"
	]
	node [
		id	-1478155770
		identifier	"L:100048689"
	]
	node [
		id	438089419
		identifier	"L:12648"
	]
	node [
		id	438089418
		identifier	"L:12647"
	]
	node [
		id	438058820
		identifier	"L:11596"
	]
	node [
		id	443749670
		identifier	"L:76630"
	]
	node [
		id	438058819
		identifier	"L:11595"
	]
	node [
		id	694111365
		identifier	"L:109331"
	]
	node [
		id	438089411
		identifier	"L:12640"
	]
	node [
		id	694111367
		identifier	"L:109333"
	]
	node [
		id	439160124
		identifier	"L:27494"
	]
	node [
		id	752945861
		identifier	"L:320080"
	]
	node [
		id	697538421
		identifier	"L:140477"
	]
	node [
		id	442851200
		identifier	"L:67153"
	]
	node [
		id	697538418
		identifier	"L:140474"
	]
	node [
		id	442851202
		identifier	"L:67155"
	]
	node [
		id	724410709
		identifier	"L:223527"
	]
	node [
		id	438211339
		identifier	"L:16905"
	]
	node [
		id	438120327
		identifier	"L:13799"
	]
	node [
		id	438211343
		identifier	"L:16909"
	]
	node [
		id	438120326
		identifier	"L:13798"
	]
	node [
		id	438120325
		identifier	"L:13797"
	]
	node [
		id	438211340
		identifier	"L:16906"
	]
	node [
		id	438120324
		identifier	"L:13796"
	]
	node [
		id	438211341
		identifier	"L:16907"
	]
	node [
		id	443625706
		identifier	"L:72135"
	]
	node [
		id	442851228
		identifier	"L:67160"
	]
	node [
		id	727154395
		identifier	"L:252837"
	]
	node [
		id	442851237
		identifier	"L:67169"
	]
	node [
		id	728935034
		identifier	"L:270106"
	]
	node [
		id	441987171
		identifier	"L:59126"
	]
	node [
		id	438211368
		identifier	"L:16913"
	]
	node [
		id	443625679
		identifier	"L:72129"
	]
	node [
		id	758516631
		identifier	"L:381038"
	]
	node [
		id	438211372
		identifier	"L:16917"
	]
	node [
		id	438211373
		identifier	"L:16918"
	]
	node [
		id	438211366
		identifier	"L:16911"
	]
	node [
		id	694049897
		identifier	"L:107146"
	]
	node [
		id	438211367
		identifier	"L:16912"
	]
	node [
		id	442851266
		identifier	"L:67177"
	]
	node [
		id	443625648
		identifier	"L:72119"
	]
	node [
		id	-1338798313
		identifier	"L:100505174"
	]
	node [
		id	438211400
		identifier	"L:16924"
	]
	node [
		id	438211398
		identifier	"L:16922"
	]
	node [
		id	694887024
		identifier	"L:114479"
	]
	node [
		id	442851292
		identifier	"L:67182"
	]
	node [
		id	442851294
		identifier	"L:67184"
	]
	node [
		id	442851296
		identifier	"L:67186"
	]
	node [
		id	442851297
		identifier	"L:67187"
	]
	node [
		id	700338740
		identifier	"L:171463"
	]
	node [
		id	438211436
		identifier	"L:16939"
	]
	node [
		id	443625611
		identifier	"L:72103"
	]
	node [
		id	-1338798281
		identifier	"L:100505185"
	]
	node [
		id	443625615
		identifier	"L:72107"
	]
	node [
		id	-1338798285
		identifier	"L:100505181"
	]
	node [
		id	442851327
		identifier	"L:67196"
	]
	node [
		id	439129340
		identifier	"L:26383"
	]
	node [
		id	728284681
		identifier	"L:269682"
	]
	node [
		id	439129337
		identifier	"L:26380"
	]
	node [
		id	442851080
		identifier	"L:67117"
	]
	node [
		id	439129338
		identifier	"L:26381"
	]
	node [
		id	438150800
		identifier	"L:14809"
	]
	node [
		id	441810529
		identifier	"L:53382"
	]
	node [
		id	438150793
		identifier	"L:14802"
	]
	node [
		id	438150795
		identifier	"L:14804"
	]
	node [
		id	438150794
		identifier	"L:14803"
	]
	node [
		id	438150797
		identifier	"L:14806"
	]
	node [
		id	438150798
		identifier	"L:14807"
	]
	node [
		id	438211467
		identifier	"L:16949"
	]
	node [
		id	438211466
		identifier	"L:16948"
	]
	node [
		id	727304374
		identifier	"L:257958"
	]
	node [
		id	725451434
		identifier	"L:237310"
	]
	node [
		id	438150791
		identifier	"L:14800"
	]
	node [
		id	439129315
		identifier	"L:26379"
	]
	node [
		id	842708044
		identifier	"L:666279"
	]
	node [
		id	439129310
		identifier	"L:26374"
	]
	node [
		id	439129309
		identifier	"L:26373"
	]
	node [
		id	439129307
		identifier	"L:26371"
	]
	node [
		id	441810504
		identifier	"L:53378"
	]
	node [
		id	441810505
		identifier	"L:53379"
	]
	node [
		id	442851112
		identifier	"L:67128"
	]
	node [
		id	441810501
		identifier	"L:53375"
	]
	node [
		id	441810502
		identifier	"L:53376"
	]
	node [
		id	442851106
		identifier	"L:67122"
	]
	node [
		id	753161906
		identifier	"L:327826"
	]
	node [
		id	438150827
		identifier	"L:14815"
	]
	node [
		id	438211489
		identifier	"L:16950"
	]
	node [
		id	438150826
		identifier	"L:14814"
	]
	node [
		id	441810527
		identifier	"L:53380"
	]
	node [
		id	438150825
		identifier	"L:14813"
	]
	node [
		id	438211491
		identifier	"L:16952"
	]
	node [
		id	723578702
		identifier	"L:216799"
	]
	node [
		id	438150824
		identifier	"L:14812"
	]
	node [
		id	723578698
		identifier	"L:216795"
	]
	node [
		id	438211495
		identifier	"L:16956"
	]
	node [
		id	438150828
		identifier	"L:14816"
	]
	node [
		id	438150823
		identifier	"L:14811"
	]
	node [
		id	438150822
		identifier	"L:14810"
	]
	node [
		id	445656387
		identifier	"L:98660"
	]
	node [
		id	439129280
		identifier	"L:26365"
	]
	node [
		id	694050017
		identifier	"L:107182"
	]
	node [
		id	442851144
		identifier	"L:67139"
	]
	node [
		id	439129277
		identifier	"L:26362"
	]
	node [
		id	438211551
		identifier	"L:16970"
	]
	node [
		id	442851139
		identifier	"L:67134"
	]
	node [
		id	-1478368125
		identifier	"L:100041294"
	]
	node [
		id	697538484
		identifier	"L:140498"
	]
	node [
		id	725514931
		identifier	"L:239739"
	]
	node [
		id	723401840
		identifier	"L:210982"
	]
	node [
		id	438150861
		identifier	"L:14828"
	]
	node [
		id	438150860
		identifier	"L:14827"
	]
	node [
		id	438150862
		identifier	"L:14829"
	]
	node [
		id	438150857
		identifier	"L:14824"
	]
	node [
		id	697538477
		identifier	"L:140491"
	]
	node [
		id	442851167
		identifier	"L:67141"
	]
	node [
		id	758516594
		identifier	"L:381022"
	]
	node [
		id	439129250
		identifier	"L:26356"
	]
	node [
		id	725451502
		identifier	"L:237336"
	]
	node [
		id	439129251
		identifier	"L:26357"
	]
	node [
		id	441810440
		identifier	"L:53356"
	]
	node [
		id	697538451
		identifier	"L:140486"
	]
	node [
		id	724442422
		identifier	"L:224727"
	]
	node [
		id	752945645
		identifier	"L:320011"
	]
	node [
		id	438211583
		identifier	"L:16981"
	]
	node [
		id	697538448
		identifier	"L:140483"
	]
	node [
		id	442851175
		identifier	"L:67149"
	]
	node [
		id	840029793
		identifier	"L:639593"
	]
	node [
		id	438211557
		identifier	"L:16976"
	]
	node [
		id	438211556
		identifier	"L:16975"
	]
	node [
		id	438211559
		identifier	"L:16978"
	]
	node [
		id	724504107
		identifier	"L:226982"
	]
	node [
		id	442851198
		identifier	"L:67151"
	]
	node [
		id	438150890
		identifier	"L:14836"
	]
	node [
		id	438211555
		identifier	"L:16974"
	]
	node [
		id	438211554
		identifier	"L:16973"
	]
	node [
		id	438150915
		identifier	"L:14840"
	]
	node [
		id	438150918
		identifier	"L:14843"
	]
	node [
		id	438120071
		identifier	"L:13711"
	]
	node [
		id	725515108
		identifier	"L:239790"
	]
	node [
		id	438150917
		identifier	"L:14842"
	]
	node [
		id	443573807
		identifier	"L:70930"
	]
	node [
		id	438241413
		identifier	"L:17999"
	]
	node [
		id	438120072
		identifier	"L:13712"
	]
	node [
		id	723578607
		identifier	"L:216767"
	]
	node [
		id	443660390
		identifier	"L:73660"
	]
	node [
		id	438120074
		identifier	"L:13714"
	]
	node [
		id	723578606
		identifier	"L:216766"
	]
	node [
		id	-1338879970
		identifier	"L:100502981"
	]
	node [
		id	438241409
		identifier	"L:17995"
	]
	node [
		id	438120077
		identifier	"L:13717"
	]
	node [
		id	438120076
		identifier	"L:13716"
	]
	node [
		id	439008189
		identifier	"L:22160"
	]
	node [
		id	438241410
		identifier	"L:17996"
	]
	node [
		id	843483626
		identifier	"L:671392"
	]
	node [
		id	439008160
		identifier	"L:22152"
	]
	node [
		id	442881799
		identifier	"L:68205"
	]
	node [
		id	441841251
		identifier	"L:54473"
	]
	node [
		id	724473172
		identifier	"L:225825"
	]
	node [
		id	439008164
		identifier	"L:22156"
	]
	node [
		id	694764012
		identifier	"L:110075"
	]
	node [
		id	441722921
		identifier	"L:50530"
	]
	node [
		id	842739566
		identifier	"L:667414"
	]
	node [
		id	441722899
		identifier	"L:50529"
	]
	node [
		id	438120103
		identifier	"L:13722"
	]
	node [
		id	438150948
		identifier	"L:14852"
	]
	node [
		id	438150949
		identifier	"L:14853"
	]
	node [
		id	438120107
		identifier	"L:13726"
	]
	node [
		id	-1338798472
		identifier	"L:100505120"
	]
	node [
		id	438120104
		identifier	"L:13723"
	]
	node [
		id	438120109
		identifier	"L:13728"
	]
	node [
		id	439008128
		identifier	"L:22141"
	]
	node [
		id	439008129
		identifier	"L:22142"
	]
	node [
		id	439008131
		identifier	"L:22144"
	]
	node [
		id	728969726
		identifier	"L:271639"
	]
	node [
		id	439008134
		identifier	"L:22147"
	]
	node [
		id	842677315
		identifier	"L:665181"
	]
	node [
		id	724442358
		identifier	"L:224705"
	]
	node [
		id	442881834
		identifier	"L:68219"
	]
	node [
		id	441722893
		identifier	"L:50523"
	]
	node [
		id	441722894
		identifier	"L:50524"
	]
	node [
		id	441722895
		identifier	"L:50525"
	]
	node [
		id	438120133
		identifier	"L:13731"
	]
	node [
		id	439129377
		identifier	"L:26399"
	]
	node [
		id	438120135
		identifier	"L:13733"
	]
	node [
		id	439129376
		identifier	"L:26398"
	]
	node [
		id	443625896
		identifier	"L:72199"
	]
	node [
		id	438150977
		identifier	"L:14860"
	]
	node [
		id	443625891
		identifier	"L:72194"
	]
	node [
		id	438180803
		identifier	"L:15874"
	]
	node [
		id	443625895
		identifier	"L:72198"
	]
	node [
		id	723578540
		identifier	"L:216742"
	]
	node [
		id	438150984
		identifier	"L:14867"
	]
	node [
		id	443625892
		identifier	"L:72195"
	]
	node [
		id	441841187
		identifier	"L:54451"
	]
	node [
		id	723578547
		identifier	"L:216749"
	]
	node [
		id	-1478307830
		identifier	"L:100043314"
	]
	node [
		id	439008227
		identifier	"L:22177"
	]
	node [
		id	439008224
		identifier	"L:22174"
	]
	node [
		id	694763947
		identifier	"L:110052"
	]
	node [
		id	728935184
		identifier	"L:270151"
	]
	node [
		id	728935185
		identifier	"L:270152"
	]
	node [
		id	438151012
		identifier	"L:14874"
	]
	node [
		id	439129345
		identifier	"L:26388"
	]
	node [
		id	445687046
		identifier	"L:99730"
	]
	node [
		id	443625857
		identifier	"L:72181"
	]
	node [
		id	725515021
		identifier	"L:239766"
	]
	node [
		id	443625856
		identifier	"L:72180"
	]
	node [
		id	443625859
		identifier	"L:72183"
	]
	node [
		id	442881918
		identifier	"L:68240"
	]
	node [
		id	438180862
		identifier	"L:15891"
	]
	node [
		id	439008192
		identifier	"L:22163"
	]
	node [
		id	439008193
		identifier	"L:22164"
	]
	node [
		id	439008194
		identifier	"L:22165"
	]
	node [
		id	439008195
		identifier	"L:22166"
	]
	node [
		id	441841160
		identifier	"L:54445"
	]
	node [
		id	441841161
		identifier	"L:54446"
	]
	node [
		id	443573843
		identifier	"L:70945"
	]
	node [
		id	439129373
		identifier	"L:26395"
	]
	node [
		id	439129374
		identifier	"L:26396"
	]
	node [
		id	728935220
		identifier	"L:270166"
	]
	node [
		id	442881949
		identifier	"L:68250"
	]
	node [
		id	438241287
		identifier	"L:17957"
	]
	node [
		id	442881950
		identifier	"L:68251"
	]
	node [
		id	443625826
		identifier	"L:72171"
	]
	node [
		id	443625825
		identifier	"L:72170"
	]
	node [
		id	438151043
		identifier	"L:14884"
	]
	node [
		id	727154512
		identifier	"L:252870"
	]
	node [
		id	438151045
		identifier	"L:14886"
	]
	node [
		id	438151044
		identifier	"L:14885"
	]
	node [
		id	727154517
		identifier	"L:252875"
	]
	node [
		id	724473296
		identifier	"L:225865"
	]
	node [
		id	723578480
		identifier	"L:216724"
	]
	node [
		id	438241318
		identifier	"L:17967"
	]
	node [
		id	442881983
		identifier	"L:68263"
	]
	node [
		id	443625796
		identifier	"L:72162"
	]
	node [
		id	724473322
		identifier	"L:225870"
	]
	node [
		id	438241316
		identifier	"L:17965"
	]
	node [
		id	438241317
		identifier	"L:17966"
	]
	node [
		id	726229881
		identifier	"L:242726"
	]
	node [
		id	438151074
		identifier	"L:14894"
	]
	node [
		id	443660492
		identifier	"L:73699"
	]
	node [
		id	438151077
		identifier	"L:14897"
	]
	node [
		id	438241320
		identifier	"L:17969"
	]
	node [
		id	-1338798348
		identifier	"L:100505160"
	]
	node [
		id	443625803
		identifier	"L:72169"
	]
	node [
		id	443573907
		identifier	"L:70967"
	]
	node [
		id	438241342
		identifier	"L:17970"
	]
	node [
		id	438241344
		identifier	"L:17972"
	]
	node [
		id	438241345
		identifier	"L:17973"
	]
	node [
		id	438241346
		identifier	"L:17974"
	]
	node [
		id	438241347
		identifier	"L:17975"
	]
	node [
		id	443660453
		identifier	"L:73681"
	]
	node [
		id	438241349
		identifier	"L:17977"
	]
	node [
		id	438241350
		identifier	"L:17978"
	]
	node [
		id	443625764
		identifier	"L:72151"
	]
	node [
		id	442882014
		identifier	"L:68273"
	]
	node [
		id	438241351
		identifier	"L:17979"
	]
	node [
		id	728935307
		identifier	"L:270190"
	]
	node [
		id	443660461
		identifier	"L:73689"
	]
	node [
		id	728935309
		identifier	"L:270192"
	]
	node [
		id	694763823
		identifier	"L:110012"
	]
	node [
		id	439008105
		identifier	"L:22139"
	]
	node [
		id	439008104
		identifier	"L:22138"
	]
	node [
		id	439008103
		identifier	"L:22137"
	]
	node [
		id	723578419
		identifier	"L:216705"
	]
	node [
		id	439008101
		identifier	"L:22135"
	]
	node [
		id	439008100
		identifier	"L:22134"
	]
	node [
		id	724473234
		identifier	"L:225845"
	]
	node [
		id	439008096
		identifier	"L:22130"
	]
	node [
		id	438241379
		identifier	"L:17986"
	]
	node [
		id	438241377
		identifier	"L:17984"
	]
	node [
		id	-1338798403
		identifier	"L:100505147"
	]
	node [
		id	726229818
		identifier	"L:242705"
	]
	node [
		id	438241381
		identifier	"L:17988"
	]
	node [
		id	694763796
		identifier	"L:110006"
	]
	node [
		id	443660428
		identifier	"L:73677"
	]
	node [
		id	442763691
		identifier	"L:64337"
	]
	node [
		id	439008068
		identifier	"L:22123"
	]
	node [
		id	442882016
		identifier	"L:68275"
	]
	node [
		id	442882017
		identifier	"L:68276"
	]
	node [
		id	441841284
		identifier	"L:54485"
	]
	node [
		id	439008067
		identifier	"L:22122"
	]
	node [
		id	439008066
		identifier	"L:22121"
	]
	edge [
		source	438240359
		target	438145123
		id	793190469
		identifier	793190469
		Directed	"true"
	]
	edge [
		source	438084674
		target	441875910
		id	1542161543
		identifier	1542161543
		Source	"kegg_pathways"
		Interaction	"ptmod"
		Directed	"true"
		stitch_string_score	"800.0"
	]
	edge [
		source	758519639
		target	442852043
		id	-856194800
		identifier	-856194800
		Source	"grid"
		Interaction	"binding"
		Directed	"false"
		stitch_string_score	"445.0"
	]
	edge [
		source	724593236
		target	442824196
		id	827096974
		identifier	827096974
		Source	"pdb reactome kegg_pathways"
		Interaction	"binding"
		Directed	"false"
		stitch_string_score	"848.0"
	]
	edge [
		source	441783656
		target	442829163
		id	689650406
		identifier	689650406
		Source	"reactome intact"
		Interaction	"binding"
		Directed	"false"
		stitch_string_score	"616.0"
	]
	edge [
		source	694889902
		target	438114401
		id	1368486461
		identifier	1368486461
		Source	"grid kegg_pathways"
		Interaction	"binding"
		Directed	"false"
		stitch_string_score	"815.0"
	]
	edge [
		source	723605416
		target	728282726
		id	-1765335470
		identifier	-1765335470
		Source	"grid"
		Interaction	"binding"
		Directed	"false"
		stitch_string_score	"709.0"
	]
	edge [
		source	438176745
		target	445508371
		id	-188939258
		identifier	-188939258
		Source	"grid"
		Interaction	"binding"
		Directed	"false"
		stitch_string_score	"447.0"
	]
	edge [
		source	438298819
		target	723394034
		id	879856969
		identifier	879856969
		Source	"kegg_pathways"
		Interaction	"binding"
		Directed	"false"
		stitch_string_score	"800.0"
	]
	edge [
		source	438206686
		target	441902571
		id	360384328
		identifier	360384328
		Directed	"true"
	]
	edge [
		source	439164872
		target	438119327
		id	-17522157
		identifier	-17522157
		Source	"grid"
		Interaction	"binding"
		Directed	"false"
		stitch_string_score	"492.0"
	]
	edge [
		source	443567240
		target	442911685
		id	-1220932231
		identifier	-1220932231
		Source	"grid"
		Interaction	"binding"
		Directed	"false"
		stitch_string_score	"534.0"
	]
	edge [
		source	725273775
		target	723601510
		id	1430640792
		identifier	1430640792
		Source	"grid mint intact"
		Interaction	"binding"
		Directed	"false"
		stitch_string_score	"512.0"
	]
	edge [
		source	438085634
		target	438205756
		id	520521955
		identifier	520521955
		Source	"kegg_pathways"
		Interaction	"expression"
		Directed	"false"
		stitch_string_score	"401.0"
	]
	edge [
		source	438175994
		target	438113538
		id	-2079587134
		identifier	-2079587134
		Source	"kegg_pathways"
		Interaction	"binding"
		Directed	"false"
		stitch_string_score	"800.0"
	]
	edge [
		source	441777765
		target	694079623
		id	-1795108114
		identifier	-1795108114
		Source	"hprd kegg_pathways"
		Interaction	"binding"
		Directed	"false"
		stitch_string_score	"519.0"
	]
	edge [
		source	438984942
		target	438057823
		id	507475556
		identifier	507475556
		Source	"bind"
		Interaction	"binding"
		Directed	"false"
		stitch_string_score	"694.0"
	]
	edge [
		source	438234682
		target	438206752
		id	-111040992
		identifier	-111040992
		Source	"kegg_pathways"
		Interaction	"binding"
		Directed	"false"
		stitch_string_score	"800.0"
	]
	edge [
		source	438181768
		target	438985968
		id	510525118
		identifier	510525118
		Source	"kegg_pathways"
		Interaction	"binding"
		Directed	"false"
		stitch_string_score	"800.0"
	]
	edge [
		source	438949391
		target	438949390
		id	1984501915
		identifier	1984501915
		Source	"grid"
		Interaction	"binding"
		Directed	"false"
		stitch_string_score	"694.0"
	]
	edge [
		source	442824196
		target	438947524
		id	-1759342031
		identifier	-1759342031
		Source	"grid bind pdb reactome kegg_pathways mint"
		Interaction	"binding"
		Directed	"false"
		stitch_string_score	"902.0"
	]
	edge [
		source	438202686
		target	438150081
		id	-1931903593
		identifier	-1931903593
		Source	"PID grid hprd reactome kegg_pathways dip mint"
		Interaction	"binding"
		Directed	"false"
		stitch_string_score	"730.0"
	]
	edge [
		source	442853994
		target	695006118
		id	1300473270
		identifier	1300473270
		Source	"pdb"
		Interaction	"binding"
		Directed	"false"
		stitch_string_score	"692.0"
	]
	edge [
		source	438206746
		target	438241188
		id	-838385374
		identifier	-838385374
		Source	"mint"
		Interaction	"binding"
		Directed	"false"
		stitch_string_score	"687.0"
	]
	edge [
		source	442858795
		target	442856067
		id	1009664551
		identifier	1009664551
		Source	"PID grid bind pdb reactome mint intact"
		Interaction	"binding"
		Directed	"false"
		stitch_string_score	"900.0"
	]
	edge [
		source	438952270
		target	438177739
		id	-995602835
		identifier	-995602835
		Source	"hprd"
		Interaction	"binding"
		Directed	"false"
		stitch_string_score	"606.0"
	]
	edge [
		source	438143296
		target	438143290
		id	1488440900
		identifier	1488440900
		Source	"grid kegg_pathways"
		Interaction	"binding"
		Directed	"false"
		stitch_string_score	"445.0"
	]
	edge [
		source	438145275
		target	438293271
		id	-1946658769
		identifier	-1946658769
		Source	"bind"
		Interaction	"binding"
		Directed	"false"
		stitch_string_score	"692.0"
	]
	edge [
		source	443745924
		target	445659337
		id	1008899585
		identifier	1008899585
		Source	"grid"
		Interaction	"binding"
		Directed	"false"
		stitch_string_score	"406.0"
	]
	edge [
		source	439130179
		target	442825195
		id	1759350023
		identifier	1759350023
		Source	"mint intact"
		Interaction	"binding"
		Directed	"false"
		stitch_string_score	"715.0"
	]
	edge [
		source	438269002
		target	439010982
		id	550270390
		identifier	550270390
		Source	"kegg_pathways"
		Interaction	"binding"
		Directed	"false"
		stitch_string_score	"800.0"
	]
	edge [
		source	439013088
		target	443626851
		id	-695739457
		identifier	-695739457
		Source	"grid"
		Interaction	"binding"
		Directed	"false"
		stitch_string_score	"539.0"
	]
	edge [
		source	438203868
		target	700309942
		id	-1481039287
		identifier	-1481039287
		Source	"kegg_pathways"
		Interaction	"expression"
		Directed	"false"
		stitch_string_score	"800.0"
	]
	edge [
		source	438952270
		target	438177736
		id	-995602838
		identifier	-995602838
		Source	"hprd"
		Interaction	"binding"
		Directed	"false"
		stitch_string_score	"606.0"
	]
	edge [
		source	438984107
		target	443835296
		id	-1105781679
		identifier	-1105781679
		Source	"kegg_pathways"
		Interaction	"binding"
		Directed	"false"
		stitch_string_score	"576.0"
	]
	edge [
		source	723606508
		target	438146208
		id	-2113821742
		identifier	-2113821742
		Source	"kegg_pathways"
		Interaction	"binding"
		Directed	"false"
		stitch_string_score	"579.0"
	]
	edge [
		source	839879665
		target	438233718
		id	-25536415
		identifier	-25536415
		Source	"grid"
		Interaction	"binding"
		Directed	"false"
		stitch_string_score	"650.0"
	]
	edge [
		source	724409967
		target	724468432
		id	34525763
		identifier	34525763
		Source	"grid"
		Interaction	"binding"
		Directed	"false"
		stitch_string_score	"643.0"
	]
	edge [
		source	438240359
		target	438981166
		id	-563757554
		identifier	-563757554
		Directed	"true"
	]
	edge [
		source	439066880
		target	438985226
		id	-212277135
		identifier	-212277135
		Source	"kegg_pathways"
		Interaction	"activation"
		Directed	"true"
		stitch_string_score	"800.0"
	]
	edge [
		source	728939902
		target	725451502
		id	-1424380880
		identifier	-1424380880
		Source	"grid"
		Interaction	"binding"
		Directed	"false"
		stitch_string_score	"433.0"
	]
	edge [
		source	-1478153976
		target	438084549
		id	-1981758684
		identifier	-1981758684
		Directed	"true"
	]
	edge [
		source	438292093
		target	438947522
		id	-877377119
		identifier	-877377119
		Source	"grid"
		Interaction	"binding"
		Directed	"false"
		stitch_string_score	"419.0"
	]
	edge [
		source	438240353
		target	438088330
		id	-1064851022
		identifier	-1064851022
		Directed	"true"
	]
	edge [
		source	-1338853094
		target	442858049
		id	-1048316489
		identifier	-1048316489
		Source	"pdb reactome"
		Interaction	"binding"
		Directed	"false"
		stitch_string_score	"942.0"
	]
	edge [
		source	438294050
		target	439134980
		id	772859884
		identifier	772859884
		Source	"grid kegg_pathways"
		Interaction	"binding"
		Directed	"false"
		stitch_string_score	"817.0"
	]
	edge [
		source	438086474
		target	726193393
		id	-697518659
		identifier	-697518659
		Source	"hprd kegg_pathways"
		Interaction	"binding"
		Directed	"false"
		stitch_string_score	"745.0"
	]
	edge [
		source	438210412
		target	438088330
		id	1771160778
		identifier	1771160778
		Source	"PID grid reactome kegg_pathways mint intact"
		Interaction	"binding"
		Directed	"false"
		stitch_string_score	"800.0"
	]
	edge [
		source	438174105
		target	438953481
		id	-1320913076
		identifier	-1320913076
		Source	"grid"
		Interaction	"binding"
		Directed	"false"
		stitch_string_score	"689.0"
	]
	edge [
		source	438948491
		target	438264221
		id	-2011525842
		identifier	-2011525842
		Source	"grid"
		Interaction	"binding"
		Directed	"false"
		stitch_string_score	"680.0"
	]
	edge [
		source	694950325
		target	441901582
		id	520275125
		identifier	520275125
		Source	"grid"
		Interaction	"binding"
		Directed	"false"
		stitch_string_score	"893.0"
	]
	edge [
		source	442824174
		target	439185881
		id	354082637
		identifier	354082637
		Source	"pdb"
		Interaction	"binding"
		Directed	"false"
		stitch_string_score	"492.0"
	]
	edge [
		source	442858049
		target	839049548
		id	2083461407
		identifier	2083461407
		Source	"grid pdb reactome"
		Interaction	"binding"
		Directed	"false"
		stitch_string_score	"540.0"
	]
	edge [
		source	-1478219388
		target	-1478215539
		id	-1101314591
		identifier	-1101314591
		Source	"mint"
		Interaction	"binding"
		Directed	"false"
		stitch_string_score	"687.0"
	]
	edge [
		source	438294234
		target	441898911
		id	9571647
		identifier	9571647
		Source	"kegg_pathways"
		Interaction	"binding"
		Directed	"false"
		stitch_string_score	"582.0"
	]
	edge [
		source	438207711
		target	438207709
		id	-397837670
		identifier	-397837670
		Source	"grid"
		Interaction	"binding"
		Directed	"false"
		stitch_string_score	"694.0"
	]
	edge [
		source	438271049
		target	443722830
		id	-1559473951
		identifier	-1559473951
		Source	"grid"
		Interaction	"binding"
		Directed	"false"
		stitch_string_score	"585.0"
	]
	edge [
		source	693962599
		target	840685906
		id	1794594181
		identifier	1794594181
		Source	"kegg_pathways"
		Interaction	"binding"
		Directed	"false"
		stitch_string_score	"800.0"
	]
	edge [
		source	438266145
		target	438203930
		id	1050615039
		identifier	1050615039
		Source	"mint intact dip"
		Interaction	"binding"
		Directed	"false"
		stitch_string_score	"404.0"
	]
	edge [
		source	438087616
		target	438294170
		id	-1571461852
		identifier	-1571461852
		Source	"grid kegg_pathways"
		Interaction	"binding"
		Directed	"false"
		stitch_string_score	"865.0"
	]
	edge [
		source	693846286
		target	442760863
		id	-922518247
		identifier	-922518247
		Source	"grid mint intact dip"
		Interaction	"binding"
		Directed	"false"
		stitch_string_score	"409.0"
	]
	edge [
		source	438267173
		target	728283720
		id	1594838001
		identifier	1594838001
		Source	"grid"
		Interaction	"binding"
		Directed	"false"
		stitch_string_score	"443.0"
	]
	edge [
		source	695006118
		target	-1478308601
		id	1401730611
		identifier	1401730611
		Source	"pdb"
		Interaction	"binding"
		Directed	"false"
		stitch_string_score	"692.0"
	]
	edge [
		source	724504107
		target	438119269
		id	-1580556458
		identifier	-1580556458
		Source	"grid"
		Interaction	"binding"
		Directed	"false"
		stitch_string_score	"613.0"
	]
	edge [
		source	442822306
		target	438956205
		id	1094141063
		identifier	1094141063
		Source	"grid"
		Interaction	"binding"
		Directed	"false"
		stitch_string_score	"445.0"
	]
	edge [
		source	442852105
		target	442879996
		id	1664018654
		identifier	1664018654
		Source	"mint intact"
		Interaction	"binding"
		Directed	"false"
		stitch_string_score	"433.0"
	]
	edge [
		source	724473296
		target	723458506
		id	-1141277359
		identifier	-1141277359
		Source	"kegg_pathways"
		Interaction	"expression"
		Directed	"false"
		stitch_string_score	"800.0"
	]
	edge [
		source	438294047
		target	438985226
		id	222705460
		identifier	222705460
		Source	"kegg_pathways"
		Interaction	"expression"
		Directed	"false"
		stitch_string_score	"800.0"
	]
	edge [
		source	439010950
		target	438267356
		id	370555775
		identifier	370555775
		Source	"kegg_pathways"
		Interaction	"expression"
		Directed	"true"
		stitch_string_score	"800.0"
	]
	edge [
		source	-1479050651
		target	441784337
		id	56748040
		identifier	56748040
		Source	"grid"
		Interaction	"binding"
		Directed	"false"
		stitch_string_score	"531.0"
	]
	edge [
		source	438262333
		target	441816174
		id	-735354566
		identifier	-735354566
		Source	"kegg_pathways"
		Interaction	"expression"
		Directed	"true"
		stitch_string_score	"800.0"
	]
	edge [
		source	441901699
		target	438149152
		id	1292086535
		identifier	1292086535
		Source	"grid kegg_pathways"
		Interaction	"binding"
		Directed	"false"
		stitch_string_score	"432.0"
	]
	edge [
		source	438233656
		target	438061582
		id	1805094461
		identifier	1805094461
		Source	"kegg_pathways"
		Interaction	"activation"
		Directed	"true"
		stitch_string_score	"800.0"
	]
	edge [
		source	439008282
		target	438174918
		id	292298210
		identifier	292298210
		Source	"grid reactome mint"
		Interaction	"binding"
		Directed	"false"
		stitch_string_score	"461.0"
	]
	edge [
		source	438202687
		target	438119211
		id	-1103179415
		identifier	-1103179415
		Source	"kegg_pathways"
		Interaction	"ptmod"
		Directed	"true"
		stitch_string_score	"800.0"
	]
	edge [
		source	438955280
		target	438088395
		id	-1421693150
		identifier	-1421693150
		Source	"kegg_pathways"
		Interaction	"activation"
		Directed	"true"
		stitch_string_score	"800.0"
	]
	edge [
		source	443570003
		target	439010018
		id	393737179
		identifier	393737179
		Source	"PID reactome kegg_pathways dip"
		Interaction	"binding"
		Directed	"false"
		stitch_string_score	"453.0"
	]
	edge [
		source	438061516
		target	438240232
		id	1063398147
		identifier	1063398147
		Directed	"true"
	]
	edge [
		source	438207710
		target	438207772
		id	1337127808
		identifier	1337127808
		Source	"grid kegg_pathways mint"
		Interaction	"binding"
		Directed	"false"
		stitch_string_score	"680.0"
	]
	edge [
		source	438086659
		target	438087492
		id	-1975068920
		identifier	-1975068920
		Directed	"true"
	]
	edge [
		source	726261531
		target	438145219
		id	1924492401
		identifier	1924492401
		Source	"kegg_pathways"
		Interaction	"expression"
		Directed	"true"
		stitch_string_score	"800.0"
	]
	edge [
		source	439010950
		target	438267357
		id	370555776
		identifier	370555776
		Directed	"true"
	]
	edge [
		source	438122211
		target	439133092
		id	-1360247923
		identifier	-1360247923
		Source	"kegg_pathways"
		Interaction	"binding"
		Directed	"false"
		stitch_string_score	"800.0"
	]
	edge [
		source	438057858
		target	729863548
		id	1171085876
		identifier	1171085876
		Source	"kegg_pathways"
		Interaction	"binding"
		Directed	"false"
		stitch_string_score	"800.0"
	]
	edge [
		source	438295067
		target	438269158
		id	-198925090
		identifier	-198925090
		Source	"bind"
		Interaction	"binding"
		Directed	"false"
		stitch_string_score	"694.0"
	]
	edge [
		source	442855918
		target	441783656
		id	1335364457
		identifier	1335364457
		Source	"reactome intact"
		Interaction	"binding"
		Directed	"false"
		stitch_string_score	"616.0"
	]
	edge [
		source	438985004
		target	438088520
		id	1695831027
		identifier	1695831027
		Source	"kegg_pathways"
		Interaction	"ptmod"
		Directed	"false"
		stitch_string_score	"800.0"
	]
	edge [
		source	444583727
		target	439129250
		id	1347605007
		identifier	1347605007
		Source	"grid"
		Interaction	"binding"
		Directed	"false"
		stitch_string_score	"483.0"
	]
	edge [
		source	694079685
		target	442824324
		id	-350082021
		identifier	-350082021
		Source	"grid"
		Interaction	"binding"
		Directed	"false"
		stitch_string_score	"603.0"
	]
	edge [
		source	438206752
		target	438174942
		id	1842354926
		identifier	1842354926
		Source	"hprd"
		Interaction	"binding"
		Directed	"false"
		stitch_string_score	"687.0"
	]
	edge [
		source	438144284
		target	438086592
		id	1841314187
		identifier	1841314187
		Source	"kegg_pathways"
		Interaction	"activation"
		Directed	"true"
		stitch_string_score	"800.0"
	]
	edge [
		source	438240359
		target	438084608
		id	793129954
		identifier	793129954
		Source	"kegg_pathways"
		Interaction	"expression"
		Directed	"false"
		stitch_string_score	"800.0"
	]
	edge [
		source	438086591
		target	438121063
		id	1499815468
		identifier	1499815468
		Source	"kegg_pathways"
		Interaction	"binding"
		Directed	"false"
		stitch_string_score	"800.0"
	]
	edge [
		source	438117224
		target	439130088
		id	1556431027
		identifier	1556431027
		Source	"bind"
		Interaction	"binding"
		Directed	"false"
		stitch_string_score	"691.0"
	]
	edge [
		source	726343214
		target	693846286
		id	1386292992
		identifier	1386292992
		Source	"grid"
		Interaction	"binding"
		Directed	"false"
		stitch_string_score	"687.0"
	]
	edge [
		source	439013956
		target	438147133
		id	79396983
		identifier	79396983
		Source	"PID hprd kegg_pathways dip"
		Interaction	"binding"
		Directed	"false"
		stitch_string_score	"977.0"
	]
	edge [
		source	444583727
		target	725275704
		id	-1176746901
		identifier	-1176746901
		Source	"grid"
		Interaction	"binding"
		Directed	"false"
		stitch_string_score	"429.0"
	]
	edge [
		source	438117224
		target	439130084
		id	1556431023
		identifier	1556431023
		Source	"bind"
		Interaction	"binding"
		Directed	"false"
		stitch_string_score	"691.0"
	]
	edge [
		source	438144197
		target	438144351
		id	-119301981
		identifier	-119301981
		Source	"kegg_pathways"
		Interaction	"expression"
		Directed	"false"
		stitch_string_score	"580.0"
	]
	edge [
		source	842774226
		target	782623497
		id	-2053075297
		identifier	-2053075297
		Source	"grid"
		Interaction	"binding"
		Directed	"false"
		stitch_string_score	"761.0"
	]
	edge [
		source	438294047
		target	438084646
		id	-1135979186
		identifier	-1135979186
		Directed	"true"
	]
	edge [
		source	442880991
		target	438239336
		id	-16218449
		identifier	-16218449
		Source	"grid reactome kegg_pathways"
		Interaction	"binding"
		Directed	"false"
		stitch_string_score	"413.0"
	]
	edge [
		source	443691151
		target	438294051
		id	963661360
		identifier	963661360
		Source	"grid"
		Interaction	"binding"
		Directed	"false"
		stitch_string_score	"694.0"
	]
	edge [
		source	438985067
		target	438205668
		id	649079125
		identifier	649079125
		Source	"kegg_pathways"
		Interaction	"binding"
		Directed	"false"
		stitch_string_score	"800.0"
	]
	edge [
		source	438985226
		target	438088331
		id	591576923
		identifier	591576923
		Source	"kegg_pathways"
		Interaction	"binding"
		Directed	"false"
		stitch_string_score	"800.0"
	]
	edge [
		source	438949446
		target	752293158
		id	-218741755
		identifier	-218741755
		Source	"grid reactome mint intact"
		Interaction	"binding"
		Directed	"false"
		stitch_string_score	"737.0"
	]
	edge [
		source	-1338798403
		target	702212665
		id	-705536959
		identifier	-705536959
		Source	"grid reactome mint intact"
		Interaction	"binding"
		Directed	"false"
		stitch_string_score	"427.0"
	]
	edge [
		source	693841232
		target	438119207
		id	-857373507
		identifier	-857373507
		Source	"kegg_pathways"
		Interaction	"binding"
		Directed	"false"
		stitch_string_score	"540.0"
	]
	edge [
		source	438173886
		target	438953443
		id	1464327783
		identifier	1464327783
		Source	"kegg_pathways"
		Interaction	"binding"
		Directed	"false"
		stitch_string_score	"800.0"
	]
	edge [
		source	438145219
		target	438271139
		id	-399708564
		identifier	-399708564
		Source	"kegg_pathways"
		Interaction	"binding"
		Directed	"false"
		stitch_string_score	"559.0"
	]
	edge [
		source	438059500
		target	438210503
		id	-449232190
		identifier	-449232190
		Source	"kegg_pathways"
		Interaction	"activation"
		Directed	"false"
		stitch_string_score	"800.0"
	]
	edge [
		source	438175002
		target	839944139
		id	1980898217
		identifier	1980898217
		Source	"grid"
		Interaction	"binding"
		Directed	"false"
		stitch_string_score	"684.0"
	]
	edge [
		source	724409967
		target	693846043
		id	-100505417
		identifier	-100505417
		Source	"grid intact"
		Interaction	"binding"
		Directed	"false"
		stitch_string_score	"574.0"
	]
	edge [
		source	439007206
		target	438293086
		id	629299873
		identifier	629299873
		Source	"kegg_pathways"
		Interaction	"expression"
		Directed	"true"
		stitch_string_score	"413.0"
	]
	edge [
		source	438083648
		target	438083557
		id	1703855824
		identifier	1703855824
		Source	"grid hprd bind reactome kegg_pathways mint"
		Interaction	"binding"
		Directed	"false"
		stitch_string_score	"938.0"
	]
	edge [
		source	839071581
		target	438947619
		id	270616332
		identifier	270616332
		Source	"grid pdb reactome"
		Interaction	"binding"
		Directed	"false"
		stitch_string_score	"441.0"
	]
	edge [
		source	438147111
		target	438294047
		id	1804478015
		identifier	1804478015
		Directed	"true"
	]
	edge [
		source	438269002
		target	438955280
		id	679990639
		identifier	679990639
		Source	"kegg_pathways"
		Interaction	"expression"
		Directed	"false"
		stitch_string_score	"800.0"
	]
	edge [
		source	443691115
		target	439007206
		id	-357567657
		identifier	-357567657
		Source	"kegg_pathways"
		Interaction	"binding"
		Directed	"false"
		stitch_string_score	"443.0"
	]
	edge [
		source	758519639
		target	442852229
		id	-856194614
		identifier	-856194614
		Source	"grid"
		Interaction	"binding"
		Directed	"false"
		stitch_string_score	"431.0"
	]
	edge [
		source	438084646
		target	438086686
		id	946589729
		identifier	946589729
		Directed	"true"
	]
	edge [
		source	758492700
		target	438175967
		id	905024938
		identifier	905024938
		Source	"kegg_pathways"
		Interaction	"activation"
		Directed	"true"
		stitch_string_score	"800.0"
	]
	edge [
		source	438298887
		target	726261591
		id	1634616810
		identifier	1634616810
		Source	"kegg_pathways"
		Interaction	"binding"
		Directed	"false"
		stitch_string_score	"800.0"
	]
	edge [
		source	438119211
		target	438202687
		id	-955910295
		identifier	-955910295
		Source	"kegg_pathways"
		Interaction	"ptmod"
		Directed	"false"
		stitch_string_score	"800.0"
	]
	edge [
		source	838925513
		target	438175002
		id	295926061
		identifier	295926061
		Source	"grid"
		Interaction	"binding"
		Directed	"false"
		stitch_string_score	"684.0"
	]
	edge [
		source	702212665
		target	441810317
		id	-1404966341
		identifier	-1404966341
		Source	"grid intact"
		Interaction	"binding"
		Directed	"false"
		stitch_string_score	"558.0"
	]
	edge [
		source	438267322
		target	723634438
		id	-1462726128
		identifier	-1462726128
		Source	"hprd"
		Interaction	"binding"
		Directed	"false"
		stitch_string_score	"415.0"
	]
	edge [
		source	439009128
		target	439008282
		id	-241002770
		identifier	-241002770
		Source	"grid"
		Interaction	"binding"
		Directed	"false"
		stitch_string_score	"694.0"
	]
	edge [
		source	438119211
		target	438202685
		id	-955910297
		identifier	-955910297
		Source	"kegg_pathways"
		Interaction	"ptmod"
		Directed	"false"
		stitch_string_score	"800.0"
	]
	edge [
		source	442790539
		target	694772598
		id	402830449
		identifier	402830449
		Source	"pdb reactome"
		Interaction	"binding"
		Directed	"false"
		stitch_string_score	"511.0"
	]
	edge [
		source	438238496
		target	438267173
		id	2115581498
		identifier	2115581498
		Source	"grid kegg_pathways dip"
		Interaction	"binding"
		Directed	"false"
		stitch_string_score	"910.0"
	]
	edge [
		source	725247858
		target	438177732
		id	-691926533
		identifier	-691926533
		Source	"kegg_pathways"
		Interaction	"expression"
		Directed	"true"
		stitch_string_score	"800.0"
	]
	edge [
		source	438981101
		target	438086691
		id	945813910
		identifier	945813910
		Source	"kegg_pathways"
		Interaction	"binding"
		Directed	"false"
		stitch_string_score	"609.0"
	]
	edge [
		source	438086442
		target	438150827
		id	-2006535797
		identifier	-2006535797
		Source	"grid kegg_pathways"
		Interaction	"binding"
		Directed	"false"
		stitch_string_score	"823.0"
	]
	edge [
		source	438954413
		target	438206594
		id	1825920437
		identifier	1825920437
		Source	"kegg_pathways"
		Interaction	"binding"
		Directed	"false"
		stitch_string_score	"800.0"
	]
	edge [
		source	-1478219388
		target	-1478308601
		id	-86293161
		identifier	-86293161
		Source	"grid pdb reactome"
		Interaction	"binding"
		Directed	"false"
		stitch_string_score	"827.0"
	]
	edge [
		source	438233536
		target	438294979
		id	363156332
		identifier	363156332
		Source	"kegg_pathways"
		Interaction	"expression"
		Directed	"false"
		stitch_string_score	"435.0"
	]
	edge [
		source	442886882
		target	438267135
		id	-2111460939
		identifier	-2111460939
		Source	"mint"
		Interaction	"binding"
		Directed	"false"
		stitch_string_score	"694.0"
	]
	edge [
		source	438269027
		target	438090250
		id	729413491
		identifier	729413491
		Source	"kegg_pathways"
		Interaction	"binding"
		Directed	"false"
		stitch_string_score	"800.0"
	]
	edge [
		source	438059531
		target	439130116
		id	553941201
		identifier	553941201
		Source	"grid hprd reactome kegg_pathways"
		Interaction	"binding"
		Directed	"false"
		stitch_string_score	"980.0"
	]
	edge [
		source	438269027
		target	438090251
		id	729413492
		identifier	729413492
		Source	"kegg_pathways"
		Interaction	"binding"
		Directed	"false"
		stitch_string_score	"800.0"
	]
	edge [
		source	438150791
		target	438150118
		id	2016247315
		identifier	2016247315
		Source	"bind mint intact"
		Interaction	"binding"
		Directed	"false"
		stitch_string_score	"748.0"
	]
	edge [
		source	442821350
		target	442917447
		id	-646089605
		identifier	-646089605
		Source	"grid bind pdb reactome mint intact"
		Interaction	"binding"
		Directed	"false"
		stitch_string_score	"543.0"
	]
	edge [
		source	439067590
		target	439008287
		id	1894955349
		identifier	1894955349
		Source	"grid"
		Interaction	"binding"
		Directed	"false"
		stitch_string_score	"692.0"
	]
	edge [
		source	438120077
		target	438267079
		id	-269537469
		identifier	-269537469
		Source	"kegg_pathways"
		Interaction	"expression"
		Directed	"true"
		stitch_string_score	"800.0"
	]
	edge [
		source	438203864
		target	438208451
		id	1807767636
		identifier	1807767636
		Source	"kegg_pathways"
		Interaction	"expression"
		Directed	"false"
		stitch_string_score	"800.0"
	]
	edge [
		source	439007135
		target	438060742
		id	-594689009
		identifier	-594689009
		Source	"grid hprd pdb kegg_pathways mint"
		Interaction	"binding"
		Directed	"false"
		stitch_string_score	"848.0"
	]
	edge [
		source	438144290
		target	438083583
		id	762112646
		identifier	762112646
		Directed	"true"
	]
	edge [
		source	438984943
		target	438143354
		id	-87818266
		identifier	-87818266
		Source	"grid bind kegg_pathways"
		Interaction	"binding"
		Directed	"false"
		stitch_string_score	"858.0"
	]
	edge [
		source	723487183
		target	439010080
		id	1730793717
		identifier	1730793717
		Source	"kegg_pathways"
		Interaction	"binding"
		Directed	"false"
		stitch_string_score	"800.0"
	]
	edge [
		source	438180865
		target	438088362
		id	-1175199184
		identifier	-1175199184
		Source	"kegg_pathways"
		Interaction	"activation"
		Directed	"true"
		stitch_string_score	"800.0"
	]
	edge [
		source	439007135
		target	438060743
		id	-594689008
		identifier	-594689008
		Source	"grid hprd pdb kegg_pathways mint"
		Interaction	"binding"
		Directed	"false"
		stitch_string_score	"411.0"
	]
	edge [
		source	438092207
		target	441899690
		id	396932503
		identifier	396932503
		Source	"grid"
		Interaction	"binding"
		Directed	"false"
		stitch_string_score	"514.0"
	]
	edge [
		source	444526352
		target	438949446
		id	-568177711
		identifier	-568177711
		Source	"grid reactome mint intact"
		Interaction	"binding"
		Directed	"false"
		stitch_string_score	"740.0"
	]
	edge [
		source	438292125
		target	438118401
		id	-1096901084
		identifier	-1096901084
		Source	"kegg_pathways"
		Interaction	"binding"
		Directed	"false"
		stitch_string_score	"455.0"
	]
	edge [
		source	439009189
		target	438145995
		id	-1634711505
		identifier	-1634711505
		Directed	"true"
	]
	edge [
		source	441958401
		target	441813194
		id	1498812180
		identifier	1498812180
		Source	"grid kegg_pathways mint intact"
		Interaction	"binding"
		Directed	"false"
		stitch_string_score	"542.0"
	]
	edge [
		source	723609361
		target	442852007
		id	2048418987
		identifier	2048418987
		Source	"grid kegg_pathways dip"
		Interaction	"binding"
		Directed	"false"
		stitch_string_score	"683.0"
	]
	edge [
		source	438299997
		target	438061609
		id	-1249351723
		identifier	-1249351723
		Directed	"true"
	]
	edge [
		source	438147976
		target	438177730
		id	387982736
		identifier	387982736
		Source	"kegg_pathways"
		Interaction	"binding"
		Directed	"false"
		stitch_string_score	"580.0"
	]
	edge [
		source	439067616
		target	438181766
		id	1223057599
		identifier	1223057599
		Source	"mint intact"
		Interaction	"binding"
		Directed	"false"
		stitch_string_score	"843.0"
	]
	edge [
		source	438947523
		target	694889806
		id	1170667177
		identifier	1170667177
		Source	"grid reactome kegg_pathways mint"
		Interaction	"binding"
		Directed	"false"
		stitch_string_score	"646.0"
	]
	edge [
		source	438175073
		target	438298111
		id	1455021462
		identifier	1455021462
		Source	"mint"
		Interaction	"binding"
		Directed	"false"
		stitch_string_score	"692.0"
	]
	edge [
		source	438174913
		target	438175971
		id	-1754962007
		identifier	-1754962007
		Source	"kegg_pathways"
		Interaction	"activation"
		Directed	"true"
		stitch_string_score	"800.0"
	]
	edge [
		source	438085541
		target	443572071
		id	-729902693
		identifier	-729902693
		Source	"intact"
		Interaction	"binding"
		Directed	"false"
		stitch_string_score	"694.0"
	]
	edge [
		source	-1338853094
		target	438089294
		id	1928840797
		identifier	1928840797
		Source	"grid intact"
		Interaction	"binding"
		Directed	"false"
		stitch_string_score	"447.0"
	]
	edge [
		source	443748680
		target	702212665
		id	606558876
		identifier	606558876
		Source	"grid intact"
		Interaction	"binding"
		Directed	"false"
		stitch_string_score	"620.0"
	]
	edge [
		source	438267173
		target	443625615
		id	1161426877
		identifier	1161426877
		Source	"bind"
		Interaction	"binding"
		Directed	"false"
		stitch_string_score	"605.0"
	]
	edge [
		source	439007135
		target	439007136
		id	-879281396
		identifier	-879281396
		Source	"kegg_pathways intact"
		Interaction	"binding"
		Directed	"false"
		stitch_string_score	"816.0"
	]
	edge [
		source	438954412
		target	438061425
		id	1474975331
		identifier	1474975331
		Source	"kegg_pathways"
		Interaction	"binding"
		Directed	"false"
		stitch_string_score	"800.0"
	]
	edge [
		source	441900679
		target	438234649
		id	-2135579858
		identifier	-2135579858
		Source	"grid"
		Interaction	"binding"
		Directed	"false"
		stitch_string_score	"449.0"
	]
	edge [
		source	726320272
		target	438239336
		id	-697763644
		identifier	-697763644
		Source	"grid pdb reactome"
		Interaction	"binding"
		Directed	"false"
		stitch_string_score	"808.0"
	]
	edge [
		source	443655648
		target	438294047
		id	-1901825114
		identifier	-1901825114
		Directed	"true"
	]
	edge [
		source	438089295
		target	438234465
		id	1045342299
		identifier	1045342299
		Source	"kegg_pathways"
		Interaction	"expression"
		Directed	"true"
		stitch_string_score	"800.0"
	]
	edge [
		source	441929479
		target	441784337
		id	1930158663
		identifier	1930158663
		Source	"grid mint intact"
		Interaction	"binding"
		Directed	"false"
		stitch_string_score	"730.0"
	]
	edge [
		source	438203872
		target	438203870
		id	-779030358
		identifier	-779030358
		Source	"PID reactome kegg_pathways dip"
		Interaction	"binding"
		Directed	"false"
		stitch_string_score	"406.0"
	]
	edge [
		source	438083648
		target	438084546
		id	1771099859
		identifier	1771099859
		Source	"hprd reactome dip"
		Interaction	"binding"
		Directed	"false"
		stitch_string_score	"900.0"
	]
	edge [
		source	438947522
		target	443812113
		id	-2104174921
		identifier	-2104174921
		Source	"grid bind pdb reactome kegg_pathways mint intact"
		Interaction	"binding"
		Directed	"false"
		stitch_string_score	"654.0"
	]
	edge [
		source	438092203
		target	442852163
		id	-1196195852
		identifier	-1196195852
		Source	"kegg_pathways"
		Interaction	"binding"
		Directed	"false"
		stitch_string_score	"800.0"
	]
	edge [
		source	438091340
		target	441725036
		id	-1383224781
		identifier	-1383224781
		Source	"grid reactome mint intact"
		Interaction	"binding"
		Directed	"false"
		stitch_string_score	"870.0"
	]
	edge [
		source	438262363
		target	441928613
		id	1435431270
		identifier	1435431270
		Source	"grid"
		Interaction	"binding"
		Directed	"false"
		stitch_string_score	"685.0"
	]
	edge [
		source	438085540
		target	438174138
		id	1982838967
		identifier	1982838967
		Source	"mint intact"
		Interaction	"binding"
		Directed	"false"
		stitch_string_score	"680.0"
	]
	edge [
		source	438150825
		target	438089571
		id	79275914
		identifier	79275914
		Source	"hprd"
		Interaction	"binding"
		Directed	"false"
		stitch_string_score	"514.0"
	]
	edge [
		source	441899901
		target	438239205
		id	-106317080
		identifier	-106317080
		Source	"kegg_pathways"
		Interaction	"binding"
		Directed	"false"
		stitch_string_score	"915.0"
	]
	edge [
		source	438145219
		target	438113315
		id	-399866388
		identifier	-399866388
		Source	"kegg_pathways"
		Interaction	"binding"
		Directed	"false"
		stitch_string_score	"800.0"
	]
	edge [
		source	438143354
		target	438951341
		id	-593476186
		identifier	-593476186
		Source	"kegg_pathways"
		Interaction	"ptmod"
		Directed	"true"
		stitch_string_score	"800.0"
	]
	edge [
		source	-1478308601
		target	438947588
		id	-1043664361
		identifier	-1043664361
		Source	"grid pdb reactome"
		Interaction	"binding"
		Directed	"false"
		stitch_string_score	"573.0"
	]
	edge [
		source	442856839
		target	838985870
		id	-1770001761
		identifier	-1770001761
		Source	"grid pdb reactome kegg_pathways mint"
		Interaction	"binding"
		Directed	"false"
		stitch_string_score	"987.0"
	]
	edge [
		source	438116325
		target	443747850
		id	-284792971
		identifier	-284792971
		Source	"kegg_pathways"
		Interaction	"binding"
		Directed	"false"
		stitch_string_score	"800.0"
	]
	edge [
		source	438295194
		target	693934667
		id	-1910767806
		identifier	-1910767806
		Source	"grid pdb kegg_pathways dip"
		Interaction	"binding"
		Directed	"false"
		stitch_string_score	"968.0"
	]
	edge [
		source	438294111
		target	438146242
		id	615726479
		identifier	615726479
		Source	"PID grid hprd bind kegg_pathways mint"
		Interaction	"binding"
		Directed	"false"
		stitch_string_score	"745.0"
	]
	edge [
		source	438271139
		target	438119270
		id	1722235532
		identifier	1722235532
		Directed	"true"
	]
	edge [
		source	445684287
		target	438952270
		id	-796618846
		identifier	-796618846
		Source	"bind"
		Interaction	"binding"
		Directed	"false"
		stitch_string_score	"606.0"
	]
	edge [
		source	438059652
		target	438148878
		id	1825713425
		identifier	1825713425
		Source	"kegg_pathways"
		Interaction	"ptmod"
		Directed	"true"
		stitch_string_score	"800.0"
	]
	edge [
		source	438181768
		target	438151947
		id	-1511012372
		identifier	-1511012372
		Directed	"true"
	]
	edge [
		source	725393068
		target	723516236
		id	-454865999
		identifier	-454865999
		Source	"grid dip"
		Interaction	"binding"
		Directed	"false"
		stitch_string_score	"670.0"
	]
	edge [
		source	438057824
		target	438235613
		id	-1186879004
		identifier	-1186879004
		Source	"kegg_pathways"
		Interaction	"activation"
		Directed	"true"
		stitch_string_score	"800.0"
	]
	edge [
		source	438119236
		target	438985101
		id	-776948176
		identifier	-776948176
		Directed	"true"
	]
	edge [
		source	438174881
		target	438269119
		id	1146909607
		identifier	1146909607
		Source	"kegg_pathways"
		Interaction	"expression"
		Directed	"false"
		stitch_string_score	"800.0"
	]
	edge [
		source	839786474
		target	442852010
		id	-371389203
		identifier	-371389203
		Source	"mint intact"
		Interaction	"binding"
		Directed	"false"
		stitch_string_score	"525.0"
	]
	edge [
		source	-1478308601
		target	438947619
		id	-1043664330
		identifier	-1043664330
		Source	"grid pdb reactome"
		Interaction	"binding"
		Directed	"false"
		stitch_string_score	"827.0"
	]
	edge [
		source	438956116
		target	438949605
		id	1296600141
		identifier	1296600141
		Source	"grid"
		Interaction	"binding"
		Directed	"false"
		stitch_string_score	"800.0"
	]
	edge [
		source	438203928
		target	438985968
		id	-1279443647
		identifier	-1279443647
		Directed	"true"
	]
	edge [
		source	438056768
		target	441903534
		id	-528236360
		identifier	-528236360
		Source	"grid kegg_pathways"
		Interaction	"binding"
		Directed	"false"
		stitch_string_score	"834.0"
	]
	edge [
		source	441898722
		target	439156033
		id	-1381665559
		identifier	-1381665559
		Source	"kegg_pathways"
		Interaction	"binding"
		Directed	"false"
		stitch_string_score	"718.0"
	]
	edge [
		source	438266182
		target	438062666
		id	-864022186
		identifier	-864022186
		Source	"kegg_pathways"
		Interaction	"binding"
		Directed	"false"
		stitch_string_score	"800.0"
	]
	edge [
		source	443781295
		target	438298079
		id	-1949060460
		identifier	-1949060460
		Source	"kegg_pathways"
		Interaction	"binding"
		Directed	"false"
		stitch_string_score	"506.0"
	]
	edge [
		source	438143354
		target	438234682
		id	-1806598534
		identifier	-1806598534
		Source	"kegg_pathways"
		Interaction	"binding"
		Directed	"false"
		stitch_string_score	"800.0"
	]
	edge [
		source	-1478273198
		target	441784337
		id	-1385214116
		identifier	-1385214116
		Source	"grid mint intact"
		Interaction	"binding"
		Directed	"false"
		stitch_string_score	"457.0"
	]
	edge [
		source	438147111
		target	439009189
		id	1889546706
		identifier	1889546706
		Source	"kegg_pathways"
		Interaction	"binding"
		Directed	"false"
		stitch_string_score	"800.0"
	]
	edge [
		source	725246810
		target	782589673
		id	1277958918
		identifier	1277958918
		Source	"grid mint intact"
		Interaction	"binding"
		Directed	"false"
		stitch_string_score	"556.0"
	]
	edge [
		source	442888777
		target	438293116
		id	-45324604
		identifier	-45324604
		Source	"kegg_pathways"
		Interaction	"ptmod"
		Directed	"false"
		stitch_string_score	"572.0"
	]
	edge [
		source	442824414
		target	443568917
		id	-1471474227
		identifier	-1471474227
		Source	"grid reactome"
		Interaction	"binding"
		Directed	"false"
		stitch_string_score	"453.0"
	]
	edge [
		source	-1338824473
		target	438088520
		id	-1826494923
		identifier	-1826494923
		Source	"kegg_pathways"
		Interaction	"binding"
		Directed	"false"
		stitch_string_score	"800.0"
	]
	edge [
		source	443566995
		target	438292093
		id	-117967354
		identifier	-117967354
		Source	"grid"
		Interaction	"binding"
		Directed	"false"
		stitch_string_score	"459.0"
	]
	edge [
		source	438985998
		target	438084608
		id	351379481
		identifier	351379481
		Source	"kegg_pathways"
		Interaction	"activation"
		Directed	"false"
		stitch_string_score	"800.0"
	]
	edge [
		source	439007206
		target	438293209
		id	629299996
		identifier	629299996
		Source	"kegg_pathways"
		Interaction	"expression"
		Directed	"true"
		stitch_string_score	"800.0"
	]
	edge [
		source	438089388
		target	723395084
		id	-872069542
		identifier	-872069542
		Source	"kegg_pathways"
		Interaction	"binding"
		Directed	"false"
		stitch_string_score	"800.0"
	]
	edge [
		source	-1338797414
		target	438980327
		id	-232539049
		identifier	-232539049
		Source	"grid kegg_pathways"
		Interaction	"binding"
		Directed	"false"
		stitch_string_score	"816.0"
	]
	edge [
		source	442880035
		target	438145184
		id	-1819038311
		identifier	-1819038311
		Source	"grid"
		Interaction	"binding"
		Directed	"false"
		stitch_string_score	"684.0"
	]
	edge [
		source	438953447
		target	753930701
		id	1258479488
		identifier	1258479488
		Source	"kegg_pathways"
		Interaction	"binding"
		Directed	"false"
		stitch_string_score	"800.0"
	]
	edge [
		source	438062441
		target	443601622
		id	-1230923191
		identifier	-1230923191
		Source	"grid"
		Interaction	"binding"
		Directed	"false"
		stitch_string_score	"572.0"
	]
	edge [
		source	442918474
		target	442851167
		id	655698254
		identifier	655698254
		Source	"intact"
		Interaction	"binding"
		Directed	"false"
		stitch_string_score	"670.0"
	]
	edge [
		source	439164928
		target	694771515
		id	-692048258
		identifier	-692048258
		Source	"grid mint intact"
		Interaction	"binding"
		Directed	"false"
		stitch_string_score	"643.0"
	]
	edge [
		source	442825318
		target	442854979
		id	-1655151306
		identifier	-1655151306
		Source	"biocyc pdb reactome"
		Interaction	"binding"
		Directed	"false"
		stitch_string_score	"641.0"
	]
	edge [
		source	438985968
		target	438089538
		id	1009179579
		identifier	1009179579
		Directed	"true"
	]
	edge [
		source	438174821
		target	438062445
		id	-253274863
		identifier	-253274863
		Directed	"true"
	]
	edge [
		source	442767439
		target	442888648
		id	-618582499
		identifier	-618582499
		Source	"kegg_pathways"
		Interaction	"binding"
		Directed	"false"
		stitch_string_score	"800.0"
	]
	edge [
		source	438203903
		target	438088333
		id	-1147837481
		identifier	-1147837481
		Directed	"true"
	]
	edge [
		source	441900776
		target	439045644
		id	1901756218
		identifier	1901756218
		Source	"kegg_pathways"
		Interaction	"binding"
		Directed	"false"
		stitch_string_score	"800.0"
	]
	edge [
		source	438953417
		target	695006121
		id	377579753
		identifier	377579753
		Directed	"true"
	]
	edge [
		source	724466414
		target	439009247
		id	1045342433
		identifier	1045342433
		Source	"hprd"
		Interaction	"binding"
		Directed	"false"
		stitch_string_score	"419.0"
	]
	edge [
		source	693846043
		target	724468432
		id	2066787055
		identifier	2066787055
		Source	"grid"
		Interaction	"binding"
		Directed	"false"
		stitch_string_score	"469.0"
	]
	edge [
		source	438145274
		target	438148128
		id	-828794419
		identifier	-828794419
		Source	"kegg_pathways"
		Interaction	"activation"
		Directed	"false"
		stitch_string_score	"800.0"
	]
	edge [
		source	438117410
		target	725245969
		id	496035881
		identifier	496035881
		Source	"kegg_pathways"
		Interaction	"binding"
		Directed	"false"
		stitch_string_score	"800.0"
	]
	edge [
		source	445532264
		target	438268255
		id	1707895821
		identifier	1707895821
		Source	"kegg_pathways"
		Interaction	"binding"
		Directed	"false"
		stitch_string_score	"800.0"
	]
	edge [
		source	438239203
		target	438114499
		id	1012449708
		identifier	1012449708
		Source	"kegg_pathways"
		Interaction	"binding"
		Directed	"false"
		stitch_string_score	"800.0"
	]
	edge [
		source	438146172
		target	438263515
		id	-1643701546
		identifier	-1643701546
		Source	"kegg_pathways"
		Interaction	"ptmod"
		Directed	"true"
		stitch_string_score	"800.0"
	]
	edge [
		source	438206752
		target	724527949
		id	-734497113
		identifier	-734497113
		Source	"kegg_pathways"
		Interaction	"binding"
		Directed	"false"
		stitch_string_score	"800.0"
	]
	edge [
		source	441930529
		target	438176742
		id	26004925
		identifier	26004925
		Source	"mint"
		Interaction	"binding"
		Directed	"false"
		stitch_string_score	"541.0"
	]
	edge [
		source	438241345
		target	439157925
		id	807681388
		identifier	807681388
		Source	"kegg_pathways"
		Interaction	"binding"
		Directed	"false"
		stitch_string_score	"800.0"
	]
	edge [
		source	438202685
		target	438239203
		id	-1719242323
		identifier	-1719242323
		Source	"kegg_pathways"
		Interaction	"activation"
		Directed	"true"
		stitch_string_score	"800.0"
	]
	edge [
		source	438233692
		target	438263237
		id	-885557918
		identifier	-885557918
		Source	"PID grid pdb kegg_pathways mint intact dip"
		Interaction	"binding"
		Directed	"false"
		stitch_string_score	"955.0"
	]
	edge [
		source	443571954
		target	438173119
		id	-781175991
		identifier	-781175991
		Source	"grid"
		Interaction	"binding"
		Directed	"false"
		stitch_string_score	"694.0"
	]
	edge [
		source	438088574
		target	438088544
		id	2027121806
		identifier	2027121806
		Source	"reactome kegg_pathways"
		Interaction	"binding"
		Directed	"false"
		stitch_string_score	"800.0"
	]
	edge [
		source	442853994
		target	442859013
		id	2124958197
		identifier	2124958197
		Source	"pdb"
		Interaction	"binding"
		Directed	"false"
		stitch_string_score	"537.0"
	]
	edge [
		source	439157984
		target	439007206
		id	-541016567
		identifier	-541016567
		Source	"grid pdb kegg_pathways dip"
		Interaction	"binding"
		Directed	"false"
		stitch_string_score	"751.0"
	]
	edge [
		source	441900808
		target	442917630
		id	1247814194
		identifier	1247814194
		Source	"grid"
		Interaction	"binding"
		Directed	"false"
		stitch_string_score	"601.0"
	]
	edge [
		source	442852043
		target	442822306
		id	1701655027
		identifier	1701655027
		Source	"grid"
		Interaction	"binding"
		Directed	"false"
		stitch_string_score	"447.0"
	]
	edge [
		source	439010142
		target	726195285
		id	1814165703
		identifier	1814165703
		Source	"reactome kegg_pathways"
		Interaction	"binding"
		Directed	"false"
		stitch_string_score	"800.0"
	]
	edge [
		source	-1338850267
		target	438206753
		id	-1155509937
		identifier	-1155509937
		Source	"bind"
		Interaction	"binding"
		Directed	"false"
		stitch_string_score	"691.0"
	]
	edge [
		source	700311769
		target	438300026
		id	349054027
		identifier	349054027
		Source	"grid kegg_pathways"
		Interaction	"binding"
		Directed	"false"
		stitch_string_score	"643.0"
	]
	edge [
		source	438298819
		target	438269958
		id	1640343366
		identifier	1640343366
		Source	"bind mint"
		Interaction	"binding"
		Directed	"false"
		stitch_string_score	"675.0"
	]
	edge [
		source	-1478272308
		target	438262329
		id	962863179
		identifier	962863179
		Source	"kegg_pathways"
		Interaction	"binding"
		Directed	"false"
		stitch_string_score	"800.0"
	]
	edge [
		source	443571954
		target	438173143
		id	-781175967
		identifier	-781175967
		Source	"grid"
		Interaction	"binding"
		Directed	"false"
		stitch_string_score	"694.0"
	]
	edge [
		source	694079685
		target	693846286
		id	1883553367
		identifier	1883553367
		Source	"grid"
		Interaction	"binding"
		Directed	"false"
		stitch_string_score	"624.0"
	]
	edge [
		source	443655624
		target	728280746
		id	-1302069156
		identifier	-1302069156
		Source	"kegg_pathways"
		Interaction	"binding"
		Directed	"false"
		stitch_string_score	"800.0"
	]
	edge [
		source	443601800
		target	438121163
		id	-714169754
		identifier	-714169754
		Source	"reactome intact"
		Interaction	"binding"
		Directed	"false"
		stitch_string_score	"694.0"
	]
	edge [
		source	438294944
		target	438232761
		id	-34242401
		identifier	-34242401
		Source	"kegg_pathways"
		Interaction	"binding"
		Directed	"false"
		stitch_string_score	"800.0"
	]
	edge [
		source	839971947
		target	438119236
		id	82032544
		identifier	82032544
		Source	"kegg_pathways"
		Interaction	"activation"
		Directed	"true"
		stitch_string_score	"800.0"
	]
	edge [
		source	438234462
		target	441986150
		id	905652959
		identifier	905652959
		Source	"grid reactome intact"
		Interaction	"binding"
		Directed	"false"
		stitch_string_score	"731.0"
	]
	edge [
		source	439186012
		target	443719820
		id	-1704924948
		identifier	-1704924948
		Source	"grid"
		Interaction	"binding"
		Directed	"false"
		stitch_string_score	"427.0"
	]
	edge [
		source	438088481
		target	438086659
		id	-783194454
		identifier	-783194454
		Source	"grid reactome kegg_pathways mint"
		Interaction	"binding"
		Directed	"false"
		stitch_string_score	"980.0"
	]
	edge [
		source	723578606
		target	438952549
		id	-237802366
		identifier	-237802366
		Source	"grid bind"
		Interaction	"binding"
		Directed	"false"
		stitch_string_score	"439.0"
	]
	edge [
		source	439012104
		target	438955244
		id	1939935802
		identifier	1939935802
		Source	"kegg_pathways"
		Interaction	"binding"
		Directed	"false"
		stitch_string_score	"581.0"
	]
	edge [
		source	438264222
		target	438207556
		id	-1236986456
		identifier	-1236986456
		Source	"kegg_pathways"
		Interaction	"binding"
		Directed	"false"
		stitch_string_score	"800.0"
	]
	edge [
		source	438955304
		target	438294110
		id	-1729603442
		identifier	-1729603442
		Source	"mint"
		Interaction	"binding"
		Directed	"false"
		stitch_string_score	"694.0"
	]
	edge [
		source	438061480
		target	438984947
		id	1541385441
		identifier	1541385441
		Source	"kegg_pathways"
		Interaction	"binding"
		Directed	"false"
		stitch_string_score	"800.0"
	]
	edge [
		source	753217613
		target	438086661
		id	1189948804
		identifier	1189948804
		Source	"reactome kegg_pathways"
		Interaction	"binding"
		Directed	"false"
		stitch_string_score	"800.0"
	]
	edge [
		source	438233692
		target	693846286
		id	-1007538386
		identifier	-1007538386
		Source	"PID grid dip"
		Interaction	"binding"
		Directed	"false"
		stitch_string_score	"572.0"
	]
	edge [
		source	442822338
		target	442766638
		id	-1135556234
		identifier	-1135556234
		Source	"pdb"
		Interaction	"binding"
		Directed	"false"
		stitch_string_score	"724.0"
	]
	edge [
		source	723515240
		target	443627626
		id	64201240
		identifier	64201240
		Source	"kegg_pathways"
		Interaction	"binding"
		Directed	"false"
		stitch_string_score	"800.0"
	]
	edge [
		source	726345171
		target	438116448
		id	-146030634
		identifier	-146030634
		Source	"dip"
		Interaction	"binding"
		Directed	"false"
		stitch_string_score	"692.0"
	]
	edge [
		source	438119203
		target	438119204
		id	-1897473846
		identifier	-1897473846
		Source	"PID"
		Interaction	"binding"
		Directed	"false"
		stitch_string_score	"680.0"
	]
	edge [
		source	438236509
		target	443567118
		id	-749758554
		identifier	-749758554
		Source	"grid reactome mint intact"
		Interaction	"binding"
		Directed	"false"
		stitch_string_score	"727.0"
	]
	edge [
		source	441930529
		target	438176806
		id	26004989
		identifier	26004989
		Source	"mint"
		Interaction	"binding"
		Directed	"false"
		stitch_string_score	"541.0"
	]
	edge [
		source	441930529
		target	438176807
		id	26004990
		identifier	26004990
		Source	"mint"
		Interaction	"binding"
		Directed	"false"
		stitch_string_score	"541.0"
	]
	edge [
		source	438292315
		target	438294170
		id	1940006747
		identifier	1940006747
		Source	"grid"
		Interaction	"binding"
		Directed	"false"
		stitch_string_score	"680.0"
	]
	edge [
		source	443601585
		target	438292337
		id	1108192924
		identifier	1108192924
		Source	"grid"
		Interaction	"binding"
		Directed	"false"
		stitch_string_score	"507.0"
	]
	edge [
		source	438267173
		target	439156033
		id	-1666192314
		identifier	-1666192314
		Source	"grid kegg_pathways"
		Interaction	"binding"
		Directed	"false"
		stitch_string_score	"715.0"
	]
	edge [
		source	438947500
		target	442821350
		id	1260437474
		identifier	1260437474
		Source	"grid bind mint intact"
		Interaction	"binding"
		Directed	"false"
		stitch_string_score	"427.0"
	]
	edge [
		source	438148128
		target	441900771
		id	1056394794
		identifier	1056394794
		Source	"kegg_pathways"
		Interaction	"activation"
		Directed	"false"
		stitch_string_score	"524.0"
	]
	edge [
		source	439009996
		target	438206530
		id	762659383
		identifier	762659383
		Source	"PID reactome kegg_pathways"
		Interaction	"binding"
		Directed	"false"
		stitch_string_score	"800.0"
	]
	edge [
		source	694950441
		target	438240359
		id	-1562048234
		identifier	-1562048234
		Source	"kegg_pathways"
		Interaction	"binding"
		Directed	"false"
		stitch_string_score	"800.0"
	]
	edge [
		source	725240203
		target	438181767
		id	-971850728
		identifier	-971850728
		Source	"kegg_pathways"
		Interaction	"binding"
		Directed	"false"
		stitch_string_score	"800.0"
	]
	edge [
		source	441896893
		target	442851296
		id	-1635878479
		identifier	-1635878479
		Source	"grid bind pdb reactome kegg_pathways mint dip"
		Interaction	"binding"
		Directed	"false"
		stitch_string_score	"719.0"
	]
	edge [
		source	438983149
		target	438210373
		id	2124670136
		identifier	2124670136
		Source	"kegg_pathways"
		Interaction	"binding"
		Directed	"false"
		stitch_string_score	"800.0"
	]
	edge [
		source	438087590
		target	438092172
		id	2132268314
		identifier	2132268314
		Source	"grid reactome kegg_pathways"
		Interaction	"binding"
		Directed	"false"
		stitch_string_score	"894.0"
	]
	edge [
		source	438084761
		target	726349257
		id	-644534298
		identifier	-644534298
		Source	"grid"
		Interaction	"binding"
		Directed	"false"
		stitch_string_score	"641.0"
	]
	edge [
		source	442820417
		target	694048935
		id	-354316848
		identifier	-354316848
		Source	"mint"
		Interaction	"binding"
		Directed	"false"
		stitch_string_score	"520.0"
	]
	edge [
		source	438981166
		target	438980259
		id	-923287381
		identifier	-923287381
		Source	"grid reactome"
		Interaction	"binding"
		Directed	"false"
		stitch_string_score	"517.0"
	]
	edge [
		source	438176000
		target	438061516
		id	-451414250
		identifier	-451414250
		Source	"grid kegg_pathways"
		Interaction	"binding"
		Directed	"false"
		stitch_string_score	"800.0"
	]
	edge [
		source	438956175
		target	438947523
		id	665774406
		identifier	665774406
		Source	"grid reactome kegg_pathways dip mint intact"
		Interaction	"binding"
		Directed	"false"
		stitch_string_score	"654.0"
	]
	edge [
		source	700311829
		target	438085605
		id	-1758423424
		identifier	-1758423424
		Source	"kegg_pathways"
		Interaction	"binding"
		Directed	"false"
		stitch_string_score	"800.0"
	]
	edge [
		source	438263323
		target	438206752
		id	-471950900
		identifier	-471950900
		Source	"kegg_pathways"
		Interaction	"activation"
		Directed	"false"
		stitch_string_score	"800.0"
	]
	edge [
		source	842774226
		target	438061518
		id	-34979188
		identifier	-34979188
		Source	"pdb reactome"
		Interaction	"binding"
		Directed	"false"
		stitch_string_score	"857.0"
	]
	edge [
		source	439010027
		target	438143295
		id	-1265878243
		identifier	-1265878243
		Source	"kegg_pathways"
		Interaction	"expression"
		Directed	"true"
		stitch_string_score	"439.0"
	]
	edge [
		source	441930529
		target	438176774
		id	26004957
		identifier	26004957
		Source	"mint"
		Interaction	"binding"
		Directed	"false"
		stitch_string_score	"541.0"
	]
	edge [
		source	723516236
		target	442879940
		id	1567839830
		identifier	1567839830
		Source	"kegg_pathways"
		Interaction	"binding"
		Directed	"false"
		stitch_string_score	"800.0"
	]
	edge [
		source	-1478365525
		target	439162885
		id	1357312755
		identifier	1357312755
		Source	"grid hprd bind reactome mint intact dip"
		Interaction	"binding"
		Directed	"false"
		stitch_string_score	"532.0"
	]
	edge [
		source	438203898
		target	438087493
		id	-1980331020
		identifier	-1980331020
		Source	"kegg_pathways"
		Interaction	"expression"
		Directed	"true"
		stitch_string_score	"800.0"
	]
	edge [
		source	438087644
		target	438092241
		id	1497135807
		identifier	1497135807
		Source	"grid kegg_pathways"
		Interaction	"binding"
		Directed	"false"
		stitch_string_score	"430.0"
	]
	edge [
		source	442856065
		target	723601510
		id	-396414357
		identifier	-396414357
		Source	"grid"
		Interaction	"binding"
		Directed	"false"
		stitch_string_score	"592.0"
	]
	edge [
		source	439223429
		target	438116446
		id	-858674132
		identifier	-858674132
[truncated: 6,754,621 more chars]
