# Supplementary material for: Network signatures link hepatic effects of anti-diabetic interventions with systemic disease parameters
Source: BMC Syst Biol. 2014 Sep 11;8:108. doi: 10.1186/s12918-014-0108-0 (PMC4363943; doi:10.1186/s12918-014-0108-0)
Supplement: Additional file 8: — Knowledge-based networks used as input. Contains a zip archive with the GML files for each knowledge-based network used in this analysis. The GML format (http://en.wikipedia.org/wiki/Graph_Modelling_Language) can be read using the R igraph library or Cytoscape (http://www.cytoscape.org). [file s12918-014-0108-0-S8.zip › tfe-20120525.gml]

graph [
directed	1
	node [
		id	438268157
		identifier	"L:18640"
		XrefId	"18640"
		Label	"Pfkfb2"
		XrefDatasource	"Entrez Gene"
	]
	node [
		id	438062446
		identifier	"L:11925"
		XrefId	"11925"
		Label	"Neurog3"
		XrefDatasource	"Entrez Gene"
	]
	node [
		id	438233722
		identifier	"L:17196"
		XrefId	"17196"
		Label	"Mbp"
		XrefDatasource	"Entrez Gene"
		TFeActingComplex	"SP1_MOUSE"
	]
	node [
		id	438088575
		identifier	"L:12581"
		XrefId	"12581"
		Label	"Cdkn2d"
		XrefDatasource	"Entrez Gene"
		TFeActingComplex	"MOUSE_SIX6"
	]
	node [
		id	438062443
		identifier	"L:11922"
		XrefId	"11922"
		Label	"Neurod6"
		XrefDatasource	"Entrez Gene"
	]
	node [
		id	441724751
		identifier	"L:50701"
		XrefId	"50701"
		Label	"Elane"
		XrefDatasource	"Entrez Gene"
		TFeActingComplex	"PU.1_MOUSE"
	]
	node [
		id	438062442
		identifier	"L:11921"
		XrefId	"11921"
		Label	"Atoh1"
		XrefDatasource	"Entrez Gene"
		TFeActingComplex	"HIC1_MOUSE"
	]
	node [
		id	438262275
		identifier	"L:18008"
		XrefId	"18008"
		Label	"Nes"
		XrefDatasource	"Entrez Gene"
		TFeActingComplex	"NUCLEAR EXTRACTNA,NUCLEAR EXTRACTP19,SP1_MOUSE,SP3_MOUSE"
	]
	node [
		id	438175069
		identifier	"L:15285"
		XrefId	"15285"
		Label	"Mnx1"
		XrefDatasource	"Entrez Gene"
		TFeActingComplex	"Isl1-NLI-Lim3"
	]
	node [
		id	438028900
		identifier	"L:10551"
		XrefId	"10551"
		Label	"AGR2"
		XrefDatasource	"Entrez Gene"
	]
	node [
		id	-906345573
		identifier	"L:ENSMUSG00000015579"
		Label	"Nkx2-5"
	]
	node [
		id	438233716
		identifier	"L:17190"
		XrefId	"17190"
		Label	"Mbd1"
		XrefDatasource	"Entrez Gene"
	]
	node [
		id	71966153
		identifier	"L:348"
		XrefId	"348"
		Label	"APOE"
		XrefDatasource	"Entrez Gene"
	]
	node [
		id	438233717
		identifier	"L:17191"
		XrefId	"17191"
		Label	"Mbd2"
		XrefDatasource	"Entrez Gene"
	]
	node [
		id	438264258
		identifier	"L:18227"
		XrefId	"18227"
		Label	"Nr4a2"
		XrefDatasource	"Entrez Gene"
	]
	node [
		id	441726707
		identifier	"L:50914"
		XrefId	"50914"
		Label	"Olig1"
		XrefDatasource	"Entrez Gene"
	]
	node [
		id	438148002
		identifier	"L:14531"
		XrefId	"14531"
		Label	"Gcm1"
		XrefDatasource	"Entrez Gene"
	]
	node [
		id	441726706
		identifier	"L:50913"
		XrefId	"50913"
		Label	"Olig2"
		XrefDatasource	"Entrez Gene"
		TFeActingComplex	"PAX6_MOUSE"
	]
	node [
		id	438057707
		identifier	"L:11449"
		XrefId	"11449"
		Label	"Chrng"
		XrefDatasource	"Entrez Gene"
		TFeActingComplex	"MYOD1_MOUSE"
	]
	node [
		id	-2063986709
		identifier	"L:4485"
		Label	"MST1"
	]
	node [
		id	438148007
		identifier	"L:14536"
		XrefId	"14536"
		Label	"Nr6a1"
		XrefDatasource	"Entrez Gene"
	]
	node [
		id	438266177
		identifier	"L:18424"
		XrefId	"18424"
		Label	"Otx2"
		XrefDatasource	"Entrez Gene"
	]
	node [
		id	438266179
		identifier	"L:18426"
		XrefId	"18426"
		Label	"Ovol1"
		XrefDatasource	"Entrez Gene"
	]
	node [
		id	-2063986713
		identifier	"L:4481"
		XrefId	"4481"
		Label	"MSR1"
		XrefDatasource	"Entrez Gene"
		TFeActingComplex	"PU.1,PU.1_MOUSE"
	]
	node [
		id	438088548
		identifier	"L:12575"
		XrefId	"12575"
		Label	"Cdkn1a"
		XrefDatasource	"Entrez Gene"
	]
	node [
		id	438262300
		identifier	"L:18012"
		XrefId	"18012"
		Label	"Neurod1"
		XrefDatasource	"Entrez Gene"
	]
	node [
		id	438262301
		identifier	"L:18013"
		XrefId	"18013"
		Label	"Neurod2"
		XrefDatasource	"Entrez Gene"
	]
	node [
		id	438088549
		identifier	"L:12576"
		XrefId	"12576"
		Label	"Cdkn1b"
		XrefDatasource	"Entrez Gene"
		TFeActingComplex	"MOUSE_SIX6"
	]
	node [
		id	700311714
		identifier	"L:170729"
		XrefId	"170729"
		Label	"Scrt1"
		XrefDatasource	"Entrez Gene"
	]
	node [
		id	438057701
		identifier	"L:11443"
		XrefId	"11443"
		Label	"Chrnb1"
		XrefDatasource	"Entrez Gene"
		TFeActingComplex	"TEF_MOUSE"
	]
	node [
		id	438262302
		identifier	"L:18014"
		XrefId	"18014"
		Label	"Neurog1"
		XrefDatasource	"Entrez Gene"
	]
	node [
		id	438088550
		identifier	"L:12577"
		XrefId	"12577"
		Label	"Cdkn1c"
		XrefDatasource	"Entrez Gene"
		TFeActingComplex	"MOUSE_SIX6"
	]
	node [
		id	759649678
		identifier	"L:398145"
		Label	"masking"
	]
	node [
		id	757806574
		identifier	"L:378576"
		Label	"atoh5a-A"
	]
	node [
		id	441724758
		identifier	"L:50708"
		XrefId	"50708"
		Label	"Hist1h1c"
		XrefDatasource	"Entrez Gene"
		TFeActingComplex	"GATA1_MOUSE"
	]
	node [
		id	441722829
		identifier	"L:50501"
		XrefId	"50501"
		Label	"Prok2"
		XrefDatasource	"Entrez Gene"
		TFeActingComplex	"CLOCK:ARNTL"
	]
	node [
		id	441724756
		identifier	"L:50706"
		XrefId	"50706"
		Label	"Postn"
		XrefDatasource	"Entrez Gene"
		TFeActingComplex	"EBF1_MOUSE"
	]
	node [
		id	438270023
		identifier	"L:18826"
		XrefId	"18826"
		Label	"Lcp1"
		XrefDatasource	"Entrez Gene"
		TFeActingComplex	"ETS1_MOUSE"
	]
	node [
		id	726193393
		identifier	"L:241035"
		XrefId	"241035"
		Label	"Pkhd1"
		XrefDatasource	"Entrez Gene"
		TFeActingComplex	"HNF1B_MOUSE"
	]
	node [
		id	71966180
		identifier	"L:354"
		XrefId	"354"
		Label	"KLK3"
		XrefDatasource	"Entrez Gene"
		TFeActingComplex	"AR"
	]
	node [
		id	438270020
		identifier	"L:18823"
		XrefId	"18823"
		Label	"Plp1"
		XrefDatasource	"Entrez Gene"
		TFeActingComplex	"MOUSE_Sox10"
	]
	node [
		id	438262307
		identifier	"L:18019"
		XrefId	"18019"
		Label	"Nfatc2"
		XrefDatasource	"Entrez Gene"
		TFeActingComplex	"NFAT1_MOUSE"
	]
	node [
		id	438233694
		identifier	"L:17189"
		XrefId	"17189"
		Label	"Mb"
		XrefDatasource	"Entrez Gene"
		TFeActingComplex	"TCF3_MOUSE"
	]
	node [
		id	438262306
		identifier	"L:18018"
		XrefId	"18018"
		Label	"Nfatc1"
		XrefDatasource	"Entrez Gene"
		TFeActingComplex	"NFAT1_MOUSE"
	]
	node [
		id	441933478
		identifier	"L:57765"
		XrefId	"57765"
		Label	"Tbx21"
		XrefDatasource	"Entrez Gene"
	]
	node [
		id	-2063985038
		identifier	"L:4602"
		XrefId	"4602"
		Label	"MYB"
		XrefDatasource	"Entrez Gene"
		TFeActingComplex	"PU.1,PU.1_MOUSE"
	]
	node [
		id	438233692
		identifier	"L:17187"
		XrefId	"17187"
		Label	"Max"
		XrefDatasource	"Entrez Gene"
	]
	node [
		id	438062411
		identifier	"L:11911"
		XrefId	"11911"
		Label	"Atf4"
		XrefDatasource	"Entrez Gene"
	]
	node [
		id	438233693
		identifier	"L:17188"
		XrefId	"17188"
		Label	"Maz"
		XrefDatasource	"Entrez Gene"
	]
	node [
		id	438062410
		identifier	"L:11910"
		XrefId	"11910"
		Label	"Atf3"
		XrefDatasource	"Entrez Gene"
	]
	node [
		id	1145788288
		identifier	"L:RP23-137L22.7"
		Label	"Nr0b2"
	]
	node [
		id	694114343
		identifier	"L:109663"
		XrefId	"109663"
		Label	"Hoxc11"
		XrefDatasource	"Entrez Gene"
	]
	node [
		id	442762909
		identifier	"L:64290"
		XrefId	"64290"
		Label	"Foxb1"
		XrefDatasource	"Entrez Gene"
	]
	node [
		id	439070688
		identifier	"L:24473"
		XrefId	"24473"
		Label	"Htr1a"
		XrefDatasource	"Entrez Gene"
		TFeActingComplex	"NR3C1_MOUSE,NR3C2_MOUSE,NR3C1_RAT,NR3C2_RAT,NR3C1/NR3C2_RAT"
	]
	node [
		id	-2063954218
		identifier	"L:5728"
		XrefId	"5728"
		Label	"PTEN"
		XrefDatasource	"Entrez Gene"
		TFeActingComplex	"NR2E1_MOUSE"
	]
	node [
		id	753188965
		identifier	"L:328572"
		Label	"Ep300"
	]
	node [
		id	438057672
		identifier	"L:11435"
		XrefId	"11435"
		Label	"Chrna1"
		XrefDatasource	"Entrez Gene"
		TFeActingComplex	"MYOD1_MOUSE"
	]
	node [
		id	753222478
		identifier	"L:329934"
		XrefId	"329934"
		Label	"Foxo6"
		XrefDatasource	"Entrez Gene"
	]
	node [
		id	441726679
		identifier	"L:50907"
		XrefId	"50907"
		Label	"Preb"
		XrefDatasource	"Entrez Gene"
	]
	node [
		id	438262334
		identifier	"L:18025"
		XrefId	"18025"
		Label	"Nfe2l3"
		XrefDatasource	"Entrez Gene"
	]
	node [
		id	438147976
		identifier	"L:14526"
		XrefId	"14526"
		Label	"Gcg"
		XrefDatasource	"Entrez Gene"
		TFeActingComplex	"FOXA1_HUMAN,FOXA2_HUMAN,FOXA1_MOUSE,FOXA2_MOUSE"
	]
	node [
		id	438268102
		identifier	"L:18627"
		XrefId	"18627"
		Label	"Per2"
		XrefDatasource	"Entrez Gene"
		TFeActingComplex	"CLOCK:ARNTL"
	]
	node [
		id	438088519
		identifier	"L:12567"
		XrefId	"12567"
		Label	"Cdk4"
		XrefDatasource	"Entrez Gene"
		TFeActingComplex	"MYC_MOUSE"
	]
	node [
		id	438262332
		identifier	"L:18023"
		XrefId	"18023"
		Label	"Nfe2l1"
		XrefDatasource	"Entrez Gene"
	]
	node [
		id	438262333
		identifier	"L:18024"
		XrefId	"18024"
		Label	"Nfe2l2"
		XrefDatasource	"Entrez Gene"
		TFeActingComplex	"MBD2_MOUSE"
	]
	node [
		id	438268101
		identifier	"L:18626"
		XrefId	"18626"
		Label	"Per1"
		XrefDatasource	"Entrez Gene"
		TFeActingComplex	"CLOCK:ARNTL"
	]
	node [
		id	438262330
		identifier	"L:18021"
		XrefId	"18021"
		Label	"Nfatc3"
		XrefDatasource	"Entrez Gene"
	]
	node [
		id	438262331
		identifier	"L:18022"
		XrefId	"18022"
		Label	"Nfe2"
		XrefDatasource	"Entrez Gene"
	]
	node [
		id	694771483
		identifier	"L:110805"
		XrefId	"110805"
		Label	"Foxe1"
		XrefDatasource	"Entrez Gene"
	]
	node [
		id	1259005410
		identifier	"L:Cdkn1a"
		XrefId	"Cdkn1a"
		XrefDatasource	"Entrez Gene"
	]
	node [
		id	438262337
		identifier	"L:18028"
		XrefId	"18028"
		Label	"Nfib"
		XrefDatasource	"Entrez Gene"
	]
	node [
		id	438262336
		identifier	"L:18027"
		XrefId	"18027"
		Label	"Nfia"
		XrefDatasource	"Entrez Gene"
	]
	node [
		id	1656553774
		identifier	"L:ETG8914"
		Label	"TIMELESS"
	]
	node [
		id	438262338
		identifier	"L:18029"
		XrefId	"18029"
		Label	"Nfic"
		XrefDatasource	"Entrez Gene"
	]
	node [
		id	438233656
		identifier	"L:17172"
		XrefId	"17172"
		Label	"Ascl1"
		XrefDatasource	"Entrez Gene"
	]
	node [
		id	438269993
		identifier	"L:18817"
		XrefId	"18817"
		Label	"Plk1"
		XrefDatasource	"Entrez Gene"
	]
	node [
		id	441902634
		identifier	"L:56636"
		XrefId	"56636"
		Label	"Fgf21"
		XrefDatasource	"Entrez Gene"
		TFeActingComplex	"Ppara"
	]
	node [
		id	438984947
		identifier	"L:21808"
		XrefId	"21808"
		Label	"Tgfb2"
		XrefDatasource	"Entrez Gene"
		TFeActingComplex	"PAX6_MOUSE"
	]
	node [
		id	-2064074350
		identifier	"L:1621"
		XrefId	"1621"
		Label	"DBH"
		XrefDatasource	"Entrez Gene"
		TFeActingComplex	"NUCLEAR EXTRACTSK-N-BE(2)C,NUCLEAR EXTRACTSK-N-BE(2)C,PHOX2A_HUMAN,NUCLEAR EXTRACTSK-N-BE(2)C,PHOX2A_MOUSE"
	]
	node [
		id	444581093
		identifier	"L:83383"
		XrefId	"83383"
		Label	"Tcfap4"
		XrefDatasource	"Entrez Gene"
	]
	node [
		id	438984943
		identifier	"L:21804"
		XrefId	"21804"
		Label	"Tgfb1i1"
		XrefDatasource	"Entrez Gene"
	]
	node [
		id	-2064047347
		identifier	"L:2353"
		Label	"FOS"
	]
	node [
		id	438057644
		identifier	"L:11428"
		XrefId	"11428"
		Label	"Aco1"
		XrefDatasource	"Entrez Gene"
		TFeActingComplex	"Ppara"
	]
	node [
		id	438262360
		identifier	"L:18030"
		XrefId	"18030"
		Label	"Nfil3"
		XrefDatasource	"Entrez Gene"
	]
	node [
		id	-2063960014
		identifier	"L:5119"
		Label	"CHMP1A"
	]
	node [
		id	438268066
		identifier	"L:18612"
		XrefId	"18612"
		Label	"Etv4"
		XrefDatasource	"Entrez Gene"
	]
	node [
		id	438262362
		identifier	"L:18032"
		XrefId	"18032"
		Label	"Nfix"
		XrefDatasource	"Entrez Gene"
	]
	node [
		id	438262363
		identifier	"L:18033"
		XrefId	"18033"
		Label	"Nfkb1"
		XrefDatasource	"Entrez Gene"
	]
	node [
		id	438262364
		identifier	"L:18034"
		XrefId	"18034"
		Label	"Nfkb2"
		XrefDatasource	"Entrez Gene"
	]
	node [
		id	438174979
		identifier	"L:15258"
		XrefId	"15258"
		Label	"Hipk2"
		XrefDatasource	"Entrez Gene"
		TFeActingComplex	"GATA1_MOUSE"
	]
	node [
		id	438060462
		identifier	"L:11705"
		XrefId	"11705"
		Label	"Amh"
		XrefDatasource	"Entrez Gene"
		TFeActingComplex	"MOUSE_SOX8"
	]
	node [
		id	438057639
		identifier	"L:11423"
		XrefId	"11423"
		Label	"Ache"
		XrefDatasource	"Entrez Gene"
		TFeActingComplex	"TFAP2A_MOUSE"
	]
	node [
		id	438262365
		identifier	"L:18035"
		XrefId	"18035"
		Label	"Nfkbia"
		XrefDatasource	"Entrez Gene"
		TFeActingComplex	"PPARA_MOUSE/RXRA_MOUSE"
	]
	node [
		id	438062388
		identifier	"L:11909"
		XrefId	"11909"
		Label	"Atf2"
		XrefDatasource	"Entrez Gene"
		TFeActingComplex	"SP1_MOUSE"
	]
	node [
		id	438175036
		identifier	"L:15273"
		XrefId	"15273"
		Label	"Hivep2"
		XrefDatasource	"Entrez Gene"
	]
	node [
		id	438262369
		identifier	"L:18039"
		XrefId	"18039"
		Label	"Nefl"
		XrefDatasource	"Entrez Gene"
		TFeActingComplex	"TFAP2A_MOUSE"
	]
	node [
		id	71966119
		identifier	"L:335"
		XrefId	"335"
		Label	"APOA1"
		XrefDatasource	"Entrez Gene"
	]
	node [
		id	438175033
		identifier	"L:15270"
		XrefId	"15270"
		Label	"H2afx"
		XrefDatasource	"Entrez Gene"
		TFeActingComplex	"E2F1_MOUSE"
	]
	node [
		id	438264226
		identifier	"L:18216"
		XrefId	"18216"
		Label	"Ntsr1"
		XrefDatasource	"Entrez Gene"
		TFeActingComplex	"NUCLEAR EXTRACTN1E-115,SP1_MOUSE"
	]
	node [
		id	-193166393
		identifier	"L:ETG10891"
		Label	"PPARGC1A"
	]
	node [
		id	438268042
		identifier	"L:18609"
		XrefId	"18609"
		Label	"Pdx1"
		XrefDatasource	"Entrez Gene"
		TFeActingComplex	"MAFA_MOUSE"
	]
	node [
		id	439014017
		identifier	"L:22780"
		XrefId	"22780"
		Label	"Ikzf3"
		XrefDatasource	"Entrez Gene"
	]
	node [
		id	-905451880
		identifier	"L:ENSMUSG00000024563"
		Label	"Smad2"
	]
	node [
		id	-188347098
		identifier	"L:ETG67155"
		Label	"Smarca2"
	]
	node [
		id	757806476
		identifier	"L:378541"
		Label	"neurod1-A"
	]
	node [
		id	438262395
		identifier	"L:18044"
		XrefId	"18044"
		Label	"Nfya"
		XrefDatasource	"Entrez Gene"
	]
	node [
		id	-192191006
		identifier	"L:ETG22084"
		Label	"Tsc2"
	]
	node [
		id	439012130
		identifier	"L:22594"
		XrefId	"22594"
		Label	"Xrcc1"
		XrefDatasource	"Entrez Gene"
	]
	node [
		id	438262397
		identifier	"L:18046"
		XrefId	"18046"
		Label	"Nfyc"
		XrefDatasource	"Entrez Gene"
	]
	node [
		id	438298819
		identifier	"L:19713"
		XrefId	"19713"
		Label	"Ret"
		XrefDatasource	"Entrez Gene"
		TFeActingComplex	"MOUSE_Sox10"
	]
	node [
		id	438298818
		identifier	"L:19712"
		XrefId	"19712"
		Label	"Rest"
		XrefDatasource	"Entrez Gene"
	]
	node [
		id	439010112
		identifier	"L:22361"
		XrefId	"22361"
		Label	"Vnn1"
		XrefDatasource	"Entrez Gene"
		TFeActingComplex	"MOUSE_SOX8"
	]
	node [
		id	439010113
		identifier	"L:22362"
		XrefId	"22362"
		Label	"Vpreb1"
		XrefDatasource	"Entrez Gene"
	]
	node [
		id	439013994
		identifier	"L:22778"
		XrefId	"22778"
		Label	"Ikzf1"
		XrefDatasource	"Entrez Gene"
	]
	node [
		id	725365940
		identifier	"L:234724"
		XrefId	"234724"
		Label	"Tat"
		XrefDatasource	"Entrez Gene"
	]
	node [
		id	438209602
		identifier	"L:16764"
		XrefId	"16764"
		Label	"Aff3"
		XrefDatasource	"Entrez Gene"
	]
	node [
		id	438262425
		identifier	"L:18053"
		XrefId	"18053"
		Label	"Ngfr"
		XrefDatasource	"Entrez Gene"
		TFeActingComplex	"MITF_MOUSE"
	]
	node [
		id	439010142
		identifier	"L:22370"
		XrefId	"22370"
		Label	"Vtn"
		XrefDatasource	"Entrez Gene"
		TFeActingComplex	"FOXA1_MOUSE,FOXA2_MOUSE"
	]
	node [
		id	439013987
		identifier	"L:22771"
		XrefId	"22771"
		Label	"Zic1"
		XrefDatasource	"Entrez Gene"
	]
	node [
		id	439013986
		identifier	"L:22770"
		XrefId	"22770"
		Label	"Zhx1"
		XrefDatasource	"Entrez Gene"
	]
	node [
		id	439068609
		identifier	"L:24221"
		XrefId	"24221"
		Label	"Avp"
		XrefDatasource	"Entrez Gene"
		TFeActingComplex	"NUCLEAR EXTRACTNEURO2A,USF2_MOUSE"
	]
	node [
		id	439013990
		identifier	"L:22774"
		XrefId	"22774"
		Label	"Zic4"
		XrefDatasource	"Entrez Gene"
	]
	node [
		id	439013989
		identifier	"L:22773"
		XrefId	"22773"
		Label	"Zic3"
		XrefDatasource	"Entrez Gene"
	]
	node [
		id	439013988
		identifier	"L:22772"
		XrefId	"22772"
		Label	"Zic2"
		XrefDatasource	"Entrez Gene"
	]
	node [
		id	438298853
		identifier	"L:19726"
		XrefId	"19726"
		Label	"Rfx3"
		XrefDatasource	"Entrez Gene"
		TFeActingComplex	"PDX1_MOUSE"
	]
	node [
		id	1656372242
		identifier	"L:ETG2648"
		Label	"KAT2A"
	]
	node [
		id	-512054442
		identifier	"L:RP23-26L6.6"
		Label	"Per1"
	]
	node [
		id	438298852
		identifier	"L:19725"
		XrefId	"19725"
		Label	"Rfx2"
		XrefDatasource	"Entrez Gene"
	]
	node [
		id	438241221
		identifier	"L:17933"
		XrefId	"17933"
		Label	"Myt1l"
		XrefDatasource	"Entrez Gene"
	]
	node [
		id	1656579939
		identifier	"L:ETG9585"
		Label	"KIF20B"
	]
	node [
		id	438241220
		identifier	"L:17932"
		XrefId	"17932"
		Label	"Myt1"
		XrefDatasource	"Entrez Gene"
	]
	node [
		id	438298851
		identifier	"L:19724"
		XrefId	"19724"
		Label	"Rfx1"
		XrefDatasource	"Entrez Gene"
	]
	node [
		id	438173119
		identifier	"L:15078"
		Label	"H3f3a"
	]
	node [
		id	439010145
		identifier	"L:22373"
		XrefId	"22373"
		Label	"Wap"
		XrefDatasource	"Entrez Gene"
	]
	node [
		id	440885024
		identifier	"L:43162"
		Label	"gro"
	]
	node [
		id	439074380
		identifier	"L:24826"
		XrefId	"24826"
		Label	"Tg"
		XrefDatasource	"Entrez Gene"
	]
	node [
		id	752952619
		identifier	"L:320790"
		XrefId	"320790"
		Label	"Chd7"
		XrefDatasource	"Entrez Gene"
		TFeActingComplex	"PDX1_MOUSE"
	]
	node [
		id	439013956
		identifier	"L:22761"
		XrefId	"22761"
		Label	"Zfpm1"
		XrefDatasource	"Entrez Gene"
		TFeActingComplex	"RXR/RARB"
	]
	node [
		id	-192991577
		identifier	"L:ETG16468"
		Label	"Jarid2"
	]
	node [
		id	-2063929054
		identifier	"L:6280"
		XrefId	"6280"
		Label	"S100A9"
		XrefDatasource	"Entrez Gene"
		TFeActingComplex	"TRIM28"
	]
	node [
		id	723608300
		identifier	"L:217732"
		Label	"2310044G17Rik"
	]
	node [
		id	725517004
		identifier	"L:239985"
		XrefId	"239985"
		Label	"Arid1b"
		XrefDatasource	"Entrez Gene"
	]
	node [
		id	439010055
		identifier	"L:22346"
		Label	"Vhl"
	]
	node [
		id	694948303
		identifier	"L:116601"
		XrefId	"116601"
		Label	"Atp2a1"
		XrefDatasource	"Entrez Gene"
	]
	node [
		id	438241195
		identifier	"L:17928"
		XrefId	"17928"
		Label	"Myog"
		XrefDatasource	"Entrez Gene"
		TFeActingComplex	"MEF (ELF4)_MOUSE"
	]
	node [
		id	439010053
		identifier	"L:22344"
		XrefId	"22344"
		Label	"Vezf1"
		XrefDatasource	"Entrez Gene"
	]
	node [
		id	438241194
		identifier	"L:17927"
		XrefId	"17927"
		Label	"Myod1"
		XrefDatasource	"Entrez Gene"
	]
	node [
		id	438177026
		identifier	"L:15499"
		XrefId	"15499"
		Label	"Hsf1"
		XrefDatasource	"Entrez Gene"
	]
	node [
		id	439072422
		identifier	"L:24611"
		XrefId	"24611"
		Label	"Gnal"
		XrefDatasource	"Entrez Gene"
		TFeActingComplex	"EBF1_MOUSE"
	]
	node [
		id	438207647
		identifier	"L:16552"
		XrefId	"16552"
		Label	"Kif12"
		XrefDatasource	"Entrez Gene"
		TFeActingComplex	"HNF1B_MOUSE"
	]
	node [
		id	-2064050100
		identifier	"L:2099"
		Label	"ESR1"
	]
	node [
		id	439013925
		identifier	"L:22751"
		XrefId	"22751"
		Label	"Zfp90"
		XrefDatasource	"Entrez Gene"
	]
	node [
		id	438262485
		identifier	"L:18071"
		XrefId	"18071"
		Label	"Nhlh1"
		XrefDatasource	"Entrez Gene"
	]
	node [
		id	439008282
		identifier	"L:22190"
		Label	"Ubc"
	]
	node [
		id	438262486
		identifier	"L:18072"
		XrefId	"18072"
		Label	"Nhlh2"
		XrefDatasource	"Entrez Gene"
	]
	node [
		id	438298786
		identifier	"L:19701"
		XrefId	"19701"
		Label	"Ren1"
		XrefDatasource	"Entrez Gene"
		TFeActingComplex	"SP3_MOUSE"
	]
	node [
		id	-2064014675
		identifier	"L:3651"
		XrefId	"3651"
		Label	"PDX1"
		XrefDatasource	"Entrez Gene"
		TFeActingComplex	"HNF1A_MOUSE"
	]
	node [
		id	439008288
		identifier	"L:22196"
		Label	"Ube2i"
	]
	node [
		id	441840105
		identifier	"L:54314"
		XrefId	"54314"
		Label	"Tpo"
		XrefDatasource	"Entrez Gene"
	]
	node [
		id	-188552632
		identifier	"L:ETG60491"
		Label	"NIF3L1"
	]
	node [
		id	438090496
		identifier	"L:12780"
		XrefId	"12780"
		Label	"Abcc2"
		XrefDatasource	"Entrez Gene"
		TFeActingComplex	"RXR/RAR_MOUSE"
	]
	node [
		id	438088606
		identifier	"L:12591"
		XrefId	"12591"
		Label	"Cdx2"
		XrefDatasource	"Entrez Gene"
	]
	node [
		id	438145994
		identifier	"L:14308"
		XrefId	"14308"
		Label	"Fshb"
		XrefDatasource	"Entrez Gene"
	]
	node [
		id	439010082
		identifier	"L:22352"
		XrefId	"22352"
		Label	"Vim"
		XrefDatasource	"Entrez Gene"
		TFeActingComplex	"SMAD3_MOUSE,FOS_MOUSE,JUN_MOUSE,SP1_MOUSE,SP3_MOUSE"
	]
	node [
		id	438062479
		identifier	"L:11937"
		XrefId	"11937"
		Label	"Atp2a1"
		XrefDatasource	"Entrez Gene"
		TFeActingComplex	"TR/TR ; TR/RXR"
	]
	node [
		id	438088605
		identifier	"L:12590"
		XrefId	"12590"
		Label	"Cdx1"
		XrefDatasource	"Entrez Gene"
		TFeActingComplex	"RXR/RAR_MOUSE"
	]
	node [
		id	438262523
		identifier	"L:18088"
		XrefId	"18088"
		Label	"Nkx2-2"
		XrefDatasource	"Entrez Gene"
		TFeActingComplex	"PDX1_MOUSE"
	]
	node [
		id	694950255
		identifier	"L:116810"
		XrefId	"116810"
		Label	"Foxn4"
		XrefDatasource	"Entrez Gene"
	]
	node [
		id	438262524
		identifier	"L:18089"
		XrefId	"18089"
		Label	"Nkx2-3"
		XrefDatasource	"Entrez Gene"
	]
	node [
		id	438262550
		identifier	"L:18094"
		XrefId	"18094"
		Label	"Nkx2-9"
		XrefDatasource	"Entrez Gene"
	]
	node [
		id	438262551
		identifier	"L:18095"
		XrefId	"18095"
		Label	"Nkx3-1"
		XrefDatasource	"Entrez Gene"
	]
	node [
		id	438262548
		identifier	"L:18092"
		XrefId	"18092"
		Label	"Nkx2-6"
		XrefDatasource	"Entrez Gene"
	]
	node [
		id	438983270
		identifier	"L:21685"
		XrefId	"21685"
		Label	"Tef"
		XrefDatasource	"Entrez Gene"
	]
	node [
		id	438985134
		identifier	"L:21869"
		XrefId	"21869"
		Label	"Nkx2-1"
		XrefDatasource	"Entrez Gene"
	]
	node [
		id	438262547
		identifier	"L:18091"
		XrefId	"18091"
		Label	"Nkx2-5"
		XrefDatasource	"Entrez Gene"
		TFeActingComplex	"GATA4-Isl1"
	]
	node [
		id	1656462575
		identifier	"L:ETG5747"
		Label	"PTK2"
	]
	node [
		id	-2063927185
		identifier	"L:6469"
		XrefId	"6469"
		Label	"SHH"
		XrefDatasource	"Entrez Gene"
		TFeActingComplex	"SIX3_MOUSE"
	]
	node [
		id	438116474
		identifier	"L:13390"
		XrefId	"13390"
		Label	"Dlx1"
		XrefDatasource	"Entrez Gene"
	]
	node [
		id	-1627688146
		identifier	"L:ETG396103"
		Label	"SRF"
	]
	node [
		id	438116479
		identifier	"L:13395"
		XrefId	"13395"
		Label	"Dlx5"
		XrefDatasource	"Entrez Gene"
	]
	node [
		id	438116478
		identifier	"L:13394"
		XrefId	"13394"
		Label	"Dlx4"
		XrefDatasource	"Entrez Gene"
	]
	node [
		id	438262552
		identifier	"L:18096"
		XrefId	"18096"
		Label	"Nkx6-1"
		XrefDatasource	"Entrez Gene"
	]
	node [
		id	438116477
		identifier	"L:13393"
		XrefId	"13393"
		Label	"Dlx3"
		XrefDatasource	"Entrez Gene"
	]
	node [
		id	438116476
		identifier	"L:13392"
		XrefId	"13392"
		Label	"Dlx2"
		XrefDatasource	"Entrez Gene"
		TFeActingComplex	"PITX2_HUMAN,MSX2_MOUSE"
	]
	node [
		id	-193139570
		identifier	"L:ETG11569"
		Label	"Aebp2"
	]
	node [
		id	725486217
		identifier	"L:238871"
		XrefId	"238871"
		Label	"Pde4d"
		XrefDatasource	"Entrez Gene"
		TFeActingComplex	"MOUSE_SOX8"
	]
	node [
		id	439009992
		identifier	"L:22325"
		XrefId	"22325"
		Label	"Vav2"
		XrefDatasource	"Entrez Gene"
		TFeActingComplex	"GATA1_MOUSE"
	]
	node [
		id	441964044
		identifier	"L:58805"
		XrefId	"58805"
		Label	"Mlxipl"
		XrefDatasource	"Entrez Gene"
	]
	node [
		id	438174825
		identifier	"L:15209"
		XrefId	"15209"
		Label	"Hesx1"
		XrefDatasource	"Entrez Gene"
		TFeActingComplex	"Foxh1/Smads"
	]
	node [
		id	-2064019419
		identifier	"L:3170"
		Label	"FOXA2"
	]
	node [
		id	438174824
		identifier	"L:15208"
		XrefId	"15208"
		Label	"Hes5"
		XrefDatasource	"Entrez Gene"
	]
	node [
		id	438983238
		identifier	"L:21674"
		XrefId	"21674"
		Label	"Sry"
		XrefDatasource	"Entrez Gene"
	]
	node [
		id	438983241
		identifier	"L:21677"
		XrefId	"21677"
		Label	"Tead2"
		XrefDatasource	"Entrez Gene"
	]
	node [
		id	438983240
		identifier	"L:21676"
		XrefId	"21676"
		Label	"Tead1"
		XrefDatasource	"Entrez Gene"
	]
	node [
		id	438983243
		identifier	"L:21679"
		XrefId	"21679"
		Label	"Tead4"
		XrefDatasource	"Entrez Gene"
	]
	node [
		id	438983242
		identifier	"L:21678"
		XrefId	"21678"
		Label	"Tead3"
		XrefDatasource	"Entrez Gene"
	]
	node [
		id	-2064019414
		identifier	"L:3175"
		Label	"ONECUT1"
	]
	node [
		id	438174823
		identifier	"L:15207"
		XrefId	"15207"
		Label	"Hes3"
		XrefDatasource	"Entrez Gene"
	]
	node [
		id	438174822
		identifier	"L:15206"
		XrefId	"15206"
		Label	"Hes2"
		XrefDatasource	"Entrez Gene"
	]
	node [
		id	438293176
		identifier	"L:19152"
		XrefId	"19152"
		Label	"Prtn3"
		XrefDatasource	"Entrez Gene"
		TFeActingComplex	"PU.1_MOUSE"
	]
	node [
		id	-2063929140
		identifier	"L:6257"
		Label	"RXRB"
	]
	node [
		id	-2063929139
		identifier	"L:6258"
		XrefId	"6258"
		Label	"RXRG"
		XrefDatasource	"Entrez Gene"
		TFeActingComplex	"RXRA/RARB"
	]
	node [
		id	-2063929141
		identifier	"L:6256"
		Label	"RXRA"
	]
	node [
		id	439010025
		identifier	"L:22337"
		XrefId	"22337"
		Label	"Vdr"
		XrefDatasource	"Entrez Gene"
	]
	node [
		id	438985195
		identifier	"L:21888"
		Label	"Tle4"
	]
	node [
		id	438985192
		identifier	"L:21885"
		Label	"Tle1"
	]
	node [
		id	438176924
		identifier	"L:15460"
		XrefId	"15460"
		Label	"Hr"
		XrefDatasource	"Entrez Gene"
		TFeActingComplex	"TR/TR ; TR/RXR"
	]
	node [
		id	438207775
		identifier	"L:16596"
		XrefId	"16596"
		Label	"Klf1"
		XrefDatasource	"Entrez Gene"
	]
	node [
		id	-2063927250
		identifier	"L:6446"
		Label	"SGK1"
	]
	node [
		id	438090406
		identifier	"L:12753"
		XrefId	"12753"
		Label	"Clock"
		XrefDatasource	"Entrez Gene"
	]
	node [
		id	445653574
		identifier	"L:98388"
		XrefId	"98388"
		Label	"Chst10"
		XrefDatasource	"Entrez Gene"
		TFeActingComplex	"RXR/RARG"
	]
	node [
		id	438116384
		identifier	"L:13363"
		XrefId	"13363"
		Label	"Dhh"
		XrefDatasource	"Entrez Gene"
		TFeActingComplex	"MOUSE_SOX8"
	]
	node [
		id	443603660
		identifier	"L:71950"
		XrefId	"71950"
		Label	"Nanog"
		XrefDatasource	"Entrez Gene"
		TFeActingComplex	"P53 RE1"
	]
	node [
		id	-2063956174
		identifier	"L:5515"
		Label	"PPP2CA"
	]
	node [
		id	-2000829189
		identifier	"L:RP11-203D19.1"
		Label	"TLE1"
	]
	node [
		id	-192958906
		identifier	"L:ETG17765"
		Label	"Mtf2"
	]
	node [
		id	-2064014579
		identifier	"L:3684"
		XrefId	"3684"
		Label	"ITGAM"
		XrefDatasource	"Entrez Gene"
		TFeActingComplex	"PU.1_MOUSE"
	]
	node [
		id	-193105973
		identifier	"L:ETG12952"
		Label	"Cry1"
	]
	node [
		id	438086564
		identifier	"L:12355"
		XrefId	"12355"
		Label	"Nr1i3"
		XrefDatasource	"Entrez Gene"
	]
	node [
		id	-193174173
		identifier	"L:ETG10062"
		Label	"NR1H3"
	]
	node [
		id	438116382
		identifier	"L:13361"
		XrefId	"13361"
		Label	"Dhfr"
		XrefDatasource	"Entrez Gene"
		TFeActingComplex	"SP1_MOUSE"
	]
	node [
		id	724530893
		identifier	"L:227644"
		XrefId	"227644"
		Label	"Snapc4"
		XrefDatasource	"Entrez Gene"
	]
	node [
		id	-2063952330
		identifier	"L:5915"
		XrefId	"5915"
		Label	"RARB"
		XrefDatasource	"Entrez Gene"
		TFeActingComplex	"RXR/RARB"
	]
	node [
		id	-2063952329
		identifier	"L:5916"
		XrefId	"5916"
		Label	"RARG"
		XrefDatasource	"Entrez Gene"
		TFeActingComplex	"RXR/RARG"
	]
	node [
		id	438295162
		identifier	"L:19374"
		XrefId	"19374"
		Label	"Rag2"
		XrefDatasource	"Entrez Gene"
		TFeActingComplex	"PAX5_MOUSE"
	]
	node [
		id	-2063927278
		identifier	"L:6439"
		XrefId	"6439"
		Label	"SFTPB"
		XrefDatasource	"Entrez Gene"
		TFeActingComplex	"FOXA1_MOUSE,FOXA2_MOUSE"
	]
	node [
		id	438090373
		identifier	"L:12741"
		XrefId	"12741"
		Label	"Cldn5"
		XrefDatasource	"Entrez Gene"
		TFeActingComplex	"FOXO1_MOUSE"
	]
	node [
		id	438295166
		identifier	"L:19378"
		XrefId	"19378"
		Label	"Aldh1a2"
		XrefDatasource	"Entrez Gene"
		TFeActingComplex	"Foxh1/Smads"
	]
	node [
		id	438207776
		identifier	"L:16597"
		XrefId	"16597"
		Label	"Klf12"
		XrefDatasource	"Entrez Gene"
	]
	node [
		id	438057828
		identifier	"L:11486"
		XrefId	"11486"
		Label	"Ada"
		XrefDatasource	"Entrez Gene"
		TFeActingComplex	"SP1_MOUSE"
	]
	node [
		id	438088423
		identifier	"L:12534"
		XrefId	"12534"
		Label	"Cdk1"
		XrefDatasource	"Entrez Gene"
		TFeActingComplex	"ETS2_MOUSE"
	]
	node [
		id	438174913
		identifier	"L:15234"
		XrefId	"15234"
		Label	"Hgf"
		XrefDatasource	"Entrez Gene"
		TFeActingComplex	"NFIA_MOUSE"
	]
	node [
		id	-1293602408
		identifier	"L:RP1-130E4.1"
		Label	"ESR1"
	]
	node [
		id	439156158
		identifier	"L:27056"
		XrefId	"27056"
		Label	"Irf5"
		XrefDatasource	"Entrez Gene"
	]
	node [
		id	438088420
		identifier	"L:12531"
		XrefId	"12531"
		Label	"Cdc25b"
		XrefDatasource	"Entrez Gene"
	]
	node [
		id	-2064045482
		identifier	"L:2538"
		XrefId	"2538"
		Label	"G6PC"
		XrefDatasource	"Entrez Gene"
	]
	node [
		id	723601728
		identifier	"L:217082"
		XrefId	"217082"
		Label	"Hlf"
		XrefDatasource	"Entrez Gene"
	]
	node [
		id	438086468
		identifier	"L:12322"
		XrefId	"12322"
		Label	"Camk2a"
		XrefDatasource	"Entrez Gene"
	]
	node [
		id	700309942
		identifier	"L:170574"
		XrefId	"170574"
		Label	"Sp7"
		XrefDatasource	"Entrez Gene"
	]
	node [
		id	-1043595162
		identifier	"L:RP1-66H14.1"
		Label	"FYN"
	]
	node [
		id	-192189297
		identifier	"L:ETG22218"
		Label	"Sumo1"
	]
	node [
		id	438084549
		identifier	"L:12125"
		XrefId	"12125"
		Label	"Bcl2l11"
		XrefDatasource	"Entrez Gene"
		TFeActingComplex	"FOXO3_MOUSE"
	]
	node [
		id	700311860
		identifier	"L:170770"
		XrefId	"170770"
		Label	"Bbc3"
		XrefDatasource	"Entrez Gene"
		TFeActingComplex	"FOXO3_MOUSE"
	]
	node [
		id	438176835
		identifier	"L:15434"
		XrefId	"15434"
		Label	"Hoxd3"
		XrefDatasource	"Entrez Gene"
	]
	node [
		id	438176834
		identifier	"L:15433"
		XrefId	"15433"
		Label	"Hoxd13"
		XrefDatasource	"Entrez Gene"
	]
	node [
		id	438176837
		identifier	"L:15436"
		XrefId	"15436"
		Label	"Hoxd4"
		XrefDatasource	"Entrez Gene"
		TFeActingComplex	"RXR/RAR_MOUSE"
	]
	node [
		id	439156130
		identifier	"L:27049"
		XrefId	"27049"
		Label	"Etv3"
		XrefDatasource	"Entrez Gene"
	]
	node [
		id	438176839
		identifier	"L:15438"
		XrefId	"15438"
		Label	"Hoxd9"
		XrefDatasource	"Entrez Gene"
	]
	node [
		id	438174942
		identifier	"L:15242"
		XrefId	"15242"
		Label	"Hhex"
		XrefDatasource	"Entrez Gene"
	]
	node [
		id	438176838
		identifier	"L:15437"
		XrefId	"15437"
		Label	"Hoxd8"
		XrefDatasource	"Entrez Gene"
	]
	node [
		id	438268228
		identifier	"L:18669"
		XrefId	"18669"
		Label	"Abcb1b"
		XrefDatasource	"Entrez Gene"
		TFeActingComplex	"NFYA_MOUSE"
	]
	node [
		id	438057796
		identifier	"L:11475"
		XrefId	"11475"
		Label	"Acta2"
		XrefDatasource	"Entrez Gene"
		TFeActingComplex	"TWIST1_MOUSE"
	]
	node [
		id	1656520175
		identifier	"L:ETG7529"
		Label	"YWHAB"
	]
	node [
		id	438174948
		identifier	"L:15248"
		XrefId	"15248"
		Label	"Hic1"
		XrefDatasource	"Entrez Gene"
	]
	node [
		id	839103110
		identifier	"L:629203"
		XrefId	"629203"
		Label	"Sult2a3"
		XrefDatasource	"Entrez Gene"
		TFeActingComplex	"RXRA_MOUSE"
	]
	node [
		id	438268226
		identifier	"L:18667"
		XrefId	"18667"
		Label	"Pgr"
		XrefDatasource	"Entrez Gene"
	]
	node [
		id	438984975
		identifier	"L:21815"
		XrefId	"21815"
		Label	"Tgif1"
		XrefDatasource	"Entrez Gene"
	]
	node [
		id	438984977
		identifier	"L:21817"
		XrefId	"21817"
		Label	"Tgm2"
		XrefDatasource	"Entrez Gene"
		TFeActingComplex	"RXR/RARG"
	]
	node [
		id	443601586
		identifier	"L:71703"
		Label	"Armcx3"
	]
	node [
		id	438984979
		identifier	"L:21819"
		XrefId	"21819"
		Label	"Tg"
		XrefDatasource	"Entrez Gene"
		TFeActingComplex	"NKX2-1_MOUSE"
	]
	node [
		id	693938547
		identifier	"L:103988"
		XrefId	"103988"
		Label	"Gck"
		XrefDatasource	"Entrez Gene"
		TFeActingComplex	"NEUROD1_MOUSE/TCF3_MOUSE"
	]
	node [
		id	1656490600
		identifier	"L:ETG6598"
		Label	"SMARCB1"
	]
	node [
		id	443595917
		identifier	"L:71137"
		XrefId	"71137"
		Label	"Rfx4"
		XrefDatasource	"Entrez Gene"
	]
	node [
		id	441752751
		identifier	"L:51548"
		Label	"SIRT6"
	]
	node [
		id	438293028
		identifier	"L:19109"
		XrefId	"19109"
		Label	"Prl"
		XrefDatasource	"Entrez Gene"
	]
	node [
		id	1656490599
		identifier	"L:ETG6597"
		Label	"SMARCA4"
	]
	node [
		id	439159100
		identifier	"L:27373"
		Label	"Csnk1e"
	]
	node [
		id	438174972
		identifier	"L:15251"
		XrefId	"15251"
		Label	"Hif1a"
		XrefDatasource	"Entrez Gene"
	]
	node [
		id	438268193
		identifier	"L:18655"
		XrefId	"18655"
		Label	"Pgk1"
		XrefDatasource	"Entrez Gene"
	]
	node [
		id	438174855
		identifier	"L:15218"
		XrefId	"15218"
		Label	"Foxn1"
		XrefDatasource	"Entrez Gene"
	]
	node [
		id	438953508
		identifier	"L:20693"
		XrefId	"20693"
		Label	"spc"
		XrefDatasource	"Entrez Gene"
		TFeActingComplex	"Nkx2.1"
	]
	node [
		id	438953507
		identifier	"L:20692"
		XrefId	"20692"
		Label	"Sparc"
		XrefDatasource	"Entrez Gene"
		TFeActingComplex	"SP1_MOUSE"
	]
	node [
		id	438057764
		identifier	"L:11464"
		XrefId	"11464"
		Label	"Actc1"
		XrefDatasource	"Entrez Gene"
		TFeActingComplex	"SRF_MOUSE"
	]
	node [
		id	696819591
		identifier	"L:137075"
		XrefId	"137075"
		Label	"CLDN23"
		XrefDatasource	"Entrez Gene"
		TFeActingComplex	"MOUSE_SOX8"
	]
	node [
		id	694884041
		identifier	"L:114142"
		XrefId	"114142"
		Label	"Foxp2"
		XrefDatasource	"Entrez Gene"
	]
	node [
		id	438985070
		identifier	"L:21847"
		XrefId	"21847"
		Label	"Klf10"
		XrefDatasource	"Entrez Gene"
	]
	node [
		id	445532487
		identifier	"L:94187"
		XrefId	"94187"
		Label	"Zfp423"
		XrefDatasource	"Entrez Gene"
	]
	node [
		id	438088365
		identifier	"L:12518"
		XrefId	"12518"
		Label	"Cd79a"
		XrefDatasource	"Entrez Gene"
	]
	node [
		id	438088364
		identifier	"L:12517"
		XrefId	"12517"
		Label	"Cd72"
		XrefDatasource	"Entrez Gene"
		TFeActingComplex	"PU.1_MOUSE,IN-VITRO TRANSLATED PU.1NA"
	]
	node [
		id	438981159
		identifier	"L:21422"
		XrefId	"21422"
		Label	"Tcfcp2"
		XrefDatasource	"Entrez Gene"
	]
	node [
		id	-2063869716
		identifier	"L:8204"
		Label	"NRIP1"
	]
	node [
		id	438176776
		identifier	"L:15417"
		XrefId	"15417"
		Label	"Hoxb9"
		XrefDatasource	"Entrez Gene"
	]
	node [
		id	438090284
		identifier	"L:12715"
		XrefId	"12715"
		Label	"Ckm"
		XrefDatasource	"Entrez Gene"
		TFeActingComplex	"MEF (ELF4)_MOUSE"
	]
	node [
		id	438985072
		identifier	"L:21849"
		XrefId	"21849"
		Label	"Trim28"
		XrefDatasource	"Entrez Gene"
	]
	node [
		id	442886754
		identifier	"L:68750"
		XrefId	"68750"
		Label	"Rreb1"
		XrefDatasource	"Entrez Gene"
	]
	node [
		id	438981166
		identifier	"L:21429"
		XrefId	"21429"
		Label	"Ubtf"
		XrefDatasource	"Entrez Gene"
	]
	node [
		id	438176772
		identifier	"L:15413"
		XrefId	"15413"
		Label	"Hoxb5"
		XrefDatasource	"Entrez Gene"
		TFeActingComplex	"RXR/RAR_MOUSE"
	]
	node [
		id	439159134
		identifier	"L:27386"
		XrefId	"27386"
		Label	"Npas3"
		XrefDatasource	"Entrez Gene"
	]
	node [
		id	438981165
		identifier	"L:21428"
		XrefId	"21428"
		Label	"Mlx"
		XrefDatasource	"Entrez Gene"
	]
	node [
		id	438174879
		identifier	"L:15221"
		XrefId	"15221"
		Label	"Foxd3"
		XrefDatasource	"Entrez Gene"
	]
	node [
		id	438176775
		identifier	"L:15416"
		XrefId	"15416"
		Label	"Hoxb8"
		XrefDatasource	"Entrez Gene"
	]
	node [
		id	438174878
		identifier	"L:15220"
		XrefId	"15220"
		Label	"Foxq1"
		XrefDatasource	"Entrez Gene"
		TFeActingComplex	"RXR/RARB"
	]
	node [
		id	438176774
		identifier	"L:15415"
		XrefId	"15415"
		Label	"Hoxb7"
		XrefDatasource	"Entrez Gene"
	]
	node [
		id	438981163
		identifier	"L:21426"
		XrefId	"21426"
		Label	"Tcfec"
		XrefDatasource	"Entrez Gene"
		TFeActingComplex	"PU.1_MOUSE"
	]
	node [
		id	438176769
		identifier	"L:15410"
		XrefId	"15410"
		Label	"Hoxb3"
		XrefDatasource	"Entrez Gene"
		TFeActingComplex	"EGR2_MOUSE"
	]
	node [
		id	438176771
		identifier	"L:15412"
		XrefId	"15412"
		Label	"Hoxb4"
		XrefDatasource	"Entrez Gene"
		TFeActingComplex	"RXR/RAR_MOUSE"
	]
	node [
		id	438981160
		identifier	"L:21423"
		XrefId	"21423"
		Label	"Tcfe2a"
		XrefDatasource	"Entrez Gene"
	]
	node [
		id	438174886
		identifier	"L:15228"
		XrefId	"15228"
		Label	"Foxg1"
		XrefDatasource	"Entrez Gene"
	]
	node [
		id	438953477
		identifier	"L:20683"
		XrefId	"20683"
		Label	"Sp1"
		XrefDatasource	"Entrez Gene"
	]
	node [
		id	438174887
		identifier	"L:15229"
		XrefId	"15229"
		Label	"Foxd1"
		XrefDatasource	"Entrez Gene"
	]
	node [
		id	438953476
		identifier	"L:20682"
		XrefId	"20682"
		Label	"Sox9"
		XrefDatasource	"Entrez Gene"
	]
	node [
		id	438176831
		identifier	"L:15430"
		XrefId	"15430"
		Label	"Hoxd10"
		XrefDatasource	"Entrez Gene"
	]
	node [
		id	438293112
		identifier	"L:19130"
		XrefId	"19130"
		Label	"Prox1"
		XrefDatasource	"Entrez Gene"
	]
	node [
		id	438951375
		identifier	"L:20429"
		XrefId	"20429"
		Label	"Shox2"
		XrefDatasource	"Entrez Gene"
		TFeActingComplex	"Arx"
	]
	node [
		id	438174885
		identifier	"L:15227"
		XrefId	"15227"
		Label	"Foxf1a"
		XrefDatasource	"Entrez Gene"
	]
	node [
		id	438951369
		identifier	"L:20423"
		XrefId	"20423"
		Label	"Shh"
		XrefDatasource	"Entrez Gene"
		TFeActingComplex	"Brn3b-Isl1"
	]
	node [
		id	438953475
		identifier	"L:20681"
		XrefId	"20681"
		Label	"Sox8"
		XrefDatasource	"Entrez Gene"
	]
	node [
		id	-1981414549
		identifier	"L:RP1-177P22.2"
		Label	"E2F3"
	]
	node [
		id	438953474
		identifier	"L:20680"
		XrefId	"20680"
		Label	"Sox7"
		XrefDatasource	"Entrez Gene"
	]
	node [
		id	438174881
		identifier	"L:15223"
		XrefId	"15223"
		Label	"Foxj1"
		XrefDatasource	"Entrez Gene"
	]
	node [
		id	438985036
		identifier	"L:21834"
		XrefId	"21834"
		Label	"Thrb"
		XrefDatasource	"Entrez Gene"
	]
	node [
		id	438057738
		identifier	"L:11459"
		XrefId	"11459"
		Label	"Acta1"
		XrefDatasource	"Entrez Gene"
		TFeActingComplex	"TEF_MOUSE"
	]
	node [
		id	443601647
		identifier	"L:71722"
		XrefId	"71722"
		Label	"Cic"
		XrefDatasource	"Entrez Gene"
	]
	node [
		id	2414
		identifier	"L:"
		Label	"Bptf"
		XrefDatasource	"Entrez Gene"
	]
	node [
		id	443805567
		identifier	"L:78284"
		XrefId	"78284"
		Label	"Creb3l4"
		XrefDatasource	"Entrez Gene"
	]
	node [
		id	725306571
		identifier	"L:232790"
		XrefId	"232790"
		Label	"Oscar"
		XrefDatasource	"Entrez Gene"
		TFeActingComplex	"NFAT2_MOUSE"
	]
	node [
		id	438953481
		identifier	"L:20687"
		XrefId	"20687"
		Label	"Sp3"
		XrefDatasource	"Entrez Gene"
	]
	node [
		id	438953482
		identifier	"L:20688"
		XrefId	"20688"
		Label	"Sp4"
		XrefDatasource	"Entrez Gene"
	]
	node [
		id	438985035
		identifier	"L:21833"
		XrefId	"21833"
		Label	"Thra"
		XrefDatasource	"Entrez Gene"
	]
	node [
		id	438981127
		identifier	"L:21411"
		XrefId	"21411"
		Label	"Tcf20"
		XrefDatasource	"Entrez Gene"
	]
	node [
		id	438090250
		identifier	"L:12702"
		XrefId	"12702"
		Label	"Socs3"
		XrefDatasource	"Entrez Gene"
		TFeActingComplex	"HNF1B_MOUSE"
	]
	node [
		id	438981126
		identifier	"L:21410"
		XrefId	"21410"
		Label	"Hnf1b"
		XrefDatasource	"Entrez Gene"
	]
	node [
		id	438027039
		identifier	"L:10370"
		XrefId	"10370"
		Label	"CITED2"
		XrefDatasource	"Entrez Gene"
		TFeActingComplex	"FOXO3/STAT5_MOUSE"
	]
	node [
		id	438176809
		identifier	"L:15429"
		XrefId	"15429"
		Label	"Hoxd1"
		XrefDatasource	"Entrez Gene"
	]
	node [
		id	438981133
		identifier	"L:21417"
		XrefId	"21417"
		Label	"Zeb1"
		XrefDatasource	"Entrez Gene"
	]
	node [
		id	439072641
		identifier	"L:24683"
		XrefId	"24683"
		Label	"Prl"
		XrefDatasource	"Entrez Gene"
		TFeActingComplex	"LHX3_MOUSE"
	]
	node [
		id	438981132
		identifier	"L:21416"
		XrefId	"21416"
		Label	"Tcf7l2"
		XrefDatasource	"Entrez Gene"
	]
	node [
		id	-2031078532
		identifier	"L:Dmel_CG8384"
		Label	"gro"
	]
	node [
		id	438981135
		identifier	"L:21419"
		XrefId	"21419"
		Label	"Tcfap2b"
		XrefDatasource	"Entrez Gene"
	]
	node [
		id	438176805
		identifier	"L:15425"
		XrefId	"15425"
		Label	"Hoxc6"
		XrefDatasource	"Entrez Gene"
	]
	node [
		id	438981134
		identifier	"L:21418"
		XrefId	"21418"
		Label	"Tcfap2a"
		XrefDatasource	"Entrez Gene"
		TFeActingComplex	"TFAP2A_MOUSE"
	]
	node [
		id	438293088
		identifier	"L:19127"
		XrefId	"19127"
		Label	"Prop1"
		XrefDatasource	"Entrez Gene"
	]
	node [
		id	438176803
		identifier	"L:15423"
		XrefId	"15423"
		Label	"Hoxc4"
		XrefDatasource	"Entrez Gene"
	]
	node [
		id	438981129
		identifier	"L:21413"
		XrefId	"21413"
		Label	"Tcf4"
		XrefDatasource	"Entrez Gene"
	]
	node [
		id	438116480
		identifier	"L:13396"
		XrefId	"13396"
		Label	"Dlx6"
		XrefDatasource	"Entrez Gene"
		TFeActingComplex	"DLX1_MOUSE,DLX2_MOUSE"
	]
	node [
		id	438981131
		identifier	"L:21415"
		XrefId	"21415"
		Label	"Tcf3"
		XrefDatasource	"Entrez Gene"
	]
	node [
		id	438981130
		identifier	"L:21414"
		XrefId	"21414"
		Label	"Tcf7"
		XrefDatasource	"Entrez Gene"
	]
	node [
		id	-192930198
		identifier	"L:ETG18627"
		Label	"Per2"
	]
	node [
		id	438949515
		identifier	"L:20249"
		XrefId	"20249"
		Label	"Scd1"
		XrefDatasource	"Entrez Gene"
		TFeActingComplex	"Ppara"
	]
	node [
		id	441838213
		identifier	"L:54123"
		XrefId	"54123"
		Label	"Irf7"
		XrefDatasource	"Entrez Gene"
	]
	node [
		id	441838214
		identifier	"L:54124"
		XrefId	"54124"
		Label	"Cks1b"
		XrefDatasource	"Entrez Gene"
	]
	node [
		id	-2063867702
		identifier	"L:8433"
		XrefId	"8433"
		Label	"UTF1"
		XrefDatasource	"Entrez Gene"
		TFeActingComplex	"Sox2, Oct-3/4"
	]
	node [
		id	1656547016
		identifier	"L:ETG8204"
		Label	"NRIP1"
	]
	node [
		id	438235641
		identifier	"L:17393"
		XrefId	"17393"
		Label	"Mmp7"
		XrefDatasource	"Entrez Gene"
	]
	node [
		id	438953418
		identifier	"L:20666"
		XrefId	"20666"
		Label	"Sox11"
		XrefDatasource	"Entrez Gene"
	]
	node [
		id	438953416
		identifier	"L:20664"
		XrefId	"20664"
		Label	"Sox1"
		XrefDatasource	"Entrez Gene"
	]
	node [
		id	438953417
		identifier	"L:20665"
		XrefId	"20665"
		Label	"Sox10"
		XrefDatasource	"Entrez Gene"
	]
	node [
		id	498279046
		identifier	"L:RP5-1181N3.2"
		Label	"NCOA6"
	]
	node [
		id	439044683
		identifier	"L:23857"
		XrefId	"23857"
		Label	"Dmtf1"
		XrefDatasource	"Entrez Gene"
	]
	node [
		id	1656494286
		identifier	"L:ETG6945"
		Label	"MLX"
	]
	node [
		id	438121065
		identifier	"L:13823"
		XrefId	"13823"
		Label	"Epb4.1l3"
		XrefDatasource	"Entrez Gene"
		TFeActingComplex	"PDX1_MOUSE"
	]
	node [
		id	441838242
		identifier	"L:54131"
		XrefId	"54131"
		Label	"Irf3"
		XrefDatasource	"Entrez Gene"
	]
	node [
		id	438981100
		identifier	"L:21405"
		XrefId	"21405"
		Label	"Hnf1a"
		XrefDatasource	"Entrez Gene"
	]
	node [
		id	438981101
		identifier	"L:21406"
		XrefId	"21406"
		Label	"Tcf12"
		XrefDatasource	"Entrez Gene"
	]
	node [
		id	438981102
		identifier	"L:21407"
		XrefId	"21407"
		Label	"Tcf15"
		XrefDatasource	"Entrez Gene"
	]
	node [
		id	442825380
		identifier	"L:66596"
		XrefId	"66596"
		Label	"Gtf3a"
		XrefDatasource	"Entrez Gene"
	]
	node [
		id	438981103
		identifier	"L:21408"
		XrefId	"21408"
		Label	"Zfp354a"
		XrefDatasource	"Entrez Gene"
	]
	node [
		id	438121040
		identifier	"L:13819"
		XrefId	"13819"
		Label	"Epas1"
		XrefDatasource	"Entrez Gene"
	]
	node [
		id	438177731
		identifier	"L:15511"
		XrefId	"15511"
		Label	"Hspa1b"
		XrefDatasource	"Entrez Gene"
		TFeActingComplex	"SP1_MOUSE"
	]
	node [
		id	-2063865744
		identifier	"L:8648"
		Label	"NCOA1"
	]
	node [
		id	753937465
		identifier	"L:332937"
		XrefId	"332937"
		Label	"Tcfap2e"
		XrefDatasource	"Entrez Gene"
	]
	node [
		id	438955372
		identifier	"L:20877"
		XrefId	"20877"
		Label	"Aurkb"
		XrefDatasource	"Entrez Gene"
	]
	node [
		id	438235613
		identifier	"L:17386"
		XrefId	"17386"
		Label	"Mmp13"
		XrefDatasource	"Entrez Gene"
		TFeActingComplex	"ETS1_MOUSE"
	]
	node [
		id	438143112
		identifier	"L:14009"
		XrefId	"14009"
		Label	"Etv1"
		XrefDatasource	"Entrez Gene"
	]
	node [
		id	438953452
		identifier	"L:20679"
		XrefId	"20679"
		Label	"Sox6"
		XrefDatasource	"Entrez Gene"
	]
	node [
		id	441898787
		identifier	"L:56233"
		Label	"Hdac7"
	]
	node [
		id	438953448
		identifier	"L:20675"
		XrefId	"20675"
		Label	"Sox3"
		XrefDatasource	"Entrez Gene"
	]
	node [
		id	438953450
		identifier	"L:20677"
		XrefId	"20677"
		Label	"Sox4"
		XrefDatasource	"Entrez Gene"
	]
	node [
		id	438953451
		identifier	"L:20678"
		XrefId	"20678"
		Label	"Sox5"
		XrefDatasource	"Entrez Gene"
	]
	node [
		id	438114490
		identifier	"L:13170"
		XrefId	"13170"
		Label	"Dbp"
		XrefDatasource	"Entrez Gene"
		TFeActingComplex	"clock:arntl"
	]
	node [
		id	438083679
		identifier	"L:12053"
		XrefId	"12053"
		Label	"Bcl6"
		XrefDatasource	"Entrez Gene"
	]
	node [
		id	438953444
		identifier	"L:20671"
		XrefId	"20671"
		Label	"Sox17"
		XrefDatasource	"Entrez Gene"
	]
	node [
		id	438953445
		identifier	"L:20672"
		XrefId	"20672"
		Label	"Sox18"
		XrefDatasource	"Entrez Gene"
	]
	node [
		id	438953447
		identifier	"L:20674"
		XrefId	"20674"
		Label	"Sox2"
		XrefDatasource	"Entrez Gene"
		TFeActingComplex	"STAT3 2"
	]
	node [
		id	444497484
		identifier	"L:80981"
		XrefId	"80981"
		Label	"Arl4d"
		XrefDatasource	"Entrez Gene"
		TFeActingComplex	"PDX1_MOUSE"
	]
	node [
		id	438181611
		identifier	"L:15926"
		XrefId	"15926"
		Label	"Idh1"
		XrefDatasource	"Entrez Gene"
		TFeActingComplex	"PDX1_MOUSE"
	]
	node [
		id	71969932
		identifier	"L:725"
		XrefId	"725"
		Label	"C4BPB"
		XrefDatasource	"Entrez Gene"
		TFeActingComplex	"FOXA1_MOUSE,FOXA2_MOUSE,FOXA3_MOUSE"
	]
	node [
		id	-2064018673
		identifier	"L:3202"
		XrefId	"3202"
		Label	"HOXA5"
		XrefDatasource	"Entrez Gene"
		TFeActingComplex	"HOXA5_MOUSE"
	]
	node [
		id	438953443
		identifier	"L:20670"
		XrefId	"20670"
		Label	"Sox15"
		XrefDatasource	"Entrez Gene"
	]
	node [
		id	438121034
		identifier	"L:13813"
		XrefId	"13813"
		Label	"Eomes"
		XrefDatasource	"Entrez Gene"
	]
	node [
		id	1656490407
		identifier	"L:ETG6531"
		Label	"SLC6A3"
	]
	node [
		id	694053647
		identifier	"L:107515"
		XrefId	"107515"
		Label	"Lgr4"
		XrefDatasource	"Entrez Gene"
		TFeActingComplex	"Foxh1/Smads"
	]
	node [
		id	701237336
		identifier	"L:180982"
		Label	"beta-catenin"
	]
	node [
		id	438955278
		identifier	"L:20846"
		XrefId	"20846"
		Label	"Stat1"
		XrefDatasource	"Entrez Gene"
	]
	node [
		id	728195187
		identifier	"L:266645"
		XrefId	"266645"
		Label	"Acmsd"
		XrefDatasource	"Entrez Gene"
		TFeActingComplex	"HNF4A_MOUSE"
	]
	node [
		id	724407826
		identifier	"L:223227"
		XrefId	"223227"
		Label	"Sox21"
		XrefDatasource	"Entrez Gene"
	]
	node [
		id	438955280
		identifier	"L:20848"
		XrefId	"20848"
		Label	"Stat3"
		XrefDatasource	"Entrez Gene"
	]
	node [
		id	438955281
		identifier	"L:20849"
		XrefId	"20849"
		Label	"Stat4"
		XrefDatasource	"Entrez Gene"
	]
	node [
		id	441807458
		identifier	"L:53020"
		XrefId	"53020"
		Label	"CA9.1"
		XrefDatasource	"Entrez Gene"
	]
	node [
		id	438951495
		identifier	"L:20465"
		XrefId	"20465"
		Label	"Sim2"
		XrefDatasource	"Entrez Gene"
	]
	node [
		id	-2063956985
		identifier	"L:5460"
		XrefId	"5460"
		Label	"POU5F1"
		XrefDatasource	"Entrez Gene"
		TFeActingComplex	"SOX2_MOUSE"
	]
	node [
		id	-2064049427
		identifier	"L:2100"
		Label	"ESR2"
	]
	node [
		id	1300361167
		identifier	"L:ETG658"
		Label	"BMPR1B"
	]
	node [
		id	693960555
		identifier	"L:104156"
		XrefId	"104156"
		Label	"Etv5"
		XrefDatasource	"Entrez Gene"
	]
	node [
		id	1656431971
		identifier	"L:ETG4690"
		Label	"NCK1"
	]
	node [
		id	438955303
		identifier	"L:20850"
		XrefId	"20850"
		Label	"Stat5a"
		XrefDatasource	"Entrez Gene"
	]
	node [
		id	438955305
		identifier	"L:20852"
		XrefId	"20852"
		Label	"Stat6"
		XrefDatasource	"Entrez Gene"
	]
	node [
		id	-2063836053
		identifier	"L:9611"
		Label	"NCOR1"
	]
	node [
		id	438151851
		identifier	"L:14936"
		XrefId	"14936"
		Label	"Gys1"
		XrefDatasource	"Entrez Gene"
	]
	node [
		id	438955304
		identifier	"L:20851"
		XrefId	"20851"
		Label	"Stat5b"
		XrefDatasource	"Entrez Gene"
	]
	node [
		id	438117161
		identifier	"L:13405"
		XrefId	"13405"
		Label	"Dmd"
		XrefDatasource	"Entrez Gene"
		TFeActingComplex	"SRF_MOUSE"
	]
	node [
		id	438083591
		identifier	"L:12028"
		XrefId	"12028"
		Label	"Bax"
		XrefDatasource	"Entrez Gene"
		TFeActingComplex	"SP1_MOUSE"
	]
	node [
		id	438083585
		identifier	"L:12022"
		XrefId	"12022"
		Label	"Barx1"
		XrefDatasource	"Entrez Gene"
	]
	node [
		id	724501099
		identifier	"L:226641"
		XrefId	"226641"
		Label	"Atf6"
		XrefDatasource	"Entrez Gene"
	]
	node [
		id	443835230
		identifier	"L:79240"
		Label	"Nr4a1"
	]
	node [
		id	438083586
		identifier	"L:12023"
		XrefId	"12023"
		Label	"Barx2"
		XrefDatasource	"Entrez Gene"
	]
	node [
		id	438114552
		identifier	"L:13190"
		XrefId	"13190"
		Label	"Dct"
		XrefDatasource	"Entrez Gene"
		TFeActingComplex	"MOUSE_Sox10"
	]
	node [
		id	438951522
		identifier	"L:20471"
		XrefId	"20471"
		Label	"Six1"
		XrefDatasource	"Entrez Gene"
	]
	node [
		id	438951523
		identifier	"L:20472"
		XrefId	"20472"
		Label	"Six2"
		XrefDatasource	"Entrez Gene"
	]
	node [
		id	-2063900252
		identifier	"L:7173"
		XrefId	"7173"
		Label	"TPO"
		XrefDatasource	"Entrez Gene"
	]
	node [
		id	438951524
		identifier	"L:20473"
		XrefId	"20473"
		Label	"Six3"
		XrefDatasource	"Entrez Gene"
	]
	node [
		id	438181543
		identifier	"L:15900"
		XrefId	"15900"
		Label	"Irf8"
		XrefDatasource	"Entrez Gene"
	]
	node [
		id	438951525
		identifier	"L:20474"
		XrefId	"20474"
		Label	"Six4"
		XrefDatasource	"Entrez Gene"
	]
	node [
		id	443655401
		identifier	"L:73102"
		XrefId	"73102"
		Label	"Slc22a23"
		XrefDatasource	"Entrez Gene"
		TFeActingComplex	"PDX1_MOUSE"
	]
	node [
		id	438951527
		identifier	"L:20476"
		XrefId	"20476"
		Label	"Six6"
		XrefDatasource	"Entrez Gene"
	]
	node [
		id	438181545
		identifier	"L:15902"
		XrefId	"15902"
		Label	"Id2"
		XrefDatasource	"Entrez Gene"
		TFeActingComplex	"CEBPB (C/EBP-BETA)_MOUSE,CEBPB (C/EBP-BETA)_MOUSE,CEBPB (C/EBP-BETA)_MOUSE"
	]
	node [
		id	438181544
		identifier	"L:15901"
		Label	"Id1"
	]
	node [
		id	1656520201
		identifier	"L:ETG7534"
		Label	"YWHAZ"
	]
	node [
		id	441900800
		identifier	"L:56461"
		XrefId	"56461"
		Label	"Kcnip3"
		XrefDatasource	"Entrez Gene"
	]
	node [
		id	443628713
		identifier	"L:72475"
		XrefId	"72475"
		Label	"Ssbp3"
		XrefDatasource	"Entrez Gene"
		TFeActingComplex	"PDX1_MOUSE"
	]
	node [
		id	-193048184
		identifier	"L:ETG14797"
		Label	"Aes"
	]
	node [
		id	438949386
		identifier	"L:20204"
		XrefId	"20204"
		Label	"Prrx2"
		XrefDatasource	"Entrez Gene"
	]
	node [
		id	438949385
		identifier	"L:20203"
		XrefId	"20203"
		Label	"S100b"
		XrefDatasource	"Entrez Gene"
	]
	node [
		id	438119238
		identifier	"L:13655"
		XrefId	"13655"
		Label	"Egr3"
		XrefDatasource	"Entrez Gene"
	]
	node [
		id	-2063926326
		identifier	"L:6530"
		XrefId	"6530"
		Label	"SLC6A2"
		XrefDatasource	"Entrez Gene"
		TFeActingComplex	"NUCLEAR EXTRACTSK-N-BE(2)C,NUCLEAR EXTRACTSK-N-BE(2)C,HOXA5,PHOX2A_HUMAN"
	]
	node [
		id	-905330022
		identifier	"L:ENSMUSG00000028800"
		Label	"Hdac1"
	]
	node [
		id	438119239
		identifier	"L:13656"
		XrefId	"13656"
		Label	"Egr4"
		XrefDatasource	"Entrez Gene"
	]
	node [
		id	438119236
		identifier	"L:13653"
		XrefId	"13653"
		Label	"Egr1"
		XrefDatasource	"Entrez Gene"
		TFeActingComplex	"SRF_MOUSE"
	]
	node [
		id	438119237
		identifier	"L:13654"
		XrefId	"13654"
		Label	"Egr2"
		XrefDatasource	"Entrez Gene"
		TFeActingComplex	"MOUSE_Sox10"
	]
	node [
		id	438121190
		identifier	"L:13864"
		XrefId	"13864"
		Label	"Nr2f6"
		XrefDatasource	"Entrez Gene"
	]
	node [
		id	438121191
		identifier	"L:13865"
		XrefId	"13865"
		Label	"Nr2f1"
		XrefDatasource	"Entrez Gene"
	]
	node [
		id	438985226
		identifier	"L:21898"
		XrefId	"21898"
		Label	"Tlr4"
		XrefDatasource	"Entrez Gene"
		TFeActingComplex	"PU.1_MOUSE"
	]
	node [
		id	438235485
		identifier	"L:17342"
		XrefId	"17342"
		Label	"Mitf"
		XrefDatasource	"Entrez Gene"
		TFeActingComplex	"MOUSE_Sox10, HUMAN_Sox10"
	]
	node [
		id	438204639
		identifier	"L:16211"
		Label	"Kpnb1"
	]
	node [
		id	438151785
		identifier	"L:14912"
		XrefId	"14912"
		Label	"Nkx6-2"
		XrefDatasource	"Entrez Gene"
	]
	node [
		id	439130115
		identifier	"L:26423"
		XrefId	"26423"
		Label	"Nr5a1"
		XrefDatasource	"Entrez Gene"
	]
	node [
		id	694053865
		identifier	"L:107586"
		XrefId	"107586"
		Label	"Ovol2"
		XrefDatasource	"Entrez Gene"
	]
	node [
		id	442911747
		identifier	"L:69257"
		XrefId	"69257"
		Label	"Elf2"
		XrefDatasource	"Entrez Gene"
	]
	node [
		id	439130119
		identifier	"L:26427"
		XrefId	"26427"
		Label	"Creb3l1"
		XrefDatasource	"Entrez Gene"
	]
	node [
		id	1300361008
		identifier	"L:ETG604"
		Label	"BCL6"
	]
	node [
		id	439130116
		identifier	"L:26424"
		XrefId	"26424"
		Label	"Nr5a2"
		XrefDatasource	"Entrez Gene"
		TFeActingComplex	"PDX1_MOUSE"
	]
	node [
		id	-189447478
		identifier	"L:ETG51341"
		Label	"ZBTB7A"
	]
	node [
		id	-188372241
		identifier	"L:ETG66603"
		Label	"Sip1"
	]
	node [
		id	438121161
		identifier	"L:13856"
		XrefId	"13856"
		Label	"Epo"
		XrefDatasource	"Entrez Gene"
	]
	node [
		id	438119265
		identifier	"L:13661"
		XrefId	"13661"
		Label	"Ehf"
		XrefDatasource	"Entrez Gene"
	]
	node [
		id	438119267
		identifier	"L:13663"
		XrefId	"13663"
		Label	"Ei24"
		XrefDatasource	"Entrez Gene"
		TFeActingComplex	"TRP53_MOUSE"
	]
	node [
		id	-2108482890
		identifier	"L:RP23-81E16.3"
		Label	"Git1"
	]
	node [
		id	-2063900310
		identifier	"L:7157"
		Label	"TP53"
	]
	node [
		id	438235461
		identifier	"L:17339"
		XrefId	"17339"
		Label	"Mip"
		XrefDatasource	"Entrez Gene"
		TFeActingComplex	"AP2A_MOUSE"
	]
	node [
		id	722503216
		identifier	"L:201456"
		XrefId	"201456"
		Label	"FBXO15"
		XrefDatasource	"Entrez Gene"
		TFeActingComplex	"Sox2, Oct-3/4"
	]
	node [
		id	-193054949
		identifier	"L:ETG14080"
		Label	"Fabp1"
	]
	node [
		id	438204611
		identifier	"L:16204"
		XrefId	"16204"
		Label	"Fabp6"
		XrefDatasource	"Entrez Gene"
		TFeActingComplex	"NR1H4_MOUSE"
	]
	node [
		id	438149866
		identifier	"L:14715"
		XrefId	"14715"
		Label	"Gnrhr"
		XrefDatasource	"Entrez Gene"
	]
	node [
		id	1656464558
		identifier	"L:ETG5966"
		Label	"REL"
	]
	node [
		id	438083807
		identifier	"L:12097"
		XrefId	"12097"
		Label	"Bglap2"
		XrefDatasource	"Entrez Gene"
		TFeActingComplex	"EGR2_MOUSE"
	]
	node [
		id	438114370
		identifier	"L:13134"
		Label	"Dach1"
	]
	node [
		id	445507526
		identifier	"L:93691"
		XrefId	"93691"
		Label	"Klf7"
		XrefDatasource	"Entrez Gene"
	]
	node [
		id	441900865
		identifier	"L:56484"
		XrefId	"56484"
		Label	"Foxo3"
		XrefDatasource	"Entrez Gene"
	]
	node [
		id	-185782101
		identifier	"L:ETG90480"
		Label	"GADD45GIP1"
	]
	node [
		id	439130212
		identifier	"L:26457"
		XrefId	"26457"
		Label	"Slc27a1"
		XrefDatasource	"Entrez Gene"
		TFeActingComplex	"Ppara"
	]
	node [
		id	443811152
		identifier	"L:78829"
		XrefId	"78829"
		Label	"Tsc22d4"
		XrefDatasource	"Entrez Gene"
	]
	node [
		id	439130214
		identifier	"L:26459"
		XrefId	"26459"
		Label	"Slc27a5"
		XrefDatasource	"Entrez Gene"
		TFeActingComplex	"HNF4A_MOUSE"
	]
	node [
		id	441722152
		identifier	"L:50496"
		XrefId	"50496"
		Label	"E2f6"
		XrefDatasource	"Entrez Gene"
	]
	node [
		id	-2064018452
		identifier	"L:3276"
		Label	"PRMT1"
	]
	node [
		id	-1665605382
		identifier	"L:RP11-467D18.1"
		Label	"MECR"
	]
	node [
		id	-905567234
		identifier	"L:ENSMUSG00000020950"
		Label	"Foxg1"
	]
	node [
		id	-2063923282
		identifier	"L:6886"
		XrefId	"6886"
		Label	"TAL1"
		XrefDatasource	"Entrez Gene"
		TFeActingComplex	"PU.1,PU.1_MOUSE"
	]
	node [
		id	439044740
		identifier	"L:23872"
		XrefId	"23872"
		Label	"Ets2"
		XrefDatasource	"Entrez Gene"
	]
	node [
		id	-188430710
		identifier	"L:ETG64750"
		Label	"SMURF2"
	]
	node [
		id	441900892
		identifier	"L:56490"
		XrefId	"56490"
		Label	"Zbtb20"
		XrefDatasource	"Entrez Gene"
	]
	node [
		id	438953228
		identifier	"L:20602"
		Label	"Ncor2"
	]
	node [
		id	439044739
		identifier	"L:23871"
		XrefId	"23871"
		Label	"Ets1"
		XrefDatasource	"Entrez Gene"
		TFeActingComplex	"RXR/RAR_MOUSE"
	]
	node [
		id	438949475
		identifier	"L:20230"
		XrefId	"20230"
		Label	"Satb1"
		XrefDatasource	"Entrez Gene"
	]
	node [
		id	723515240
		identifier	"L:214384"
		XrefId	"214384"
		Label	"Myocd"
		XrefDatasource	"Entrez Gene"
	]
	node [
		id	-2063926349
		identifier	"L:6528"
		XrefId	"6528"
		Label	"SLC5A5"
		XrefDatasource	"Entrez Gene"
	]
	node [
		id	438955430
		identifier	"L:20893"
		XrefId	"20893"
		Label	"Bhlhb2"
		XrefDatasource	"Entrez Gene"
	]
	node [
		id	-905448190
		identifier	"L:ENSMUSG00000024914"
		Label	"Drap1"
	]
	node [
		id	755806765
		identifier	"L:353187"
		XrefId	"353187"
		Label	"Nr1d2"
		XrefDatasource	"Entrez Gene"
		TFeActingComplex	"CLOCK:ARNTL"
	]
	node [
		id	-2063896557
		identifier	"L:7529"
		Label	"YWHAB"
	]
	node [
		id	438953260
		identifier	"L:20613"
		XrefId	"20613"
		Label	"Snai1"
		XrefDatasource	"Entrez Gene"
	]
	node [
		id	438119117
		identifier	"L:13618"
		XrefId	"13618"
		Label	"Ednrb"
		XrefDatasource	"Entrez Gene"
		TFeActingComplex	"MOUSE_Sox10"
	]
	node [
		id	438235360
		identifier	"L:17301"
		XrefId	"17301"
		Label	"Foxd2"
		XrefDatasource	"Entrez Gene"
	]
	node [
		id	441904588
		identifier	"L:56847"
		XrefId	"56847"
		Label	"Aldh1a3"
		XrefDatasource	"Entrez Gene"
		TFeActingComplex	"Foxh1/Smads"
	]
	node [
		id	438060745
		identifier	"L:11799"
		XrefId	"11799"
		Label	"Birc5"
		XrefDatasource	"Entrez Gene"
	]
	node [
		id	439013835
		identifier	"L:22724"
		XrefId	"22724"
		Label	"Zbtb7b"
		XrefDatasource	"Entrez Gene"
	]
	node [
		id	439007081
		identifier	"L:22018"
		XrefId	"22018"
		Label	"Tpo"
		XrefDatasource	"Entrez Gene"
		TFeActingComplex	"PAX8_HUMAN,PAX8_MOUSE,NKX2-1_MOUSE"
	]
	node [
		id	438240328
		identifier	"L:17859"
		XrefId	"17859"
		Label	"Mxi1"
		XrefDatasource	"Entrez Gene"
	]
	node [
		id	-1778255240
		identifier	"L:RP5-975D15.1"
		Label	"GADD45A"
	]
	node [
		id	438062666
		identifier	"L:11998"
		XrefId	"11998"
		Label	"Avp"
		XrefDatasource	"Entrez Gene"
		TFeActingComplex	"CLOCK:ARNTL"
	]
	node [
		id	445509268
		identifier	"L:93837"
		Label	"Dach2"
	]
	node [
		id	443657479
		identifier	"L:73353"
		XrefId	"73353"
		Label	"Actrt2"
		XrefDatasource	"Entrez Gene"
		TFeActingComplex	"PDX1_MOUSE"
	]
	node [
		id	-2064043656
		identifier	"L:2705"
		XrefId	"2705"
		Label	"GJB1"
		XrefDatasource	"Entrez Gene"
		TFeActingComplex	"HUMAN_Sox10"
	]
	node [
		id	441875910
		identifier	"L:55994"
		XrefId	"55994"
		Label	"Smad9"
		XrefDatasource	"Entrez Gene"
	]
	node [
		id	438210503
		identifier	"L:16846"
		XrefId	"16846"
		Label	"Lep"
		XrefDatasource	"Entrez Gene"
		TFeActingComplex	"SP1_MOUSE"
	]
	node [
		id	1656344436
		identifier	"L:ETG1869"
		Label	"E2F1"
	]
	node [
		id	439097478
		identifier	"L:25139"
		XrefId	"25139"
		Label	"Slc2a4"
		XrefDatasource	"Entrez Gene"
		TFeActingComplex	"MEF2A_MOUSE"
	]
	node [
		id	439134924
		identifier	"L:26927"
		XrefId	"26927"
		Label	"Foxl2"
		XrefDatasource	"Entrez Gene"
	]
	node [
		id	438210499
		identifier	"L:16842"
		XrefId	"16842"
		Label	"Lef1"
		XrefDatasource	"Entrez Gene"
	]
	node [
		id	1656426182
		identifier	"L:ETG4088"
		Label	"SMAD3"
	]
	node [
		id	1656426183
		identifier	"L:ETG4089"
		Label	"SMAD4"
	]
	node [
		id	1656547296
		identifier	"L:ETG8295"
		Label	"TRRAP"
	]
	node [
		id	-2063835868
		identifier	"L:9670"
		Label	"IPO13"
	]
	node [
		id	438145065
		identifier	"L:14219"
		XrefId	"14219"
		Label	"Ctgf"
		XrefDatasource	"Entrez Gene"
		TFeActingComplex	"NUCLEAR EXTRACTMCT,HIF1A_MOUSE"
	]
	node [
		id	439015787
		identifier	"L:22933"
		Label	"SIRT2"
	]
	node [
		id	438240354
		identifier	"L:17864"
		XrefId	"17864"
		Label	"Mybl1"
		XrefDatasource	"Entrez Gene"
	]
	node [
		id	438240355
		identifier	"L:17865"
		XrefId	"17865"
		Label	"Mybl2"
		XrefDatasource	"Entrez Gene"
	]
	node [
		id	438235359
		identifier	"L:17300"
		XrefId	"17300"
		Label	"Foxc1"
		XrefDatasource	"Entrez Gene"
	]
	node [
		id	438240353
		identifier	"L:17863"
		XrefId	"17863"
		Label	"Myb"
		XrefDatasource	"Entrez Gene"
		TFeActingComplex	"MZF1_MOUSE"
	]
	node [
		id	725247737
		identifier	"L:230824"
		XrefId	"230824"
		Label	"Grhl3"
		XrefDatasource	"Entrez Gene"
	]
	node [
		id	438240359
		identifier	"L:17869"
		XrefId	"17869"
		Label	"Myc"
		XrefDatasource	"Entrez Gene"
		TFeActingComplex	"MAZ_MOUSE"
	]
	node [
		id	439009218
		identifier	"L:22286"
		XrefId	"22286"
		Label	"Utf1"
		XrefDatasource	"Entrez Gene"
		TFeActingComplex	"SOX2_MOUSE"
	]
	node [
		id	439009219
		identifier	"L:22287"
		XrefId	"22287"
		Label	"Scgb1a1"
		XrefDatasource	"Entrez Gene"
		TFeActingComplex	"FOXJ1_MOUSE"
	]
	node [
		id	439134886
		identifier	"L:26910"
		XrefId	"26910"
		Label	"Figla"
		XrefDatasource	"Entrez Gene"
	]
	node [
		id	439067684
		identifier	"L:24136"
		XrefId	"24136"
		Label	"Zeb2"
		XrefDatasource	"Entrez Gene"
	]
	node [
		id	-2064076236
		identifier	"L:1436"
		XrefId	"1436"
		Label	"CSF1R"
		XrefDatasource	"Entrez Gene"
		TFeActingComplex	"PU.1_MOUSE"
	]
	node [
		id	439009214
		identifier	"L:22282"
		XrefId	"22282"
		Label	"Usf2"
		XrefDatasource	"Entrez Gene"
	]
	node [
		id	439067683
		identifier	"L:24135"
		XrefId	"24135"
		Label	"Zfp68"
		XrefDatasource	"Entrez Gene"
	]
	node [
		id	694770769
		identifier	"L:110784"
		XrefId	"110784"
		Label	"Nr3c2"
		XrefDatasource	"Entrez Gene"
	]
	node [
		id	-2064020535
		identifier	"L:3020"
		Label	"H3F3A"
	]
	node [
		id	-1663671608
		identifier	"L:ETG217578"
		Label	"Baz1a"
	]
	node [
		id	438210469
		identifier	"L:16833"
		XrefId	"16833"
		Label	"Ldhc"
		XrefDatasource	"Entrez Gene"
		TFeActingComplex	"NFIA_MOUSE"
	]
	node [
		id	-2064071250
		identifier	"L:1991"
		XrefId	"1991"
		Label	"ELANE"
		XrefDatasource	"Entrez Gene"
		TFeActingComplex	"PU.1_MOUSE"
	]
	node [
		id	442888552
		identifier	"L:68910"
		XrefId	"68910"
		Label	"Zfp467"
		XrefDatasource	"Entrez Gene"
	]
	node [
		id	1656492299
		identifier	"L:ETG6722"
		Label	"SRF"
	]
	node [
		id	438240260
		identifier	"L:17833"
		XrefId	"17833"
		Label	"Muc5ac"
		XrefDatasource	"Entrez Gene"
		TFeActingComplex	"NUCLEAR EXTRACTCMT93/69 CELL,SP1_MOUSE,SP3_MOUSE"
	]
	node [
		id	441816262
		identifier	"L:53970"
		XrefId	"53970"
		Label	"Rfx5"
		XrefDatasource	"Entrez Gene"
	]
	node [
		id	724584585
		identifier	"L:229004"
		XrefId	"229004"
		Label	"Gmeb2"
		XrefDatasource	"Entrez Gene"
	]
	node [
		id	439009189
		identifier	"L:22278"
		XrefId	"22278"
		Label	"Usf1"
		XrefDatasource	"Entrez Gene"
	]
	node [
		id	1078370292
		identifier	"L:RP23-135A21.5"
		Label	"Jun"
	]
	node [
		id	441900799
		identifier	"L:56460"
		XrefId	"56460"
		Label	"Pkp3"
		XrefDatasource	"Entrez Gene"
		TFeActingComplex	"ZEB1_MOUSE"
	]
	node [
		id	71971950
		identifier	"L:958"
		XrefId	"958"
		Label	"CD40"
		XrefDatasource	"Entrez Gene"
		TFeActingComplex	"PU.1_MOUSE"
	]
	node [
		id	438210440
		identifier	"L:16825"
		Label	"Ldb1"
	]
	node [
		id	438210441
		identifier	"L:16826"
		Label	"Ldb2"
	]
	node [
		id	724474353
		identifier	"L:225998"
		XrefId	"225998"
		Label	"Rorb"
		XrefDatasource	"Entrez Gene"
	]
	node [
		id	-2064020497
		identifier	"L:3037"
		XrefId	"3037"
		Label	"HAS2"
		XrefDatasource	"Entrez Gene"
		TFeActingComplex	"RXR/RARG"
	]
	node [
		id	694770800
		identifier	"L:110794"
		XrefId	"110794"
		Label	"Cebpe"
		XrefDatasource	"Entrez Gene"
	]
	node [
		id	438181796
		identifier	"L:15985"
		XrefId	"15985"
		Label	"Cd79b"
		XrefDatasource	"Entrez Gene"
		TFeActingComplex	"EBF1_MOUSE"
	]
	node [
		id	438121222
		identifier	"L:13875"
		XrefId	"13875"
		Label	"Erf"
		XrefDatasource	"Entrez Gene"
	]
	node [
		id	702307736
		identifier	"L:195733"
		XrefId	"195733"
		Label	"Grhl1"
		XrefDatasource	"Entrez Gene"
	]
	node [
		id	-193083899
		identifier	"L:ETG13144"
		Label	"Dapk3"
	]
	node [
		id	-189387927
		identifier	"L:ETG53331"
		Label	"Stx7"
	]
	node [
		id	443655648
		identifier	"L:73181"
		XrefId	"73181"
		Label	"Nfatc4"
		XrefDatasource	"Entrez Gene"
	]
	node [
		id	443685225
		identifier	"L:74114"
		XrefId	"74114"
		Label	"Crot"
		XrefDatasource	"Entrez Gene"
		TFeActingComplex	"PDX1_MOUSE"
	]
	node [
		id	-192250560
		identifier	"L:ETG20091"
		Label	"Rps3a"
	]
	node [
		id	694081639
		identifier	"L:108354"
		XrefId	"108354"
		Label	"Iap1"
		XrefDatasource	"Entrez Gene"
		TFeActingComplex	"TR/TR ; TR/RXR"
	]
	node [
		id	439013808
		identifier	"L:22718"
		XrefId	"22718"
		Label	"Zfp60"
		XrefDatasource	"Entrez Gene"
	]
	node [
		id	694084523
		identifier	"L:108655"
		XrefId	"108655"
		Label	"Foxp1"
		XrefDatasource	"Entrez Gene"
	]
	node [
		id	441900776
		identifier	"L:56458"
		XrefId	"56458"
		Label	"Foxo1"
		XrefDatasource	"Entrez Gene"
	]
	node [
		id	724500293
		identifier	"L:226591"
		XrefId	"226591"
		Label	"Tiprl"
		XrefDatasource	"Entrez Gene"
		TFeActingComplex	"PDX1_MOUSE"
	]
	node [
		id	-186613328
		identifier	"L:ETG83797"
		Label	"Smarcd1"
	]
	node [
		id	438145121
		identifier	"L:14233"
		XrefId	"14233"
		Label	"Foxi1"
		XrefDatasource	"Entrez Gene"
	]
	node [
		id	438145123
		identifier	"L:14235"
		XrefId	"14235"
		Label	"Foxm1"
		XrefDatasource	"Entrez Gene"
	]
	node [
		id	438145122
		identifier	"L:14234"
		XrefId	"14234"
		Label	"Foxc2"
		XrefDatasource	"Entrez Gene"
	]
	node [
		id	438145125
		identifier	"L:14237"
		XrefId	"14237"
		Label	"Foxd4"
		XrefDatasource	"Entrez Gene"
	]
	node [
		id	438145124
		identifier	"L:14236"
		XrefId	"14236"
		Label	"Foxn2"
		XrefDatasource	"Entrez Gene"
	]
	node [
		id	438145126
		identifier	"L:14238"
		XrefId	"14238"
		Label	"Foxf2"
		XrefDatasource	"Entrez Gene"
	]
	node [
		id	723482383
		identifier	"L:213027"
		XrefId	"213027"
		Label	"Evi5l"
		XrefDatasource	"Entrez Gene"
		TFeActingComplex	"PDX1_MOUSE"
	]
	node [
		id	788159667
		identifier	"L:494147"
		XrefId	"494147"
		Label	"Foxr2"
		XrefDatasource	"Entrez Gene"
	]
	node [
		id	694950441
		identifier	"L:116870"
		XrefId	"116870"
		Label	"Mta1"
		XrefDatasource	"Entrez Gene"
	]
	node [
		id	-2064043563
		identifier	"L:2735"
		Label	"GLI1"
	]
	node [
		id	-2064043561
		identifier	"L:2737"
		Label	"GLI3"
	]
	node [
		id	439007206
		identifier	"L:22059"
		XrefId	"22059"
		Label	"Trp53"
		XrefDatasource	"Entrez Gene"
		TFeActingComplex	"NFIC_MOUSE"
	]
	node [
		id	439009150
		identifier	"L:22260"
		XrefId	"22260"
		Label	"Nr1h2"
		XrefDatasource	"Entrez Gene"
	]
	node [
		id	443685252
		identifier	"L:74120"
		XrefId	"74120"
		Label	"Zfp263"
		XrefDatasource	"Entrez Gene"
	]
	node [
		id	-2064076047
		identifier	"L:1499"
		Label	"CTNNB1"
	]
	node [
		id	441926808
		identifier	"L:57080"
		XrefId	"57080"
		Label	"Gtf2ird1"
		XrefDatasource	"Entrez Gene"
	]
	node [
		id	438210408
		identifier	"L:16814"
		XrefId	"16814"
		Label	"Lbx1"
		XrefDatasource	"Entrez Gene"
	]
	node [
		id	441904462
		identifier	"L:56805"
		XrefId	"56805"
		Label	"Zbtb33"
		XrefDatasource	"Entrez Gene"
	]
	node [
		id	443685255
		identifier	"L:74123"
		XrefId	"74123"
		Label	"Foxp4"
		XrefDatasource	"Entrez Gene"
	]
	node [
		id	694768658
		identifier	"L:110521"
		XrefId	"110521"
		Label	"Hivep1"
		XrefDatasource	"Entrez Gene"
	]
	node [
		id	438145156
		identifier	"L:14247"
		XrefId	"14247"
		Label	"Fli1"
		XrefDatasource	"Entrez Gene"
		TFeActingComplex	"PU.1_MOUSE"
	]
	node [
		id	441904466
		identifier	"L:56809"
		XrefId	"56809"
		Label	"Gmeb1"
		XrefDatasource	"Entrez Gene"
	]
	node [
		id	438949639
		identifier	"L:20289"
		XrefId	"20289"
		Label	"Scx"
		XrefDatasource	"Entrez Gene"
	]
	node [
		id	-2064076056
		identifier	"L:1490"
		XrefId	"1490"
		Label	"CTGF"
		XrefDatasource	"Entrez Gene"
		TFeActingComplex	"NUCLEAR EXTRACTNIH-3T3,ETS-1_MOUSE,FLI1_MOUSE,NUCLEAR EXTRACTNA"
	]
	node [
		id	438114560
		identifier	"L:13198"
		XrefId	"13198"
		Label	"Ddit3"
		XrefDatasource	"Entrez Gene"
	]
	node [
		id	-1692327760
		identifier	"L:ETG116848"
		Label	"Baz2a"
	]
	node [
		id	752948591
		identifier	"L:320332"
		Label	"Hist4h4"
	]
	node [
		id	439879756
		identifier	"L:30942"
		XrefId	"30942"
		Label	"Hnf4g"
		XrefDatasource	"Entrez Gene"
	]
	node [
		id	1656342353
		identifier	"L:ETG1613"
		Label	"DAPK3"
	]
	node [
		id	441838341
		identifier	"L:54167"
		XrefId	"54167"
		Label	"Icos"
		XrefDatasource	"Entrez Gene"
		TFeActingComplex	"NFAT1_MOUSE"
	]
	node [
		id	-2063989563
		identifier	"L:4193"
		Label	"MDM2"
	]
	node [
		id	723513254
		identifier	"L:214162"
		XrefId	"214162"
		Label	"Mll1"
		XrefDatasource	"Entrez Gene"
	]
	node [
		id	438143264
		identifier	"L:14056"
		XrefId	"14056"
		Label	"Ezh2"
		XrefDatasource	"Entrez Gene"
	]
	node [
		id	445621796
		identifier	"L:97165"
		XrefId	"97165"
		Label	"Hmgb2"
		XrefDatasource	"Entrez Gene"
	]
	node [
		id	439009128
		identifier	"L:22259"
		XrefId	"22259"
		Label	"Nr1h3"
		XrefDatasource	"Entrez Gene"
		TFeActingComplex	"Ppara"
	]
	node [
		id	438150116
		identifier	"L:14797"
		Label	"Aes"
	]
	node [
		id	441783597
		identifier	"L:52679"
		XrefId	"52679"
		Label	"E2f7"
		XrefDatasource	"Entrez Gene"
	]
	node [
		id	439067842
		identifier	"L:24189"
		XrefId	"24189"
		Label	"Aldoa"
		XrefDatasource	"Entrez Gene"
		TFeActingComplex	"MEF2A_MOUSE"
	]
	node [
		id	439075430
		identifier	"L:24952"
		XrefId	"24952"
		Label	"Gcg"
		XrefDatasource	"Entrez Gene"
	]
	node [
		id	439007170
		identifier	"L:22044"
		XrefId	"22044"
		Label	"Trh"
		XrefDatasource	"Entrez Gene"
		TFeActingComplex	"STAT3_MOUSE"
	]
	node [
		id	727332244
		identifier	"L:258759"
		XrefId	"258759"
		Label	"Olfr1408"
		XrefDatasource	"Entrez Gene"
		TFeActingComplex	"PDX1_MOUSE"
	]
	node [
		id	438147133
		identifier	"L:14460"
		XrefId	"14460"
		Label	"Gata1"
		XrefDatasource	"Entrez Gene"
	]
	node [
		id	438147134
		identifier	"L:14461"
		XrefId	"14461"
		Label	"Gata2"
		XrefDatasource	"Entrez Gene"
		TFeActingComplex	"GATA1_MOUSE"
	]
	node [
		id	438237380
		identifier	"L:17536"
		XrefId	"17536"
		Label	"Meis2"
		XrefDatasource	"Entrez Gene"
	]
	node [
		id	439067864
		identifier	"L:24190"
		XrefId	"24190"
		Label	"Aldob"
		XrefDatasource	"Entrez Gene"
	]
	node [
		id	438147135
		identifier	"L:14462"
		XrefId	"14462"
		Label	"Gata3"
		XrefDatasource	"Entrez Gene"
	]
	node [
		id	694946602
		identifier	"L:116475"
		Label	"Ift172"
	]
	node [
		id	-193053026
		identifier	"L:ETG14281"
		Label	"Fos"
	]
	node [
		id	438237377
		identifier	"L:17533"
		XrefId	"17533"
		Label	"Mrc1"
		XrefDatasource	"Entrez Gene"
		TFeActingComplex	"PU.1_MOUSE,NUCLEAR EXTRACTU937"
	]
	node [
		id	441840263
		identifier	"L:54367"
		Label	"Zfp326"
	]
	node [
		id	438202691
		identifier	"L:16006"
		XrefId	"16006"
		Label	"Igfbp1"
		XrefDatasource	"Entrez Gene"
		TFeActingComplex	"FOXO3_MOUSE,FOXO4_MOUSE"
	]
	node [
		id	438208452
		identifier	"L:16601"
		XrefId	"16601"
		Label	"Klf9"
		XrefDatasource	"Entrez Gene"
	]
	node [
		id	-192964795
		identifier	"L:ETG17126"
		Label	"Smad2"
	]
	node [
		id	-2063898389
		identifier	"L:7356"
		XrefId	"7356"
		Label	"SCGB1A1"
		XrefDatasource	"Entrez Gene"
	]
	node [
		id	438208451
		identifier	"L:16600"
		XrefId	"16600"
		Label	"Klf4"
		XrefDatasource	"Entrez Gene"
	]
	node [
		id	442790561
		identifier	"L:65020"
		XrefId	"65020"
		Label	"Zfp110"
		XrefDatasource	"Entrez Gene"
	]
	node [
		id	694053614
		identifier	"L:107503"
		XrefId	"107503"
		Label	"Atf5"
		XrefDatasource	"Entrez Gene"
	]
	node [
		id	441838430
		identifier	"L:54193"
		XrefId	"54193"
		Label	"Pbsn"
		XrefDatasource	"Entrez Gene"
	]
	node [
		id	438233477
		identifier	"L:17119"
		XrefId	"17119"
		Label	"Mxd1"
		XrefDatasource	"Entrez Gene"
	]
	node [
		id	439879699
		identifier	"L:30927"
		XrefId	"30927"
		Label	"Snai3"
		XrefDatasource	"Entrez Gene"
	]
	node [
		id	438147138
		identifier	"L:14465"
		XrefId	"14465"
		Label	"Gata6"
		XrefDatasource	"Entrez Gene"
		TFeActingComplex	"RXR/RARB"
	]
	node [
		id	438955155
		identifier	"L:20807"
		XrefId	"20807"
		Label	"Srf"
		XrefDatasource	"Entrez Gene"
	]
	node [
		id	438147137
		identifier	"L:14464"
		XrefId	"14464"
		Label	"Gata5"
		XrefDatasource	"Entrez Gene"
	]
	node [
		id	438147136
		identifier	"L:14463"
		XrefId	"14463"
		Label	"Gata4"
		XrefDatasource	"Entrez Gene"
	]
	node [
		id	438143351
		identifier	"L:14080"
		XrefId	"14080"
		Label	"Fabp1"
		XrefDatasource	"Entrez Gene"
		TFeActingComplex	"Ppara"
	]
	node [
		id	438202685
		identifier	"L:16000"
		XrefId	"16000"
		Label	"Igf1"
		XrefDatasource	"Entrez Gene"
		TFeActingComplex	"TCF1_MOUSE"
	]
	node [
		id	-193136691
		identifier	"L:ETG11865"
		Label	"Arntl"
	]
	node [
		id	71968228
		identifier	"L:596"
		XrefId	"596"
		Label	"BCL2"
		XrefDatasource	"Entrez Gene"
	]
	node [
		id	438240389
		identifier	"L:17878"
		XrefId	"17878"
		Label	"Myf6"
		XrefDatasource	"Entrez Gene"
		TFeActingComplex	"MYOG_MOUSE"
	]
	node [
		id	438240388
		identifier	"L:17877"
		XrefId	"17877"
		Label	"Myf5"
		XrefDatasource	"Entrez Gene"
	]
	node [
		id	439067839
		identifier	"L:24186"
		XrefId	"24186"
		Label	"Alb"
		XrefDatasource	"Entrez Gene"
	]
	node [
		id	438237346
		identifier	"L:17523"
		XrefId	"17523"
		Label	"Mpo"
		XrefDatasource	"Entrez Gene"
		TFeActingComplex	"PU.1_MOUSE"
	]
	node [
		id	438147166
		identifier	"L:14472"
		XrefId	"14472"
		Label	"Gbx2"
		XrefDatasource	"Entrez Gene"
	]
	node [
		id	443837029
		identifier	"L:79401"
		XrefId	"79401"
		Label	"Spz1"
		XrefDatasource	"Entrez Gene"
	]
	node [
		id	438237351
		identifier	"L:17528"
		XrefId	"17528"
		Label	"Mpz"
		XrefDatasource	"Entrez Gene"
		TFeActingComplex	"MOUSE_Sox10"
	]
	node [
		id	-905545963
		identifier	"L:ENSMUSG00000021095"
		Label	"Gsc"
	]
	node [
		id	438151939
		identifier	"L:14961"
		XrefId	"14961"
		Label	"H2-Ab1"
		XrefDatasource	"Entrez Gene"
		TFeActingComplex	"PU.1_MOUSE"
	]
	node [
		id	1656344458
		identifier	"L:ETG1870"
		Label	"E2F2"
	]
	node [
		id	439879695
		identifier	"L:30923"
		XrefId	"30923"
		Label	"Foxe3"
		XrefDatasource	"Entrez Gene"
	]
	node [
		id	438233506
		identifier	"L:17127"
		XrefId	"17127"
		Label	"Smad3"
		XrefDatasource	"Entrez Gene"
	]
	node [
		id	438233507
		identifier	"L:17128"
		Label	"Smad4"
	]
	node [
		id	438233504
		identifier	"L:17125"
		Label	"Smad1"
	]
	node [
		id	441898730
		identifier	"L:56218"
		XrefId	"56218"
		Label	"Patz1"
		XrefDatasource	"Entrez Gene"
	]
	node [
		id	71964291
		identifier	"L:166"
		Label	"AES"
	]
	node [
		id	438233508
		identifier	"L:17129"
		XrefId	"17129"
		Label	"Smad5"
		XrefDatasource	"Entrez Gene"
	]
	node [
		id	439069727
		identifier	"L:24373"
		XrefId	"24373"
		Label	"Fst"
		XrefDatasource	"Entrez Gene"
		TFeActingComplex	"FOXL2_MOUSE/SMAD3_MOUSE"
	]
	node [
		id	-2063863799
		identifier	"L:8850"
		Label	"KAT2B"
	]
	node [
		id	-189270620
		identifier	"L:ETG57154"
		Label	"SMURF1"
	]
	node [
		id	438145274
		identifier	"L:14281"
		XrefId	"14281"
		Label	"Fos"
		XrefDatasource	"Entrez Gene"
		TFeActingComplex	"SRF_MOUSE"
	]
	node [
		id	439100291
		identifier	"L:25411"
		XrefId	"25411"
		Label	"Cnga2"
		XrefDatasource	"Entrez Gene"
		TFeActingComplex	"EBF1_MOUSE"
	]
	node [
		id	438145277
		identifier	"L:14284"
		XrefId	"14284"
		Label	"Fosl2"
		XrefDatasource	"Entrez Gene"
	]
	node [
		id	439007109
		identifier	"L:22025"
		XrefId	"22025"
		Label	"Nr2c1"
		XrefDatasource	"Entrez Gene"
	]
	node [
		id	438145276
		identifier	"L:14283"
		XrefId	"14283"
		Label	"Fosl1"
		XrefDatasource	"Entrez Gene"
	]
	node [
		id	439007110
		identifier	"L:22026"
		XrefId	"22026"
		Label	"Nr2c2"
		XrefDatasource	"Entrez Gene"
	]
	node [
		id	438181671
		identifier	"L:15944"
		XrefId	"15944"
		Label	"Irgm1"
		XrefDatasource	"Entrez Gene"
		TFeActingComplex	"PDX1_MOUSE"
	]
	node [
		id	439219523
		identifier	"L:29437"
		XrefId	"29437"
		Label	"Acta1"
		XrefDatasource	"Entrez Gene"
		TFeActingComplex	"TWIST1_MOUSE"
	]
	node [
		id	438240420
		identifier	"L:17888"
		XrefId	"17888"
		Label	"Myh6"
		XrefDatasource	"Entrez Gene"
		TFeActingComplex	"TEF_MOUSE"
	]
	node [
		id	694055689
		identifier	"L:107751"
		XrefId	"107751"
		Label	"Prrxl1"
		XrefDatasource	"Entrez Gene"
	]
	node [
		id	1656431851
		identifier	"L:ETG4654"
		Label	"MYOD1"
	]
	node [
		id	439009033
		identifier	"L:22227"
		XrefId	"22227"
		Label	"Ucp1"
		XrefDatasource	"Entrez Gene"
		TFeActingComplex	"TR/RXR"
	]
	node [
		id	71966214
		identifier	"L:367"
		Label	"AR"
	]
	node [
		id	438233535
		identifier	"L:17135"
		XrefId	"17135"
		Label	"Mafk"
		XrefDatasource	"Entrez Gene"
	]
	node [
		id	438233534
		identifier	"L:17134"
		XrefId	"17134"
		Label	"Mafg"
		XrefDatasource	"Entrez Gene"
	]
	node [
		id	438233533
		identifier	"L:17133"
		XrefId	"17133"
		Label	"Maff"
		XrefDatasource	"Entrez Gene"
	]
	node [
		id	438292067
		identifier	"L:19009"
		XrefId	"19009"
		Label	"Pou6f1"
		XrefDatasource	"Entrez Gene"
	]
	node [
		id	71965067
		identifier	"L:207"
		Label	"AKT1"
	]
	node [
		id	-193111641
		identifier	"L:ETG12387"
		Label	"Ctnnb1"
	]
	node [
		id	439069572
		identifier	"L:24323"
		XrefId	"24323"
		Label	"Edn1"
		XrefDatasource	"Entrez Gene"
		TFeActingComplex	"SMAD3_MOUSE"
	]
	node [
		id	438234680
		identifier	"L:17293"
		XrefId	"17293"
		Label	"Mesp2"
		XrefDatasource	"Entrez Gene"
	]
	node [
		id	438271012
		identifier	"L:18933"
		Label	"Prrx1"
	]
	node [
		id	438269119
		identifier	"L:18741"
		XrefId	"18741"
		Label	"Pitx2"
		XrefDatasource	"Entrez Gene"
		TFeActingComplex	"LEF1_MOUSE"
	]
	node [
		id	438271014
		identifier	"L:18935"
		XrefId	"18935"
		Label	"Phox2b"
		XrefDatasource	"Entrez Gene"
	]
	node [
		id	438269118
		identifier	"L:18740"
		XrefId	"18740"
		Label	"Pitx1"
		XrefDatasource	"Entrez Gene"
	]
	node [
		id	757805488
		identifier	"L:378435"
		XrefId	"378435"
		Label	"Mafa"
		XrefDatasource	"Entrez Gene"
		TFeActingComplex	"NKX2-2_MOUSE"
	]
	node [
		id	438269093
		identifier	"L:18736"
		XrefId	"18736"
		Label	"Pou1f1"
		XrefDatasource	"Entrez Gene"
	]
	node [
		id	438089511
		identifier	"L:12677"
		XrefId	"12677"
		Label	"Vsx2"
		XrefDatasource	"Entrez Gene"
		TFeActingComplex	"PRDM1"
	]
	node [
		id	694113476
		identifier	"L:109594"
		XrefId	"109594"
		Label	"Lmo1"
		XrefDatasource	"Entrez Gene"
		TFeActingComplex	"Arx"
	]
	node [
		id	438058664
		identifier	"L:11545"
		XrefId	"11545"
		Label	"Parp1"
		XrefDatasource	"Entrez Gene"
	]
	node [
		id	438985966
		identifier	"L:21924"
		XrefId	"21924"
		Label	"Tnnc1"
		XrefDatasource	"Entrez Gene"
		TFeActingComplex	"GATA4_MOUSE"
	]
	node [
		id	438292095
		identifier	"L:19016"
		XrefId	"19016"
		Label	"Pparg"
		XrefDatasource	"Entrez Gene"
		TFeActingComplex	"EBF1_MOUSE"
	]
	node [
		id	438292094
		identifier	"L:19015"
		XrefId	"19015"
		Label	"Ppard"
		XrefDatasource	"Entrez Gene"
	]
	node [
		id	438292093
		identifier	"L:19014"
		Label	"Med1"
	]
	node [
		id	-2064013803
		identifier	"L:3725"
		Label	"JUN"
	]
	node [
		id	438292092
		identifier	"L:19013"
		XrefId	"19013"
		Label	"Ppara"
		XrefDatasource	"Entrez Gene"
	]
	node [
		id	-453280646
		identifier	"L:RP23-48A2.3"
		Label	"Mybbp1a"
	]
	node [
		id	-2064046288
		identifier	"L:2488"
		XrefId	"2488"
		Label	"FSHB"
		XrefDatasource	"Entrez Gene"
		TFeActingComplex	"FOXL2_MOUSE"
	]
	node [
		id	-2094067143
		identifier	"L:RP23-374O4.2"
		Label	"Nfe2l2"
	]
	node [
		id	438234652
		identifier	"L:17286"
		XrefId	"17286"
		Label	"Meox2"
		XrefDatasource	"Entrez Gene"
	]
	node [
		id	-192190111
		identifier	"L:ETG22160"
		Label	"Twist1"
	]
	node [
		id	441901575
		identifier	"L:56501"
		XrefId	"56501"
		Label	"Mef"
		XrefDatasource	"Entrez Gene"
	]
	node [
		id	438234651
		identifier	"L:17285"
		XrefId	"17285"
		Label	"Meox1"
		XrefDatasource	"Entrez Gene"
	]
	node [
		id	-170433253
		identifier	"L:RP4-811H24.2"
		Label	"HDAC1"
	]
	node [
		id	441903751
		identifier	"L:56787"
		XrefId	"56787"
		Label	"Ascl3"
		XrefDatasource	"Entrez Gene"
	]
	node [
		id	-193079154
		identifier	"L:ETG13626"
		Label	"Eed"
	]
	node [
		id	841696072
		identifier	"L:653361"
		XrefId	"653361"
		Label	"NCF1"
		XrefDatasource	"Entrez Gene"
		TFeActingComplex	"PU.1,PU.1_MOUSE"
	]
	node [
		id	438058633
		identifier	"L:11535"
		XrefId	"11535"
		Label	"Adm"
		XrefDatasource	"Entrez Gene"
	]
	node [
		id	1117254455
		identifier	"L:RP23-209C6.7"
		Label	"Hdac1"
	]
	node [
		id	438267169
		identifier	"L:18534"
		XrefId	"18534"
		Label	"Pck1"
		XrefDatasource	"Entrez Gene"
		TFeActingComplex	"RXR/RAR_MOUSE"
	]
	node [
		id	-237762065
		identifier	"L:RP23-59O12.1"
		Label	"Mpdz"
	]
	node [
		id	438267173
		identifier	"L:18538"
		XrefId	"18538"
		Label	"Pcna"
		XrefDatasource	"Entrez Gene"
		TFeActingComplex	"RFX1_MOUSE"
	]
	node [
		id	438985907
		identifier	"L:21907"
		XrefId	"21907"
		Label	"Nr2e1"
		XrefDatasource	"Entrez Gene"
	]
	node [
		id	438985908
		identifier	"L:21908"
		XrefId	"21908"
		Label	"Tlx1"
		XrefDatasource	"Entrez Gene"
	]
	node [
		id	438985909
		identifier	"L:21909"
		XrefId	"21909"
		Label	"Tlx2"
		XrefDatasource	"Entrez Gene"
		TFeActingComplex	"RXR/RAR_MOUSE"
	]
	node [
		id	438061426
		identifier	"L:11808"
		XrefId	"11808"
		Label	"Apoa4"
		XrefDatasource	"Entrez Gene"
		TFeActingComplex	"HNF4G_MOUSE"
	]
	node [
		id	-2064020317
		identifier	"L:3091"
		Label	"HIF1A"
	]
	node [
		id	438061424
		identifier	"L:11806"
		XrefId	"11806"
		Label	"Apoa1"
		XrefDatasource	"Entrez Gene"
		TFeActingComplex	"RXR/RAR_MOUSE"
	]
	node [
		id	759566036
		identifier	"L:395731"
		Label	"CNBP"
	]
	node [
		id	441928612
		identifier	"L:57246"
		XrefId	"57246"
		Label	"Tbx20"
		XrefDatasource	"Entrez Gene"
	]
	node [
		id	438267201
		identifier	"L:18545"
		XrefId	"18545"
		Label	"Pcp2"
		XrefDatasource	"Entrez Gene"
		TFeActingComplex	"POU1F1_MOUSE,FOS/JUN_MOUSE"
	]
	node [
		id	-2064046261
		identifier	"L:2494"
		XrefId	"2494"
		Label	"NR5A2"
		XrefDatasource	"Entrez Gene"
		TFeActingComplex	"PDX1_MOUSE"
	]
	node [
		id	723602631
		identifier	"L:217166"
		XrefId	"217166"
		Label	"Nr1d1"
		XrefDatasource	"Entrez Gene"
		TFeActingComplex	"CLOCK:ARNTL"
	]
	node [
		id	-192213105
		identifier	"L:ETG21888"
		Label	"Tle4"
	]
	node [
		id	438029895
		identifier	"L:10664"
		Label	"CTCF"
	]
	node [
		id	725303691
		identifier	"L:232493"
		XrefId	"232493"
		Label	"Gys2"
		XrefDatasource	"Entrez Gene"
		TFeActingComplex	"Ppara"
	]
	node [
		id	-1690573042
		identifier	"L:ETG133522"
		Label	"PPARGC1B"
	]
	node [
		id	758546542
		identifier	"L:382074"
		XrefId	"382074"
		Label	"Foxr1"
		XrefDatasource	"Entrez Gene"
	]
	node [
		id	726170389
		identifier	"L:240753"
		XrefId	"240753"
		Label	"Plekha6"
		XrefDatasource	"Entrez Gene"
		TFeActingComplex	"PDX1_MOUSE"
	]
	node [
		id	438058694
		identifier	"L:11554"
		XrefId	"11554"
		Label	"Adrb1"
		XrefDatasource	"Entrez Gene"
		TFeActingComplex	"RXR/RAR_MOUSE"
	]
	node [
		id	438263354
		identifier	"L:18142"
		XrefId	"18142"
		Label	"Npas1"
		XrefDatasource	"Entrez Gene"
	]
	node [
		id	438263355
		identifier	"L:18143"
		XrefId	"18143"
		Label	"Npas2"
		XrefDatasource	"Entrez Gene"
	]
	node [
		id	438269120
		identifier	"L:18742"
		XrefId	"18742"
		Label	"Pitx3"
		XrefDatasource	"Entrez Gene"
	]
	node [
		id	-2039875391
		identifier	"L:RP23-391E6.3"
		Label	"Rbbp4"
	]
	node [
		id	-1478127159
		identifier	"L:100049517"
		Label	"LOC100049517"
	]
	node [
		id	753930701
		identifier	"L:332221"
		XrefId	"332221"
		Label	"Zscan10"
		XrefDatasource	"Entrez Gene"
		TFeActingComplex	"SOX2_MOUSE"
	]
	node [
		id	-2064020342
		identifier	"L:3087"
		XrefId	"3087"
		Label	"HHEX"
		XrefDatasource	"Entrez Gene"
		TFeActingComplex	"Foxa2, Gata4"
	]
	node [
		id	438980231
		identifier	"L:21334"
		XrefId	"21334"
		Label	"Tac2"
		XrefDatasource	"Entrez Gene"
		TFeActingComplex	"GATA1_MOUSE,GATA2_MOUSE,ZFPM1_MOUSE"
	]
	node [
		id	439157957
		identifier	"L:27217"
		XrefId	"27217"
		Label	"Mixl1"
		XrefDatasource	"Entrez Gene"
		TFeActingComplex	"Foxh1/Gsc/Smads/HDAC"
	]
	node [
		id	438174107
		identifier	"L:15184"
		Label	"Hdac5"
	]
	node [
		id	438176003
		identifier	"L:15379"
		XrefId	"15379"
		Label	"Onecut1"
		XrefDatasource	"Entrez Gene"
	]
	node [
		id	438176002
		identifier	"L:15378"
		XrefId	"15378"
		Label	"Hnf4a"
		XrefDatasource	"Entrez Gene"
		TFeActingComplex	"TCF1_MOUSE"
	]
	node [
		id	438174106
		identifier	"L:15183"
		Label	"Hdac3"
	]
	node [
		id	438176001
		identifier	"L:15377"
		XrefId	"15377"
		Label	"Foxa3"
		XrefDatasource	"Entrez Gene"
	]
	node [
		id	438174105
		identifier	"L:15182"
		Label	"Hdac2"
	]
	node [
		id	438176000
		identifier	"L:15376"
		XrefId	"15376"
		Label	"Foxa2"
		XrefDatasource	"Entrez Gene"
		TFeActingComplex	"IRF1_MOUSE"
	]
	node [
		id	725361109
		identifier	"L:234219"
		XrefId	"234219"
		Label	"Helt"
		XrefDatasource	"Entrez Gene"
	]
	node [
		id	74882
		identifier	"L:0"
		XrefId	"0"
		XrefDatasource	"Entrez Gene"
		TFeActingComplex	"TBX3_MOUSE"
	]
	node [
		id	438148966
		identifier	"L:14634"
		XrefId	"14634"
		Label	"Gli3"
		XrefDatasource	"Entrez Gene"
	]
	node [
		id	438148965
		identifier	"L:14633"
		XrefId	"14633"
		Label	"Gli2"
		XrefDatasource	"Entrez Gene"
	]
	node [
		id	438148964
		identifier	"L:14632"
		XrefId	"14632"
		Label	"Gli1"
		XrefDatasource	"Entrez Gene"
	]
	node [
		id	438203926
		identifier	"L:16191"
		XrefId	"16191"
		Label	"Il5"
		XrefDatasource	"Entrez Gene"
		TFeActingComplex	"JUN_MOUSE"
	]
	node [
		id	457589217
		identifier	"L:ETG90"
		Label	"ACVR1"
	]
	node [
		id	438061489
		identifier	"L:11829"
		XrefId	"11829"
		Label	"Aqp4"
		XrefDatasource	"Entrez Gene"
	]
	node [
		id	445533261
		identifier	"L:94226"
		XrefId	"94226"
		Label	"S1pr5"
		XrefDatasource	"Entrez Gene"
		TFeActingComplex	"TBX21"
	]
	node [
		id	443688229
		identifier	"L:74451"
		XrefId	"74451"
		Label	"Pgs1"
		XrefDatasource	"Entrez Gene"
	]
	node [
		id	445533257
		identifier	"L:94222"
		XrefId	"94222"
		Label	"Olig3"
		XrefDatasource	"Entrez Gene"
	]
	node [
		id	438206630
		identifier	"L:16438"
		XrefId	"16438"
		Label	"Itpr1"
		XrefDatasource	"Entrez Gene"
		TFeActingComplex	"TCFAP2A_MOUSE"
	]
	node [
		id	438174143
		identifier	"L:15199"
		XrefId	"15199"
		Label	"Hebp1"
		XrefDatasource	"Entrez Gene"
		TFeActingComplex	"GATA1_MOUSE"
	]
	node [
		id	438061453
		identifier	"L:11814"
		XrefId	"11814"
		Label	"Apoc3"
		XrefDatasource	"Entrez Gene"
		TFeActingComplex	"RXR/RAR_MOUSE"
	]
	node [
		id	438176032
		identifier	"L:15387"
		XrefId	"15387"
		Label	"Hnrnpk"
		XrefDatasource	"Entrez Gene"
	]
	node [
		id	694890899
		identifier	"L:114889"
		XrefId	"114889"
		Label	"Vsx1"
		XrefDatasource	"Entrez Gene"
	]
	node [
		id	-193165494
		identifier	"L:ETG10971"
		Label	"YWHAQ"
	]
	node [
		id	438299808
		identifier	"L:19820"
		Label	"Rnf12"
	]
	node [
		id	757836206
		identifier	"L:379522"
		Label	"xoct-25"
	]
	node [
		id	438980267
		identifier	"L:21349"
		XrefId	"21349"
		Label	"Tal1"
		XrefDatasource	"Entrez Gene"
		TFeActingComplex	"PU.1_MOUSE"
	]
	node [
		id	439871137
		identifier	"L:30051"
		XrefId	"30051"
		Label	"Spdef"
		XrefDatasource	"Entrez Gene"
	]
	node [
		id	443773641
		identifier	"L:77018"
		XrefId	"77018"
		Label	"Col25a1"
		XrefDatasource	"Entrez Gene"
		TFeActingComplex	"PDX1_MOUSE"
	]
	node [
		id	438176060
		identifier	"L:15394"
		XrefId	"15394"
		Label	"Hoxa1"
		XrefDatasource	"Entrez Gene"
		TFeActingComplex	"RXR/RAR_MOUSE"
	]
	node [
		id	752295299
		identifier	"L:319594"
		Label	"Hif1an"
	]
	node [
		id	438176061
		identifier	"L:15395"
		XrefId	"15395"
		Label	"Hoxa10"
		XrefDatasource	"Entrez Gene"
	]
	node [
		id	438176062
		identifier	"L:15396"
		XrefId	"15396"
		Label	"Hoxa11"
		XrefDatasource	"Entrez Gene"
	]
	node [
		id	438061458
		identifier	"L:11819"
		XrefId	"11819"
		Label	"Nr2f2"
		XrefDatasource	"Entrez Gene"
		TFeActingComplex	"ETS-1_MOUSE"
	]
	node [
		id	438980289
		identifier	"L:21350"
		XrefId	"21350"
		Label	"Tal2"
		XrefDatasource	"Entrez Gene"
	]
	node [
		id	438271204
		identifier	"L:18999"
		XrefId	"18999"
		Label	"Pou5f1"
		XrefDatasource	"Entrez Gene"
		TFeActingComplex	"SALL4"
	]
	node [
		id	1656459756
		identifier	"L:ETG5469"
		Label	"MED1"
	]
	node [
		id	438176065
		identifier	"L:15399"
		XrefId	"15399"
		Label	"Hoxa2"
		XrefDatasource	"Entrez Gene"
		TFeActingComplex	"EGR2_MOUSE"
	]
	node [
		id	438980293
		identifier	"L:21354"
		XrefId	"21354"
		Label	"Tap1"
		XrefDatasource	"Entrez Gene"
		TFeActingComplex	"IRF1_MOUSE"
	]
	node [
		id	438271201
		identifier	"L:18996"
		XrefId	"18996"
		Label	"Pou4f1"
		XrefDatasource	"Entrez Gene"
		TFeActingComplex	"Brn3b-Isl1"
	]
	node [
		id	438271203
		identifier	"L:18998"
		XrefId	"18998"
		Label	"Pou4f3"
		XrefDatasource	"Entrez Gene"
	]
	node [
		id	443684389
		identifier	"L:74055"
		XrefId	"74055"
		Label	"Plce1"
		XrefDatasource	"Entrez Gene"
	]
	node [
		id	438267356
		identifier	"L:18595"
		XrefId	"18595"
		Label	"Pdgfra"
		XrefDatasource	"Entrez Gene"
		TFeActingComplex	"MOUSE_Sox10"
	]
	node [
		id	438263446
		identifier	"L:18171"
		XrefId	"18171"
		Label	"Nr1i2"
		XrefDatasource	"Entrez Gene"
	]
	node [
		id	438148903
		identifier	"L:14613"
		XrefId	"14613"
		Label	"Gja5"
		XrefDatasource	"Entrez Gene"
		TFeActingComplex	"TITF1_MOUSE"
	]
	node [
		id	439007325
		identifier	"L:22094"
		XrefId	"22094"
		Label	"Tshb"
		XrefDatasource	"Entrez Gene"
	]
	node [
		id	-192215126
		identifier	"L:ETG21652"
		Label	"Phf1"
	]
	node [
		id	438058599
		identifier	"L:11522"
		XrefId	"11522"
		Label	"Adh1"
		XrefDatasource	"Entrez Gene"
		TFeActingComplex	"USF1_MOUSE"
	]
	node [
		id	441842954
		identifier	"L:54601"
		XrefId	"54601"
		Label	"Foxo4"
		XrefDatasource	"Entrez Gene"
	]
	node [
		id	723602508
		identifier	"L:217127"
		XrefId	"217127"
		Label	"Myst2"
		XrefDatasource	"Entrez Gene"
		TFeActingComplex	"PDX1_MOUSE"
	]
	node [
		id	438061516
		identifier	"L:11835"
		XrefId	"11835"
		Label	"Ar"
		XrefDatasource	"Entrez Gene"
	]
	node [
		id	726342504
		identifier	"L:246086"
		XrefId	"246086"
		Label	"Onecut3"
		XrefDatasource	"Entrez Gene"
	]
	node [
		id	443595138
		identifier	"L:71093"
		XrefId	"71093"
		Label	"Atoh8"
		XrefDatasource	"Entrez Gene"
	]
	node [
		id	438271170
		identifier	"L:18986"
		XrefId	"18986"
		Label	"Pou2f1"
		XrefDatasource	"Entrez Gene"
	]
	node [
		id	439069546
		identifier	"L:24318"
		XrefId	"24318"
		Label	"Drd2"
		XrefDatasource	"Entrez Gene"
		TFeActingComplex	"SP1_MOUSE,KLF16"
	]
	node [
		id	438271171
		identifier	"L:18987"
		XrefId	"18987"
		Label	"Pou2f2"
		XrefDatasource	"Entrez Gene"
	]
	node [
		id	-725751334
		identifier	"L:RP24-535M24.1"
		Label	"Tle1"
	]
	node [
		id	439071435
		identifier	"L:24506"
		XrefId	"24506"
		Label	"INS2_RAT"
		XrefDatasource	"Entrez Gene"
		TFeActingComplex	"NEUROD1_MOUSE/TCF3_MOUSE,Neurod1_MOUSE"
	]
	node [
		id	439071434
		identifier	"L:24505"
		XrefId	"24505"
		Label	"Ins1"
		XrefDatasource	"Entrez Gene"
		TFeActingComplex	"TWIST1_MOUSE"
	]
	node [
		id	438239205
		identifier	"L:17702"
		XrefId	"17702"
		Label	"Msx2"
		XrefDatasource	"Entrez Gene"
		TFeActingComplex	"DLX2_MOUSE"
	]
	node [
		id	-2064073356
		identifier	"L:1733"
		XrefId	"1733"
		Label	"DIO1"
		XrefDatasource	"Entrez Gene"
		TFeActingComplex	"TR/TR ; TR/RXR"
	]
	node [
		id	438239204
		identifier	"L:17701"
		XrefId	"17701"
		Label	"Msx1"
		XrefDatasource	"Entrez Gene"
	]
	node [
		id	-193084950
		identifier	"L:ETG13017"
		Label	"Ctbp2"
	]
	node [
		id	788248234
		identifier	"L:497097"
		XrefId	"497097"
		Label	"Xkr4"
		XrefDatasource	"Entrez Gene"
		TFeActingComplex	"PDX1_MOUSE"
	]
	node [
		id	-193084951
		identifier	"L:ETG13016"
		Label	"Ctbp1"
	]
	node [
		id	-192190018
		identifier	"L:ETG22190"
		Label	"Ubc"
	]
	node [
		id	438271199
		identifier	"L:18994"
		XrefId	"18994"
		Label	"Pou3f4"
		XrefDatasource	"Entrez Gene"
	]
	node [
		id	438271197
		identifier	"L:18992"
		XrefId	"18992"
		Label	"Pou3f2"
		XrefDatasource	"Entrez Gene"
	]
	node [
		id	439159842
		identifier	"L:27401"
		XrefId	"27401"
		Label	"Skp2"
		XrefDatasource	"Entrez Gene"
	]
	node [
		id	438271196
		identifier	"L:18991"
		XrefId	"18991"
		Label	"Pou3f1"
		XrefDatasource	"Entrez Gene"
	]
	node [
		id	438263483
		identifier	"L:18187"
		XrefId	"18187"
		Label	"Nrp2"
		XrefDatasource	"Entrez Gene"
		TFeActingComplex	"DLX1_MOUSE,DLX2_MOUSE"
	]
	node [
		id	438208614
		identifier	"L:16658"
		XrefId	"16658"
		Label	"Mafb"
		XrefDatasource	"Entrez Gene"
	]
	node [
		id	438263481
		identifier	"L:18185"
		XrefId	"18185"
		Label	"Nrl"
		XrefDatasource	"Entrez Gene"
	]
	node [
		id	438980382
		identifier	"L:21380"
		XrefId	"21380"
		Label	"Tbx1"
		XrefDatasource	"Entrez Gene"
	]
	node [
		id	-193140539
		identifier	"L:ETG11461"
		Label	"Actb"
	]
	node [
		id	-2063901332
		identifier	"L:7038"
		XrefId	"7038"
		Label	"TG"
		XrefDatasource	"Entrez Gene"
	]
	node [
		id	438984227
		identifier	"L:21781"
		XrefId	"21781"
		Label	"Tfdp1"
		XrefDatasource	"Entrez Gene"
	]
	node [
		id	438984226
		identifier	"L:21780"
		XrefId	"21780"
		Label	"Tfam"
		XrefDatasource	"Entrez Gene"
	]
	node [
		id	438297988
		identifier	"L:19659"
		XrefId	"19659"
		Label	"Rbp1"
		XrefDatasource	"Entrez Gene"
		TFeActingComplex	"RAR_HUMAN,RXR/RAR_MOUSE"
	]
	node [
		id	438210592
		identifier	"L:16872"
		XrefId	"16872"
		Label	"Lhx4"
		XrefDatasource	"Entrez Gene"
	]
	node [
		id	438210593
		identifier	"L:16873"
		XrefId	"16873"
		Label	"Lhx5"
		XrefDatasource	"Entrez Gene"
	]
	node [
		id	438298010
		identifier	"L:19660"
		XrefId	"19660"
		Label	"Rbp2"
		XrefDatasource	"Entrez Gene"
		TFeActingComplex	"RXR/RAR_MOUSE"
	]
	node [
		id	438116324
		identifier	"L:13345"
		XrefId	"13345"
		Label	"Twist2"
		XrefDatasource	"Entrez Gene"
	]
	node [
		id	438116325
		identifier	"L:13346"
		XrefId	"13346"
		Label	"Des"
		XrefDatasource	"Entrez Gene"
		TFeActingComplex	"MYOD1_MOUSE"
	]
	node [
		id	438298014
		identifier	"L:19664"
		XrefId	"19664"
		Label	"Rbpj"
		XrefDatasource	"Entrez Gene"
	]
	node [
		id	439010949
		identifier	"L:22421"
		XrefId	"22421"
		Label	"Wnt7a"
		XrefDatasource	"Entrez Gene"
	]
	node [
		id	-192929088
		identifier	"L:ETG18771"
		Label	"Pknox1"
	]
	node [
		id	438092203
		identifier	"L:12912"
		XrefId	"12912"
		Label	"Creb1"
		XrefDatasource	"Entrez Gene"
	]
	node [
		id	438980356
		identifier	"L:21375"
		XrefId	"21375"
		Label	"Tbr1"
		XrefDatasource	"Entrez Gene"
	]
	node [
		id	438117413
		identifier	"L:13489"
		XrefId	"13489"
		Label	"Drd2"
		XrefDatasource	"Entrez Gene"
		TFeActingComplex	"KLF16"
	]
	node [
		id	726320333
		identifier	"L:245860"
		XrefId	"245860"
		Label	"Atg9a"
		XrefDatasource	"Entrez Gene"
		TFeActingComplex	"PDX1_MOUSE"
	]
	node [
		id	438092207
		identifier	"L:12916"
		XrefId	"12916"
		Label	"Crem"
		XrefDatasource	"Entrez Gene"
	]
	node [
		id	438092204
		identifier	"L:12913"
		XrefId	"12913"
		Label	"Creb3"
		XrefDatasource	"Entrez Gene"
	]
	node [
		id	438092205
		identifier	"L:12914"
		Label	"Crebbp"
	]
	node [
		id	439012903
		identifier	"L:22632"
		XrefId	"22632"
		Label	"Yy1"
		XrefDatasource	"Entrez Gene"
	]
	node [
		id	438986180
		identifier	"L:21991"
		XrefId	"21991"
		Label	"Tpi1"
		XrefDatasource	"Entrez Gene"
		TFeActingComplex	"SP1_MOUSE"
	]
	node [
		id	723455686
		identifier	"L:212391"
		XrefId	"212391"
		Label	"Lcor"
		XrefDatasource	"Entrez Gene"
	]
	node [
		id	438210568
		identifier	"L:16869"
		XrefId	"16869"
		Label	"Lhx1"
		XrefDatasource	"Entrez Gene"
	]
	node [
		id	438298018
		identifier	"L:19668"
		XrefId	"19668"
		Label	"Rbpjl"
		XrefDatasource	"Entrez Gene"
	]
	node [
		id	2109085346
		identifier	"L:AL583886.1"
		Label	"Myh9"
	]
	node [
		id	438087590
		identifier	"L:12478"
		XrefId	"12478"
		Label	"Cd19"
		XrefDatasource	"Entrez Gene"
		TFeActingComplex	"EBF1_MOUSE"
	]
	node [
		id	439012905
		identifier	"L:22634"
		XrefId	"22634"
		Label	"Plagl1"
		XrefDatasource	"Entrez Gene"
	]
	node [
		id	442647342
		identifier	"L:60611"
		XrefId	"60611"
		Label	"Foxj2"
		XrefDatasource	"Entrez Gene"
	]
	node [
		id	438210591
		identifier	"L:16871"
		XrefId	"16871"
		Label	"Lhx3"
		XrefDatasource	"Entrez Gene"
	]
	node [
		id	438210590
		identifier	"L:16870"
		XrefId	"16870"
		Label	"Lhx2"
		XrefDatasource	"Entrez Gene"
	]
	node [
		id	438980388
		identifier	"L:21386"
		XrefId	"21386"
		Label	"Tbx3"
		XrefDatasource	"Entrez Gene"
	]
	node [
		id	439010982
		identifier	"L:22433"
		XrefId	"22433"
		Label	"Xbp1"
		XrefDatasource	"Entrez Gene"
	]
	node [
		id	438980390
		identifier	"L:21388"
		XrefId	"21388"
		Label	"Tbx5"
		XrefDatasource	"Entrez Gene"
	]
	node [
		id	438980391
		identifier	"L:21389"
		XrefId	"21389"
		Label	"Tbx6"
		XrefDatasource	"Entrez Gene"
	]
	node [
		id	728284558
		identifier	"L:269643"
		XrefId	"269643"
		Label	"Ppp2r2c"
		XrefDatasource	"Entrez Gene"
		TFeActingComplex	"PDX1_MOUSE"
	]
	node [
		id	439010980
		identifier	"L:22431"
		XrefId	"22431"
		Label	"Wt1"
		XrefDatasource	"Entrez Gene"
		TFeActingComplex	"PAX8_MOUSE"
	]
	node [
		id	438206753
		identifier	"L:16477"
		XrefId	"16477"
		Label	"Junb"
		XrefDatasource	"Entrez Gene"
	]
	node [
		id	438206752
		identifier	"L:16476"
		XrefId	"16476"
		Label	"Jun"
		XrefDatasource	"Entrez Gene"
		TFeActingComplex	"SP1_MOUSE"
	]
	node [
		id	438092174
		identifier	"L:12904"
		XrefId	"12904"
		Label	"Crabp2"
		XrefDatasource	"Entrez Gene"
		TFeActingComplex	"RXR/RAR_MOUSE"
	]
	node [
		id	438980387
		identifier	"L:21385"
		XrefId	"21385"
		Label	"Tbx2"
		XrefDatasource	"Entrez Gene"
	]
	node [
		id	438206754
		identifier	"L:16478"
		XrefId	"16478"
		Label	"Jund"
		XrefDatasource	"Entrez Gene"
	]
	node [
		id	695006121
		identifier	"L:118454"
		XrefId	"118454"
		Label	"Gjc2"
		XrefDatasource	"Entrez Gene"
		TFeActingComplex	"MOUSE_Sox10"
	]
	node [
		id	-502610757
		identifier	"L:RP23-455G15.2"
		Label	"Per3"
	]
	node [
		id	441930499
		identifier	"L:57432"
		XrefId	"57432"
		Label	"Zc3h8"
		XrefDatasource	"Entrez Gene"
	]
	node [
		id	438089319
		identifier	"L:12611"
		XrefId	"12611"
		Label	"Cebpg"
		XrefDatasource	"Entrez Gene"
	]
	node [
		id	438175964
		identifier	"L:15361"
		XrefId	"15361"
		Label	"Hmga1"
		XrefDatasource	"Entrez Gene"
	]
	node [
		id	439012934
		identifier	"L:22642"
		XrefId	"22642"
		Label	"Zbtb17"
		XrefDatasource	"Entrez Gene"
	]
	node [
		id	438294170
		identifier	"L:19264"
		XrefId	"19264"
		Label	"Ptprc"
		XrefDatasource	"Entrez Gene"
		TFeActingComplex	"PU.1_MOUSE"
	]
	node [
		id	438299997
		identifier	"L:19883"
		XrefId	"19883"
		Label	"Rora"
		XrefDatasource	"Entrez Gene"
	]
	node [
		id	-2063901397
		identifier	"L:7015"
		XrefId	"7015"
		Label	"TERT"
		XrefDatasource	"Entrez Gene"
	]
	node [
		id	438089324
		identifier	"L:12616"
		XrefId	"12616"
		Label	"Cenpb"
		XrefDatasource	"Entrez Gene"
	]
	node [
		id	438299999
		identifier	"L:19885"
		XrefId	"19885"
		Label	"Rorc"
		XrefDatasource	"Entrez Gene"
	]
	node [
		id	438089323
		identifier	"L:12615"
		XrefId	"12615"
		Label	"Cenpa"
		XrefDatasource	"Entrez Gene"
	]
	node [
		id	-2064044338
		identifier	"L:2695"
		XrefId	"2695"
		Label	"GIP"
		XrefDatasource	"Entrez Gene"
		TFeActingComplex	"PAX6_MOUSE"
	]
	node [
		id	782592717
		identifier	"L:433586"
		XrefId	"433586"
		Label	"Maml3"
		XrefDatasource	"Entrez Gene"
		TFeActingComplex	"PDX1_MOUSE"
	]
	node [
		id	728012755
		identifier	"L:260298"
		XrefId	"260298"
		Label	"Fev"
		XrefDatasource	"Entrez Gene"
	]
	node [
		id	439216673
		identifier	"L:29149"
		Label	"Strn"
	]
	node [
		id	439216672
		identifier	"L:29148"
		XrefId	"29148"
		Label	"Myog"
		XrefDatasource	"Entrez Gene"
		TFeActingComplex	"MEF2A_MOUSE"
	]
	node [
		id	441810313
		identifier	"L:53313"
		XrefId	"53313"
		Label	"Atp2a3"
		XrefDatasource	"Entrez Gene"
		TFeActingComplex	"NUCLEAR EXTRACTMOBR 204,ETS-1_MOUSE"
	]
	node [
		id	438056803
		identifier	"L:11364"
		XrefId	"11364"
		Label	"Acadm"
		XrefDatasource	"Entrez Gene"
		TFeActingComplex	"Ppara"
	]
	node [
		id	695006091
		identifier	"L:118445"
		XrefId	"118445"
		Label	"Klf16"
		XrefDatasource	"Entrez Gene"
	]
	node [
		id	438175994
		identifier	"L:15370"
		XrefId	"15370"
		Label	"Nr4a1"
		XrefDatasource	"Entrez Gene"
	]
	node [
		id	438175999
		identifier	"L:15375"
		XrefId	"15375"
		Label	"Foxa1"
		XrefDatasource	"Entrez Gene"
		TFeActingComplex	"RARA_HUMAN,RXR/RAR_MOUSE"
	]
	node [
		id	-813606884
		identifier	"L:ENSG00000169083"
		Label	"AR"
	]
	node [
		id	438175996
		identifier	"L:15372"
		XrefId	"15372"
		Label	"Hmx2"
		XrefDatasource	"Entrez Gene"
	]
	node [
		id	438089293
		identifier	"L:12606"
		XrefId	"12606"
		Label	"Cebpa"
		XrefDatasource	"Entrez Gene"
		TFeActingComplex	"USF1_MOUSE"
	]
	node [
		id	-192182508
		identifier	"L:ETG22938"
		Label	"SNW1"
	]
	node [
		id	438089295
		identifier	"L:12608"
		XrefId	"12608"
		Label	"Cebpb"
		XrefDatasource	"Entrez Gene"
	]
	node [
		id	758696333
		identifier	"L:387133"
		XrefId	"387133"
		Label	"Mir9-1"
		XrefDatasource	"Entrez Gene"
	]
	node [
		id	438298110
		identifier	"L:19697"
		XrefId	"19697"
		Label	"Rela"
		XrefDatasource	"Entrez Gene"
	]
	node [
		id	438298111
		identifier	"L:19698"
		XrefId	"19698"
		Label	"Relb"
		XrefDatasource	"Entrez Gene"
	]
	node [
		id	438298109
		identifier	"L:19696"
		XrefId	"19696"
		Label	"Rel"
		XrefDatasource	"Entrez Gene"
	]
	node [
		id	2088078755
		identifier	"L:RP23-336J1.4"
		Label	"G3bp1"
	]
	node [
		id	438117441
		identifier	"L:13496"
		XrefId	"13496"
		Label	"Arid3a"
		XrefDatasource	"Entrez Gene"
	]
	node [
		id	439040709
		identifier	"L:23411"
		Label	"SIRT1"
	]
	node [
		id	438117443
		identifier	"L:13498"
		Label	"Atn1"
	]
	node [
		id	439013000
		identifier	"L:22666"
		XrefId	"22666"
		Label	"Zfp161"
		XrefDatasource	"Entrez Gene"
	]
	node [
		id	443841898
		identifier	"L:79923"
		XrefId	"79923"
		Label	"NANOG"
		XrefDatasource	"Entrez Gene"
		TFeActingComplex	"Sox2, Oct-3/4, Nanog"
	]
	node [
		id	-904589089
		identifier	"L:ENSMUSG00000032402"
		Label	"Smad3"
	]
	node [
		id	439013002
		identifier	"L:22668"
		Label	"Sf1"
	]
	node [
		id	-2063863892
		identifier	"L:8820"
		Label	"HESX1"
	]
	node [
		id	438950379
		identifier	"L:20315"
		XrefId	"20315"
		Label	"Cxcl12"
		XrefDatasource	"Entrez Gene"
		TFeActingComplex	"EBF1_MOUSE"
	]
	node [
		id	439012995
		identifier	"L:22661"
		XrefId	"22661"
		Label	"Zfp148"
		XrefDatasource	"Entrez Gene"
	]
	node [
		id	725391883
		identifier	"L:235320"
		XrefId	"235320"
		Label	"Zbtb16"
		XrefDatasource	"Entrez Gene"
	]
	node [
		id	-2063901185
		identifier	"L:7080"
		XrefId	"7080"
		Label	"NKX2-1"
		XrefDatasource	"Entrez Gene"
		TFeActingComplex	"FOXA1_MOUSE"
	]
	node [
		id	438085512
		identifier	"L:12227"
		XrefId	"12227"
		Label	"Btg2"
		XrefDatasource	"Entrez Gene"
		TFeActingComplex	"GATA1_MOUSE"
	]
	node [
		id	438085511
		identifier	"L:12226"
		XrefId	"12226"
		Label	"Btg1"
		XrefDatasource	"Entrez Gene"
		TFeActingComplex	"FOXO3_MOUSE"
	]
	node [
		id	1764840432
		identifier	"L:RP11-83J21.1"
		Label	"ABL1"
	]
	node [
		id	438085509
		identifier	"L:12224"
		XrefId	"12224"
		Label	"Klf5"
		XrefDatasource	"Entrez Gene"
	]
	node [
		id	439073546
		identifier	"L:24769"
		XrefId	"24769"
		Label	"Sct"
		XrefDatasource	"Entrez Gene"
		TFeActingComplex	"Neurod1_MOUSE"
	]
	node [
		id	1656487591
		identifier	"L:ETG6256"
		Label	"RXRA"
	]
	node [
		id	693937587
		identifier	"L:103889"
		XrefId	"103889"
		Label	"Hoxb2"
		XrefDatasource	"Entrez Gene"
	]
	node [
		id	438173862
		identifier	"L:15107"
		XrefId	"15107"
		Label	"Hadh"
		XrefDatasource	"Entrez Gene"
	]
	node [
		id	438950351
		identifier	"L:20308"
		XrefId	"20308"
		Label	"Ccl9"
		XrefDatasource	"Entrez Gene"
		TFeActingComplex	"EBF1_MOUSE"
	]
	node [
		id	438058758
		identifier	"L:11576"
		XrefId	"11576"
		Label	"Afp"
		XrefDatasource	"Entrez Gene"
		TFeActingComplex	"TITF1_MOUSE"
	]
	node [
		id	-2063985748
		identifier	"L:4585"
		XrefId	"4585"
		Label	"MUC4"
		XrefDatasource	"Entrez Gene"
	]
	node [
		id	441868932
		identifier	"L:55211"
		XrefId	"55211"
		Label	"DPPA4"
		XrefDatasource	"Entrez Gene"
		TFeActingComplex	"Sox2, Oct-3/4"
	]
	node [
		id	438173887
		identifier	"L:15111"
		XrefId	"15111"
		Label	"Hand2"
		XrefDatasource	"Entrez Gene"
	]
	node [
		id	438173886
		identifier	"L:15110"
		XrefId	"15110"
		Label	"Hand1"
		XrefDatasource	"Entrez Gene"
	]
	node [
		id	438269212
		identifier	"L:18771"
		XrefId	"18771"
		Label	"Pknox1"
		XrefDatasource	"Entrez Gene"
	]
	node [
		id	725245969
		identifier	"L:230673"
		Label	"Ipo13"
	]
	node [
		id	694886831
		identifier	"L:114412"
		Label	"lmo4"
	]
	node [
		id	694888754
		identifier	"L:114613"
		XrefId	"114613"
		Label	"Slc5a5"
		XrefDatasource	"Entrez Gene"
	]
	node [
		id	438267079
		identifier	"L:18507"
		XrefId	"18507"
		Label	"Pax5"
		XrefDatasource	"Entrez Gene"
	]
	node [
		id	438267078
		identifier	"L:18506"
		XrefId	"18506"
		Label	"Pax4"
		XrefDatasource	"Entrez Gene"
		TFeActingComplex	"Arx"
	]
	node [
		id	1656402089
		identifier	"L:ETG3662"
		Label	"IRF4"
	]
	node [
		id	438267077
		identifier	"L:18505"
		Label	"Pax3"
	]
	node [
		id	438087493
		identifier	"L:12444"
		XrefId	"12444"
		Label	"Ccnd2"
		XrefDatasource	"Entrez Gene"
	]
	node [
		id	438087492
		identifier	"L:12443"
		XrefId	"12443"
		Label	"Ccnd1"
		XrefDatasource	"Entrez Gene"
	]
	node [
		id	438267076
		identifier	"L:18504"
		XrefId	"18504"
		Label	"Pax2"
		XrefDatasource	"Entrez Gene"
	]
	node [
		id	438267075
		identifier	"L:18503"
		XrefId	"18503"
		Label	"Pax1"
		XrefDatasource	"Entrez Gene"
	]
	node [
		id	445533445
		identifier	"L:94284"
		XrefId	"94284"
		Label	"Ugt1a6a"
		XrefDatasource	"Entrez Gene"
		TFeActingComplex	"TCF1_MOUSE"
	]
	node [
		id	438294047
		identifier	"L:19225"
		XrefId	"19225"
		Label	"Ptgs2"
		XrefDatasource	"Entrez Gene"
		TFeActingComplex	"PU.1_MOUSE"
	]
	node [
		id	439045608
		identifier	"L:23942"
		XrefId	"23942"
		Label	"Mta2"
		XrefDatasource	"Entrez Gene"
	]
	node [
		id	439013061
		identifier	"L:22685"
		XrefId	"22685"
		Label	"Zfp239"
		XrefDatasource	"Entrez Gene"
	]
	node [
		id	438267081
		identifier	"L:18509"
		XrefId	"18509"
		Label	"Pax7"
		XrefDatasource	"Entrez Gene"
	]
	node [
		id	438267080
		identifier	"L:18508"
		XrefId	"18508"
		Label	"Pax6"
		XrefDatasource	"Entrez Gene"
		TFeActingComplex	"NEUROD1_MOUSE/TCF3_MOUSE"
	]
	node [
		id	438087496
		identifier	"L:12447"
		XrefId	"12447"
		Label	"Ccne1"
		XrefDatasource	"Entrez Gene"
		TFeActingComplex	"E2F1_MOUSE"
	]
	node [
		id	1786407369
		identifier	"L:RP5-1049G16.3"
		Label	"NCOA3"
	]
	node [
		id	-192188122
		identifier	"L:ETG22385"
		Label	"Baz1b"
	]
	node [
		id	438267103
		identifier	"L:18510"
		XrefId	"18510"
		Label	"Pax8"
		XrefDatasource	"Entrez Gene"
	]
	node [
		id	439010894
		identifier	"L:22408"
		XrefId	"22408"
		Label	"Wnt1"
		XrefDatasource	"Entrez Gene"
		TFeActingComplex	"SIX3_MOUSE,SIX6_MOUSE"
	]
	node [
		id	-2063957008
		identifier	"L:5458"
		Label	"POU4F2"
	]
	node [
		id	438267109
		identifier	"L:18516"
		XrefId	"18516"
		Label	"Pbx3"
		XrefDatasource	"Entrez Gene"
	]
	node [
		id	438952521
		identifier	"L:20588"
		Label	"Smarcc1"
	]
	node [
		id	725336332
		identifier	"L:233781"
		XrefId	"233781"
		Label	"Xylt1"
		XrefDatasource	"Entrez Gene"
		TFeActingComplex	"PDX1_MOUSE"
	]
	node [
		id	439223276
		identifier	"L:29809"
		XrefId	"29809"
		Label	"Rabgap1l"
		XrefDatasource	"Entrez Gene"
		TFeActingComplex	"PDX1_MOUSE"
	]
	node [
		id	438267104
		identifier	"L:18511"
		XrefId	"18511"
		Label	"Pax9"
		XrefDatasource	"Entrez Gene"
	]
	node [
		id	438267107
		identifier	"L:18514"
		XrefId	"18514"
		Label	"Pbx1"
		XrefDatasource	"Entrez Gene"
	]
	node [
		id	-2063960767
		identifier	"L:5080"
		XrefId	"5080"
		Label	"PAX6"
		XrefDatasource	"Entrez Gene"
		TFeActingComplex	"NEUROD1"
	]
	node [
		id	438297953
		identifier	"L:19645"
		XrefId	"19645"
		Label	"Rb1"
		XrefDatasource	"Entrez Gene"
		TFeActingComplex	"SP1_MOUSE"
	]
	node [
		id	439045582
		identifier	"L:23937"
		XrefId	"23937"
		Label	"Mab21l2"
		XrefDatasource	"Entrez Gene"
		TFeActingComplex	"PAX6_MOUSE"
	]
	node [
		id	439013094
		identifier	"L:22697"
		XrefId	"22697"
		Label	"Zscan21"
		XrefDatasource	"Entrez Gene"
	]
	node [
		id	438267112
		identifier	"L:18519"
		Label	"Kat2b"
	]
	node [
		id	438952516
		identifier	"L:20583"
		XrefId	"20583"
		Label	"Snai2"
		XrefDatasource	"Entrez Gene"
	]
	node [
		id	722713738
		identifier	"L:208677"
		XrefId	"208677"
		Label	"Creb3l3"
		XrefDatasource	"Entrez Gene"
	]
	node [
		id	438089411
		identifier	"L:12640"
		XrefId	"12640"
		Label	"Cga"
		XrefDatasource	"Entrez Gene"
		TFeActingComplex	"MSX1_MOUSE"
	]
	node [
		id	438269278
		identifier	"L:18795"
		XrefId	"18795"
		Label	"Plcb1"
		XrefDatasource	"Entrez Gene"
		TFeActingComplex	"PDX1_MOUSE"
	]
	node [
		id	439010918
		identifier	"L:22411"
		XrefId	"22411"
		Label	"Wnt11"
		XrefDatasource	"Entrez Gene"
	]
	node [
		id	438269274
		identifier	"L:18791"
		XrefId	"18791"
		Label	"Plat"
		XrefDatasource	"Entrez Gene"
		TFeActingComplex	"CREB1_MOUSE"
	]
	node [
		id	438091336
		identifier	"L:12843"
		XrefId	"12843"
		Label	"Col1a2"
		XrefDatasource	"Entrez Gene"
		TFeActingComplex	"SP1_MOUSE"
	]
	node [
		id	693962599
		identifier	"L:104394"
		XrefId	"104394"
		Label	"E2f4"
		XrefDatasource	"Entrez Gene"
	]
	node [
		id	697538421
		identifier	"L:140477"
		XrefId	"140477"
		Label	"Dmbx1"
		XrefDatasource	"Entrez Gene"
	]
	node [
		id	438084646
		identifier	"L:12159"
		XrefId	"12159"
		Label	"Bmp4"
		XrefDatasource	"Entrez Gene"
	]
	node [
		id	438092419
		identifier	"L:12981"
		XrefId	"12981"
		Label	"Csf2"
		XrefDatasource	"Entrez Gene"
		TFeActingComplex	"NFKB1_MOUSE"
	]
	node [
		id	-2063990518
		identifier	"L:4099"
		XrefId	"4099"
		Label	"MAG"
		XrefDatasource	"Entrez Gene"
		TFeActingComplex	"MOUSE_Sox10"
	]
	node [
		id	438295934
		identifier	"L:19411"
		XrefId	"19411"
		Label	"Rarg"
		XrefDatasource	"Entrez Gene"
		TFeActingComplex	"RXR/RAR_MOUSE"
	]
	node [
		id	-1466299198
		identifier	"L:RP23-316M14.8"
		Label	"Cry2"
	]
	node [
		id	438083556
		identifier	"L:12014"
		XrefId	"12014"
		Label	"Bach2"
		XrefDatasource	"Entrez Gene"
	]
	node [
		id	438083555
		identifier	"L:12013"
		XrefId	"12013"
		Label	"Bach1"
		XrefDatasource	"Entrez Gene"
	]
	node [
		id	438083554
		identifier	"L:12012"
		XrefId	"12012"
		Label	"Baat"
		XrefDatasource	"Entrez Gene"
		TFeActingComplex	"HNF4A_MOUSE"
	]
	node [
		id	752299081
		identifier	"L:319974"
		XrefId	"319974"
		Label	"Auts2"
		XrefDatasource	"Entrez Gene"
	]
	node [
		id	-2063895388
		identifier	"L:7690"
		Label	"ZNF131"
	]
	node [
		id	438118149
		identifier	"L:13511"
		XrefId	"13511"
		Label	"Dsg2"
		XrefDatasource	"Entrez Gene"
		TFeActingComplex	"TCF1 (HNF1)_MOUSE"
	]
	node [
		id	439045645
		identifier	"L:23958"
		XrefId	"23958"
		Label	"Nr2e3"
		XrefDatasource	"Entrez Gene"
	]
	node [
		id	438294012
		identifier	"L:19211"
		XrefId	"19211"
		Label	"Pten"
		XrefDatasource	"Entrez Gene"
	]
	node [
		id	439045644
		identifier	"L:23957"
		XrefId	"23957"
		Label	"Nr0b2"
		XrefDatasource	"Entrez Gene"
		TFeActingComplex	"NR1H4_MOUSE"
	]
	node [
		id	438083583
		identifier	"L:12020"
		XrefId	"12020"
		Label	"Nkx3-2"
		XrefDatasource	"Entrez Gene"
	]
	node [
		id	438294014
		identifier	"L:19213"
		XrefId	"19213"
		Label	"Ptf1a"
		XrefDatasource	"Entrez Gene"
	]
	node [
		id	438120327
		identifier	"L:13799"
		XrefId	"13799"
		Label	"En2"
		XrefDatasource	"Entrez Gene"
	]
	node [
		id	438120326
		identifier	"L:13798"
		XrefId	"13798"
		Label	"En1"
		XrefDatasource	"Entrez Gene"
	]
	node [
		id	438120325
		identifier	"L:13797"
		XrefId	"13797"
		Label	"Emx2"
		XrefDatasource	"Entrez Gene"
	]
	node [
		id	724471277
		identifier	"L:225631"
		XrefId	"225631"
		Label	"Onecut2"
		XrefDatasource	"Entrez Gene"
	]
	node [
		id	438120324
		identifier	"L:13796"
		XrefId	"13796"
		Label	"Emx1"
		XrefDatasource	"Entrez Gene"
	]
	node [
		id	758701051
		identifier	"L:387609"
		XrefId	"387609"
		Label	"Zhx2"
		XrefDatasource	"Entrez Gene"
	]
	node [
		id	438954257
		identifier	"L:20728"
		XrefId	"20728"
		Label	"Spic"
		XrefDatasource	"Entrez Gene"
	]
	node [
		id	694947536
		identifier	"L:116569"
		XrefId	"116569"
		Label	"Lct"
		XrefDatasource	"Entrez Gene"
		TFeActingComplex	"TCF1_MOUSE"
	]
	node [
		id	438113351
		identifier	"L:13018"
		XrefId	"13018"
		Label	"Ctcf"
		XrefDatasource	"Entrez Gene"
	]
	node [
		id	438952335
		identifier	"L:20528"
		XrefId	"20528"
		Label	"Slc2a4"
		XrefDatasource	"Entrez Gene"
		TFeActingComplex	"MEF2A_MOUSE"
	]
	node [
		id	438952333
		identifier	"L:20526"
		XrefId	"20526"
		Label	"Slc2a2"
		XrefDatasource	"Entrez Gene"
	]
	node [
		id	442858950
		identifier	"L:67973"
		XrefId	"67973"
		Label	"Mphosph10"
		XrefDatasource	"Entrez Gene"
		TFeActingComplex	"PDX1_MOUSE"
	]
	node [
		id	442887660
		identifier	"L:68837"
		XrefId	"68837"
		Label	"Foxk2"
		XrefDatasource	"Entrez Gene"
	]
	node [
		id	257399699
		identifier	"L:RP23-118A9.1"
		Label	"Id3"
	]
	node [
		id	-2063897310
		identifier	"L:7490"
		XrefId	"7490"
		Label	"WT1"
		XrefDatasource	"Entrez Gene"
	]
	node [
		id	438084609
		identifier	"L:12143"
		XrefId	"12143"
		Label	"Blk"
		XrefDatasource	"Entrez Gene"
		TFeActingComplex	"EBF1_MOUSE"
	]
	node [
		id	438084608
		identifier	"L:12142"
		XrefId	"12142"
		Label	"Prdm1"
		XrefDatasource	"Entrez Gene"
	]
	node [
		id	443836255
		identifier	"L:79362"
		XrefId	"79362"
		Label	"Bhlhb3"
		XrefDatasource	"Entrez Gene"
	]
	node [
		id	438295902
		identifier	"L:19400"
		XrefId	"19400"
		Label	"Rapsn"
		XrefDatasource	"Entrez Gene"
	]
	node [
		id	438295903
		identifier	"L:19401"
		XrefId	"19401"
		Label	"Rara"
		XrefDatasource	"Entrez Gene"
		TFeActingComplex	"RXR/RAR_MOUSE"
	]
	node [
		id	-2064048435
		identifier	"L:2210"
		XrefId	"2210"
		Label	"FCGR1B"
		XrefDatasource	"Entrez Gene"
		TFeActingComplex	"PU.1_MOUSE"
	]
	node [
		id	438211372
		identifier	"L:16917"
		XrefId	"16917"
		Label	"Lmx1b"
		XrefDatasource	"Entrez Gene"
	]
	node [
		id	723459283
		identifier	"L:212712"
		XrefId	"212712"
		Label	"Satb2"
		XrefDatasource	"Entrez Gene"
	]
	node [
		id	438238491
		identifier	"L:17681"
		XrefId	"17681"
		Label	"Msc"
		XrefDatasource	"Entrez Gene"
	]
	node [
		id	438113380
		identifier	"L:13026"
		XrefId	"13026"
		Label	"Pcyt1a"
		XrefDatasource	"Entrez Gene"
		TFeActingComplex	"ETS1_MOUSE"
	]
	node [
		id	724414548
		identifier	"L:223922"
		XrefId	"223922"
		Label	"Atf7"
		XrefDatasource	"Entrez Gene"
	]
	node [
		id	438238494
		identifier	"L:17684"
		XrefId	"17684"
		Label	"Cited2"
		XrefDatasource	"Entrez Gene"
		TFeActingComplex	"FOXO3/STAT5_MOUSE"
	]
	node [
		id	438084705
		identifier	"L:12176"
		XrefId	"12176"
		Label	"Bnip3"
		XrefDatasource	"Entrez Gene"
	]
	node [
		id	438176745
		identifier	"L:15407"
		XrefId	"15407"
		Label	"Hoxb1"
		XrefDatasource	"Entrez Gene"
		TFeActingComplex	"RXR/RAR_MOUSE"
	]
	node [
		id	443569193
		identifier	"L:70495"
		XrefId	"70495"
		Label	"Atp6ap2"
		XrefDatasource	"Entrez Gene"
		TFeActingComplex	"PDX1_MOUSE"
	]
	node [
		id	438176740
		identifier	"L:15402"
		XrefId	"15402"
		Label	"Hoxa5"
		XrefDatasource	"Entrez Gene"
		TFeActingComplex	"HOXA5_MOUSE"
	]
	node [
		id	-2064072458
		identifier	"L:1812"
		XrefId	"1812"
		Label	"DRD1"
		XrefDatasource	"Entrez Gene"
		TFeActingComplex	"NUCLEAR EXTRACTSK-N-MC,NUCLEAR EXTRACTNA,SP1_MOUSE,SP3_MOUSE,ZIC2_HUMAN,KLF16"
	]
	node [
		id	438176742
		identifier	"L:15404"
		XrefId	"15404"
		Label	"Hoxa7"
		XrefDatasource	"Entrez Gene"
		TFeActingComplex	"RXR/RAR_MOUSE"
	]
	node [
		id	438176743
		identifier	"L:15405"
		XrefId	"15405"
		Label	"Hoxa9"
		XrefDatasource	"Entrez Gene"
	]
	node [
		id	438176738
		identifier	"L:15400"
		XrefId	"15400"
		Label	"Hoxa3"
		XrefDatasource	"Entrez Gene"
	]
	node [
		id	438176739
		identifier	"L:15401"
		XrefId	"15401"
		Label	"Hoxa4"
		XrefDatasource	"Entrez Gene"
		TFeActingComplex	"RXR/RAR_MOUSE"
	]
	node [
		id	-2063901177
		identifier	"L:7088"
		Label	"TLE1"
	]
	node [
		id	-1599023216
		identifier	"L:ETG497778"
		Label	"Dut"
	]
	node [
		id	442646630
		identifier	"L:60592"
		Label	"SCOC"
	]
	node [
		id	-2064044554
		identifier	"L:2626"
		Label	"GATA4"
	]
	node [
		id	-2064044555
		identifier	"L:2625"
		XrefId	"2625"
		Label	"GATA3"
		XrefDatasource	"Entrez Gene"
	]
	node [
		id	-1467802091
		identifier	"L:RP23-109C16.5"
		Label	"E2f1"
	]
	node [
		id	722741513
		identifier	"L:209446"
		XrefId	"209446"
		Label	"Tcfe3"
		XrefDatasource	"Entrez Gene"
	]
	node [
		id	-2097703568
		identifier	"L:RP23-36P22.1"
		Label	"Hnf4a"
	]
	node [
		id	722741515
		identifier	"L:209448"
		XrefId	"209448"
		Label	"Hoxc10"
		XrefDatasource	"Entrez Gene"
	]
	node [
		id	758520563
		identifier	"L:381463"
		XrefId	"381463"
		Label	"Nr1h5"
		XrefDatasource	"Entrez Gene"
	]
	node [
		id	693962502
		identifier	"L:104360"
		XrefId	"104360"
		Label	"Isl2"
		XrefDatasource	"Entrez Gene"
		TFeActingComplex	"Brn3b-Isl1"
	]
	node [
		id	439103177
		identifier	"L:25714"
		XrefId	"25714"
		Label	"Myf6"
		XrefDatasource	"Entrez Gene"
		TFeActingComplex	"MEF2A_MOUSE"
	]
	node [
		id	442646354
		identifier	"L:60505"
		XrefId	"60505"
		Label	"Il21"
		XrefDatasource	"Entrez Gene"
		TFeActingComplex	"NFAT1_MOUSE"
	]
	node [
		id	438954342
		identifier	"L:20750"
		XrefId	"20750"
		Label	"Spp1"
		XrefDatasource	"Entrez Gene"
		TFeActingComplex	"NR4A2_MOUSE"
	]
	node [
		id	1656515429
		identifier	"L:ETG7046"
		Label	"TGFBR1"
	]
	node [
		id	-2063901145
		identifier	"L:7099"
		XrefId	"7099"
		Label	"TLR4"
		XrefDatasource	"Entrez Gene"
		TFeActingComplex	"PU.1,PU.1_MOUSE"
	]
	node [
		id	-193023358
		identifier	"L:ETG15242"
		Label	"Hhex"
	]
	node [
		id	439129337
		identifier	"L:26380"
		XrefId	"26380"
		Label	"Esrrb"
		XrefDatasource	"Entrez Gene"
	]
	node [
		id	438118279
		identifier	"L:13557"
		XrefId	"13557"
		Label	"E2f3"
		XrefDatasource	"Entrez Gene"
	]
	node [
		id	438118277
		identifier	"L:13555"
		XrefId	"13555"
		Label	"E2f1"
		XrefDatasource	"Entrez Gene"
		TFeActingComplex	"E2F1_MOUSE"
	]
	node [
		id	439129338
		identifier	"L:26381"
		XrefId	"26381"
		Label	"Esrrg"
		XrefDatasource	"Entrez Gene"
	]
	node [
		id	1254921546
		identifier	"L:RP23-253E9.4"
		Label	"Suz12"
	]
	node [
		id	441813230
		identifier	"L:53626"
		XrefId	"53626"
		Label	"Insm1"
		XrefDatasource	"Entrez Gene"
		TFeActingComplex	"NEUROD1_MOUSE/TCF3_MOUSE"
	]
	node [
		id	438118281
		identifier	"L:13559"
		XrefId	"13559"
		Label	"E2f5"
		XrefDatasource	"Entrez Gene"
	]
	node [
		id	438950622
		identifier	"L:20390"
		XrefId	"20390"
		Label	"Sftpd"
		XrefDatasource	"Entrez Gene"
	]
	node [
		id	443656393
		identifier	"L:73212"
		XrefId	"73212"
		Label	"3110082I17Rik"
		XrefDatasource	"Entrez Gene"
		TFeActingComplex	"PDX1_MOUSE"
	]
	node [
		id	438950593
		identifier	"L:20382"
		XrefId	"20382"
		Label	"Srsf2"
		XrefDatasource	"Entrez Gene"
		TFeActingComplex	"MYB_MOUSE"
	]
	node [
		id	438086692
		identifier	"L:12399"
		XrefId	"12399"
		Label	"Runx3"
		XrefDatasource	"Entrez Gene"
	]
	node [
		id	438950598
		identifier	"L:20387"
		XrefId	"20387"
		Label	"Sftpa1"
		XrefDatasource	"Entrez Gene"
		TFeActingComplex	"MYBL2_MOUSE"
	]
	node [
		id	-193107894
		identifier	"L:ETG12753"
		Label	"Clock"
	]
	node [
		id	438950600
		identifier	"L:20389"
		XrefId	"20389"
		Label	"Sftpc"
		XrefDatasource	"Entrez Gene"
	]
	node [
		id	728996782
		identifier	"L:272382"
		XrefId	"272382"
		Label	"Spib"
		XrefDatasource	"Entrez Gene"
	]
	node [
		id	439129315
		identifier	"L:26379"
		XrefId	"26379"
		Label	"Esrra"
		XrefDatasource	"Entrez Gene"
	]
	node [
		id	442826339
		identifier	"L:66694"
		XrefId	"66694"
		Label	"Uqcrfs1"
		XrefDatasource	"Entrez Gene"
		TFeActingComplex	"PDX1_MOUSE"
	]
	node [
		id	-192931188
		identifier	"L:ETG18519"
		Label	"Kat2b"
	]
	node [
		id	438144070
		identifier	"L:14106"
		XrefId	"14106"
		Label	"Foxh1"
		XrefDatasource	"Entrez Gene"
	]
	node [
		id	-192931192
		identifier	"L:ETG18515"
		Label	"Pbx2"
	]
	node [
		id	438092330
		identifier	"L:12955"
		XrefId	"12955"
		Label	"Cryab"
		XrefDatasource	"Entrez Gene"
		TFeActingComplex	"RXR/RAR_MOUSE"
	]
	node [
		id	-192931193
		identifier	"L:ETG18514"
		Label	"Pbx1"
	]
	node [
		id	438086686
		identifier	"L:12393"
		XrefId	"12393"
		Label	"Runx2"
		XrefDatasource	"Entrez Gene"
		TFeActingComplex	"MOUSE_SOX8"
	]
	node [
		id	438092327
		identifier	"L:12952"
		XrefId	"12952"
		Label	"Cry1"
		XrefDatasource	"Entrez Gene"
		TFeActingComplex	"CLOCK:ARNTL"
	]
	node [
		id	724499147
		identifier	"L:226432"
		Label	"Ipo9"
	]
	node [
		id	726284630
		identifier	"L:244219"
		XrefId	"244219"
		Label	"Zfp668"
		XrefDatasource	"Entrez Gene"
	]
	node [
		id	1656491279
		identifier	"L:ETG6605"
		Label	"SMARCE1"
	]
	node [
		id	783664109
		identifier	"L:448447"
		Label	"pax6"
	]
	node [
		id	438086687
		identifier	"L:12394"
		XrefId	"12394"
		Label	"Runx1"
		XrefDatasource	"Entrez Gene"
	]
	node [
		id	438092326
		identifier	"L:12951"
		XrefId	"12951"
		Label	"Crx"
		XrefDatasource	"Entrez Gene"
		TFeActingComplex	"PAX6_MOUSE"
	]
	node [
		id	-2063955927
		identifier	"L:5594"
		Label	"MAPK1"
	]
	node [
		id	441899900
		identifier	"L:56380"
		XrefId	"56380"
		Label	"Arid3b"
		XrefDatasource	"Entrez Gene"
	]
	node [
		id	438150827
		identifier	"L:14815"
		XrefId	"14815"
		Label	"Nr3c1"
		XrefDatasource	"Entrez Gene"
	]
	node [
		id	438086660
		identifier	"L:12388"
		Label	"Ctnnd1"
	]
	node [
		id	438236419
		identifier	"L:17436"
		XrefId	"17436"
		Label	"Me1"
		XrefDatasource	"Entrez Gene"
		TFeActingComplex	"TR/TR ; TR/RXR"
	]
	node [
		id	438084761
		identifier	"L:12190"
		XrefId	"12190"
		Label	"Brca2"
		XrefDatasource	"Entrez Gene"
	]
	node [
		id	438211495
		identifier	"L:16956"
		XrefId	"16956"
		Label	"Lpl"
		XrefDatasource	"Entrez Gene"
		TFeActingComplex	"NFYA_MOUSE"
	]
	node [
		id	-2063925296
		identifier	"L:6657"
		XrefId	"6657"
		Label	"SOX2"
		XrefDatasource	"Entrez Gene"
		TFeActingComplex	"Sox2, Oct-3/4"
	]
	node [
		id	443597961
		identifier	"L:71375"
		XrefId	"71375"
		Label	"Foxn3"
		XrefDatasource	"Entrez Gene"
	]
	node [
		id	438295999
		identifier	"L:19434"
		XrefId	"19434"
		Label	"Rax"
		XrefDatasource	"Entrez Gene"
	]
	node [
		id	438092365
		identifier	"L:12969"
		XrefId	"12969"
		Label	"Crygf"
		XrefDatasource	"Entrez Gene"
		TFeActingComplex	"SIX3_MOUSE"
	]
	node [
		id	-2063924240
		identifier	"L:6789"
		Label	"STK4"
	]
	node [
		id	445508371
		identifier	"L:93759"
		XrefId	"93759"
		Label	"Sirt1"
		XrefDatasource	"Entrez Gene"
	]
	node [
		id	438092364
		identifier	"L:12968"
		XrefId	"12968"
		Label	"Cryge"
		XrefDatasource	"Entrez Gene"
	]
	node [
		id	443597957
		identifier	"L:71371"
		XrefId	"71371"
		Label	"Arid5b"
		XrefDatasource	"Entrez Gene"
	]
	node [
		id	438954442
		identifier	"L:20787"
		XrefId	"20787"
		Label	"Srebf1"
		XrefDatasource	"Entrez Gene"
	]
	node [
		id	723573862
		identifier	"L:216285"
		XrefId	"216285"
		Label	"Alx1"
		XrefDatasource	"Entrez Gene"
	]
	node [
		id	438954443
		identifier	"L:20788"
		XrefId	"20788"
		Label	"Srebf2"
		XrefDatasource	"Entrez Gene"
	]
	node [
		id	439134180
		identifier	"L:26897"
		XrefId	"26897"
		Label	"Acot1"
		XrefDatasource	"Entrez Gene"
		TFeActingComplex	"PPARA_MOUSE/RXRA_MOUSE"
	]
	node [
		id	442822436
		identifier	"L:66277"
		XrefId	"66277"
		Label	"Klf15"
		XrefDatasource	"Entrez Gene"
	]
	node [
		id	438122212
		identifier	"L:13983"
		XrefId	"13983"
		Label	"Esr2"
		XrefDatasource	"Entrez Gene"
	]
	node [
		id	438122213
		identifier	"L:13984"
		XrefId	"13984"
		Label	"Esx1"
		XrefDatasource	"Entrez Gene"
	]
	node [
		id	441958281
		identifier	"L:58208"
		XrefId	"58208"
		Label	"Bcl11b"
		XrefDatasource	"Entrez Gene"
	]
	node [
		id	438205665
		identifier	"L:16334"
		XrefId	"16334"
		Label	"Ins2"
		XrefDatasource	"Entrez Gene"
		TFeActingComplex	"MAFA_MOUSE,PDX1_MOUSE"
	]
	node [
		id	438205664
		identifier	"L:16333"
		XrefId	"16333"
		Label	"Ins1"
		XrefDatasource	"Entrez Gene"
		TFeActingComplex	"MAFA_MOUSE,Nkx2-2_mouse"
	]
	node [
		id	438122211
		identifier	"L:13982"
		XrefId	"13982"
		Label	"Esr1"
		XrefDatasource	"Entrez Gene"
	]
	node [
		id	-2064015568
		identifier	"L:3577"
		XrefId	"3577"
		Label	"CXCR1"
		XrefDatasource	"Entrez Gene"
		TFeActingComplex	"PU.1_MOUSE"
	]
	node [
		id	725451502
		identifier	"L:237336"
		XrefId	"237336"
		Label	"Tbpl1"
		XrefDatasource	"Entrez Gene"
	]
	node [
		id	438118372
		identifier	"L:13587"
		XrefId	"13587"
		Label	"Ear2"
		XrefDatasource	"Entrez Gene"
	]
	node [
		id	438092395
		identifier	"L:12978"
		XrefId	"12978"
		Label	"Csf1r"
		XrefDatasource	"Entrez Gene"
		TFeActingComplex	"PU.1_MOUSE"
	]
	node [
		id	726344333
		identifier	"L:246256"
		XrefId	"246256"
		Label	"Fcgr4"
		XrefDatasource	"Entrez Gene"
		TFeActingComplex	"PU.1_MOUSE"
	]
	node [
		id	442822429
		identifier	"L:66270"
		XrefId	"66270"
		Label	"Fam134b"
		XrefDatasource	"Entrez Gene"
		TFeActingComplex	"PDX1_MOUSE"
	]
	node [
		id	724499086
		identifier	"L:226413"
		XrefId	"226413"
		Label	"Lct"
		XrefDatasource	"Entrez Gene"
		TFeActingComplex	"NUCLEAR EXTRACTNA,TCF1_MOUSE"
	]
	node [
		id	725272728
		identifier	"L:231329"
		XrefId	"231329"
		Label	"Polr2b"
		XrefDatasource	"Entrez Gene"
	]
	node [
		id	-189267732
		identifier	"L:ETG57459"
		Label	"GATAD2B"
	]
	node [
		id	441725033
		identifier	"L:50794"
		XrefId	"50794"
		Label	"Klf13"
		XrefDatasource	"Entrez Gene"
	]
	node [
		id	438950565
		identifier	"L:20375"
		XrefId	"20375"
		Label	"Sfpi1"
		XrefDatasource	"Entrez Gene"
		TFeActingComplex	"PU.1_MOUSE"
	]
	node [
		id	438113444
		identifier	"L:13048"
		XrefId	"13048"
		Label	"Cux2"
		XrefDatasource	"Entrez Gene"
	]
	node [
		id	694078597
		identifier	"L:108000"
		XrefId	"108000"
		Label	"Cenpf"
		XrefDatasource	"Entrez Gene"
	]
	node [
		id	438950561
		identifier	"L:20371"
		XrefId	"20371"
		Label	"Foxp3"
		XrefDatasource	"Entrez Gene"
	]
	node [
		id	438150890
		identifier	"L:14836"
		XrefId	"14836"
		Label	"Gsc"
		XrefDatasource	"Entrez Gene"
		TFeActingComplex	"Foxh1/Smads"
	]
	node [
		id	444586890
		identifier	"L:83993"
		XrefId	"83993"
		Label	"Tbx19"
		XrefDatasource	"Entrez Gene"
	]
	node [
		id	438113443
		identifier	"L:13047"
		XrefId	"13047"
		Label	"Cux1"
		XrefDatasource	"Entrez Gene"
	]
	node [
		id	438118396
		identifier	"L:13590"
		XrefId	"13590"
		Label	"Lefty1"
		XrefDatasource	"Entrez Gene"
		TFeActingComplex	"Foxh1"
	]
	node [
		id	759652441
		identifier	"L:398409"
		Label	"cldn4L1"
	]
	node [
		id	438118397
		identifier	"L:13591"
		XrefId	"13591"
		Label	"Ebf1"
		XrefDatasource	"Entrez Gene"
	]
	node [
		id	1656515578
		identifier	"L:ETG7090"
		Label	"TLE3"
	]
	node [
		id	438118399
		identifier	"L:13593"
		XrefId	"13593"
		Label	"Ebf3"
		XrefDatasource	"Entrez Gene"
		TFeActingComplex	"Arx"
	]
	node [
		id	445508395
		identifier	"L:93762"
		XrefId	"93762"
		Label	"Smarca5"
		XrefDatasource	"Entrez Gene"
	]
	node [
		id	-2063899288
		identifier	"L:7276"
		XrefId	"7276"
		Label	"TTR"
		XrefDatasource	"Entrez Gene"
	]
	node [
		id	445508393
		identifier	"L:93760"
		XrefId	"93760"
		Label	"Arid1a"
		XrefDatasource	"Entrez Gene"
	]
	node [
		id	-2063925265
		identifier	"L:6667"
		Label	"SP1"
	]
	node [
		id	-1451495934
		identifier	"L:100124310"
		Label	"neurod4"
	]
	node [
		id	-2064015630
		identifier	"L:3557"
		XrefId	"3557"
		Label	"IL1RN"
		XrefDatasource	"Entrez Gene"
		TFeActingComplex	"PU.1_MOUSE"
	]
	node [
		id	438059658
		identifier	"L:11657"
		XrefId	"11657"
		Label	"Alb"
		XrefDatasource	"Entrez Gene"
		TFeActingComplex	"TCF1 (HNF1)_MOUSE"
	]
	node [
		id	438150918
		identifier	"L:14843"
		XrefId	"14843"
		Label	"Gsx2"
		XrefDatasource	"Entrez Gene"
	]
	node [
		id	438120071
		identifier	"L:13711"
		XrefId	"13711"
		Label	"Elf5"
		XrefDatasource	"Entrez Gene"
	]
	node [
		id	438059657
		identifier	"L:11656"
		XrefId	"11656"
		Label	"Alas2"
		XrefDatasource	"Entrez Gene"
		TFeActingComplex	"GATA1_MOUSE"
	]
	node [
		id	693962355
		identifier	"L:104318"
		Label	"Csnk1d"
	]
	node [
		id	438120070
		identifier	"L:13710"
		XrefId	"13710"
		Label	"Elf3"
		XrefDatasource	"Entrez Gene"
	]
	node [
		id	438150917
		identifier	"L:14842"
		XrefId	"14842"
		Label	"Gsx1"
		XrefDatasource	"Entrez Gene"
	]
	node [
		id	694114286
		identifier	"L:109648"
		XrefId	"109648"
		Label	"Npy"
		XrefDatasource	"Entrez Gene"
		TFeActingComplex	"SP1_MOUSE"
	]
	node [
		id	438120073
		identifier	"L:13713"
		XrefId	"13713"
		Label	"Elk3"
		XrefDatasource	"Entrez Gene"
	]
	node [
		id	438120072
		identifier	"L:13712"
		XrefId	"13712"
		Label	"Elk1"
		XrefDatasource	"Entrez Gene"
	]
	node [
		id	438203835
		identifier	"L:16163"
		XrefId	"16163"
		Label	"Il13"
		XrefDatasource	"Entrez Gene"
		TFeActingComplex	"GATA3_MOUSE"
	]
	node [
		id	438203832
		identifier	"L:16160"
		XrefId	"16160"
		Label	"Il12b"
		XrefDatasource	"Entrez Gene"
		TFeActingComplex	"ETS2_MOUSE"
	]
	node [
		id	438120074
		identifier	"L:13714"
		XrefId	"13714"
		Label	"Elk4"
		XrefDatasource	"Entrez Gene"
	]
	node [
		id	-2064075212
		identifier	"L:1557"
		XrefId	"1557"
		Label	"CYP2C19"
		XrefDatasource	"Entrez Gene"
	]
	node [
		id	-2064075211
		identifier	"L:1558"
		XrefId	"1558"
		Label	"CYP2C8"
		XrefDatasource	"Entrez Gene"
	]
	node [
		id	439008189
		identifier	"L:22160"
		XrefId	"22160"
		Label	"Twist1"
		XrefDatasource	"Entrez Gene"
	]
	node [
		id	-2064075210
		identifier	"L:1559"
		XrefId	"1559"
		Label	"CYP2C9"
		XrefDatasource	"Entrez Gene"
	]
	node [
		id	1656522030
		identifier	"L:ETG7704"
		Label	"ZBTB16"
	]
	node [
		id	438205757
		identifier	"L:16363"
		XrefId	"16363"
		Label	"Irf2"
		XrefDatasource	"Entrez Gene"
	]
	node [
		id	438205756
		identifier	"L:16362"
		XrefId	"16362"
		Label	"Irf1"
		XrefDatasource	"Entrez Gene"
	]
	node [
		id	439098621
		identifier	"L:25295"
		XrefId	"25295"
		Label	"Bglap"
		XrefDatasource	"Entrez Gene"
		TFeActingComplex	"MSX1_MOUSE,MSX2_MOUSE,MSX2_RAT"
	]
	node [
		id	438061582
		identifier	"L:11859"
		XrefId	"11859"
		Label	"Phox2a"
		XrefDatasource	"Entrez Gene"
	]
	node [
		id	-2064015636
		identifier	"L:3551"
		Label	"IKBKB"
	]
	node [
		id	-192245781
		identifier	"L:ETG20586"
		Label	"Smarca4"
	]
	node [
		id	-192245780
		identifier	"L:ETG20587"
		Label	"Smarcb1"
	]
	node [
		id	-2064011847
		identifier	"L:3938"
		XrefId	"3938"
		Label	"LCT"
		XrefDatasource	"Entrez Gene"
		TFeActingComplex	"GATA5_MOUSE,TCF1_HUMAN"
	]
	node [
		id	-192185491
		identifier	"L:ETG22601"
		Label	"Yap1"
	]
	node [
		id	313201476
		identifier	"L:RP23-255N16.1"
		Label	"Smarce1"
	]
	node [
		id	438059690
		identifier	"L:11668"
		XrefId	"11668"
		Label	"Aldh1a1"
		XrefDatasource	"Entrez Gene"
		TFeActingComplex	"RXR/RAR_MOUSE"
	]
	node [
		id	-2064048187
		identifier	"L:2290"
		Label	"FOXG1"
	]
	node [
		id	439220545
		identifier	"L:29556"
		XrefId	"29556"
		Label	"Myh6"
		XrefDatasource	"Entrez Gene"
		TFeActingComplex	"TEAD1_MOUSE"
	]
	node [
		id	442765521
		identifier	"L:64508"
		XrefId	"64508"
		Label	"Adcy3"
		XrefDatasource	"Entrez Gene"
		TFeActingComplex	"EBF1_MOUSE"
	]
	node [
		id	438203804
		identifier	"L:16153"
		XrefId	"16153"
		Label	"Il10"
		XrefDatasource	"Entrez Gene"
		TFeActingComplex	"SP1_MOUSE"
	]
	node [
		id	729149458
		identifier	"L:277743"
		XrefId	"277743"
		Label	"Fam131c"
		XrefDatasource	"Entrez Gene"
		TFeActingComplex	"PDX1_MOUSE"
	]
	node [
		id	441903528
		identifier	"L:56711"
		XrefId	"56711"
		Label	"Plag1"
		XrefDatasource	"Entrez Gene"
	]
	node [
		id	438061607
		identifier	"L:11863"
		XrefId	"11863"
		Label	"Arnt"
		XrefDatasource	"Entrez Gene"
	]
	node [
		id	726317515
		identifier	"L:245583"
		XrefId	"245583"
		Label	"Tgif2lx"
		XrefDatasource	"Entrez Gene"
	]
	node [
		id	438061609
		identifier	"L:11865"
		XrefId	"11865"
		Label	"Arntl"
		XrefDatasource	"Entrez Gene"
	]
	node [
		id	438061608
		identifier	"L:11864"
		XrefId	"11864"
		Label	"Arnt2"
		XrefDatasource	"Entrez Gene"
	]
	node [
		id	441722894
		identifier	"L:50524"
		XrefId	"50524"
		Label	"Sall2"
		XrefDatasource	"Entrez Gene"
	]
	node [
		id	438203903
		identifier	"L:16189"
		XrefId	"16189"
		Label	"Il4"
		XrefDatasource	"Entrez Gene"
		TFeActingComplex	"NFAT1_MOUSE"
	]
	node [
		id	438236390
		identifier	"L:17428"
		XrefId	"17428"
		Label	"Mnt"
		XrefDatasource	"Entrez Gene"
	]
	node [
		id	438203901
		identifier	"L:16187"
		XrefId	"16187"
		Label	"Il3"
		XrefDatasource	"Entrez Gene"
		TFeActingComplex	"POU2F1_MOUSE"
	]
	node [
		id	71969188
		identifier	"L:695"
		XrefId	"695"
		Label	"BTK"
		XrefDatasource	"Entrez Gene"
		TFeActingComplex	"PU.1_MOUSE"
	]
	node [
		id	438236387
		identifier	"L:17425"
		XrefId	"17425"
		Label	"Foxk1"
		XrefDatasource	"Entrez Gene"
	]
	node [
		id	438203897
		identifier	"L:16183"
		XrefId	"16183"
		Label	"Il2"
		XrefDatasource	"Entrez Gene"
		TFeActingComplex	"POU2F1_MOUSE"
	]
	node [
		id	438059717
		identifier	"L:11674"
		XrefId	"11674"
		Label	"Aldoa"
		XrefDatasource	"Entrez Gene"
	]
	node [
		id	438113562
		identifier	"L:13082"
		XrefId	"13082"
		Label	"Cyp26a1"
		XrefDatasource	"Entrez Gene"
		TFeActingComplex	"RARG_MOUSE,RXR/RAR_MOUSE"
	]
	node [
		id	438061643
		identifier	"L:11878"
		XrefId	"11878"
		Label	"Arx"
		XrefDatasource	"Entrez Gene"
	]
	node [
		id	-192131481
		identifier	"L:ETG24069"
		Label	"Sufu"
	]
	node [
		id	439008223
		identifier	"L:22173"
		XrefId	"22173"
		Label	"Tyr"
		XrefDatasource	"Entrez Gene"
		TFeActingComplex	"MITF_MOUSE"
	]
	node [
		id	438113568
		identifier	"L:13088"
		XrefId	"13088"
		Label	"Cyp2b10"
		XrefDatasource	"Entrez Gene"
	]
	node [
		id	441784614
		identifier	"L:52793"
		XrefId	"52793"
		Label	"Fam3b"
		XrefDatasource	"Entrez Gene"
		TFeActingComplex	"PDX1_MOUSE"
	]
	node [
		id	71966983
		identifier	"L:401"
		XrefId	"401"
		Label	"PHOX2A"
		XrefDatasource	"Entrez Gene"
		TFeActingComplex	"PHOX2B_MOUSE,PHOX2A_MOUSE"
	]
	node [
		id	694827222
		identifier	"L:112406"
		Label	"Egln2"
	]
	node [
		id	438239335
		identifier	"L:17748"
		XrefId	"17748"
		Label	"Mt1"
		XrefDatasource	"Entrez Gene"
		TFeActingComplex	"STAT1_MOUSE"
	]
	node [
		id	694827223
		identifier	"L:112407"
		XrefId	"112407"
		Label	"Egln3"
		XrefDatasource	"Entrez Gene"
	]
	node [
		id	438205786
		identifier	"L:16371"
		XrefId	"16371"
		Label	"Irx1"
		XrefDatasource	"Entrez Gene"
		TFeActingComplex	"PDX1_MOUSE"
	]
	node [
		id	694827221
		identifier	"L:112405"
		XrefId	"112405"
		Label	"Egln1"
		XrefDatasource	"Entrez Gene"
	]
	node [
		id	441841161
		identifier	"L:54446"
		XrefId	"54446"
		Label	"Nfat5"
		XrefDatasource	"Entrez Gene"
	]
	node [
		id	725246710
		identifier	"L:230700"
		XrefId	"230700"
		Label	"Foxj3"
		XrefDatasource	"Entrez Gene"
	]
	node [
		id	442791460
		identifier	"L:65100"
		XrefId	"65100"
		Label	"Zic5"
		XrefDatasource	"Entrez Gene"
	]
	node [
		id	-2063897495
		identifier	"L:7431"
		XrefId	"7431"
		Label	"VIM"
		XrefDatasource	"Entrez Gene"
		TFeActingComplex	"NUCLEAR EXTRACTF9,HOXA5_MOUSE"
	]
	node [
		id	438146265
		identifier	"L:14390"
		XrefId	"14390"
		Label	"Gabpa"
		XrefDatasource	"Entrez Gene"
	]
	node [
		id	71971016
		identifier	"L:864"
		Label	"RUNX3"
	]
	node [
		id	442822251
		identifier	"L:66218"
		XrefId	"66218"
		Label	"Ndufb9"
		XrefDatasource	"Entrez Gene"
		TFeActingComplex	"PDX1_MOUSE"
	]
	node [
		id	438263294
		identifier	"L:18124"
		XrefId	"18124"
		Label	"Nr4a3"
		XrefDatasource	"Entrez Gene"
	]
	node [
		id	438059531
		identifier	"L:11614"
		XrefId	"11614"
		Label	"Nr0b1"
		XrefDatasource	"Entrez Gene"
	]
	node [
		id	438151045
		identifier	"L:14886"
		XrefId	"14886"
		Label	"Gtf2i"
		XrefDatasource	"Entrez Gene"
	]
	node [
		id	438263268
		identifier	"L:18119"
		XrefId	"18119"
		Label	"Nodal"
		XrefDatasource	"Entrez Gene"
	]
	node [
		id	438234522
		identifier	"L:17240"
		Label	"Mdfi"
	]
	node [
		id	694116333
		identifier	"L:109889"
		XrefId	"109889"
		Label	"Mzf1"
		XrefDatasource	"Entrez Gene"
	]
	node [
		id	438234524
		identifier	"L:17242"
		XrefId	"17242"
		Label	"Mdk"
		XrefDatasource	"Entrez Gene"
		TFeActingComplex	"RXR/RAR_MOUSE"
	]
	node [
		id	443658346
		identifier	"L:73422"
		XrefId	"73422"
		Label	"Prox2"
		XrefDatasource	"Entrez Gene"
	]
	node [
		id	694056751
		identifier	"L:107889"
		XrefId	"107889"
		Label	"Gcm2"
		XrefDatasource	"Entrez Gene"
	]
	node [
		id	438948672
		identifier	"L:20183"
		XrefId	"20183"
		Label	"Rxrg"
		XrefDatasource	"Entrez Gene"
		TFeActingComplex	"RXR/RAR_MOUSE"
	]
	node [
		id	438948674
		identifier	"L:20185"
		Label	"Ncor1"
	]
	node [
		id	438948675
		identifier	"L:20186"
		XrefId	"20186"
		Label	"Nr1h4"
		XrefDatasource	"Entrez Gene"
	]
	node [
		id	71967201
		identifier	"L:472"
		Label	"ATM"
	]
	node [
		id	438241318
		identifier	"L:17967"
		XrefId	"17967"
		Label	"Ncam1"
		XrefDatasource	"Entrez Gene"
		TFeActingComplex	"SP1_MOUSE"
	]
	node [
		id	438265375
		identifier	"L:18378"
		XrefId	"18378"
		Label	"Omp"
		XrefDatasource	"Entrez Gene"
		TFeActingComplex	"EBF1_MOUSE"
	]
	node [
		id	443660486
		identifier	"L:73693"
		XrefId	"73693"
		Label	"Dppa4"
		XrefDatasource	"Entrez Gene"
		TFeActingComplex	"SOX2_MOUSE"
	]
	node [
		id	441811273
		identifier	"L:53412"
		XrefId	"53412"
		Label	"Ppp1r3c"
		XrefDatasource	"Entrez Gene"
		TFeActingComplex	"FOXA2_MOUSE,FOXA1_MOUSE"
	]
	node [
		id	438148196
		identifier	"L:14599"
		XrefId	"14599"
		Label	"Gh"
		XrefDatasource	"Entrez Gene"
		TFeActingComplex	"POU1F1_MOUSE"
	]
	node [
		id	724473324
		identifier	"L:225872"
		XrefId	"225872"
		Label	"Npas4"
		XrefDatasource	"Entrez Gene"
	]
	node [
		id	438059567
		identifier	"L:11629"
		XrefId	"11629"
		Label	"Aif1"
		XrefDatasource	"Entrez Gene"
		TFeActingComplex	"NUCLEAR EXTRACTRAW 264,PU.1_MOUSE"
	]
	node [
		id	438263260
		identifier	"L:18111"
		XrefId	"18111"
		Label	"Nnat"
		XrefDatasource	"Entrez Gene"
		TFeActingComplex	"Neurod1_MOUSE,NEUROD1_MOUSE/TCF3_MOUSE"
	]
	node [
		id	439096539
		identifier	"L:25040"
		XrefId	"25040"
		Label	"Gip"
		XrefDatasource	"Entrez Gene"
		TFeActingComplex	"PDX1_MOUSE"
	]
	node [
		id	438059560
		identifier	"L:11622"
		XrefId	"11622"
		Label	"Ahr"
		XrefDatasource	"Entrez Gene"
	]
	node [
		id	442763752
		identifier	"L:64356"
		XrefId	"64356"
		Label	"Nrgn"
		XrefDatasource	"Entrez Gene"
		TFeActingComplex	"TR/RXR"
	]
	node [
		id	438263237
		identifier	"L:18109"
		XrefId	"18109"
		Label	"Mycn"
		XrefDatasource	"Entrez Gene"
	]
	node [
		id	-2064017711
		identifier	"L:3303"
		XrefId	"3303"
		Label	"HSPA1A"
		XrefDatasource	"Entrez Gene"
	]
	node [
		id	438205848
		identifier	"L:16391"
		XrefId	"16391"
		Label	"Irf9"
		XrefDatasource	"Entrez Gene"
	]
	node [
		id	-2064075125
		identifier	"L:1581"
		XrefId	"1581"
		Label	"CYP7A1"
		XrefDatasource	"Entrez Gene"
	]
	node [
		id	438948707
		identifier	"L:20197"
		XrefId	"20197"
		Label	"S100a3"
		XrefDatasource	"Entrez Gene"
		TFeActingComplex	"TRIM28"
	]
	node [
		id	438205849
		identifier	"L:16392"
		XrefId	"16392"
		Label	"Isl1"
		XrefDatasource	"Entrez Gene"
		TFeActingComplex	"POU2F1_MOSUE,POU5F1_MOUSE"
	]
	node [
		id	438146274
		identifier	"L:14399"
		XrefId	"14399"
		Label	"Gabra6"
		XrefDatasource	"Entrez Gene"
		TFeActingComplex	"NUCLEAR EXTRACTNA,NUCLEAR EXTRACTCGN-DIV6,NFIC_MOUSE"
	]
	node [
		id	445683333
		identifier	"L:99377"
		XrefId	"99377"
		Label	"Sall4"
		XrefDatasource	"Entrez Gene"
	]
	node [
		id	-2064075121
		identifier	"L:1585"
		XrefId	"1585"
		Label	"CYP11B2"
		XrefDatasource	"Entrez Gene"
		TFeActingComplex	"NR4A2_MOUSE"
	]
	node [
		id	438239393
		identifier	"L:17764"
		XrefId	"17764"
		Label	"Mtf1"
		XrefDatasource	"Entrez Gene"
	]
	node [
		id	438948708
		identifier	"L:20198"
		XrefId	"20198"
		Label	"S100a4"
		XrefDatasource	"Entrez Gene"
	]
	node [
		id	195790988
		identifier	"L:RP23-170G19.5"
		Label	"Atrx"
	]
	node [
		id	438241349
		identifier	"L:17977"
		Label	"Ncoa1"
	]
	node [
		id	438241350
		identifier	"L:17978"
		Label	"Ncoa2"
	]
	node [
		id	439101415
		identifier	"L:25569"
		XrefId	"25569"
		Label	"Trh"
		XrefDatasource	"Entrez Gene"
		TFeActingComplex	"THRA_RAT,THRB_RAT,RXRB_MOUSE/THRA_RAT,RXRB_MOUSE/THRB_RAT"
	]
	node [
		id	461886469
		identifier	"L:Igll1"
		XrefId	"Igll1"
		XrefDatasource	"Entrez Gene"
	]
	node [
		id	438241351
		identifier	"L:17979"
		Label	"Ncoa3"
	]
	node [
		id	759648807
		identifier	"L:398072"
		Label	"ESG"
	]
	node [
		id	693962417
		identifier	"L:104338"
		XrefId	"104338"
		Label	"Mynf1"
		XrefDatasource	"Entrez Gene"
	]
	node [
		id	-2063958061
		identifier	"L:5329"
		XrefId	"5329"
		Label	"PLAUR"
		XrefDatasource	"Entrez Gene"
		TFeActingComplex	"NUCLEAR EXTRACTRKO,C-JUN,JUND_MOUSE,FRA-1,C-FOS_HUMAN,NUCLEAR EXTRACTOVCAR-3,JUND_HUMAN,JUNB_HUMAN"
	]
	node [
		id	1656374285
		identifier	"L:ETG2885"
		Label	"GRB2"
	]
	node [
		id	438059593
		identifier	"L:11634"
		XrefId	"11634"
		Label	"Aire"
		XrefDatasource	"Entrez Gene"
	]
	node [
		id	438144315
		identifier	"L:14183"
		XrefId	"14183"
		Label	"Fgfr2"
		XrefDatasource	"Entrez Gene"
	]
	node [
		id	-2064048340
		identifier	"L:2242"
		XrefId	"2242"
		Label	"FES"
		XrefDatasource	"Entrez Gene"
		TFeActingComplex	"PU.1_MOUSE"
	]
	node [
		id	438234561
		identifier	"L:17258"
		XrefId	"17258"
		Label	"Mef2a"
		XrefDatasource	"Entrez Gene"
	]
	node [
		id	438234562
		identifier	"L:17259"
		XrefId	"17259"
		Label	"Mef2b"
		XrefDatasource	"Entrez Gene"
	]
	node [
		id	723457453
		identifier	"L:212541"
		XrefId	"212541"
		Label	"Rho"
		XrefDatasource	"Entrez Gene"
		TFeActingComplex	"USF1_MOUSE"
	]
	node [
		id	723638215
		identifier	"L:218772"
		XrefId	"218772"
		Label	"Rarb"
		XrefDatasource	"Entrez Gene"
		TFeActingComplex	"CREB1_MOUSE"
	]
	node [
		id	728996596
		identifier	"L:272322"
		Label	"Arntl2"
	]
	node [
		id	438234585
		identifier	"L:17261"
		XrefId	"17261"
		Label	"Mef2d"
		XrefDatasource	"Entrez Gene"
	]
	node [
		id	438144290
		identifier	"L:14179"
		XrefId	"14179"
		Label	"Fgf8"
		XrefDatasource	"Entrez Gene"
		TFeActingComplex	"RXR/RAR_MOUSE"
	]
	node [
		id	438234584
		identifier	"L:17260"
		XrefId	"17260"
		Label	"Mef2c"
		XrefDatasource	"Entrez Gene"
		TFeActingComplex	"FOXH1/NKX2-5_MOUSE"
	]
	node [
		id	445689125
		identifier	"L:99982"
		Label	"Kdm1"
	]
	node [
		id	439008105
		identifier	"L:22139"
		XrefId	"22139"
		Label	"Ttr"
		XrefDatasource	"Entrez Gene"
		TFeActingComplex	"TCF1_MOUSE"
	]
	node [
		id	438956395
		identifier	"L:20997"
		XrefId	"20997"
		Label	"T"
		XrefDatasource	"Entrez Gene"
	]
	node [
		id	728254926
		identifier	"L:268697"
		XrefId	"268697"
		Label	"Ccnb1"
		XrefDatasource	"Entrez Gene"
	]
	node [
		id	728252756
		identifier	"L:268417"
		XrefId	"268417"
		Label	"Zkscan17"
		XrefDatasource	"Entrez Gene"
	]
	node [
		id	725308220
		identifier	"L:232906"
		XrefId	"232906"
		Label	"Grlf1"
		XrefDatasource	"Entrez Gene"
	]
	node [
		id	444586675
		identifier	"L:83925"
		XrefId	"83925"
		Label	"Trps1"
		XrefDatasource	"Entrez Gene"
	]
	node [
		id	439008096
		identifier	"L:22130"
		XrefId	"22130"
		Label	"Ttf1"
		XrefDatasource	"Entrez Gene"
	]
	node [
		id	438954187
		identifier	"L:20700"
		XrefId	"20700"
		Label	"Serpina1a"
		XrefDatasource	"Entrez Gene"
	]
	node [
		id	438203745
		identifier	"L:16136"
		XrefId	"16136"
		Label	"Igll1"
		XrefDatasource	"Entrez Gene"
		TFeActingComplex	"EBF1_MOUSE"
	]
	node [
		id	438948671
		identifier	"L:20182"
		XrefId	"20182"
		Label	"Rxrb"
		XrefDatasource	"Entrez Gene"
	]
	node [
		id	438948670
		identifier	"L:20181"
		XrefId	"20181"
		Label	"Rxra"
		XrefDatasource	"Entrez Gene"
	]
	node [
		id	726229818
		identifier	"L:242705"
		XrefId	"242705"
		Label	"E2f2"
		XrefDatasource	"Entrez Gene"
	]
	node [
		id	438148128
		identifier	"L:14573"
		XrefId	"14573"
		Label	"Gdnf"
		XrefDatasource	"Entrez Gene"
		TFeActingComplex	"MOUSE_SOX8"
	]
	node [
		id	438144286
		identifier	"L:14175"
		XrefId	"14175"
		Label	"Fgf4"
		XrefDatasource	"Entrez Gene"
		TFeActingComplex	"Sox2, Oct-3/4"
	]
	node [
		id	752947537
		identifier	"L:320202"
		XrefId	"320202"
		Label	"Lefty2"
		XrefDatasource	"Entrez Gene"
		TFeActingComplex	"Foxh1/Smads"
	]
	node [
		id	438265429
		identifier	"L:18390"
		XrefId	"18390"
		Label	"Oprm1"
		XrefDatasource	"Entrez Gene"
		TFeActingComplex	"PU.1_MOUSE"
	]
	node [
		id	438234592
		identifier	"L:17268"
		XrefId	"17268"
		Label	"Meis1"
		XrefDatasource	"Entrez Gene"
		TFeActingComplex	"RXR/RARB"
	]
	node [
		id	782594549
		identifier	"L:433759"
		Label	"Hdac1"
	]
	node [
		id	438029805
		identifier	"L:10637"
		XrefId	"10637"
		Label	"LEFTY1"
		XrefDatasource	"Entrez Gene"
		TFeActingComplex	"Sox2, Oct-3/4, Klf4"
	]
	node [
		id	-2064050292
		identifier	"L:2033"
		Label	"EP300"
	]
	node [
		id	-193049334
		identifier	"L:ETG14634"
		Label	"Gli3"
	]
	node [
		id	438148156
		identifier	"L:14580"
		XrefId	"14580"
		Label	"Gfap"
		XrefDatasource	"Entrez Gene"
		TFeActingComplex	"STAT3_MOUSE"
	]
	node [
		id	438148157
		identifier	"L:14581"
		XrefId	"14581"
		Label	"Gfi1"
		XrefDatasource	"Entrez Gene"
	]
	node [
		id	438148158
		identifier	"L:14582"
		XrefId	"14582"
		Label	"Gfi1b"
		XrefDatasource	"Entrez Gene"
	]
	node [
		id	694022155
		identifier	"L:106389"
		XrefId	"106389"
		Label	"Eaf2"
		XrefDatasource	"Entrez Gene"
	]
	node [
		id	438146211
		identifier	"L:14378"
		XrefId	"14378"
		Label	"G6pc2"
		XrefDatasource	"Entrez Gene"
		TFeActingComplex	"MAFA_MOUSE"
	]
	node [
		id	438120048
		identifier	"L:13709"
		XrefId	"13709"
		Label	"Elf1"
		XrefDatasource	"Entrez Gene"
	]
	edge [
		source	438118397
		target	438292095
		id	-835681839
		identifier	-835681839
		TFeSource	"auto"
		Interaction	"TF target"
		PMID	"17060461"
		Directed	"true"
	]
	edge [
		source	723638215
		target	-2063869716
		id	1937643532
		identifier	1937643532
		TFeSource	"user"
		PMID	"12403842"
		Interaction	"Physical: with co-repressor affecting recruitment"
		TFeExperiment	"Two-hybrid"
	]
	edge [
		source	438210499
		target	438953447
		id	368102480
		identifier	368102480
		TFeSource	"auto"
		Interaction	"TF target"
		PMID	"19212098"
		Directed	"true"
	]
	edge [
		source	438984943
		target	1656462575
		id	-543639035
		identifier	-543639035
		TFeSource	"auto"
		PMID	"9756887"
		TFeExperiment	"Affinity Capture-Western"
	]
	edge [
		source	438950565
		target	441724751
		id	-1711653966
		identifier	-1711653966
		TFeSource	"auto"
		Interaction	"TF target"
		PMID	"8756629"
		Directed	"true"
	]
	edge [
		source	439044739
		target	438061458
		id	-397928707
		identifier	-397928707
		TFeSource	"auto"
		Interaction	"TF target"
		PMID	"15541767"
		Directed	"true"
	]
	edge [
		source	438953475
		target	438267077
		id	1118790885
		identifier	1118790885
		TFeSource	"user"
		PMID	"16582099"
		Interaction	"Physical: with another TF"
		TFeExperiment	"Invitro"
	]
	edge [
		source	438121040
		target	438953447
		id	-2145360853
		identifier	-2145360853
		TFeSource	"auto"
		Interaction	"TF target"
		PMID	"19897487"
		Directed	"true"
	]
	edge [
		source	438294014
		target	438298018
		id	2030983178
		identifier	2030983178
		TFeSource	"user"
		PMID	"16354684"
		Interaction	"Physical: with another TF: complex binds DNA"
		TFeExperiment	"Reconstituted Complex"
	]
	edge [
		source	438950565
		target	-2064076236
		id	2023026204
		identifier	2023026204
		TFeSource	"auto"
		Interaction	"TF target"
		PMID	"7964503"
		Directed	"true"
	]
	edge [
		source	438240353
		target	438950593
		id	-1990876101
		identifier	-1990876101
		TFeSource	"auto"
		Interaction	"TF target"
		PMID	"12760745"
		Directed	"true"
	]
	edge [
		source	438061609
		target	-193105973
		id	576552172
		identifier	576552172
		TFeSource	"auto"
		PMID	"14701732"
		Interaction	"Physical: with co-repressor affecting recruitment"
		TFeExperiment	"Affinity Capture-Western"
	]
	edge [
		source	438144070
		target	441904588
		id	1669399445
		identifier	1669399445
		TFeSource	"user"
		Interaction	"TF target"
		PMID	"18331719"
		Directed	"true"
	]
	edge [
		source	438145123
		target	728254926
		id	-1613056283
		identifier	-1613056283
		TFeSource	"user"
		Interaction	"TF target"
		PMID	"11572993"
		Directed	"true"
	]
	edge [
		source	438241194
		target	438057707
		id	-708345426
		identifier	-708345426
		TFeSource	"auto"
		Interaction	"TF target"
		PMID	"9571041"
		Directed	"true"
	]
	edge [
		source	438267080
		target	438268042
		id	2067347907
		identifier	2067347907
		TFeSource	"auto"
		Interaction	"TF target"
		PMID	"12052878"
		Directed	"true"
	]
	edge [
		source	438953417
		target	438237351
		id	156862014
		identifier	156862014
		TFeSource	"user"
		Interaction	"TF target"
		PMID	"10757804,17325040"
		TFeEffect	"UP-REGULATION"
		Directed	"true"
	]
	edge [
		source	438985036
		target	694081639
		id	1522309034
		identifier	1522309034
		TFeSource	"user"
		Interaction	"TF target"
		PMID	"15143152"
		Directed	"true"
	]
	edge [
		source	438948670
		target	438262275
		id	-264607743
		identifier	-264607743
		TFeSource	"auto"
		Interaction	"TF target"
		PMID	"16081280"
		Directed	"true"
	]
	edge [
		source	438174881
		target	439009219
		id	-1781747680
		identifier	-1781747680
		TFeSource	"auto"
		Interaction	"TF target"
		PMID	"9096351"
		Directed	"true"
	]
	edge [
		source	438147136
		target	438985966
		id	954948080
		identifier	954948080
		TFeSource	"auto"
		Interaction	"TF target"
		PMID	"7935467"
		Directed	"true"
	]
	edge [
		source	438120071
		target	439010145
		id	-1695443500
		identifier	-1695443500
		TFeSource	"user"
		Interaction	"TF target"
		Directed	"true"
	]
	edge [
		source	438262300
		target	438205665
		id	2134342964
		identifier	2134342964
		TFeSource	"auto"
		Interaction	"TF target"
		PMID	"7774807"
		Directed	"true"
	]
	edge [
		source	438953477
		target	438091336
		id	701810379
		identifier	701810379
		TFeSource	"auto"
		Interaction	"TF target"
		PMID	"12760745"
		Directed	"true"
	]
	edge [
		source	438176001
		target	438952333
		id	-1546101262
		identifier	-1546101262
		TFeSource	"user"
		Interaction	"TF target"
		PMID	"11546810"
		Directed	"true"
	]
	edge [
		source	438951524
		target	438951524
		id	207410177
		identifier	207410177
		TFeSource	"user"
		Interaction	"TF target"
		PMID	"17666527"
		Directed	"true"
	]
	edge [
		source	438144070
		target	438263268
		id	-344665140
		identifier	-344665140
		TFeSource	"user"
		PMID	"12091315, 15084457"
		Interaction	"Genetic"
		TFeExperiment	"Invivo"
	]
	edge [
		source	438092203
		target	438145274
		id	-1164628101
		identifier	-1164628101
		TFeSource	"auto"
		Interaction	"TF target"
		PMID	"9571041"
		Directed	"true"
	]
	edge [
		source	438175999
		target	441838430
		id	1182404702
		identifier	1182404702
		TFeSource	"user"
		Interaction	"TF target"
		PMID	"12750453"
		Directed	"true"
	]
	edge [
		source	438145123
		target	438088420
		id	-50473683
		identifier	-50473683
		TFeSource	"user"
		Interaction	"TF target"
		PMID	"16314512"
		Directed	"true"
	]
	edge [
		source	438948670
		target	438088605
		id	-266081589
		identifier	-266081589
		TFeSource	"auto"
		Interaction	"TF target"
		PMID	"16081280"
		Directed	"true"
	]
	edge [
		source	438271204
		target	438271204
		id	-1908441835
		identifier	-1908441835
		TFeSource	"auto"
		Interaction	"TF target"
		PMID	"15988017"
		Directed	"true"
	]
	edge [
		source	438948670
		target	439134180
		id	-237477069
		identifier	-237477069
		TFeSource	"auto"
		Interaction	"TF target"
		PMID	"17485727"
		Directed	"true"
	]
	edge [
		source	438175999
		target	441811273
		id	1181016943
		identifier	1181016943
		TFeSource	"auto"
		Interaction	"TF target"
		PMID	"16627590"
		Directed	"true"
	]
	edge [
		source	441900776
		target	-2063900310
		id	840147804
		identifier	840147804
		TFeSource	"user"
		PMID	"16757565"
		Interaction	"Not specified"
		TFeExperiment	"Affinity Capture-Western"
	]
	edge [
		source	438118397
		target	438267079
		id	-837023039
		identifier	-837023039
		TFeSource	"auto"
		Interaction	"TF target"
		PMID	"10435576"
		Directed	"true"
	]
	edge [
		source	438175999
		target	71969932
		id	483052380
		identifier	483052380
		TFeSource	"auto"
		Interaction	"TF target"
		PMID	"1990282"
		Directed	"true"
	]
	edge [
		source	438148966
		target	-192190111
		id	-1489538070
		identifier	-1489538070
		TFeSource	"auto"
		PMID	"12142027"
		TFeExperiment	"Phenotypic Enhancement"
	]
	edge [
		source	438269212
		target	-193140539
		id	46690712
		identifier	46690712
		TFeSource	"auto"
		PMID	"17623278"
		TFeExperiment	"Affinity Capture-MS"
	]
	edge [
		source	438061643
		target	725245969
		id	2062047643
		identifier	2062047643
		TFeSource	"user"
		PMID	"19494118"
		Interaction	"Physical: translocation"
		TFeExperiment	"Affinity Capture-Western"
	]
	edge [
		source	438981160
		target	438181545
		id	325140442
		identifier	325140442
		TFeSource	"user"
		Interaction	"Physical: with another TF"
		TFeExperiment	"Not specified"
	]
	edge [
		source	438981160
		target	438181544
		id	325140441
		identifier	325140441
		TFeSource	"user"
		Interaction	"Physical: with another TF"
		TFeExperiment	"Not specified"
	]
	edge [
		source	438950565
		target	438293176
		id	-1778553562
		identifier	-1778553562
		TFeSource	"auto"
		Interaction	"TF target"
		PMID	"9873055"
		Directed	"true"
	]
	edge [
		source	438145123
		target	438087492
		id	-50455021
		identifier	-50455021
		TFeSource	"user"
		Interaction	"TF target"
		PMID	"11572993"
		Directed	"true"
	]
	edge [
		source	438985036
		target	694948303
		id	1547566517
		identifier	1547566517
		TFeSource	"user"
		Interaction	"TF target"
		PMID	"8943255"
		Directed	"true"
	]
	edge [
		source	438262338
		target	438091336
		id	1792365549
		identifier	1792365549
		TFeSource	"auto"
		Interaction	"TF target"
		PMID	"12760745"
		Directed	"true"
	]
	edge [
		source	438176000
		target	-2064020535
		id	-240560795
		identifier	-240560795
		TFeSource	"user"
		PMID	"11864602"
		Interaction	"Not specified"
		TFeExperiment	"Affinity Capture-Western"
	]
	edge [
		source	438262395
		target	438211495
		id	698874885
		identifier	698874885
		TFeSource	"auto"
		Interaction	"TF target"
		PMID	"12760745"
		Directed	"true"
	]
	edge [
		source	757805488
		target	438205665
		id	887348543
		identifier	887348543
		TFeSource	"auto"
		Interaction	"TF target"
		PMID	"12426319"
		Directed	"true"
	]
	edge [
		source	438953447
		target	443841898
		id	-183536333
		identifier	-183536333
		TFeSource	"user"
		Interaction	"TF target"
		PMID	"15860457"
		TFeEffect	"UP-REGULATION"
		Directed	"true"
	]
	edge [
		source	757805488
		target	438205664
		id	887348542
		identifier	887348542
		TFeSource	"auto"
		Interaction	"TF target"
		PMID	"12426319"
		Directed	"true"
	]
	edge [
		source	441838213
		target	1656515429
		id	-592822411
		identifier	-592822411
		TFeSource	"auto"
		PMID	"15761153"
		TFeExperiment	"Affinity Capture-Luminescence"
	]
	edge [
		source	438176000
		target	74882
		id	117634411
		identifier	117634411
		TFeSource	"auto"
		Interaction	"TF target"
		PMID	"17558387"
		Directed	"true"
	]
	edge [
		source	438262547
		target	-1627688146
		id	-278666449
		identifier	-278666449
		TFeSource	"auto"
		PMID	"8887666"
		TFeExperiment	"Affinity Capture-Western"
	]
	edge [
		source	438983241
		target	-237762065
		id	1767159193
		identifier	1767159193
		TFeSource	"auto"
		PMID	"11358867"
		TFeExperiment	"Affinity Capture-MS"
	]
	edge [
		source	438953475
		target	438241195
		id	718567341
		identifier	718567341
		TFeSource	"user"
		Interaction	"TF target"
		PMID	"12782625"
		TFeEffect	"DOWN-REGULATION"
		Directed	"true"
	]
	edge [
		source	438268042
		target	723602508
		id	628518537
		identifier	628518537
		TFeSource	"auto"
		Interaction	"TF target"
		PMID	"17761679"
		Directed	"true"
	]
	edge [
		source	438985036
		target	439009033
		id	830310474
		identifier	830310474
		TFeSource	"user"
		Interaction	"TF target"
		PMID	"7867554,8754777"
		Directed	"true"
	]
	edge [
		source	439013988
		target	438148965
		id	571541319
		identifier	571541319
		TFeSource	"user"
		PMID	"11238441"
		Interaction	"Not specified"
		TFeExperiment	"Invitro"
	]
	edge [
		source	438985907
		target	443684389
		id	-2069312714
		identifier	-2069312714
		TFeSource	"user"
		Interaction	"TF target"
		PMID	"16702404"
		TFeEffect	"DOWN-REGULATION"
		Directed	"true"
	]
	edge [
		source	438143264
		target	-2039875391
		id	235158695
		identifier	235158695
		TFeSource	"auto"
		PMID	"20123894"
		TFeExperiment	"Affinity Capture-MS"
	]
	edge [
		source	438147133
		target	439009992
		id	793340107
		identifier	793340107
		TFeSource	"auto"
		Interaction	"TF target"
		PMID	"17038566"
		Directed	"true"
	]
	edge [
		source	438241194
		target	438057764
		id	-708346092
		identifier	-708346092
		TFeSource	"auto"
		Interaction	"TF target"
		PMID	"1570331"
		Directed	"true"
	]
	edge [
		source	438175999
		target	439010142
		id	1137047424
		identifier	1137047424
		TFeSource	"auto"
		Interaction	"TF target"
		PMID	"11997100"
		Directed	"true"
	]
	edge [
		source	438981100
		target	438205665
		id	1133358698
		identifier	1133358698
		TFeSource	"auto"
		Interaction	"TF target"
		PMID	"11544200"
		Directed	"true"
	]
	edge [
		source	438295903
		target	-2064047347
		id	2064646682
		identifier	2064646682
		TFeSource	"user"
		PMID	"2176152"
		Interaction	"Physical: with another TF"
		TFeExperiment	"Invitro"
	]
	edge [
		source	438205849
		target	438234584
		id	-1189203139
		identifier	-1189203139
		TFeSource	"user"
		Interaction	"TF target"
		PMID	"15253934"
		TFeEffect	"UP-REGULATION"
		Directed	"true"
	]
	edge [
		source	438955280
		target	438953447
		id	1077112803
		identifier	1077112803
		TFeSource	"auto"
		Interaction	"TF target"
		PMID	"18447642"
		Directed	"true"
	]
	edge [
		source	438176000
		target	-2063899288
		id	-1981347653
		identifier	-1981347653
		TFeSource	"user"
		Interaction	"TF target"
		PMID	"1870969,7862129,15959514"
		TFeEffect	"UP-REGULATION"
		Directed	"true"
	]
	edge [
		source	438298818
		target	438265429
		id	-1872390303
		identifier	-1872390303
		TFeSource	"auto"
		Interaction	"TF target"
		PMID	"0"
		Directed	"true"
	]
	edge [
		source	441900776
		target	-2063863799
		id	841576585
		identifier	841576585
		TFeSource	"user"
		PMID	"15084260"
		Interaction	"Not specified"
		TFeExperiment	"Affinity Capture-Western"
	]
	edge [
		source	438089293
		target	438059658
		id	1654968068
		identifier	1654968068
		TFeSource	"auto"
		Interaction	"TF target"
		PMID	"12760745"
		Directed	"true"
	]
	edge [
		source	439013987
		target	71966153
		id	-1816154453
		identifier	-1816154453
		TFeSource	"user"
		Interaction	"TF target"
		PMID	"11038359"
		Directed	"true"
	]
	edge [
		source	438953477
		target	438270023
		id	703256683
		identifier	703256683
		TFeSource	"auto"
		Interaction	"TF target"
		PMID	"12082130"
		Directed	"true"
	]
	edge [
		source	438234561
		target	438952335
		id	-1629852873
		identifier	-1629852873
		TFeSource	"auto"
		Interaction	"TF target"
		PMID	"9571041"
		Directed	"true"
	]
	edge [
		source	438292095
		target	-1599023216
		id	-1788934892
		identifier	-1788934892
		TFeSource	"auto"
		PMID	"8910358"
		Interaction	"Not specified"
		TFeExperiment	"Reconstituted Complex"
	]
	edge [
		source	438262338
		target	439007206
		id	1819104969
		identifier	1819104969
		TFeSource	"auto"
		Interaction	"TF target"
		PMID	"12955085"
		Directed	"true"
	]
	edge [
		source	441904462
		target	438295902
		id	-1542116533
		identifier	-1542116533
		TFeSource	"user"
		Interaction	"TF target"
		Directed	"true"
	]
	edge [
		source	438953417
		target	438119117
		id	154428869
		identifier	154428869
		TFeSource	"user"
		Interaction	"TF target"
		PMID	"15170213"
		TFeEffect	"UP-REGULATION"
		Directed	"true"
	]
	edge [
		source	441900776
		target	-2064050292
		id	1702638549
		identifier	1702638549
		TFeSource	"user"
		PMID	"11896584"
		Interaction	"Physical: enzyme modification: acetylation"
		TFeExperiment	"Affinity Capture-Western"
	]
	edge [
		source	441838213
		target	1300361167
		id	394840378
		identifier	394840378
		TFeSource	"auto"
		PMID	"15761153"
		TFeExperiment	"Affinity Capture-Luminescence"
	]
	edge [
		source	438210591
		target	438145994
		id	-1169330624
		identifier	-1169330624
		TFeSource	"user"
		Interaction	"TF target"
		PMID	"15271874"
		Directed	"true"
	]
	edge [
		source	438953417
		target	438148966
		id	-2080544756
		identifier	-2080544756
		TFeSource	"user"
		PMID	"18397875"
		Interaction	"Genetic"
		TFeExperiment	"Invivo"
	]
	edge [
		source	438268042
		target	438121065
		id	-1983401919
		identifier	-1983401919
		TFeSource	"auto"
		Interaction	"TF target"
		PMID	"17761679"
		Directed	"true"
	]
	edge [
		source	438953477
		target	1300361008
		id	799899640
		identifier	799899640
		TFeSource	"auto"
		PMID	"12004059"
		TFeExperiment	"Reconstituted Complex"
	]
	edge [
		source	438951524
		target	438263268
		id	218939790
		identifier	218939790
		TFeSource	"user"
		Interaction	"TF target"
		PMID	"17678854"
		Directed	"true"
	]
	edge [
		source	441904462
		target	438086660
		id	106328287
		identifier	106328287
		TFeSource	"user"
		Interaction	"Competitive inhibition"
		TFeExperiment	"Two-hybrid"
	]
	edge [
		source	441900776
		target	-192191006
		id	201230575
		identifier	201230575
		TFeSource	"auto"
		PMID	"17077083"
		Interaction	"Physical: sequestering"
		TFeExperiment	"Two-hybrid"
	]
	edge [
		source	438953417
		target	439008288
		id	-122322888
		identifier	-122322888
		TFeSource	"user"
		PMID	"16256735, 16494873"
		Interaction	"Physical: enzyme modification: sumoylation"
		TFeExperiment	"Invitro"
	]
	edge [
		source	438295934
		target	-2063869716
		id	-1124159185
		identifier	-1124159185
		TFeSource	"user"
		PMID	"12403842"
		Interaction	"Physical: with co-repressor affecting recruitment"
		TFeExperiment	"Two-hybrid"
	]
	edge [
		source	438950565
		target	438237346
		id	-1779411772
		identifier	-1779411772
		TFeSource	"auto"
		Interaction	"TF target"
		PMID	"8855267"
		Directed	"true"
	]
	edge [
		source	438090406
		target	-193105973
		id	-1946200532
		identifier	-1946200532
		TFeSource	"auto"
		PMID	"14701732"
		Interaction	"Physical: with co-repressor affecting recruitment"
		TFeExperiment	"Affinity Capture-Western"
	]
	edge [
		source	438233506
		target	439010082
		id	1692763021
		identifier	1692763021
		TFeSource	"auto"
		Interaction	"TF target"
		PMID	"17270292"
		Directed	"true"
	]
	edge [
		source	438950565
		target	71969188
		id	666829854
		identifier	666829854
		TFeSource	"auto"
		Interaction	"TF target"
		PMID	"8934542"
		Directed	"true"
	]
	edge [
		source	438295934
		target	-2064013803
		id	-1051030175
		identifier	-1051030175
		TFeSource	"user"
		PMID	"1648728"
		Interaction	"Physical: with another TF"
		TFeExperiment	"Invitro"
	]
	edge [
		source	438953447
		target	438271204
		id	-1678291928
		identifier	-1678291928
		TFeSource	"user"
		PMID	"9343393"
		Interaction	"Physical: with another TF: complex binds DNA"
		TFeExperiment	"Not specified"
	]
	edge [
		source	438953475
		target	438116479
		id	1116774353
		identifier	1116774353
		TFeSource	"user"
		PMID	"16582099"
		Interaction	"Physical: with another TF"
		TFeExperiment	"Two-hybrid"
	]
	edge [
		source	438210592
		target	694946602
		id	679180735
		identifier	679180735
		TFeSource	"user"
		PMID	"10788441"
		Interaction	"Not specified"
		TFeExperiment	"Not specified"
	]
	edge [
		source	438953475
		target	438953476
		id	-1836097126
		identifier	-1836097126
		TFeSource	"user"
		PMID	"15056615, 15893981, 19124014"
		Interaction	"Genetic"
		TFeExperiment	"Phenotypic Enhancement"
	]
	edge [
		source	438953477
		target	438057828
		id	700407377
		identifier	700407377
		TFeSource	"auto"
		Interaction	"TF target"
		PMID	"12760745"
		Directed	"true"
	]
	edge [
		source	438241194
		target	438057672
		id	-708345530
		identifier	-708345530
		TFeSource	"auto"
		Interaction	"TF target"
		PMID	"9571041"
		Directed	"true"
	]
	edge [
		source	438174972
		target	438121161
		id	895242290
		identifier	895242290
		TFeSource	"user"
		Interaction	"TF target"
		PMID	"8408001"
		Directed	"true"
	]
	edge [
		source	438295903
		target	-2064050292
		id	558987012
		identifier	558987012
		TFeSource	"user"
		PMID	"8779723"
		Interaction	"Physical: with co-activator affecting recruitment"
		TFeExperiment	"Invitro"
	]
	edge [
		source	438951527
		target	438114370
		id	-1578031001
		identifier	-1578031001
		TFeSource	"user"
		PMID	"12130660"
		Interaction	"Physical: with co-repressor affecting recruitment"
		TFeExperiment	"Reconstituted Complex"
	]
	edge [
		source	438953417
		target	438270020
		id	156383960
		identifier	156383960
		TFeSource	"user"
		Interaction	"TF target"
		PMID	"11799060"
		TFeEffect	"UP-REGULATION"
		Directed	"true"
	]
	edge [
		source	438145123
		target	438233722
		id	-48493482
		identifier	-48493482
		TFeSource	"auto"
		Interaction	"TF target"
		PMID	"1696259"
		Directed	"true"
	]
	edge [
		source	438981160
		target	439071435
		id	2009938918
		identifier	2009938918
		TFeSource	"auto"
		Interaction	"TF target"
		PMID	"15793245"
		Directed	"true"
	]
	edge [
		source	438175999
		target	-2064014675
		id	620573732
		identifier	620573732
		TFeSource	"user"
		Interaction	"TF target"
		PMID	"19141476"
		Directed	"true"
	]
	edge [
		source	439013988
		target	438234522
		id	573773859
		identifier	573773859
		TFeSource	"user"
		PMID	"15207726"
		Interaction	"Not specified"
		TFeExperiment	"Not specified"
	]
	edge [
		source	438118397
		target	442765521
		id	-740251275
		identifier	-740251275
		TFeSource	"auto"
		Interaction	"TF target"
		PMID	"9151732"
		Directed	"true"
	]
	edge [
		source	438117441
		target	74882
		id	-2099806058
		identifier	-2099806058
		TFeSource	"auto"
		Interaction	"TF target"
		PMID	"8543152"
		Directed	"true"
	]
	edge [
		source	438116476
		target	438263483
		id	-1751206921
		identifier	-1751206921
		TFeSource	"auto"
		Interaction	"TF target"
		PMID	"17259176"
		Directed	"true"
	]
	edge [
		source	438147135
		target	438203835
		id	751578412
		identifier	751578412
		TFeSource	"auto"
		Interaction	"TF target"
		PMID	"11893731"
		Directed	"true"
	]
	edge [
		source	438981134
		target	438981134
		id	2139582327
		identifier	2139582327
		TFeSource	"auto"
		Interaction	"TF target"
		PMID	"8692702"
		Directed	"true"
	]
	edge [
		source	439134924
		target	439069727
		id	127763789
		identifier	127763789
		TFeSource	"auto"
		Interaction	"TF target"
		PMID	"19106105"
		Directed	"true"
	]
	edge [
		source	438089293
		target	438203804
		id	1656907399
		identifier	1656907399
		TFeSource	"auto"
		Interaction	"TF target"
		PMID	"10861063"
		Directed	"true"
	]
	edge [
		source	438241194
		target	257399699
		id	-401479909
		identifier	-401479909
		TFeSource	"auto"
		PMID	"8759016"
		TFeExperiment	"Two-hybrid"
	]
	edge [
		source	723638215
		target	438295903
		id	608624193
		identifier	608624193
		TFeSource	"user"
		Interaction	"TF target"
		PMID	"1658797"
		TFeEffect	"UP-REGULATION"
		Directed	"true"
	]
	edge [
		source	438086564
		target	498279046
		id	1673222620
		identifier	1673222620
		TFeSource	"auto"
		PMID	"15764585"
		TFeExperiment	"Two-hybrid|Reconstituted Complex"
	]
	edge [
		source	438951524
		target	438985195
		id	1178423172
		identifier	1178423172
		TFeSource	"user"
		PMID	"12050133"
		Interaction	"Not specified"
		TFeExperiment	"Affinity Capture-Western"
	]
	edge [
		source	438175999
		target	71966180
		id	483024898
		identifier	483024898
		TFeSource	"user"
		Interaction	"TF target"
		PMID	"12750453"
		Directed	"true"
	]
	edge [
		source	439008189
		target	438057796
		id	1789927559
		identifier	1789927559
		TFeSource	"auto"
		Interaction	"TF target"
		PMID	"12663487"
		Directed	"true"
	]
	edge [
		source	438948670
		target	438262365
		id	-264607539
		identifier	-264607539
		TFeSource	"auto"
		Interaction	"TF target"
		PMID	"19438714"
		Directed	"true"
	]
	edge [
		source	438145123
		target	1656579939
		id	-2025332174
		identifier	-2025332174
		TFeSource	"auto"
		PMID	"11470801"
		Interaction	"Not specified|Physical: sequestering"
		TFeExperiment	"Affinity Capture-Western"
	]
	edge [
		source	438092203
		target	438269119
		id	-1162836916
		identifier	-1162836916
		TFeSource	"auto"
		Interaction	"TF target"
		PMID	"18424556"
		Directed	"true"
	]
	edge [
		source	441726679
		target	1656515429
		id	2147139153
		identifier	2147139153
		TFeSource	"auto"
		PMID	"15761153"
		TFeExperiment	"Affinity Capture-Luminescence"
	]
	edge [
		source	439008189
		target	-193049334
		id	2004917834
		identifier	2004917834
		TFeSource	"auto"
		PMID	"12142027"
		Interaction	"Physical: undefined direct interaction"
		TFeExperiment	"Phenotypic Enhancement"
	]
	edge [
		source	438268042
		target	438181611
		id	-1982487471
		identifier	-1982487471
		TFeSource	"auto"
		Interaction	"TF target"
		PMID	"17761679"
		Directed	"true"
	]
	edge [
		source	438985134
		target	438148903
		id	-1446659416
		identifier	-1446659416
		TFeSource	"auto"
		Interaction	"TF target"
		PMID	"11572777"
		Directed	"true"
	]
	edge [
		source	438239204
		target	439098621
		id	938628217
		identifier	938628217
		TFeSource	"auto"
		Interaction	"TF target"
		PMID	"7877617"
		Directed	"true"
	]
	edge [
		source	439044739
		target	438235613
		id	-394598420
		identifier	-394598420
		TFeSource	"auto"
		Interaction	"TF target"
		PMID	"11852231"
		Directed	"true"
	]
	edge [
		source	441900865
		target	700311860
		id	-1933014813
		identifier	-1933014813
		TFeSource	"auto"
		Interaction	"TF target"
		PMID	"16801400"
		Directed	"true"
	]
	edge [
		source	723638215
		target	-2063836053
		id	1937206741
		identifier	1937206741
		TFeSource	"user"
		PMID	"9531570, 10336495"
		Interaction	"Physical: with co-repressor affecting recruitment"
		TFeExperiment	"Two-hybrid"
	]
	edge [
		source	438268042
		target	439223276
		id	-1953936160
		identifier	-1953936160
		TFeSource	"auto"
		Interaction	"TF target"
		PMID	"17761679"
		Directed	"true"
	]
	edge [
		source	438145123
		target	438955372
		id	-60496401
		identifier	-60496401
		TFeSource	"user"
		Interaction	"TF target"
		PMID	"16314512"
		Directed	"true"
	]
	edge [
		source	438118397
		target	439100291
		id	-811331080
		identifier	-811331080
		TFeSource	"auto"
		Interaction	"TF target"
		PMID	"9151732"
		Directed	"true"
	]
	edge [
		source	438089293
		target	438058599
		id	1654987184
		identifier	1654987184
		TFeSource	"auto"
		Interaction	"TF target"
		PMID	"2050667"
		Directed	"true"
	]
	edge [
		source	438269212
		target	-453280646
		id	-352803430
		identifier	-352803430
		TFeSource	"auto"
		PMID	"17623278"
		TFeExperiment	"Affinity Capture-MS"
	]
	edge [
		source	439130116
		target	438271204
		id	-69289959
		identifier	-69289959
		TFeSource	"auto"
		Interaction	"TF target"
		PMID	"15831456"
		Directed	"true"
	]
	edge [
		source	441904462
		target	438948674
		id	-182680165
		identifier	-182680165
		TFeSource	"user"
		Interaction	"Physical: with co-repressor affecting recruitment"
		TFeExperiment	"Co-purification"
	]
	edge [
		source	438953477
		target	438235461
		id	703726610
		identifier	703726610
		TFeSource	"auto"
		Interaction	"TF target"
		PMID	"12760745"
		Directed	"true"
	]
	edge [
		source	438981100
		target	445533445
		id	1333672704
		identifier	1333672704
		TFeSource	"auto"
		Interaction	"TF target"
		PMID	"11544200"
		Directed	"true"
	]
	edge [
		source	438955280
		target	438148156
		id	1086926951
		identifier	1086926951
		TFeSource	"auto"
		Interaction	"TF target"
		PMID	"17161614"
		Directed	"true"
	]
	edge [
		source	438176000
		target	438268042
		id	-1526783959
		identifier	-1526783959
		TFeSource	"auto"
		Interaction	"TF target"
		PMID	"12052878"
		Directed	"true"
	]
	edge [
		source	438953417
		target	-2064043656
		id	-336144800
		identifier	-336144800
		TFeSource	"user"
		Interaction	"TF target"
		PMID	"11734543,16822525"
		TFeEffect	"UP-REGULATION"
		Directed	"true"
	]
	edge [
		source	438950565
		target	438092395
		id	-1781355238
		identifier	-1781355238
		TFeSource	"auto"
		Interaction	"TF target"
		PMID	"9506963"
		Directed	"true"
	]
	edge [
		source	438176000
		target	441811273
		id	-1457489296
		identifier	-1457489296
		TFeSource	"user"
		Interaction	"TF target"
		PMID	"16627590"
		TFeEffect	"UP-REGULATION"
		Directed	"true"
	]
	edge [
		source	438241194
		target	438116325
		id	-707476727
		identifier	-707476727
		TFeSource	"auto"
		Interaction	"TF target"
		PMID	"9571041"
		Directed	"true"
	]
	edge [
		source	438262336
		target	438952335
		id	1797765107
		identifier	1797765107
		TFeSource	"auto"
		Interaction	"TF target"
		PMID	"10212282"
		Directed	"true"
	]
	edge [
		source	438061609
		target	-502610757
		id	-1808100893
		identifier	-1808100893
		TFeSource	"auto"
		PMID	"14701732"
		Interaction	"Unknown"
		TFeExperiment	"Affinity Capture-Western"
	]
	edge [
		source	438174972
		target	438268193
		id	897206008
		identifier	897206008
		TFeSource	"user"
		Interaction	"TF target"
		PMID	"10463582"
		Directed	"true"
	]
	edge [
		source	438955155
		target	438145274
		id	-1993910183
		identifier	-1993910183
		TFeSource	"auto"
		Interaction	"TF target"
		PMID	"9571041"
		Directed	"true"
	]
	edge [
		source	438268042
		target	723482383
		id	648882967
		identifier	648882967
		TFeSource	"auto"
		Interaction	"TF target"
		PMID	"17761679"
		Directed	"true"
	]
	edge [
		source	438292095
		target	-1778255240
		id	1112716391
		identifier	1112716391
		TFeSource	"auto"
		PMID	"10872826"
		Interaction	"Not specified"
		TFeExperiment	"Affinity Capture-Western"
	]
	edge [
		source	438088606
		target	-2064011847
		id	851661085
		identifier	851661085
		TFeSource	"auto"
		Interaction	"TF target"
		PMID	"12459179"
		Directed	"true"
	]
	edge [
		source	438295934
		target	-2063836053
		id	-1124595976
		identifier	-1124595976
		TFeSource	"user"
		PMID	"9531570, 10336495"
		Interaction	"Physical: with co-repressor affecting recruitment"
		TFeExperiment	"Two-hybrid"
	]
	edge [
		source	438175999
		target	-2063927278
		id	657667755
		identifier	657667755
		TFeSource	"auto"
		Interaction	"TF target"
		PMID	"8065304"
		Directed	"true"
	]
	edge [
		source	438953447
		target	443660486
		id	-185066815
		identifier	-185066815
		TFeSource	"auto"
		Interaction	"TF target"
		PMID	"18366076"
		Directed	"true"
	]
	edge [
		source	438205849
		target	438271201
		id	-1189650941
		identifier	-1189650941
		TFeSource	"user"
		Interaction	"TF target"
		PMID	"18434421"
		TFeEffect	"UP-REGULATION"
		Directed	"true"
	]
	edge [
		source	438206754
		target	-2063958061
		id	-1095989177
		identifier	-1095989177
		TFeSource	"auto"
		Interaction	"TF target"
		PMID	"9674706"
		Directed	"true"
	]
	edge [
		source	725517004
		target	-192245781
		id	-279082014
		identifier	-279082014
		TFeSource	"auto"
		PMID	"11988099"
		TFeExperiment	"Affinity Capture-Western"
	]
	edge [
		source	438240359
		target	438088519
		id	-2027378763
		identifier	-2027378763
		TFeSource	"auto"
		Interaction	"TF target"
		PMID	"10688915"
		Directed	"true"
	]
	edge [
		source	438206752
		target	438145274
		id	-626847579
		identifier	-626847579
		TFeSource	"auto"
		Interaction	"TF target"
		PMID	"9571041"
		Directed	"true"
	]
	edge [
		source	438950565
		target	-2064048340
		id	2022539954
		identifier	2022539954
		TFeSource	"auto"
		Interaction	"TF target"
		PMID	"0"
		Directed	"true"
	]
	edge [
		source	438174972
		target	438084705
		id	895689674
		identifier	895689674
		TFeSource	"user"
		Interaction	"TF target"
		PMID	"12879018"
		Directed	"true"
	]
	edge [
		source	438143264
		target	-192958906
		id	1390095849
		identifier	1390095849
		TFeSource	"auto"
		PMID	"20123894"
		TFeExperiment	"Affinity Capture-MS"
	]
	edge [
		source	438262338
		target	723457453
		id	128978384
		identifier	128978384
		TFeSource	"auto"
		Interaction	"TF target"
		PMID	"11333267"
		Directed	"true"
	]
	edge [
		source	438089295
		target	438181545
		id	1641257261
		identifier	1641257261
		TFeSource	"auto"
		Interaction	"TF target"
		PMID	"15809228"
		Directed	"true"
	]
	edge [
		source	438953481
		target	438240260
		id	672006739
		identifier	672006739
		TFeSource	"auto"
		Interaction	"TF target"
		PMID	"14570593"
		Directed	"true"
	]
	edge [
		source	438176000
		target	71965067
		id	-55373508
		identifier	-55373508
		TFeSource	"user"
		PMID	"14500912"
		Interaction	"Physical: enzyme modification: phosphorylation"
		TFeExperiment	"Co-purification"
	]
	edge [
		source	438948670
		target	438267201
		id	-264574947
		identifier	-264574947
		TFeSource	"auto"
		Interaction	"TF target"
		PMID	"9224660"
		Directed	"true"
	]
	edge [
		source	438292092
		target	438262365
		id	1951840168
		identifier	1951840168
		TFeSource	"user"
		Interaction	"TF target"
		PMID	"19438714"
		Directed	"true"
	]
	edge [
		source	438090406
		target	753188965
		id	-1487852080
		identifier	-1487852080
		TFeSource	"user"
		PMID	"11779462"
		Interaction	"Physical: with co-activator affecting recruitment"
		TFeExperiment	"Affinity Capture-Western"
	]
	edge [
		source	438955155
		target	438119236
		id	-1994072265
		identifier	-1994072265
		TFeSource	"auto"
		Interaction	"TF target"
		PMID	"12760745"
		Directed	"true"
	]
	edge [
		source	438948675
		target	1656490599
		id	-1398722280
		identifier	-1398722280
		TFeSource	"auto"
		PMID	"19805516"
		TFeExperiment	"Affinity Capture-Western"
	]
	edge [
		source	438948670
		target	438113562
		id	-266616156
		identifier	-266616156
		TFeSource	"auto"
		Interaction	"TF target"
		PMID	"10976925"
		Directed	"true"
	]
	edge [
		source	441900776
		target	-2063956174
		id	750291101
		identifier	750291101
		TFeSource	"user"
		PMID	"19029949"
		Interaction	"Physical: dephosphorylation"
		TFeExperiment	"Not specified"
	]
	edge [
		source	439044739
		target	441810313
		id	-325763397
		identifier	-325763397
		TFeSource	"auto"
		Interaction	"TF target"
		PMID	"12119294"
		Directed	"true"
	]
	edge [
		source	438953477
		target	438057639
		id	700407752
		identifier	700407752
		TFeSource	"auto"
		Interaction	"TF target"
		PMID	"7829523"
		Directed	"true"
	]
	edge [
		source	438092203
		target	723638215
		id	1448503100
		identifier	1448503100
		TFeSource	"auto"
		Interaction	"TF target"
		PMID	"2164682"
		Directed	"true"
	]
	edge [
		source	438088606
		target	694947536
		id	2085381961
		identifier	2085381961
		TFeSource	"auto"
		Interaction	"TF target"
		PMID	"11408257"
		Directed	"true"
	]
	edge [
		source	438951524
		target	441840263
		id	1225105192
		identifier	1225105192
		TFeSource	"user"
		PMID	"12204251"
		Interaction	"Not specified"
		TFeExperiment	"Two-hybrid"
	]
	edge [
		source	438144070
		target	438233507
		id	1392470796
		identifier	1392470796
		TFeSource	"user"
		PMID	"9702197"
		Interaction	"Indirect"
		TFeExperiment	"Not specified"
	]
	edge [
		source	441900776
		target	-2063989563
		id	787318072
		identifier	787318072
		TFeSource	"user"
		PMID	"10102273"
		Interaction	"Physical: ubiquitination"
		TFeExperiment	"Affinity Capture-Western"
	]
	edge [
		source	438953447
		target	438144286
		id	-310952591
		identifier	-310952591
		TFeSource	"user"
		Interaction	"TF target"
		PMID	"7590241"
		TFeEffect	"UP-REGULATION"
		Directed	"true"
	]
	edge [
		source	438953447
		target	701237336
		id	1273909372
		identifier	1273909372
		TFeSource	"user"
		PMID	"18456656"
		Interaction	"Not specified"
		TFeExperiment	"Not specified"
	]
	edge [
		source	438953481
		target	438262275
		id	672198938
		identifier	672198938
		TFeSource	"auto"
		Interaction	"TF target"
		PMID	"15135078"
		Directed	"true"
	]
	edge [
		source	723638215
		target	438174878
		id	606105535
		identifier	606105535
		TFeSource	"user"
		Interaction	"TF target"
		PMID	"12805409"
		TFeEffect	"UP-REGULATION"
		Directed	"true"
	]
	edge [
		source	438953475
		target	438953477
		id	1107216942
		identifier	1107216942
		TFeSource	"user"
		PMID	"16582099"
		Interaction	"Physical: with another TF"
		TFeExperiment	"Invitro"
	]
	edge [
		source	438267103
		target	-2063926349
		id	1015864621
		identifier	1015864621
		TFeSource	"user"
		Interaction	"TF target"
		PMID	"15319451"
		Directed	"true"
	]
	edge [
		source	438090406
		target	723602631
		id	-422069187
		identifier	-422069187
		TFeSource	"user"
		Interaction	"TF target"
		TFeEffect	"UP-REGULATION"
		Directed	"true"
	]
	edge [
		source	438950565
		target	438237377
		id	-1779411711
		identifier	-1779411711
		TFeSource	"auto"
		Interaction	"TF target"
		PMID	"9354684"
		Directed	"true"
	]
	edge [
		source	438210591
		target	439072641
		id	-1141324621
		identifier	-1141324621
		TFeSource	"auto"
		Interaction	"TF target"
		PMID	"7708713"
		Directed	"true"
	]
	edge [
		source	438207775
		target	74882
		id	-1328069694
		identifier	-1328069694
		TFeSource	"auto"
		Interaction	"TF target"
		PMID	"20508144"
		Directed	"true"
	]
	edge [
		source	438953481
		target	439069546
		id	698446002
		identifier	698446002
		TFeSource	"auto"
		Interaction	"TF target"
		PMID	"9628590"
		Directed	"true"
	]
	edge [
		source	438175999
		target	-2064075125
		id	619682573
		identifier	619682573
		TFeSource	"user"
		Interaction	"TF target"
		PMID	"9013589"
		Directed	"true"
	]
	edge [
		source	438951527
		target	71964291
		id	-296458494
		identifier	-296458494
		TFeSource	"user"
		PMID	"12441302"
		Interaction	"Physical: with co-repressor affecting recruitment"
		TFeExperiment	"Two-hybrid"
	]
	edge [
		source	438090406
		target	755806765
		id	1343177746
		identifier	1343177746
		TFeSource	"user"
		Interaction	"TF target"
		TFeEffect	"UP-REGULATION"
		Directed	"true"
	]
	edge [
		source	438292092
		target	725303691
		id	340675278
		identifier	340675278
		TFeSource	"user"
		Interaction	"TF target"
		PMID	"17437057"
		Directed	"true"
	]
	edge [
		source	438241194
		target	438117161
		id	-707497524
		identifier	-707497524
		TFeSource	"auto"
		Interaction	"TF target"
		PMID	"9571041"
		Directed	"true"
	]
	edge [
		source	438953447
		target	438267080
		id	-1678321777
		identifier	-1678321777
		TFeSource	"user"
		PMID	"15558474, 11358870"
		Interaction	"Physical: with another TF: complex binds DNA"
		TFeExperiment	"Not specified"
	]
	edge [
		source	438205756
		target	438176000
		id	-73477309
		identifier	-73477309
		TFeSource	"auto"
		Interaction	"TF target"
		PMID	"8887657"
		Directed	"true"
	]
	edge [
		source	438295903
		target	438088605
		id	2044147721
		identifier	2044147721
		TFeSource	"user"
		Interaction	"TF target"
		PMID	"10938132"
		TFeEffect	"UP-REGULATION"
		Directed	"true"
	]
	edge [
		source	438948670
		target	438061424
		id	-267446323
		identifier	-267446323
		TFeSource	"auto"
		Interaction	"TF target"
		PMID	"16081280"
		Directed	"true"
	]
	edge [
		source	441900776
		target	-2063955927
		id	422243277
		identifier	422243277
		TFeSource	"user"
		PMID	"10102273"
		Interaction	"Physical: enzyme modification: phosphorylation"
		TFeExperiment	"Affinity Capture-Western"
	]
	edge [
		source	438985036
		target	438241351
		id	-2107525846
		identifier	-2107525846
		TFeSource	"user"
		PMID	"9267036,9238002,9346901,9192892"
		Interaction	"Not specified"
		TFeExperiment	"Not specified"
	]
	edge [
		source	438295903
		target	439044739
		id	2070527091
		identifier	2070527091
		TFeSource	"auto"
		Interaction	"TF target"
		PMID	"16081280"
		Directed	"true"
	]
	edge [
		source	438145274
		target	438267201
		id	933077786
		identifier	933077786
		TFeSource	"auto"
		Interaction	"TF target"
		PMID	"8318226"
		Directed	"true"
	]
	edge [
		source	438234561
		target	439067842
		id	-1592103512
		identifier	-1592103512
		TFeSource	"auto"
		Interaction	"TF target"
		PMID	"9571041"
		Directed	"true"
	]
	edge [
		source	438985036
		target	438241349
		id	-2107525848
		identifier	-2107525848
		TFeSource	"user"
		PMID	"7481822"
		Interaction	"Not specified"
		TFeExperiment	"Not specified"
	]
	edge [
		source	438985036
		target	438241350
		id	-2107525847
		identifier	-2107525847
		TFeSource	"user"
		PMID	"9111344,8670870"
		Interaction	"Not specified"
		TFeExperiment	"Not specified"
	]
	edge [
		source	438953477
		target	438210503
		id	702408616
		identifier	702408616
		TFeSource	"auto"
		Interaction	"TF target"
		PMID	"12760745"
		Directed	"true"
	]
	edge [
		source	441900865
		target	438027039
		id	354810219
		identifier	354810219
		TFeSource	"auto"
		Interaction	"TF target"
		PMID	"17353275"
		Directed	"true"
	]
	edge [
		source	438981160
		target	1259005410
		id	-522150541
		identifier	-522150541
		TFeSource	"user"
		Interaction	"TF target"
		Directed	"true"
	]
	edge [
		source	438234561
		target	438241195
		id	-1618495469
		identifier	-1618495469
		TFeSource	"auto"
		Interaction	"TF target"
		PMID	"9571041"
		Directed	"true"
	]
	edge [
		source	438951524
		target	438951369
		id	207410616
		identifier	207410616
		TFeSource	"user"
		Interaction	"TF target"
		PMID	"18836447"
		Directed	"true"
	]
	edge [
		source	438953447
		target	438953447
		id	-320737849
		identifier	-320737849
		TFeSource	"auto"
		Interaction	"TF target"
		PMID	"16547000"
		Directed	"true"
	]
	edge [
		source	439129337
		target	438953447
		id	-461750019
		identifier	-461750019
		TFeSource	"auto"
		Interaction	"TF target"
		PMID	"19136965"
		Directed	"true"
	]
	edge [
		source	438299997
		target	438267201
		id	-1464624200
		identifier	-1464624200
		TFeSource	"auto"
		Interaction	"TF target"
		PMID	"9632703"
		Directed	"true"
	]
	edge [
		source	438268042
		target	728284558
		id	750871261
		identifier	750871261
		TFeSource	"auto"
		Interaction	"TF target"
		PMID	"17761679"
		Directed	"true"
	]
	edge [
		source	438985036
		target	-2064073356
		id	312970731
		identifier	312970731
		TFeSource	"user"
		Interaction	"TF target"
		PMID	"9492050"
		Directed	"true"
	]
	edge [
		source	438951524
		target	438953447
		id	207395300
		identifier	207395300
		TFeSource	"user"
		Interaction	"TF target"
		PMID	"17066077"
		Directed	"true"
	]
	edge [
		source	438985907
		target	445689125
		id	-1168651838
		identifier	-1168651838
		TFeSource	"user"
		PMID	"20123967"
		Interaction	"Not specified"
		TFeExperiment	"Co-purification"
	]
	edge [
		source	438175999
		target	438173119
		id	-1011027043
		identifier	-1011027043
		TFeSource	"user"
		PMID	"11864602"
		Interaction	"Physical: undefined direct interaction"
		TFeExperiment	"Affinity Capture-Western"
	]
	edge [
		source	438262300
		target	439071435
		id	-2133531833
		identifier	-2133531833
		TFeSource	"auto"
		Interaction	"TF target"
		PMID	"15793245"
		Directed	"true"
	]
	edge [
		source	438210591
		target	438299808
		id	405744997
		identifier	405744997
		TFeSource	"user"
		PMID	"10431247"
		Interaction	"Not specified"
		TFeExperiment	"Not specified"
	]
	edge [
		source	438174972
		target	-192189297
		id	-1169406063
		identifier	-1169406063
		TFeSource	"auto"
		PMID	"17981124"
		Interaction	"Not specified"
		TFeExperiment	"Affinity Capture-Western"
	]
	edge [
		source	441964044
		target	1656520201
		id	797273423
		identifier	797273423
		TFeSource	"auto"
		PMID	"15163635"
		TFeExperiment	"Two-hybrid"
	]
	edge [
		source	438206752
		target	438235613
		id	-624582561
		identifier	-624582561
		TFeSource	"auto"
		Interaction	"TF target"
		PMID	"11852231"
		Directed	"true"
	]
	edge [
		source	438953417
		target	438267077
		id	-945650381
		identifier	-945650381
		TFeSource	"user"
		PMID	"12668617, 16582099"
		Interaction	"Physical: with another TF"
		TFeExperiment	"Invitro"
	]
	edge [
		source	439013988
		target	71966153
		id	-846573430
		identifier	-846573430
		TFeSource	"user"
		Interaction	"TF target"
		PMID	"11038359"
		Directed	"true"
	]
	edge [
		source	438210591
		target	694946602
		id	1146940360
		identifier	1146940360
		TFeSource	"user"
		PMID	"10788441"
		Interaction	"Not specified"
		TFeExperiment	"Not specified"
	]
	edge [
		source	438145123
		target	438122211
		id	-50946496
		identifier	-50946496
		TFeSource	"user"
		Interaction	"TF target"
		PMID	"16809346"
		Directed	"true"
	]
	edge [
		source	438176000
		target	-2064019414
		id	997943761
		identifier	997943761
		TFeSource	"user"
		PMID	"12509444"
		Interaction	"Physical: with another TF: complex binds DNA"
		TFeExperiment	"Co-purification"
	]
	edge [
		source	438948670
		target	438175999
		id	-265717895
		identifier	-265717895
		TFeSource	"auto"
		Interaction	"TF target"
		PMID	"16081280"
		Directed	"true"
	]
	edge [
		source	438267103
		target	71968228
		id	2018583562
		identifier	2018583562
		TFeSource	"user"
		Interaction	"TF target"
		PMID	"9413150"
		Directed	"true"
	]
	edge [
		source	438240353
		target	438295162
		id	-1977948123
		identifier	-1977948123
		TFeSource	"auto"
		Interaction	"TF target"
		PMID	"11781241"
		Directed	"true"
	]
	edge [
		source	438950565
		target	-2064015630
		id	2022778884
		identifier	2022778884
		TFeSource	"auto"
		Interaction	"TF target"
		PMID	"9727052"
		Directed	"true"
	]
	edge [
		source	438175999
		target	439067864
		id	1137913736
		identifier	1137913736
		TFeSource	"user"
		Interaction	"TF target"
		PMID	"1956774"
		Directed	"true"
	]
	edge [
		source	438983240
		target	439220545
		id	-1043786890
		identifier	-1043786890
		TFeSource	"auto"
		Interaction	"TF target"
		PMID	"7961957"
		Directed	"true"
	]
	edge [
		source	438950565
		target	438088364
		id	-1781383695
		identifier	-1781383695
		TFeSource	"auto"
		Interaction	"TF target"
		PMID	"9498769"
		Directed	"true"
	]
	edge [
		source	438089293
		target	439008105
		id	1683166589
		identifier	1683166589
		TFeSource	"auto"
		Interaction	"TF target"
		PMID	"11544200"
		Directed	"true"
	]
	edge [
		source	438295903
		target	438144290
		id	2043866842
		identifier	2043866842
		TFeSource	"auto"
		Interaction	"TF target"
		PMID	"16081280"
		Directed	"true"
	]
	edge [
		source	438267080
		target	438092326
		id	2065889841
		identifier	2065889841
		TFeSource	"auto"
		Interaction	"TF target"
		PMID	"19004853"
		Directed	"true"
	]
	edge [
		source	438239204
		target	438089411
		id	911415438
		identifier	911415438
		TFeSource	"auto"
		Interaction	"TF target"
		PMID	"9369446"
		Directed	"true"
	]
	edge [
		source	438176002
		target	728195187
		id	1187721739
		identifier	1187721739
		TFeSource	"auto"
		Interaction	"TF target"
		PMID	"16807375"
		Directed	"true"
	]
	edge [
		source	439013988
		target	438086468
		id	-1452589917
		identifier	-1452589917
		TFeSource	"user"
		Interaction	"TF target"
		PMID	"16157407"
		Directed	"true"
	]
	edge [
		source	438953481
		target	439010082
		id	697536725
		identifier	697536725
		TFeSource	"auto"
		Interaction	"TF target"
		PMID	"17270292"
		Directed	"true"
	]
	edge [
		source	438948670
		target	438092174
		id	-266053750
		identifier	-266053750
		TFeSource	"auto"
		Interaction	"TF target"
		PMID	"16081280"
		Directed	"true"
	]
	edge [
		source	438205756
		target	438980293
		id	-48379208
		identifier	-48379208
		TFeSource	"auto"
		Interaction	"TF target"
		PMID	"14735146"
		Directed	"true"
	]
	edge [
		source	438951524
		target	728996596
		id	-385430833
		identifier	-385430833
		TFeSource	"user"
		PMID	"12204251"
		Interaction	"Not specified"
		TFeExperiment	"Two-hybrid"
	]
	edge [
		source	438955280
		target	439007170
		id	1113966125
		identifier	1113966125
		TFeSource	"auto"
		Interaction	"TF target"
		PMID	"14764630"
		Directed	"true"
	]
	edge [
		source	438953447
		target	438113351
		id	1900707964
		identifier	1900707964
		TFeSource	"user"
		PMID	"19536159"
		Interaction	"Physical: with another TF"
		TFeExperiment	"Not specified"
	]
	edge [
		source	441964044
		target	-188552632
		id	312574232
		identifier	312574232
		TFeSource	"auto"
		PMID	"15163635"
		TFeExperiment	"Affinity Capture-Western"
	]
	edge [
		source	438176000
		target	438147976
		id	-1528523410
		identifier	-1528523410
		TFeSource	"user"
		Interaction	"TF target"
		PMID	"11773447"
		Directed	"true"
	]
	edge [
		source	438150827
		target	438058758
		id	1036399433
		identifier	1036399433
		TFeSource	"auto"
		Interaction	"TF target"
		PMID	"1689301"
		Directed	"true"
	]
	edge [
		source	438267103
		target	438984979
		id	1493859717
		identifier	1493859717
		TFeSource	"auto"
		Interaction	"TF target"
		PMID	"1508216"
		Directed	"true"
	]
	edge [
		source	438176000
		target	71966119
		id	-156277656
		identifier	-156277656
		TFeSource	"user"
		Interaction	"TF target"
		PMID	"8662915"
		Directed	"true"
	]
	edge [
		source	438176000
		target	-2063900310
		id	403861949
		identifier	403861949
		TFeSource	"user"
		PMID	"15743813"
		Interaction	"Indirect"
		TFeExperiment	"Not specified"
	]
	edge [
		source	438981160
		target	438267079
		id	1983740093
		identifier	1983740093
		TFeSource	"user"
		Interaction	"TF target"
		Directed	"true"
	]
	edge [
		source	438981160
		target	438267080
		id	1983740094
		identifier	1983740094
		TFeSource	"auto"
		Interaction	"TF target"
		PMID	"12962539"
		Directed	"true"
	]
	edge [
		source	438267080
		target	-2064044338
		id	1574848256
		identifier	1574848256
		TFeSource	"auto"
		Interaction	"TF target"
		PMID	"18593849"
		Directed	"true"
	]
	edge [
		source	438120071
		target	438088606
		id	-1722255255
		identifier	-1722255255
		TFeSource	"user"
		Interaction	"TF target"
		Directed	"true"
	]
	edge [
		source	438120326
		target	1078370292
		id	-201697806
		identifier	-201697806
		TFeSource	"auto"
		PMID	"11551904"
		TFeExperiment	"Two-hybrid"
	]
	edge [
		source	445508395
		target	-192188122
		id	223930339
		identifier	223930339
		TFeSource	"auto"
		PMID	"11980720"
		TFeExperiment	"Affinity Capture-Western"
	]
	edge [
		source	438951524
		target	694886831
		id	-1421606517
		identifier	-1421606517
		TFeSource	"user"
		PMID	"17692837"
		Interaction	"Regulatory: decreases expression of this TF"
		TFeExperiment	"Invivo"
	]
	edge [
		source	438119236
		target	438203901
		id	159148200
		identifier	159148200
		TFeSource	"auto"
		Interaction	"TF target"
		PMID	"11997340"
		Directed	"true"
	]
	edge [
		source	438143264
		target	-193079154
		id	1388295106
		identifier	1388295106
		TFeSource	"auto"
		PMID	"20064375"
		TFeExperiment	"Affinity Capture-MS|Co-localization"
	]
	edge [
		source	438262300
		target	438268042
		id	2135216127
		identifier	2135216127
		TFeSource	"auto"
		Interaction	"TF target"
		PMID	"9111329"
		Directed	"true"
	]
	edge [
		source	438061609
		target	438268102
		id	-1361934308
		identifier	-1361934308
		TFeSource	"user"
		Interaction	"TF target"
		TFeEffect	"UP-REGULATION"
		Directed	"true"
	]
	edge [
		source	438985907
		target	438174106
		id	-1350246942
		identifier	-1350246942
		TFeSource	"user"
		PMID	"17873065"
		Interaction	"Not specified"
		TFeExperiment	"Co-purification"
	]
	edge [
		source	438061609
		target	438268101
		id	-1361934309
		identifier	-1361934309
		TFeSource	"user"
		Interaction	"TF target"
		TFeEffect	"UP-REGULATION"
		Directed	"true"
	]
	edge [
		source	438120071
		target	438087493
		id	-1722236238
		identifier	-1722236238
		TFeSource	"user"
		Interaction	"TF target"
		Directed	"true"
	]
	edge [
		source	438953477
		target	-2064072458
		id	211234861
		identifier	211234861
		TFeSource	"auto"
		Interaction	"TF target"
		PMID	"8226883"
		Directed	"true"
	]
	edge [
		source	438985907
		target	438174107
		id	-1350246941
		identifier	-1350246941
		TFeSource	"user"
		PMID	"17873065"
		Interaction	"Not specified"
		TFeExperiment	"Co-purification"
	]
	edge [
		source	438292092
		target	439009033
		id	1977196916
		identifier	1977196916
		TFeSource	"user"
		Interaction	"TF target"
		PMID	"11050084"
		Directed	"true"
	]
	edge [
		source	438145274
		target	-193023358
		id	371793183
		identifier	371793183
		TFeSource	"auto"
		PMID	"11551904"
		TFeExperiment	"Reconstituted Complex"
	]
	edge [
		source	438981160
		target	438980267
		id	350164923
		identifier	350164923
		TFeSource	"user"
		Interaction	"Physical: with another TF"
		TFeExperiment	"Not specified"
	]
	edge [
		source	438264258
		target	-2064075121
		id	796909556
		identifier	796909556
		TFeSource	"auto"
		Interaction	"TF target"
		PMID	"14645496"
		Directed	"true"
	]
	edge [
		source	438981100
		target	439008105
		id	1159572368
		identifier	1159572368
		TFeSource	"auto"
		Interaction	"TF target"
		PMID	"11544200"
		Directed	"true"
	]
	edge [
		source	439009189
		target	438058599
		id	-1662011711
		identifier	-1662011711
		TFeSource	"auto"
		Interaction	"TF target"
		PMID	"1732746"
		Directed	"true"
	]
	edge [
		source	438176002
		target	438083554
		id	-1544960416
		identifier	-1544960416
		TFeSource	"auto"
		Interaction	"TF target"
		PMID	"14583614"
		Directed	"true"
	]
	edge [
		source	438985036
		target	438062479
		id	802156350
		identifier	802156350
		TFeSource	"user"
		Interaction	"TF target"
		PMID	"8943255"
		Directed	"true"
	]
	edge [
		source	438985907
		target	441898787
		id	-1277581190
		identifier	-1277581190
		TFeSource	"user"
		PMID	"17873065"
		Interaction	"Not specified"
		TFeExperiment	"Co-localization"
	]
	edge [
		source	438176001
		target	-2064075210
		id	-2026583224
		identifier	-2026583224
		TFeSource	"user"
		Interaction	"TF target"
		PMID	"15130783"
		Directed	"true"
	]
	edge [
		source	438953481
		target	-2064072458
		id	180197425
		identifier	180197425
		TFeSource	"auto"
		Interaction	"TF target"
		PMID	"11390978"
		Directed	"true"
	]
	edge [
		source	438176002
		target	439008105
		id	-1516962170
		identifier	-1516962170
		TFeSource	"auto"
		Interaction	"TF target"
		PMID	"11544200"
		Directed	"true"
	]
	edge [
		source	441901575
		target	438090284
		id	-1050813428
		identifier	-1050813428
		TFeSource	"auto"
		Interaction	"TF target"
		PMID	"15933209"
		Directed	"true"
	]
	edge [
		source	438268042
		target	442826339
		id	-1883016826
		identifier	-1883016826
		TFeSource	"auto"
		Interaction	"TF target"
		PMID	"17761679"
		Directed	"true"
	]
	edge [
		source	438953447
		target	443603660
		id	-185891308
		identifier	-185891308
		TFeSource	"auto"
		Interaction	"TF target"
		PMID	"15743839"
		Directed	"true"
	]
	edge [
		source	438950565
		target	-2063985038
		id	2059434772
		identifier	2059434772
		TFeSource	"auto"
		Interaction	"TF target"
		PMID	"9292515"
		Directed	"true"
	]
	edge [
		source	438061643
		target	438118399
		id	2131829882
		identifier	2131829882
		TFeSource	"user"
		Interaction	"TF target"
		PMID	"18799476"
		Directed	"true"
	]
	edge [
		source	438953477
		target	1656344458
		id	-225204944
		identifier	-225204944
		TFeSource	"auto"
		PMID	"8657141"
		TFeExperiment	"Reconstituted Complex"
	]
	edge [
		source	438981133
		target	-193084950
		id	-792654919
		identifier	-792654919
		TFeSource	"auto"
		PMID	"12714599|10567582"
		TFeExperiment	"Two-hybrid"
	]
	edge [
		source	438267103
		target	-2063901332
		id	1015328989
		identifier	1015328989
		TFeSource	"user"
		Interaction	"TF target"
		PMID	"1508216,9845675"
		Directed	"true"
	]
	edge [
		source	438116476
		target	438116480
		id	-1753195621
		identifier	-1753195621
		TFeSource	"auto"
		Interaction	"TF target"
		PMID	"14769946"
		Directed	"true"
	]
	edge [
		source	438985134
		target	438058758
		id	-1447761746
		identifier	-1447761746
		TFeSource	"auto"
		Interaction	"TF target"
		PMID	"1689301"
		Directed	"true"
	]
	edge [
		source	438176001
		target	-2064075212
		id	-2026583226
		identifier	-2026583226
		TFeSource	"user"
		Interaction	"TF target"
		PMID	"15130783"
		Directed	"true"
	]
	edge [
		source	438176001
		target	-2064075211
		id	-2026583225
		identifier	-2026583225
		TFeSource	"user"
		Interaction	"TF target"
		PMID	"15130783"
		Directed	"true"
	]
	edge [
		source	438981160
		target	438144315
		id	1981952149
		identifier	1981952149
		TFeSource	"user"
		Interaction	"TF target"
		PMID	"15310760"
		TFeEffect	"DOWN-REGULATION"
		Directed	"true"
	]
	edge [
		source	438981160
		target	438205665
		id	1982846419
		identifier	1982846419
		TFeSource	"auto"
		Interaction	"TF target"
		PMID	"7774807"
		Directed	"true"
	]
	edge [
		source	438268042
		target	442858950
		id	-1883493045
		identifier	-1883493045
		TFeSource	"auto"
		Interaction	"TF target"
		PMID	"17761679"
		Directed	"true"
	]
	edge [
		source	438295903
		target	438176745
		id	2044551701
		identifier	2044551701
		TFeSource	"auto"
		Interaction	"TF target"
		PMID	"16081280"
		Directed	"true"
	]
	edge [
		source	438981134
		target	438262369
		id	2115616082
		identifier	2115616082
		TFeSource	"auto"
		Interaction	"TF target"
		PMID	"1321139"
		Directed	"true"
	]
	edge [
		source	438295903
		target	438176742
		id	2044551698
		identifier	2044551698
		TFeSource	"auto"
		Interaction	"TF target"
		PMID	"16081280"
		Directed	"true"
	]
	edge [
		source	438239205
		target	439098621
		id	930868858
		identifier	930868858
		TFeSource	"auto"
		Interaction	"TF target"
		PMID	"7877617"
		Directed	"true"
	]
	edge [
		source	438144070
		target	-905448190
		id	605704412
		identifier	605704412
		TFeSource	"user"
		PMID	"12471260"
		Interaction	"Competitive inhibition"
		TFeExperiment	"Affinity Capture-Western"
	]
	edge [
		source	438176000
		target	-2064014675
		id	-2017932507
		identifier	-2017932507
		TFeSource	"user"
		Interaction	"TF target"
		PMID	"11278466,9315659"
		TFeEffect	"UP-REGULATION"
		Directed	"true"
	]
	edge [
		source	438981133
		target	-193084951
		id	-792654959
		identifier	-792654959
		TFeSource	"auto"
		PMID	"10567582"
		TFeExperiment	"Two-hybrid"
	]
	edge [
		source	438295903
		target	438176739
		id	2044551695
		identifier	2044551695
		TFeSource	"auto"
		Interaction	"TF target"
		PMID	"16081280"
		Directed	"true"
	]
	edge [
		source	438090406
		target	-193136691
		id	-861376591
		identifier	-861376591
		TFeSource	"auto"
		PMID	"14701732"
		Interaction	"Physical: with another TF: complex binds DNA"
		TFeExperiment	"Affinity Capture-Western"
	]
	edge [
		source	438268042
		target	438269278
		id	-1981432817
		identifier	-1981432817
		TFeSource	"auto"
		Interaction	"TF target"
		PMID	"17761679"
		Directed	"true"
	]
	edge [
		source	438147133
		target	438174979
		id	766886996
		identifier	766886996
		TFeSource	"auto"
		Interaction	"TF target"
		PMID	"17038566"
		Directed	"true"
	]
	edge [
		source	438953447
		target	438953447
		id	1891177324
		identifier	1891177324
		TFeSource	"user"
		PMID	"17507372"
		Interaction	"Physical: with another TF"
		TFeExperiment	"Biochemical Activity"
	]
	edge [
		source	723638215
		target	-2064047347
		id	1003033242
		identifier	1003033242
		TFeSource	"user"
		PMID	"2176152"
		Interaction	"Physical: with another TF"
		TFeExperiment	"Invitro"
	]
	edge [
		source	438981100
		target	-2064014675
		id	643083313
		identifier	643083313
		TFeSource	"auto"
		Interaction	"TF target"
		PMID	"11590182"
		Directed	"true"
	]
	edge [
		source	438262307
		target	441838341
		id	-1957159847
		identifier	-1957159847
		TFeSource	"auto"
		Interaction	"TF target"
		PMID	"16880206"
		Directed	"true"
	]
	edge [
		source	438176740
		target	438176740
		id	2088512351
		identifier	2088512351
		TFeSource	"auto"
		Interaction	"TF target"
		PMID	"2565857"
		Directed	"true"
	]
	edge [
		source	439007206
		target	438119267
		id	-56423766
		identifier	-56423766
		TFeSource	"auto"
		Interaction	"TF target"
		PMID	"10594026"
		Directed	"true"
	]
	edge [
		source	438147136
		target	-2064011847
		id	439860572
		identifier	439860572
		TFeSource	"auto"
		Interaction	"TF target"
		PMID	"15178553"
		Directed	"true"
	]
	edge [
		source	438985907
		target	758696333
		id	-2066441444
		identifier	-2066441444
		TFeSource	"user"
		Interaction	"TF target"
		PMID	"19330006,19343066"
		TFeEffect	"DOWN-REGULATION"
		Directed	"true"
	]
	edge [
		source	438953477
		target	439010082
		id	728574161
		identifier	728574161
		TFeSource	"auto"
		Interaction	"TF target"
		PMID	"17270292"
		Directed	"true"
	]
	edge [
		source	438176000
		target	-2064075125
		id	-2018823666
		identifier	-2018823666
		TFeSource	"user"
		Interaction	"TF target"
		PMID	"9013589"
		Directed	"true"
	]
	edge [
		source	438061609
		target	438114490
		id	-1363952396
		identifier	-1363952396
		TFeSource	"user"
		Interaction	"TF target"
		TFeEffect	"UP-REGULATION"
		Directed	"true"
	]
	edge [
		source	438981129
		target	257399699
		id	-345667806
		identifier	-345667806
		TFeSource	"auto"
		PMID	"8759016"
		TFeExperiment	"Reconstituted Complex"
	]
	edge [
		source	438953417
		target	438271197
		id	-945620512
		identifier	-945620512
		TFeSource	"user"
		PMID	"16582099"
		Interaction	"Physical: with another TF"
		TFeExperiment	"Invitro"
	]
	edge [
		source	438262363
		target	438203832
		id	1179897515
		identifier	1179897515
		TFeSource	"auto"
		Interaction	"TF target"
		PMID	"9234715"
		Directed	"true"
	]
	edge [
		source	438295934
		target	438297988
		id	1573688601
		identifier	1573688601
		TFeSource	"user"
		Interaction	"TF target"
		PMID	"1648481"
		TFeEffect	"UP-REGULATION"
		Directed	"true"
	]
	edge [
		source	438985907
		target	438294012
		id	2103422806
		identifier	2103422806
		TFeSource	"user"
		Interaction	"TF target"
		PMID	"17873065,20123967"
		TFeEffect	"DOWN-REGULATION"
		Directed	"true"
	]
	edge [
		source	438147137
		target	694947536
		id	1665822089
		identifier	1665822089
		TFeSource	"auto"
		Interaction	"TF target"
		PMID	"11408257"
		Directed	"true"
	]
	edge [
		source	445508395
		target	-1663671608
		id	-911102950
		identifier	-911102950
		TFeSource	"auto"
		PMID	"11980720"
		TFeExperiment	"Affinity Capture-Western"
	]
	edge [
		source	438981132
		target	-2097703568
		id	618900371
		identifier	618900371
		TFeSource	"auto"
		PMID	"19805521"
		TFeExperiment	"Affinity Capture-Western"
	]
	edge [
		source	438985907
		target	438267076
		id	2102096486
		identifier	2102096486
		TFeSource	"user"
		Interaction	"TF target"
		PMID	"10706625"
		TFeEffect	"DOWN-REGULATION"
		Directed	"true"
	]
	edge [
		source	438233717
		target	438262333
		id	1239881589
		identifier	1239881589
		TFeSource	"auto"
		Interaction	"TF target"
		PMID	"20062804"
		Directed	"true"
	]
	edge [
		source	438953475
		target	438119237
		id	1116822261
		identifier	1116822261
		TFeSource	"user"
		PMID	"16582099"
		Interaction	"Physical: with another TF"
		TFeExperiment	"Invitro"
	]
	edge [
		source	438145274
		target	438233722
		id	933551700
		identifier	933551700
		TFeSource	"auto"
		Interaction	"TF target"
		PMID	"1321139"
		Directed	"true"
	]
	edge [
		source	438262395
		target	438298786
		id	701114010
		identifier	701114010
		TFeSource	"auto"
		Interaction	"TF target"
		PMID	"12591615"
		Directed	"true"
	]
	edge [
		source	438210591
		target	438089411
		id	-1169029877
		identifier	-1169029877
		TFeSource	"user"
		Interaction	"TF target"
		PMID	"7513049,7708713"
		Directed	"true"
	]
	edge [
		source	438948670
		target	438948672
		id	-276180945
		identifier	-276180945
		TFeSource	"auto"
		Interaction	"TF target"
		PMID	"16081280"
		Directed	"true"
	]
	edge [
		source	438176000
		target	71966214
		id	1742161983
		identifier	1742161983
		TFeSource	"user"
		PMID	"17589789,16467259,"
		Interaction	"Physical: with another TF: complex binds DNA"
		TFeExperiment	"Co-purification"
	]
	edge [
		source	438113351
		target	438267080
		id	-1219521819
		identifier	-1219521819
		TFeSource	"auto"
		Interaction	"TF target"
		PMID	"16723452"
		Directed	"true"
	]
	edge [
		source	438295903
		target	438298010
		id	2047009576
		identifier	2047009576
		TFeSource	"auto"
		Interaction	"TF target"
		PMID	"16081280"
		Directed	"true"
	]
	edge [
		source	438951524
		target	-2063960014
		id	698984420
		identifier	698984420
		TFeSource	"user"
		PMID	"12204251"
		Interaction	"Not specified"
		TFeExperiment	"Two-hybrid"
	]
	edge [
		source	695006091
		target	-2064072458
		id	140758731
		identifier	140758731
		TFeSource	"auto"
		Interaction	"TF target"
		PMID	"11390978"
		Directed	"true"
	]
	edge [
		source	438295934
		target	438984977
		id	1596295906
		identifier	1596295906
		TFeSource	"user"
		Interaction	"TF target"
		PMID	"8626785"
		TFeEffect	"UP-REGULATION"
		Directed	"true"
	]
	edge [
		source	441900776
		target	-2063986709
		id	422050777
		identifier	422050777
		TFeSource	"user"
		PMID	"18786403"
		Interaction	"Physical: enzyme modification: phosphorylation"
		TFeExperiment	"Affinity Capture-Western"
	]
	edge [
		source	438120071
		target	438120071
		id	-1722713729
		identifier	-1722713729
		TFeSource	"user"
		Interaction	"TF target"
		Directed	"true"
	]
	edge [
		source	438950565
		target	438980267
		id	-1755922962
		identifier	-1755922962
		TFeSource	"auto"
		Interaction	"TF target"
		PMID	"9786909"
		Directed	"true"
	]
	edge [
		source	438267080
		target	438267080
		id	2067368419
		identifier	2067368419
		TFeSource	"auto"
		Interaction	"TF target"
		PMID	"14732405"
		Directed	"true"
	]
	edge [
		source	694884041
		target	-189267732
		id	1345104980
		identifier	1345104980
		TFeSource	"auto"
		PMID	"20185820"
		TFeExperiment	"Two-hybrid"
	]
	edge [
		source	441904462
		target	438235641
		id	-1543028008
		identifier	-1543028008
		TFeSource	"user"
		Interaction	"TF target"
		Directed	"true"
	]
	edge [
		source	438985907
		target	438233504
		id	-1348659140
		identifier	-1348659140
		TFeSource	"user"
		PMID	"19505455"
		Interaction	"Not specified"
		TFeExperiment	"Co-purification"
	]
	edge [
		source	439129337
		target	438271204
		id	-450146908
		identifier	-450146908
		TFeSource	"auto"
		Interaction	"TF target"
		PMID	"18957414"
		Directed	"true"
	]
	edge [
		source	438061609
		target	755806765
		id	-1281698478
		identifier	-1281698478
		TFeSource	"user"
		Interaction	"TF target"
		TFeEffect	"UP-REGULATION"
		Directed	"true"
	]
	edge [
		source	438267103
		target	439010980
		id	1495206606
		identifier	1495206606
		TFeSource	"auto"
		Interaction	"TF target"
		PMID	"886158"
		Directed	"true"
	]
	edge [
		source	438262307
		target	442646354
		id	-1932786813
		identifier	-1932786813
		TFeSource	"auto"
		Interaction	"TF target"
		PMID	"15684054"
		Directed	"true"
	]
	edge [
		source	438295903
		target	-2063836053
		id	-255337131
		identifier	-255337131
		TFeSource	"user"
		PMID	"9531570, 10336495"
		Interaction	"Physical: with co-repressor affecting recruitment"
		TFeExperiment	"Two-hybrid"
	]
	edge [
		source	438233693
		target	438240359
		id	1356079822
		identifier	1356079822
		TFeSource	"auto"
		Interaction	"TF target"
		PMID	"1567856"
		Directed	"true"
	]
	edge [
		source	438264258
		target	439098621
		id	1314679541
		identifier	1314679541
		TFeSource	"auto"
		Interaction	"TF target"
		PMID	"15485875"
		Directed	"true"
	]
	edge [
		source	438981101
		target	257399699
		id	-586876947
		identifier	-586876947
		TFeSource	"auto"
		PMID	"8759016"
		TFeExperiment	"Reconstituted Complex|Two-hybrid"
	]
	edge [
		source	438118397
		target	438084609
		id	-838559343
		identifier	-838559343
		TFeSource	"auto"
		Interaction	"TF target"
		PMID	"10553071"
		Directed	"true"
	]
	edge [
		source	438951524
		target	442646630
		id	1249472245
		identifier	1249472245
		TFeSource	"user"
		PMID	"12204251"
		Interaction	"Not specified"
		TFeExperiment	"Two-hybrid"
	]
	edge [
		source	438090406
		target	438062666
		id	1260131499
		identifier	1260131499
		TFeSource	"user"
		Interaction	"TF target"
		Directed	"true"
	]
	edge [
		source	438090406
		target	-1466299198
		id	1534003171
		identifier	1534003171
		TFeSource	"auto"
		PMID	"14701732"
		Interaction	"Physical: with co-repressor affecting recruitment"
		TFeExperiment	"Affinity Capture-Western"
	]
	edge [
		source	438953417
		target	438233722
		id	156870364
		identifier	156870364
		TFeSource	"user"
		Interaction	"TF target"
		PMID	"11799060"
		TFeEffect	"UP-REGULATION"
		Directed	"true"
	]
	edge [
		source	438953447
		target	722503216
		id	-2023673160
		identifier	-2023673160
		TFeSource	"user"
		Interaction	"TF target"
		PMID	"12665572"
		TFeEffect	"UP-REGULATION"
		Directed	"true"
	]
	edge [
		source	438262338
		target	438952335
		id	1782246389
		identifier	1782246389
		TFeSource	"auto"
		Interaction	"TF target"
		PMID	"9571041"
		Directed	"true"
	]
	edge [
		source	438295903
		target	438058694
		id	2042796850
		identifier	2042796850
		TFeSource	"auto"
		Interaction	"TF target"
		PMID	"16081280"
		Directed	"true"
	]
	edge [
		source	438953417
		target	438953477
		id	-957224324
		identifier	-957224324
		TFeSource	"user"
		PMID	"15523643, 16623715"
		Interaction	"Physical: with another TF"
		TFeExperiment	"Phenotypic Enhancement"
	]
	edge [
		source	438174942
		target	-193053026
		id	34970425
		identifier	34970425
		TFeSource	"auto"
		PMID	"11551904"
		Interaction	"Competitive inhibition"
		TFeExperiment	"Reconstituted Complex"
	]
	edge [
		source	438292092
		target	439009128
		id	1977197101
		identifier	1977197101
		TFeSource	"user"
		Interaction	"TF target"
		PMID	"10809236"
		Directed	"true"
	]
	edge [
		source	439010025
		target	-192182508
		id	-21634496
		identifier	-21634496
		TFeSource	"auto"
		PMID	"12529369"
		TFeExperiment	"Reconstituted Complex|Two-hybrid"
	]
	edge [
		source	438950565
		target	71971950
		id	666853556
		identifier	666853556
		TFeSource	"auto"
		Interaction	"TF target"
		PMID	"10823830"
		Directed	"true"
	]
	edge [
		source	438268042
		target	443569193
		id	-1859588725
		identifier	-1859588725
		TFeSource	"auto"
		Interaction	"TF target"
		PMID	"17761679"
		Directed	"true"
	]
	edge [
		source	438205849
		target	438210440
		id	-858387942
		identifier	-858387942
		TFeSource	"user"
		Interaction	"Genetic"
		TFeExperiment	"Invivo"
	]
	edge [
		source	438234561
		target	-192964795
		id	-1882676431
		identifier	-1882676431
		TFeSource	"auto"
		PMID	"11160896"
		TFeExperiment	"Affinity Capture-Western"
	]
	edge [
		source	438241194
		target	438233694
		id	-705010319
		identifier	-705010319
		TFeSource	"auto"
		Interaction	"TF target"
		PMID	"9571041"
		Directed	"true"
	]
	edge [
		source	438985035
		target	438267201
		id	812745677
		identifier	812745677
		TFeSource	"auto"
		Interaction	"TF target"
		PMID	"9632703"
		Directed	"true"
	]
	edge [
		source	438176000
		target	438176000
		id	-1527907665
		identifier	-1527907665
		TFeSource	"user"
		Interaction	"TF target"
		PMID	"8887657,17529977,16738562"
		Directed	"true"
	]
	edge [
		source	438268042
		target	782592717
		id	345385583
		identifier	345385583
		TFeSource	"auto"
		Interaction	"TF target"
		PMID	"17761679"
		Directed	"true"
	]
	edge [
		source	438953477
		target	438206752
		id	702356157
		identifier	702356157
		TFeSource	"auto"
		Interaction	"TF target"
		PMID	"1406636"
		Directed	"true"
	]
	edge [
		source	438118397
		target	438265375
		id	-837067787
		identifier	-837067787
		TFeSource	"auto"
		Interaction	"TF target"
		PMID	"12082130"
		Directed	"true"
	]
	edge [
		source	438981100
		target	438176002
		id	1133108157
		identifier	1133108157
		TFeSource	"auto"
		Interaction	"TF target"
		PMID	"11585914"
		Directed	"true"
	]
	edge [
		source	438295903
		target	438061424
		id	2042782987
		identifier	2042782987
		TFeSource	"auto"
		Interaction	"TF target"
		PMID	"16081280"
		Directed	"true"
	]
	edge [
		source	438119237
		target	438083807
		id	150788156
		identifier	150788156
		TFeSource	"auto"
		Interaction	"TF target"
		PMID	"15751078"
		Directed	"true"
	]
	edge [
		source	438985134
		target	439007081
		id	-1419624438
		identifier	-1419624438
		TFeSource	"auto"
		Interaction	"TF target"
		PMID	"1508216"
		Directed	"true"
	]
	edge [
		source	438267103
		target	-2063901397
		id	1015328864
		identifier	1015328864
		TFeSource	"user"
		Interaction	"TF target"
		PMID	"18632625"
		Directed	"true"
	]
	edge [
		source	438143264
		target	-192991577
		id	1388697068
		identifier	1388697068
		TFeSource	"auto"
		PMID	"20064375|20123894"
		TFeExperiment	"Affinity Capture-Western|Affinity Capture-MS"
	]
	edge [
		source	439008189
		target	-2064018673
		id	-8597631
		identifier	-8597631
		TFeSource	"user"
		PMID	"15545268"
		Interaction	"Not specified"
		TFeExperiment	"Two-hybrid"
	]
	edge [
		source	438950565
		target	438294047
		id	-1778551191
		identifier	-1778551191
		TFeSource	"auto"
		Interaction	"TF target"
		PMID	"14966110"
		Directed	"true"
	]
	edge [
		source	438951524
		target	-2063863892
		id	-592204258
		identifier	-592204258
		TFeSource	"user"
		PMID	"18775421"
		Interaction	"Genetic"
		TFeExperiment	"Phenotypic Enhancement"
	]
	edge [
		source	438985036
		target	438148196
		id	803227753
		identifier	803227753
		TFeSource	"user"
		Interaction	"TF target"
		PMID	"2909514"
		Directed	"true"
	]
	edge [
		source	441900776
		target	71965067
		id	-355851900
		identifier	-355851900
		TFeSource	"user"
		PMID	"10102273"
		Interaction	"Physical: enzyme modification: phosphorylation"
		TFeExperiment	"Biochemical Activity"
	]
	edge [
		source	723638215
		target	-2064013803
		id	1004436286
		identifier	1004436286
		TFeSource	"user"
		PMID	"1648728"
		Interaction	"Physical: with another TF"
		TFeExperiment	"Invitro"
	]
	edge [
		source	439044739
		target	438113380
		id	-397099455
		identifier	-397099455
		TFeSource	"auto"
		Interaction	"TF target"
		PMID	"12642588"
		Directed	"true"
	]
	edge [
		source	438176740
		target	-2064018673
		id	1597254265
		identifier	1597254265
		TFeSource	"auto"
		Interaction	"TF target"
		PMID	"2568583"
		Directed	"true"
	]
	edge [
		source	438176000
		target	438176002
		id	-1527907663
		identifier	-1527907663
		TFeSource	"user"
		Interaction	"TF target"
		PMID	"11522818,11585914,17529977"
		Directed	"true"
	]
	edge [
		source	438951524
		target	-192213105
		id	-66502655
		identifier	-66502655
		TFeSource	"auto"
		PMID	"12050133"
		Interaction	"Physical: with another TF: complex binds DNA"
		TFeExperiment	"Affinity Capture-Western|Reconstituted Complex"
	]
	edge [
		source	438061609
		target	-1466299198
		id	-238211421
		identifier	-238211421
		TFeSource	"auto"
		PMID	"14701732"
		Interaction	"Physical: with co-repressor affecting recruitment"
		TFeExperiment	"Affinity Capture-Western"
	]
	edge [
		source	438176000
		target	438061516
		id	-1382426682
		identifier	-1382426682
		TFeSource	"user"
		PMID	"16467259"
		Interaction	"Physical: with another TF"
		TFeExperiment	"Not specified"
	]
	edge [
		source	438174972
		target	694827222
		id	-1516990361
		identifier	-1516990361
		TFeSource	"user"
		PMID	"11595184"
		Interaction	"Not specified"
		TFeExperiment	"Not specified"
	]
	edge [
		source	438948670
		target	438090496
		id	-266036753
		identifier	-266036753
		TFeSource	"auto"
		Interaction	"TF target"
		PMID	"16081280"
		Directed	"true"
	]
	edge [
		source	438174972
		target	694827221
		id	-1516990362
		identifier	-1516990362
		TFeSource	"user"
		PMID	"11595184"
		Interaction	"Not specified"
		TFeExperiment	"Not specified"
	]
	edge [
		source	438951524
		target	757806476
		id	1289613852
		identifier	1289613852
		TFeSource	"user"
		PMID	"12204251"
		Interaction	"Not specified"
		TFeExperiment	"Invitro"
	]
	edge [
		source	438174972
		target	694827223
		id	-1516990360
		identifier	-1516990360
		TFeSource	"user"
		PMID	"11595184"
		Interaction	"Not specified"
		TFeExperiment	"Not specified"
	]
	edge [
		source	438175999
		target	438981100
		id	1135676602
		identifier	1135676602
		TFeSource	"user"
		Interaction	"TF target"
		PMID	"9685261"
		TFeEffect	"UP-REGULATION"
		Directed	"true"
	]
	edge [
		source	438205849
		target	438951369
		id	-1201238733
		identifier	-1201238733
		TFeSource	"user"
		Interaction	"TF target"
		PMID	"18434421"
		TFeEffect	"UP-REGULATION"
		Directed	"true"
	]
	edge [
		source	438948670
		target	438176745
		id	-265677609
		identifier	-265677609
		TFeSource	"auto"
		Interaction	"TF target"
		PMID	"16081280"
		Directed	"true"
	]
	edge [
		source	438951527
		target	438150116
		id	-1576604317
		identifier	-1576604317
		TFeSource	"user"
		PMID	"12050133"
		Interaction	"Physical: with co-repressor affecting recruitment"
		TFeExperiment	"Reconstituted Complex"
	]
	edge [
		source	438268042
		target	439130116
		id	-1955511968
		identifier	-1955511968
		TFeSource	"auto"
		Interaction	"TF target"
		PMID	"12972592"
		Directed	"true"
	]
	edge [
		source	438948670
		target	438176742
		id	-265677612
		identifier	-265677612
		TFeSource	"auto"
		Interaction	"TF target"
		PMID	"16081280"
		Directed	"true"
	]
	edge [
		source	438950565
		target	-2064014579
		id	2023920850
		identifier	2023920850
		TFeSource	"auto"
		Interaction	"TF target"
		PMID	"9867862"
		Directed	"true"
	]
	edge [
		source	438176000
		target	-2063927278
		id	-1980838484
		identifier	-1980838484
		TFeSource	"auto"
		Interaction	"TF target"
		PMID	"8065304"
		Directed	"true"
	]
	edge [
		source	438175999
		target	71966214
		id	219478427
		identifier	219478427
		TFeSource	"user"
		PMID	"16467259,18358809,12750453,18178153"
		Interaction	"Physical: with another TF"
		TFeExperiment	"Co-localization"
	]
	edge [
		source	438086564
		target	1145788288
		id	1682741314
		identifier	1682741314
		TFeSource	"auto"
		PMID	"8650544"
		TFeExperiment	"Two-hybrid"
	]
	edge [
		source	438948670
		target	438176739
		id	-265677615
		identifier	-265677615
		TFeSource	"auto"
		Interaction	"TF target"
		PMID	"16081280"
		Directed	"true"
	]
	edge [
		source	438985907
		target	438117443
		id	-1351108199
		identifier	-1351108199
		TFeSource	"user"
		PMID	"16702404"
		Interaction	"Not specified"
		TFeExperiment	"Two-hybrid"
	]
	edge [
		source	438089293
		target	438211495
		id	1656966255
		identifier	1656966255
		TFeSource	"auto"
		Interaction	"TF target"
		PMID	"12760745"
		Directed	"true"
	]
	edge [
		source	438981134
		target	438235461
		id	2116106134
		identifier	2116106134
		TFeSource	"auto"
		Interaction	"TF target"
		PMID	"12760745"
		Directed	"true"
	]
	edge [
		source	438295903
		target	438262275
		id	2045621567
		identifier	2045621567
		TFeSource	"auto"
		Interaction	"TF target"
		PMID	"16081280"
		Directed	"true"
	]
	edge [
		source	438210591
		target	438269093
		id	404329449
		identifier	404329449
		TFeSource	"user"
		PMID	"7708713"
		Interaction	"Not specified"
		TFeExperiment	"Not specified"
	]
	edge [
		source	438295903
		target	438090496
		id	2044192557
		identifier	2044192557
		TFeSource	"auto"
		Interaction	"TF target"
		PMID	"16081280"
		Directed	"true"
	]
	edge [
		source	438118277
		target	438088423
		id	2001071390
		identifier	2001071390
		TFeSource	"auto"
		Interaction	"TF target"
		PMID	"12760745"
		Directed	"true"
	]
	edge [
		source	438090406
		target	-502610757
		id	-1087976919
		identifier	-1087976919
		TFeSource	"auto"
		PMID	"14701732"
		TFeExperiment	"Affinity Capture-Western"
	]
	edge [
		source	438176001
		target	438954187
		id	-1546093204
		identifier	-1546093204
		TFeSource	"user"
		Interaction	"TF target"
		PMID	"2786140"
		Directed	"true"
	]
	edge [
		source	439009189
		target	438089293
		id	-1660656718
		identifier	-1660656718
		TFeSource	"auto"
		Interaction	"TF target"
		PMID	"12082130"
		Directed	"true"
	]
	edge [
		source	438143264
		target	-193139570
		id	1387442699
		identifier	1387442699
		TFeSource	"auto"
		PMID	"20123894"
		TFeExperiment	"Affinity Capture-MS"
	]
	edge [
		source	438147133
		target	438174143
		id	766884753
		identifier	766884753
		TFeSource	"auto"
		Interaction	"TF target"
		PMID	"17038566"
		Directed	"true"
	]
	edge [
		source	438233506
		target	439069572
		id	1693672315
		identifier	1693672315
		TFeSource	"auto"
		Interaction	"TF target"
		PMID	"18471442"
		Directed	"true"
	]
	edge [
		source	438295903
		target	438061453
		id	2042783070
		identifier	2042783070
		TFeSource	"auto"
		Interaction	"TF target"
		PMID	"16081280"
		Directed	"true"
	]
	edge [
		source	438983241
		target	-192185491
		id	-1082251259
		identifier	-1082251259
		TFeSource	"auto"
		PMID	"11358867"
		TFeExperiment	"Affinity Capture-MS|Reconstituted Complex"
	]
	edge [
		source	438267107
		target	-192929088
		id	-1396482377
		identifier	-1396482377
		TFeSource	"auto"
		PMID	"17623278"
		TFeExperiment	"Affinity Capture-MS"
	]
	edge [
		source	438175999
		target	725365940
		id	-498557324
		identifier	-498557324
		TFeSource	"user"
		Interaction	"TF target"
		PMID	"8100067,16098831"
		Directed	"true"
	]
	edge [
		source	438268042
		target	443628713
		id	-1858678162
		identifier	-1858678162
		TFeSource	"auto"
		Interaction	"TF target"
		PMID	"17761679"
		Directed	"true"
	]
	edge [
		source	438147133
		target	438980231
		id	791987607
		identifier	791987607
		TFeSource	"auto"
		Interaction	"TF target"
		PMID	"15123623"
		Directed	"true"
	]
	edge [
		source	438176000
		target	438176740
		id	-1380659388
		identifier	-1380659388
		TFeSource	"user"
		PMID	"12642491"
		Interaction	"Physical: with another TF"
		TFeExperiment	"Co-purification"
	]
	edge [
		source	438181543
		target	-188430710
		id	-1606934579
		identifier	-1606934579
		TFeSource	"auto"
		PMID	"15761153"
		TFeExperiment	"Affinity Capture-Luminescence"
	]
	edge [
		source	438953477
		target	438116382
		id	701252951
		identifier	701252951
		TFeSource	"auto"
		Interaction	"TF target"
		PMID	"10336493"
		Directed	"true"
	]
	edge [
		source	438144070
		target	694053647
		id	-1981164578
		identifier	-1981164578
		TFeSource	"user"
		Interaction	"TF target"
		PMID	"18331719"
		Directed	"true"
	]
	edge [
		source	438981134
		target	438206630
		id	2114736183
		identifier	2114736183
		TFeSource	"auto"
		Interaction	"TF target"
		PMID	"10095099"
		Directed	"true"
	]
	edge [
		source	438116474
		target	438116480
		id	-1737676903
		identifier	-1737676903
		TFeSource	"auto"
		Interaction	"TF target"
		PMID	"14769946"
		Directed	"true"
	]
	edge [
		source	438268042
		target	725336332
		id	703752220
		identifier	703752220
		TFeSource	"auto"
		Interaction	"TF target"
		PMID	"17761679"
		Directed	"true"
	]
	edge [
		source	438175999
		target	438268157
		id	1111723709
		identifier	1111723709
		TFeSource	"user"
		Interaction	"TF target"
		PMID	"8396149"
		Directed	"true"
	]
	edge [
		source	438981160
		target	441813230
		id	2053022535
		identifier	2053022535
		TFeSource	"auto"
		Interaction	"TF target"
		PMID	"12890672"
		Directed	"true"
	]
	edge [
		source	438144070
		target	438295166
		id	1599177813
		identifier	1599177813
		TFeSource	"user"
		Interaction	"TF target"
		PMID	"18331719"
		Directed	"true"
	]
	edge [
		source	439879756
		target	-2063929054
		id	1448715779
		identifier	1448715779
		TFeSource	"auto"
		Interaction	"TF target"
		PMID	"12167632"
		Directed	"true"
	]
	edge [
		source	438262338
		target	438146274
		id	1792022063
		identifier	1792022063
		TFeSource	"auto"
		Interaction	"TF target"
		PMID	"15466411"
		Directed	"true"
	]
	edge [
		source	438145274
		target	-2094067143
		id	775710575
		identifier	775710575
		TFeSource	"auto"
		PMID	"18358244"
		TFeExperiment	"Affinity Capture-Western"
	]
	edge [
		source	438262362
		target	438269119
		id	1188579480
		identifier	1188579480
		TFeSource	"auto"
		Interaction	"TF target"
		PMID	"14975719"
		Directed	"true"
	]
	edge [
		source	438267103
		target	439074380
		id	1496144155
		identifier	1496144155
		TFeSource	"user"
		Interaction	"TF target"
		PMID	"1508216"
		Directed	"true"
	]
	edge [
		source	438262300
		target	438267080
		id	2135236639
		identifier	2135236639
		TFeSource	"auto"
		Interaction	"TF target"
		PMID	"12962539"
		Directed	"true"
	]
	edge [
		source	438295903
		target	438176060
		id	2044510792
		identifier	2044510792
		TFeSource	"auto"
		Interaction	"TF target"
		PMID	"16081280"
		Directed	"true"
	]
	edge [
		source	438981100
		target	724499086
		id	-501268519
		identifier	-501268519
		TFeSource	"auto"
		Interaction	"TF target"
		PMID	"16223943"
		Directed	"true"
	]
	edge [
		source	438121191
		target	438267201
		id	-849127911
		identifier	-849127911
		TFeSource	"auto"
		Interaction	"TF target"
		PMID	"9632703"
		Directed	"true"
	]
	edge [
		source	438985907
		target	438088548
		id	2100589204
		identifier	2100589204
		TFeSource	"user"
		Interaction	"TF target"
		PMID	"17873065,20123967"
		TFeEffect	"DOWN-REGULATION"
		Directed	"true"
	]
	edge [
		source	438144070
		target	-905451880
		id	1330042289
		identifier	1330042289
		TFeSource	"user"
		PMID	"9702197"
		Interaction	"Physical: with another TF"
		TFeExperiment	"Affinity Capture-Western"
	]
	edge [
		source	438062411
		target	1656342353
		id	-1610248665
		identifier	-1610248665
		TFeSource	"auto"
		PMID	"9488481"
		TFeExperiment	"Affinity Capture-Western|Two-hybrid"
	]
	edge [
		source	438262363
		target	1656464558
		id	-1355381355
		identifier	-1355381355
		TFeSource	"auto"
		PMID	"12504005"
		TFeExperiment	"Phenotypic Enhancement"
	]
	edge [
		source	438953447
		target	438087492
		id	-310652715
		identifier	-310652715
		TFeSource	"user"
		Interaction	"TF target"
		PMID	"18456656"
		Directed	"true"
	]
	edge [
		source	438951527
		target	-2063901177
		id	-2030560274
		identifier	-2030560274
		TFeSource	"user"
		PMID	"12441302"
		Interaction	"Physical: with co-repressor affecting recruitment"
		TFeExperiment	"Two-hybrid"
	]
	edge [
		source	441904462
		target	438029895
		id	-1679689487
		identifier	-1679689487
		TFeSource	"user"
		PMID	"16230345"
		Interaction	"Physical: with another TF"
		TFeExperiment	"Two-hybrid"
	]
	edge [
		source	438176001
		target	71969932
		id	813330970
		identifier	813330970
		TFeSource	"auto"
		Interaction	"TF target"
		PMID	"1990282"
		Directed	"true"
	]
	edge [
		source	438174886
		target	-2000829189
		id	-1832103088
		identifier	-1832103088
		TFeSource	"auto"
		PMID	"11238932"
		TFeExperiment	"Reconstituted Complex|Affinity Capture-Western"
	]
	edge [
		source	438210591
		target	443811152
		id	-1042152398
		identifier	-1042152398
		TFeSource	"user"
		Interaction	"TF target"
		PMID	"11707329"
		Directed	"true"
	]
	edge [
		source	438175999
		target	438059658
		id	1108864266
		identifier	1108864266
		TFeSource	"auto"
		Interaction	"TF target"
		PMID	"8455618"
		Directed	"true"
	]
	edge [
		source	438176000
		target	438267169
		id	-1526764012
		identifier	-1526764012
		TFeSource	"user"
		Interaction	"TF target"
		PMID	"16098831,7935427,17909097,7532283,17529977"
		Directed	"true"
	]
	edge [
		source	438948671
		target	438267201
		id	-272334306
		identifier	-272334306
		TFeSource	"auto"
		Interaction	"TF target"
		PMID	"9632703"
		Directed	"true"
	]
	edge [
		source	438145156
		target	-2064076056
		id	-1029869220
		identifier	-1029869220
		TFeSource	"auto"
		Interaction	"TF target"
		PMID	"12571253"
		Directed	"true"
	]
	edge [
		source	438981135
		target	-2064072458
		id	1615855026
		identifier	1615855026
		TFeSource	"auto"
		Interaction	"TF target"
		PMID	"10640692"
		Directed	"true"
	]
	edge [
		source	438233508
		target	-188372241
		id	153681744
		identifier	153681744
		TFeSource	"auto"
		PMID	"12714599"
		TFeExperiment	"Two-hybrid"
	]
	edge [
		source	438118397
		target	438952335
		id	-848601492
		identifier	-848601492
		TFeSource	"auto"
		Interaction	"TF target"
		PMID	"11696544"
		Directed	"true"
	]
	edge [
		source	438295903
		target	723638215
		id	362012225
		identifier	362012225
		TFeSource	"auto"
		Interaction	"TF target"
		PMID	"16081280"
		Directed	"true"
	]
	edge [
		source	438953475
		target	725486217
		id	-889712108
		identifier	-889712108
		TFeSource	"user"
		Interaction	"TF target"
		PMID	"19339814"
		TFeEffect	"UP-REGULATION"
		Directed	"true"
	]
	edge [
		source	438145123
		target	439012130
		id	-23617238
		identifier	-23617238
		TFeSource	"user"
		Interaction	"TF target"
		PMID	"17101782"
		Directed	"true"
	]
	edge [
		source	438268042
		target	788248234
		id	531359199
		identifier	531359199
		TFeSource	"auto"
		Interaction	"TF target"
		PMID	"17761679"
		Directed	"true"
	]
	edge [
		source	438206752
		target	439010082
		id	-599736545
		identifier	-599736545
		TFeSource	"auto"
		Interaction	"TF target"
		PMID	"17270292"
		Directed	"true"
	]
	edge [
		source	438948671
		target	439101415
		id	-246636602
		identifier	-246636602
		TFeSource	"auto"
		Interaction	"TF target"
		PMID	"12089358"
		Directed	"true"
	]
	edge [
		source	438262395
		target	438268228
		id	699735504
		identifier	699735504
		TFeSource	"auto"
		Interaction	"TF target"
		PMID	"9187262"
		Directed	"true"
	]
	edge [
		source	438953447
		target	782594549
		id	-65430397
		identifier	-65430397
		TFeSource	"user"
		PMID	"19139101"
		Interaction	"Physical: with another TF"
		TFeExperiment	"Not specified"
	]
	edge [
		source	438985036
		target	438292092
		id	-2105963123
		identifier	-2105963123
		TFeSource	"user"
		PMID	"8163464"
		Interaction	"Not specified"
		TFeExperiment	"Not specified"
	]
	edge [
		source	438985036
		target	438292093
		id	-2105963122
		identifier	-2105963122
		TFeSource	"user"
		PMID	"9653119,10733574"
		Interaction	"Not specified"
		TFeExperiment	"Not specified"
	]
	edge [
		source	441900776
		target	71967201
		id	-355828451
		identifier	-355828451
		TFeSource	"user"
		PMID	"18344987"
		Interaction	"Physical: enzyme modification: phosphorylation"
		TFeExperiment	"Affinity Capture-Western"
	]
	edge [
		source	438953447
		target	441868932
		id	-239025417
		identifier	-239025417
		TFeSource	"user"
		Interaction	"TF target"
		PMID	"18366076"
		TFeEffect	"UP-REGULATION"
		Directed	"true"
	]
	edge [
		source	438234561
		target	439103177
		id	-1592533072
		identifier	-1592533072
		TFeSource	"auto"
		Interaction	"TF target"
		PMID	"9571041"
		Directed	"true"
	]
	edge [
		source	438268042
		target	439096539
		id	-1955752482
		identifier	-1955752482
		TFeSource	"auto"
		Interaction	"TF target"
		PMID	"15486225"
		Directed	"true"
	]
	edge [
		source	438269093
		target	438148196
		id	1618787382
		identifier	1618787382
		TFeSource	"auto"
		Interaction	"TF target"
		PMID	"11997340"
		Directed	"true"
	]
	edge [
		source	438951524
		target	783664109
		id	-2090633371
		identifier	-2090633371
		TFeSource	"user"
		PMID	"10477290"
		Interaction	"Regulatory: increases expression of this TF"
		TFeExperiment	"Invivo"
	]
	edge [
		source	438951527
		target	438985195
		id	-1552028618
		identifier	-1552028618
		TFeSource	"user"
		PMID	"12050133"
		Interaction	"Physical: with co-repressor affecting recruitment"
		TFeExperiment	"Reconstituted Complex"
	]
	edge [
		source	438295934
		target	438295903
		id	1573703934
		identifier	1573703934
		TFeSource	"user"
		Interaction	"TF target"
		PMID	"1658797"
		TFeEffect	"UP-REGULATION"
		Directed	"true"
	]
	edge [
		source	438268042
		target	443655401
		id	-1857352819
		identifier	-1857352819
		TFeSource	"auto"
		Interaction	"TF target"
		PMID	"17761679"
		Directed	"true"
	]
	edge [
		source	438174972
		target	439008282
		id	-1087251045
		identifier	-1087251045
		TFeSource	"user"
		PMID	"9653127"
		Interaction	"Physical: ubiquitination"
		TFeExperiment	"Not specified"
	]
	edge [
		source	438953477
		target	438057738
		id	700407236
		identifier	700407236
		TFeSource	"auto"
		Interaction	"TF target"
		PMID	"9571041"
		Directed	"true"
	]
	edge [
		source	438175999
		target	-2063899288
		id	657158586
		identifier	657158586
		TFeSource	"user"
		Interaction	"TF target"
		PMID	"1870969,782129"
		TFeEffect	"UP-REGULATION"
		Directed	"true"
	]
	edge [
		source	438145123
		target	438089323
		id	-50471250
		identifier	-50471250
		TFeSource	"user"
		Interaction	"TF target"
		PMID	"16314512"
		Directed	"true"
	]
	edge [
		source	438145123
		target	438089324
		id	-50471249
		identifier	-50471249
		TFeSource	"user"
		Interaction	"TF target"
		PMID	"16314512"
		Directed	"true"
	]
	edge [
		source	694950441
		target	1656374285
		id	-1918496642
		identifier	-1918496642
		TFeSource	"auto"
		PMID	"11483358"
		TFeExperiment	"Reconstituted Complex"
	]
	edge [
		source	441900776
		target	-2064020317
		id	802392362
		identifier	802392362
		TFeSource	"user"
		PMID	"18268343"
		Interaction	"Not specified"
		TFeExperiment	"Affinity Capture-Western"
	]
	edge [
		source	438174972
		target	443836255
		id	1022780985
		identifier	1022780985
		TFeSource	"user"
		Interaction	"TF target"
		PMID	"12354771"
		Directed	"true"
	]
	edge [
		source	438298851
		target	438267173
		id	1933781489
		identifier	1933781489
		TFeSource	"auto"
		Interaction	"TF target"
		PMID	"10336433"
		Directed	"true"
	]
	edge [
		source	438292092
		target	439134180
		id	1978970638
		identifier	1978970638
		TFeSource	"user"
		Interaction	"TF target"
		PMID	"17485727"
		Directed	"true"
	]
	edge [
		source	438088606
		target	74882
		id	953916505
		identifier	953916505
		TFeSource	"auto"
		Interaction	"TF target"
		PMID	"19796622"
		Directed	"true"
	]
	edge [
		source	438062411
		target	-193083899
		id	1023932951
		identifier	1023932951
		TFeSource	"auto"
		PMID	"9488481"
		TFeExperiment	"Two-hybrid"
	]
	edge [
		source	438206752
		target	694114286
		id	91805066
		identifier	91805066
		TFeSource	"auto"
		Interaction	"TF target"
		PMID	"12760745"
		Directed	"true"
	]
	edge [
		source	438148965
		target	438953447
		id	986691005
		identifier	986691005
		TFeSource	"auto"
		Interaction	"TF target"
		PMID	"18927476"
		Directed	"true"
	]
	edge [
		source	438174972
		target	438151851
		id	896657822
		identifier	896657822
		TFeSource	"user"
		Interaction	"TF target"
		PMID	"20300197"
		Directed	"true"
	]
	edge [
		source	438953447
		target	-2063867702
		id	-762351985
		identifier	-762351985
		TFeSource	"user"
		Interaction	"TF target"
		PMID	"10409735"
		TFeEffect	"UP-REGULATION"
		Directed	"true"
	]
	edge [
		source	438295934
		target	445653574
		id	1751329329
		identifier	1751329329
		TFeSource	"user"
		Interaction	"TF target"
		PMID	"19470764"
		TFeEffect	"UP-REGULATION"
		Directed	"true"
	]
	edge [
		source	438953477
		target	438057764
		id	700407253
		identifier	700407253
		TFeSource	"auto"
		Interaction	"TF target"
		PMID	"9571041"
		Directed	"true"
	]
	edge [
		source	438298110
		target	1117254455
		id	-923837659
		identifier	-923837659
		TFeSource	"auto"
		PMID	"11931769"
		TFeExperiment	"Affinity Capture-Western"
	]
	edge [
		source	438295903
		target	438298786
		id	2047013652
		identifier	2047013652
		TFeSource	"auto"
		Interaction	"TF target"
		PMID	"12591615"
		Directed	"true"
	]
	edge [
		source	438176000
		target	-2063985748
		id	-1982420675
		identifier	-1982420675
		TFeSource	"user"
		Interaction	"TF target"
		PMID	"17553805"
		Directed	"true"
	]
	edge [
		source	438240355
		target	438950598
		id	-2006394814
		identifier	-2006394814
		TFeSource	"auto"
		Interaction	"TF target"
		PMID	"10488087"
		Directed	"true"
	]
	edge [
		source	438951524
		target	438174105
		id	1153307954
		identifier	1153307954
		TFeSource	"user"
		PMID	"17666527"
		Interaction	"Not specified"
		TFeExperiment	"Affinity Capture-Luminescence"
	]
	edge [
		source	438088606
		target	443603660
		id	1466055386
		identifier	1466055386
		TFeSource	"auto"
		Interaction	"TF target"
		PMID	"19564890"
		Directed	"true"
	]
	edge [
		source	438268042
		target	443656393
		id	-1857349037
		identifier	-1857349037
		TFeSource	"auto"
		Interaction	"TF target"
		PMID	"17761679"
		Directed	"true"
	]
	edge [
		source	438241194
		target	438241195
		id	-705704722
		identifier	-705704722
		TFeSource	"auto"
		Interaction	"TF target"
		PMID	"9571041"
		Directed	"true"
	]
	edge [
		source	438950565
		target	438294170
		id	-1778550948
		identifier	-1778550948
		TFeSource	"auto"
		Interaction	"TF target"
		PMID	"11114304"
		Directed	"true"
	]
	edge [
		source	438295903
		target	438295934
		id	2047024894
		identifier	2047024894
		TFeSource	"auto"
		Interaction	"TF target"
		PMID	"16081280"
		Directed	"true"
	]
	edge [
		source	438176000
		target	752948591
		id	914208679
		identifier	914208679
		TFeSource	"user"
		PMID	"11864602"
		Interaction	"Not specified"
		TFeExperiment	"Affinity Capture-Western"
	]
	edge [
		source	438174886
		target	-170433253
		id	-1620391469
		identifier	-1620391469
		TFeSource	"auto"
		PMID	"11238932"
		TFeExperiment	"Affinity Capture-Western"
	]
	edge [
		source	439044740
		target	438088423
		id	-404323038
		identifier	-404323038
		TFeSource	"auto"
		Interaction	"TF target"
		PMID	"12760745"
		Directed	"true"
	]
	edge [
		source	438295903
		target	438297988
		id	2047009500
		identifier	2047009500
		TFeSource	"user"
		Interaction	"TF target"
		PMID	"1648481"
		TFeEffect	"UP-REGULATION"
		Directed	"true"
	]
	edge [
		source	438981126
		target	438207647
		id	-1815538588
		identifier	-1815538588
		TFeSource	"auto"
		Interaction	"TF target"
		PMID	"19005009"
		Directed	"true"
	]
	edge [
		source	438951524
		target	-2031078532
		id	119445849
		identifier	119445849
		TFeSource	"auto"
		PMID	"12050133"
		Interaction	"Physical: with another TF: complex binds DNA"
		TFeExperiment	"Reconstituted Complex|Affinity Capture-Western"
	]
	edge [
		source	438090406
		target	-512054442
		id	-2058049478
		identifier	-2058049478
		TFeSource	"auto"
		PMID	"14701732|9856465"
		Interaction	"Physical: with co-repressor affecting recruitment"
		TFeExperiment	"Affinity Capture-Western|Phenotypic Suppression"
	]
	edge [
		source	438151045
		target	74882
		id	-700351518
		identifier	-700351518
		TFeSource	"auto"
		Interaction	"TF target"
		PMID	"16738337"
		Directed	"true"
	]
	edge [
		source	438264258
		target	438954342
		id	1277398895
		identifier	1277398895
		TFeSource	"auto"
		Interaction	"TF target"
		PMID	"14988426"
		Directed	"true"
	]
	edge [
		source	438267080
		target	439045582
		id	2092244910
		identifier	2092244910
		TFeSource	"auto"
		Interaction	"TF target"
		PMID	"19132093"
		Directed	"true"
	]
	edge [
		source	438292095
		target	1656459756
		id	1447627860
		identifier	1447627860
		TFeSource	"auto"
		PMID	"12037571"
		Interaction	"Physical: undefined direct interaction"
		TFeExperiment	"Reconstituted Complex"
	]
	edge [
		source	441900776
		target	-2064050100
		id	802141155
		identifier	802141155
		TFeSource	"user"
		PMID	"18312651"
		Interaction	"Not specified"
		TFeExperiment	"Affinity Capture-Western"
	]
	edge [
		source	438061609
		target	438062666
		id	-1364744725
		identifier	-1364744725
		TFeSource	"user"
		Interaction	"TF target"
		TFeEffect	"UP-REGULATION"
		Directed	"true"
	]
	edge [
		source	441838242
		target	-188430710
		id	1207569308
		identifier	1207569308
		TFeSource	"auto"
		PMID	"15761153"
		TFeExperiment	"Affinity Capture-Luminescence"
	]
	edge [
		source	438176002
		target	438298010
		id	-1540927455
		identifier	-1540927455
		TFeSource	"auto"
		Interaction	"TF target"
		PMID	"8288643"
		Directed	"true"
	]
	edge [
		source	438955278
		target	-188430710
		id	-1657934902
		identifier	-1657934902
		TFeSource	"auto"
		PMID	"15761153"
		TFeExperiment	"Affinity Capture-Luminescence"
	]
	edge [
		source	438176002
		target	439130214
		id	-1516376924
		identifier	-1516376924
		TFeSource	"auto"
		Interaction	"TF target"
		PMID	"14583614"
		Directed	"true"
	]
	edge [
		source	438951524
		target	759649678
		id	1307220335
		identifier	1307220335
		TFeSource	"user"
		PMID	"12204251"
		Interaction	"Not specified"
		TFeExperiment	"Two-hybrid"
	]
	edge [
		source	438981160
		target	438148158
		id	1981980982
		identifier	1981980982
		TFeSource	"user"
		Interaction	"TF target"
		PMID	"17272506"
		Directed	"true"
	]
	edge [
		source	438174972
		target	438145065
		id	895417595
		identifier	895417595
		TFeSource	"auto"
		Interaction	"TF target"
		PMID	"15315937"
		Directed	"true"
	]
	edge [
		source	438985036
		target	438176924
		id	-2108407845
		identifier	-2108407845
		TFeSource	"user"
		PMID	"9238010"
		Interaction	"Not specified"
		TFeExperiment	"Not specified"
	]
	edge [
		source	438950565
		target	-2063986713
		id	2059452540
		identifier	2059452540
		TFeSource	"auto"
		Interaction	"TF target"
		PMID	"8007948"
		Directed	"true"
	]
	edge [
		source	438295903
		target	438295903
		id	2047024833
		identifier	2047024833
		TFeSource	"user"
		Interaction	"TF target"
		PMID	"1658797"
		TFeEffect	"UP-REGULATION"
		Directed	"true"
	]
	edge [
		source	439044739
		target	-2064076056
		id	-887119602
		identifier	-887119602
		TFeSource	"auto"
		Interaction	"TF target"
		PMID	"12571253"
		Directed	"true"
	]
	edge [
		source	438267080
		target	74882
		id	-1539911151
		identifier	-1539911151
		TFeSource	"auto"
		Interaction	"TF target"
		PMID	"19521500"
		Directed	"true"
	]
	edge [
		source	438208451
		target	443603660
		id	-1217401298
		identifier	-1217401298
		TFeSource	"auto"
		Interaction	"TF target"
		PMID	"20071344"
		Directed	"true"
	]
	edge [
		source	438950565
		target	438985226
		id	-1755913911
		identifier	-1755913911
		TFeSource	"auto"
		Interaction	"TF target"
		PMID	"16093364"
		Directed	"true"
	]
	edge [
		source	438953477
		target	438239335
		id	703040520
		identifier	703040520
		TFeSource	"auto"
		Interaction	"TF target"
		PMID	"18230604"
		Directed	"true"
	]
	edge [
		source	438268042
		target	443685225
		id	-1857855918
		identifier	-1857855918
		TFeSource	"auto"
		Interaction	"TF target"
		PMID	"17761679"
		Directed	"true"
	]
	edge [
		source	438981126
		target	438090250
		id	-1816091447
		identifier	-1816091447
		TFeSource	"auto"
		Interaction	"TF target"
		PMID	"18077349"
		Directed	"true"
	]
	edge [
		source	438953477
		target	443603660
		id	826542952
		identifier	826542952
		TFeSource	"auto"
		Interaction	"TF target"
		PMID	"16541131"
		Directed	"true"
	]
	edge [
		source	438983270
		target	438057738
		id	-1540381118
		identifier	-1540381118
		TFeSource	"auto"
		Interaction	"TF target"
		PMID	"15933209"
		Directed	"true"
	]
	edge [
		source	439008189
		target	439219523
		id	1820956326
		identifier	1820956326
		TFeSource	"auto"
		Interaction	"TF target"
		PMID	"12663487"
		Directed	"true"
	]
	edge [
		source	438118277
		target	438087496
		id	2001090053
		identifier	2001090053
		TFeSource	"auto"
		Interaction	"TF target"
		PMID	"8668155"
		Directed	"true"
	]
	edge [
		source	438262363
		target	438203897
		id	1179897640
		identifier	1179897640
		TFeSource	"auto"
		Interaction	"TF target"
		PMID	"1707162"
		Directed	"true"
	]
	edge [
		source	438953477
		target	438148196
		id	701510605
		identifier	701510605
		TFeSource	"auto"
		Interaction	"TF target"
		PMID	"11997340"
		Directed	"true"
	]
	edge [
		source	438951527
		target	438262300
		id	195657265
		identifier	195657265
		TFeSource	"user"
		Interaction	"TF target"
		PMID	"20534668"
		TFeEffect	"UP-REGULATION"
		Directed	"true"
	]
	edge [
		source	438953417
		target	-2063990518
		id	-299293509
		identifier	-299293509
		TFeSource	"user"
		Interaction	"TF target"
		PMID	"18634568"
		TFeEffect	"UP-REGULATION"
		Directed	"true"
	]
	edge [
		source	438983243
		target	-192185491
		id	1996023022
		identifier	1996023022
		TFeSource	"auto"
		PMID	"11358867"
		TFeExperiment	"Reconstituted Complex"
	]
	edge [
		source	441900776
		target	-2064049427
		id	802182076
		identifier	802182076
		TFeSource	"user"
		PMID	"18312651"
		Interaction	"Not specified"
		TFeExperiment	"Affinity Capture-Western"
	]
	edge [
		source	438980356
		target	752299081
		id	1162467460
		identifier	1162467460
		TFeSource	"user"
		Interaction	"TF target"
		PMID	"20615956"
		Directed	"true"
	]
	edge [
		source	438294014
		target	438298014
		id	2030981989
		identifier	2030981989
		TFeSource	"user"
		PMID	"16354684"
		Interaction	"Physical: with another TF: complex binds DNA"
		TFeExperiment	"Reconstituted Complex"
	]
	edge [
		source	438119237
		target	438176769
		id	151222785
		identifier	151222785
		TFeSource	"auto"
		Interaction	"TF target"
		PMID	"11823429"
		Directed	"true"
	]
	edge [
		source	438981160
		target	438062443
		id	323380520
		identifier	323380520
		TFeSource	"user"
		Interaction	"Physical: with another TF"
		TFeExperiment	"Not specified"
	]
	edge [
		source	438953477
		target	1656344436
		id	-225205020
		identifier	-225205020
		TFeSource	"auto"
		PMID	"8657141"
		TFeExperiment	"Reconstituted Complex"
	]
	edge [
		source	438262547
		target	438205665
		id	-654984507
		identifier	-654984507
		TFeSource	"auto"
		Interaction	"TF target"
		PMID	"12426319"
		Directed	"true"
	]
	edge [
		source	438240353
		target	438206630
		id	-1980228278
		identifier	-1980228278
		TFeSource	"auto"
		Interaction	"TF target"
		PMID	"117363689"
		Directed	"true"
	]
	edge [
		source	438948670
		target	438176060
		id	-265718518
		identifier	-265718518
		TFeSource	"auto"
		Interaction	"TF target"
		PMID	"16081280"
		Directed	"true"
	]
	edge [
		source	438144070
		target	-905330022
		id	1255167080
		identifier	1255167080
		TFeSource	"user"
		PMID	"17568773"
		Interaction	"Physical: with co-activator affecting recruitment"
		TFeExperiment	"Affinity Capture-Western"
	]
	edge [
		source	438985907
		target	-2063954218
		id	1646695897
		identifier	1646695897
		TFeSource	"auto"
		Interaction	"TF target"
		PMID	"16702404"
		Directed	"true"
	]
	edge [
		source	438116474
		target	439010894
		id	-1710352861
		identifier	-1710352861
		TFeSource	"auto"
		Interaction	"TF target"
		PMID	"9415433"
		Directed	"true"
	]
	edge [
		source	438951524
		target	-1451495934
		id	-2060917806
		identifier	-2060917806
		TFeSource	"user"
		PMID	"12204251"
		Interaction	"Not specified"
		TFeExperiment	"Invitro"
	]
	edge [
		source	438953417
		target	438262330
		id	-2078821733
		identifier	-2078821733
		TFeSource	"user"
		PMID	"19179536"
		Interaction	"Genetic"
		TFeExperiment	"Phenotypic Enhancement"
	]
	edge [
		source	438953477
		target	438297953
		id	704624242
		identifier	704624242
		TFeSource	"auto"
		Interaction	"TF target"
		PMID	"12760745"
		Directed	"true"
	]
	edge [
		source	438116476
		target	438239205
		id	-1750669674
		identifier	-1750669674
		TFeSource	"auto"
		Interaction	"TF target"
		PMID	"17068080"
		Directed	"true"
	]
	edge [
		source	438241194
		target	438090284
		id	-706946829
		identifier	-706946829
		TFeSource	"auto"
		Interaction	"TF target"
		PMID	"1847137"
		Directed	"true"
	]
	edge [
		source	438144070
		target	-813606884
		id	-352681813
		identifier	-352681813
		TFeSource	"user"
		PMID	"16120611"
		Interaction	"Unknown"
		TFeExperiment	"Affinity Capture-Western"
	]
	edge [
		source	438174886
		target	-725751334
		id	-1712842780
		identifier	-1712842780
		TFeSource	"auto"
		PMID	"11238932"
		TFeExperiment	"Affinity Capture-Western"
	]
	edge [
		source	438089293
		target	438202685
		id	1656903370
		identifier	1656903370
		TFeSource	"auto"
		Interaction	"TF target"
		PMID	"11544200"
		Directed	"true"
	]
	edge [
		source	438953417
		target	438298819
		id	157755802
		identifier	157755802
		TFeSource	"user"
		Interaction	"TF target"
		PMID	"12668617"
		TFeEffect	"UP-REGULATION"
		Directed	"true"
	]
	edge [
		source	438292092
		target	438143351
		id	1950044076
		identifier	1950044076
		TFeSource	"user"
		Interaction	"TF target"
		PMID	"11284737"
		Directed	"true"
	]
	edge [
		source	438268042
		target	443657479
		id	-1857308336
		identifier	-1857308336
		TFeSource	"auto"
		Interaction	"TF target"
		PMID	"17761679"
		Directed	"true"
	]
	edge [
		source	438269212
		target	-192931193
		id	26709230
		identifier	26709230
		TFeSource	"auto"
		PMID	"17623278"
		TFeExperiment	"Affinity Capture-MS"
	]
	edge [
		source	438292092
		target	441902634
		id	2023416313
		identifier	2023416313
		TFeSource	"user"
		Interaction	"TF target"
		PMID	"18840432"
		Directed	"true"
	]
	edge [
		source	438092203
		target	438298786
		id	-1161462769
		identifier	-1161462769
		TFeSource	"auto"
		Interaction	"TF target"
		PMID	"12591615"
		Directed	"true"
	]
	edge [
		source	438269212
		target	-192931192
		id	26709231
		identifier	26709231
		TFeSource	"auto"
		PMID	"17623278"
		TFeExperiment	"Affinity Capture-MS"
	]
	edge [
		source	723638215
		target	438297988
		id	608608860
		identifier	608608860
		TFeSource	"user"
		Interaction	"TF target"
		PMID	"1648481"
		TFeEffect	"UP-REGULATION"
		Directed	"true"
	]
	edge [
		source	438174879
		target	443603660
		id	-1063375088
		identifier	-1063375088
		TFeSource	"auto"
		Interaction	"TF target"
		PMID	"16790525"
		Directed	"true"
	]
	edge [
		source	438981100
		target	438059658
		id	1131373847
		identifier	1131373847
		TFeSource	"auto"
		Interaction	"TF target"
		PMID	"15933209"
		Directed	"true"
	]
	edge [
		source	439013988
		target	-2064043561
		id	80757144
		identifier	80757144
		TFeSource	"user"
		PMID	"11238441"
		Interaction	"Not specified"
		TFeExperiment	"Invitro"
	]
	edge [
		source	439013988
		target	-2064043563
		id	80757142
		identifier	80757142
		TFeSource	"user"
		PMID	"11238441"
		Interaction	"Not specified"
		TFeExperiment	"Invitro"
	]
	edge [
		source	438241194
		target	438240389
		id	-705708921
		identifier	-705708921
		TFeSource	"auto"
		Interaction	"TF target"
		PMID	"7852366"
		Directed	"true"
	]
	edge [
		source	438206754
		target	-2094067143
		id	-707328553
		identifier	-707328553
		TFeSource	"auto"
		PMID	"18358244"
		TFeExperiment	"Affinity Capture-Western"
	]
	edge [
		source	723638215
		target	-2063952330
		id	151836738
		identifier	151836738
		TFeSource	"user"
		Interaction	"TF target"
		PMID	"2153268"
		TFeEffect	"UP-REGULATION"
		Directed	"true"
	]
	edge [
		source	723638215
		target	-2063952329
		id	151836739
		identifier	151836739
		TFeSource	"user"
		Interaction	"TF target"
		PMID	"1320193"
		TFeEffect	"UP-REGULATION"
		Directed	"true"
	]
	edge [
		source	438268042
		target	442822429
		id	-1883045762
		identifier	-1883045762
		TFeSource	"auto"
		Interaction	"TF target"
		PMID	"17761679"
		Directed	"true"
	]
	edge [
		source	438271204
		target	438205849
		id	-1909365754
		identifier	-1909365754
		TFeSource	"auto"
		Interaction	"TF target"
		PMID	"20960024"
		Directed	"true"
	]
	edge [
		source	438176001
		target	439075430
		id	-1508295630
		identifier	-1508295630
		TFeSource	"user"
		Interaction	"TF target"
		PMID	"12000309"
		Directed	"true"
	]
	edge [
		source	439013987
		target	438148965
		id	1663047237
		identifier	1663047237
		TFeSource	"user"
		PMID	"11238441"
		Interaction	"Physical: undefined direct interaction"
		TFeExperiment	"Invitro"
	]
	edge [
		source	438267103
		target	-2063900252
		id	1015311055
		identifier	1015311055
		TFeSource	"user"
		Interaction	"TF target"
		PMID	"1508216"
		Directed	"true"
	]
	edge [
		source	438948670
		target	438092330
		id	-266052979
		identifier	-266052979
		TFeSource	"auto"
		Interaction	"TF target"
		PMID	"16081280"
		Directed	"true"
	]
	edge [
		source	694770769
		target	439070688
		id	552810521
		identifier	552810521
		TFeSource	"auto"
		Interaction	"TF target"
		PMID	"11278286"
		Directed	"true"
	]
	edge [
		source	438985036
		target	438236419
		id	805447476
		identifier	805447476
		TFeSource	"user"
		Interaction	"TF target"
		PMID	"2332433"
		Directed	"true"
	]
	edge [
		source	438089293
		target	438176000
		id	1656702376
		identifier	1656702376
		TFeSource	"auto"
		Interaction	"TF target"
		PMID	"8887657"
		Directed	"true"
	]
	edge [
		source	438262333
		target	74882
		id	180166518
		identifier	180166518
		TFeSource	"auto"
		Interaction	"TF target"
		PMID	"20460467"
		Directed	"true"
	]
	edge [
		source	439134924
		target	-2064046288
		id	-391016697
		identifier	-391016697
		TFeSource	"auto"
		Interaction	"TF target"
		PMID	"19324968"
		Directed	"true"
	]
	edge [
		source	438175999
		target	-2064045482
		id	619217312
		identifier	619217312
		TFeSource	"user"
		Interaction	"TF target"
		PMID	"9369482"
		Directed	"true"
	]
	edge [
		source	438206752
		target	438267201
		id	-625041536
		identifier	-625041536
		TFeSource	"auto"
		Interaction	"TF target"
		PMID	"8318226"
		Directed	"true"
	]
	edge [
		source	438951524
		target	438267080
		id	218968562
		identifier	218968562
		TFeSource	"user"
		Interaction	"TF target"
		PMID	"17066077"
		Directed	"true"
	]
	edge [
		source	438119237
		target	438176065
		id	151182547
		identifier	151182547
		TFeSource	"auto"
		Interaction	"TF target"
		PMID	"8625806"
		Directed	"true"
	]
	edge [
		source	438955155
		target	498279046
		id	2110310517
		identifier	2110310517
		TFeSource	"auto"
		PMID	"10847592"
		TFeExperiment	"Reconstituted Complex|Affinity Capture-Western|Two-hybrid"
	]
	edge [
		source	438295934
		target	-2063865744
		id	-270857461
		identifier	-270857461
		TFeSource	"user"
		PMID	"8754792"
		Interaction	"Physical: with co-activator affecting recruitment"
		TFeExperiment	"Invitro"
	]
	edge [
		source	439130116
		target	74882
		id	254068116
		identifier	254068116
		TFeSource	"auto"
		Interaction	"TF target"
		PMID	"20096661"
		Directed	"true"
	]
	edge [
		source	723638215
		target	439013956
		id	632587608
		identifier	632587608
		TFeSource	"user"
		Interaction	"TF target"
		PMID	"12805409"
		TFeEffect	"UP-REGULATION"
		Directed	"true"
	]
	edge [
		source	438269093
		target	438267201
		id	1620545947
		identifier	1620545947
		TFeSource	"auto"
		Interaction	"TF target"
		PMID	"8318226"
		Directed	"true"
	]
	edge [
		source	438090406
		target	1656553774
		id	37020364
		identifier	37020364
		TFeSource	"auto"
		PMID	"9856465"
		TFeExperiment	"Phenotypic Suppression"
	]
	edge [
		source	694950441
		target	-1043595162
		id	-1658593251
		identifier	-1658593251
		TFeSource	"auto"
		PMID	"11483358"
		TFeExperiment	"Reconstituted Complex"
	]
	edge [
		source	438143264
		target	74882
		id	-56988714
		identifier	-56988714
		TFeSource	"auto"
		Interaction	"TF target"
		PMID	"20064375"
		Directed	"true"
	]
	edge [
		source	438267103
		target	-2063897310
		id	1015358607
		identifier	1015358607
		TFeSource	"user"
		Interaction	"TF target"
		PMID	"8861958,9388203"
		Directed	"true"
	]
	edge [
		source	438985907
		target	438953477
		id	-1360669310
		identifier	-1360669310
		TFeSource	"user"
		PMID	"20599619"
		Interaction	"Not specified"
		TFeExperiment	"Co-purification"
	]
	edge [
		source	438205849
		target	438175069
		id	-1190828642
		identifier	-1190828642
		TFeSource	"user"
		Interaction	"TF target"
		PMID	"12797958"
		TFeEffect	"UP-REGULATION"
		Directed	"true"
	]
	edge [
		source	438981100
		target	694947536
		id	1876852227
		identifier	1876852227
		TFeSource	"auto"
		Interaction	"TF target"
		PMID	"11408257"
		Directed	"true"
	]
	edge [
		source	438948670
		target	438176771
		id	-265678297
		identifier	-265678297
		TFeSource	"auto"
		Interaction	"TF target"
		PMID	"16081280"
		Directed	"true"
	]
	edge [
		source	438985907
		target	438148156
		id	2100337376
		identifier	2100337376
		TFeSource	"user"
		Interaction	"TF target"
		PMID	"14702088"
		TFeEffect	"DOWN-REGULATION"
		Directed	"true"
	]
	edge [
		source	438983240
		target	438057738
		id	-1074819578
		identifier	-1074819578
		TFeSource	"auto"
		Interaction	"TF target"
		PMID	"7814403"
		Directed	"true"
	]
	edge [
		source	438981160
		target	438233656
		id	326684303
		identifier	326684303
		TFeSource	"user"
		Interaction	"Physical: with another TF"
		TFeExperiment	"Not specified"
	]
	edge [
		source	438981134
		target	438057639
		id	2112787276
		identifier	2112787276
		TFeSource	"auto"
		Interaction	"TF target"
		PMID	"9571041"
		Directed	"true"
	]
	edge [
		source	438234561
		target	438240420
		id	-1618498398
		identifier	-1618498398
		TFeSource	"auto"
		Interaction	"TF target"
		PMID	"9571041"
		Directed	"true"
	]
	edge [
		source	438953477
		target	438241318
		id	703048083
		identifier	703048083
		TFeSource	"auto"
		Interaction	"TF target"
		PMID	"1679021"
		Directed	"true"
	]
	edge [
		source	438174972
		target	438058633
		id	894366447
		identifier	894366447
		TFeSource	"user"
		Interaction	"TF target"
		PMID	"10558876"
		Directed	"true"
	]
	edge [
		source	438268042
		target	441784614
		id	-1912343784
		identifier	-1912343784
		TFeSource	"auto"
		Interaction	"TF target"
		PMID	"18708173"
		Directed	"true"
	]
	edge [
		source	438948670
		target	438176772
		id	-265678296
		identifier	-265678296
		TFeSource	"auto"
		Interaction	"TF target"
		PMID	"16081280"
		Directed	"true"
	]
	edge [
		source	438981160
		target	438088365
		id	1982233228
		identifier	1982233228
		TFeSource	"user"
		Interaction	"TF target"
		Directed	"true"
	]
	edge [
		source	439013987
		target	438234522
		id	1665279777
		identifier	1665279777
		TFeSource	"user"
		PMID	"15207726"
		Interaction	"Physical: undefined direct interaction"
		TFeExperiment	"Invitro"
	]
	edge [
		source	438174972
		target	438238494
		id	897731696
		identifier	897731696
		TFeSource	"user"
		Interaction	"TF target"
		PMID	"9588211"
		Directed	"true"
	]
	edge [
		source	438953475
		target	696819591
		id	1479202867
		identifier	1479202867
		TFeSource	"user"
		Interaction	"TF target"
		PMID	"19339814"
		TFeEffect	"UP-REGULATION"
		Directed	"true"
	]
	edge [
		source	438061643
		target	724499147
		id	2038591232
		identifier	2038591232
		TFeSource	"user"
		PMID	"19494118"
		Interaction	"Physical: translocation"
		TFeExperiment	"Affinity Capture-Western"
	]
	edge [
		source	438981160
		target	438262300
		id	1983706874
		identifier	1983706874
		TFeSource	"user"
		Interaction	"TF target"
		Directed	"true"
	]
	edge [
		source	438953477
		target	438262275
		id	703236374
		identifier	703236374
		TFeSource	"auto"
		Interaction	"TF target"
		PMID	"15135078"
		Directed	"true"
	]
	edge [
		source	438145274
		target	1078370292
		id	-254888046
		identifier	-254888046
		TFeSource	"auto"
		PMID	"1631061"
		TFeExperiment	"Two-hybrid"
	]
	edge [
		source	438950565
		target	438059567
		id	-1782755535
		identifier	-1782755535
		TFeSource	"auto"
		Interaction	"TF target"
		PMID	"11861656"
		Directed	"true"
	]
	edge [
		source	438061643
		target	438951375
		id	2122280332
		identifier	2122280332
		TFeSource	"user"
		Interaction	"TF target"
		PMID	"18799476"
		Directed	"true"
	]
	edge [
		source	438176000
		target	438150890
		id	-1380165389
		identifier	-1380165389
		TFeSource	"user"
		PMID	"12642491"
		Interaction	"Physical: with another TF"
		TFeExperiment	"Reconstituted Complex"
	]
	edge [
		source	438951524
		target	438084646
		id	217432324
		identifier	217432324
		TFeSource	"user"
		Interaction	"TF target"
		PMID	"15843413"
		Directed	"true"
	]
	edge [
		source	438985036
		target	438952335
		id	793408367
		identifier	793408367
		TFeSource	"user"
		Interaction	"TF target"
		PMID	"9048629"
		Directed	"true"
	]
	edge [
		source	438981160
		target	438271204
		id	1983769943
		identifier	1983769943
		TFeSource	"auto"
		Interaction	"TF target"
		PMID	"18467660"
		Directed	"true"
	]
	edge [
		source	438981160
		target	693938547
		id	-1595840416
		identifier	-1595840416
		TFeSource	"auto"
		Interaction	"TF target"
		PMID	"12540614"
		Directed	"true"
	]
	edge [
		source	438950565
		target	438265429
		id	-1779921502
		identifier	-1779921502
		TFeSource	"auto"
		Interaction	"TF target"
		PMID	"14998994"
		Directed	"true"
	]
	edge [
		source	438175999
		target	438176000
		id	1110598574
		identifier	1110598574
		TFeSource	"auto"
		Interaction	"TF target"
		PMID	"8887657"
		Directed	"true"
	]
	edge [
		source	438953417
		target	441726707
		id	-2010580549
		identifier	-2010580549
		TFeSource	"user"
		PMID	"18160645"
		Interaction	"Genetic"
		TFeExperiment	"Invivo"
	]
	edge [
		source	439130115
		target	438271204
		id	-61530600
		identifier	-61530600
		TFeSource	"auto"
		Interaction	"TF target"
		PMID	"11309664"
		Directed	"true"
	]
	edge [
		source	438953417
		target	438235485
		id	-2078331558
		identifier	-2078331558
		TFeSource	"user"
		PMID	"14706856, 15250937"
		Interaction	"Genetic"
		TFeExperiment	"Invivo"
	]
	edge [
		source	438145123
		target	438084761
		id	-50502911
		identifier	-50502911
		TFeSource	"user"
		Interaction	"TF target"
		PMID	"17101782"
		Directed	"true"
	]
	edge [
		source	438176003
		target	438176000
		id	-1551185742
		identifier	-1551185742
		TFeSource	"auto"
		Interaction	"TF target"
		PMID	"8887657"
		Directed	"true"
	]
	edge [
		source	438144070
		target	438234584
		id	1598288316
		identifier	1598288316
		TFeSource	"auto"
		Interaction	"TF target"
		PMID	"15363409"
		Directed	"true"
	]
	edge [
		source	438983240
		target	-192185491
		id	-633554620
		identifier	-633554620
		TFeSource	"auto"
		PMID	"11358867"
		TFeExperiment	"Reconstituted Complex"
	]
	edge [
		source	438118277
		target	438175033
		id	2001430217
		identifier	2001430217
		TFeSource	"auto"
		Interaction	"TF target"
		PMID	"7642525"
		Directed	"true"
	]
	edge [
		source	438981160
		target	438268042
		id	1983719582
		identifier	1983719582
		TFeSource	"auto"
		Interaction	"TF target"
		PMID	"9111329"
		Directed	"true"
	]
	edge [
		source	438950565
		target	841696072
		id	-1327395601
		identifier	-1327395601
		TFeSource	"auto"
		Interaction	"TF target"
		PMID	"9211934"
		Directed	"true"
	]
	edge [
		source	438176003
		target	438176002
		id	-1551185740
		identifier	-1551185740
		TFeSource	"auto"
		Interaction	"TF target"
		PMID	"11585914"
		Directed	"true"
	]
	edge [
		source	438241194
		target	1117254455
		id	885834845
		identifier	885834845
		TFeSource	"auto"
		PMID	"11684023|11285237"
		TFeExperiment	"Affinity Capture-Western"
	]
	edge [
		source	438175999
		target	438176002
		id	1110598576
		identifier	1110598576
		TFeSource	"user"
		Interaction	"TF target"
		PMID	"11522818,11585914,9685261"
		TFeEffect	"UP-REGULATION"
		Directed	"true"
	]
	edge [
		source	438061643
		target	-2063835868
		id	-1074501939
		identifier	-1074501939
		TFeSource	"user"
		PMID	"17490853"
		Interaction	"Physical: translocation"
		TFeExperiment	"Affinity Capture-Western"
	]
	edge [
		source	438295903
		target	438176837
		id	2044551139
		identifier	2044551139
		TFeSource	"user"
		Interaction	"TF target"
		PMID	"8093325"
		TFeEffect	"UP-REGULATION"
		Directed	"true"
	]
	edge [
		source	438061643
		target	438985192
		id	523705811
		identifier	523705811
		TFeSource	"user"
		PMID	"17331656"
		Interaction	"Not specified"
		TFeExperiment	"Affinity Capture-Western"
	]
	edge [
		source	439129337
		target	443603660
		id	-326903478
		identifier	-326903478
		TFeSource	"auto"
		Interaction	"TF target"
		PMID	"18662995"
		Directed	"true"
	]
	edge [
		source	438268042
		target	438205786
		id	-1982311175
		identifier	-1982311175
		TFeSource	"auto"
		Interaction	"TF target"
		PMID	"17761679"
		Directed	"true"
	]
	edge [
		source	723638215
		target	438176837
		id	606150499
		identifier	606150499
		TFeSource	"user"
		Interaction	"TF target"
		PMID	"8093325"
		TFeEffect	"UP-REGULATION"
		Directed	"true"
	]
	edge [
		source	438176000
		target	438150890
		id	1577204704
		identifier	1577204704
		TFeSource	"user"
		PMID	"9226455"
		Interaction	"Genetic"
		TFeExperiment	"Not specified"
	]
	edge [
		source	438984943
		target	-2108482890
		id	1610023962
		identifier	1610023962
		TFeSource	"auto"
		PMID	"12153727"
		TFeExperiment	"Two-hybrid|Affinity Capture-Western"
	]
	edge [
		source	441900776
		target	-2063924240
		id	422925268
		identifier	422925268
		TFeSource	"user"
		PMID	"16751106"
		Interaction	"Physical: enzyme modification: phosphorylation"
		TFeExperiment	"Affinity Capture-Western"
	]
	edge [
		source	723638215
		target	-2063925265
		id	1041573870
		identifier	1041573870
		TFeSource	"user"
		PMID	"10361124"
		Interaction	"Physical: with another TF"
		TFeExperiment	"Reconstituted Complex"
	]
	edge [
		source	438292092
		target	-1665605382
		id	766904733
		identifier	766904733
		TFeSource	"auto"
		PMID	"9795230"
		TFeExperiment	"Two-hybrid"
	]
	edge [
		source	438953477
		target	438298786
		id	704628459
		identifier	704628459
		TFeSource	"auto"
		Interaction	"TF target"
		PMID	"12591615"
		Directed	"true"
	]
	edge [
		source	438981100
		target	438202685
		id	1133309149
		identifier	1133309149
		TFeSource	"auto"
		Interaction	"TF target"
		PMID	"11544200"
		Directed	"true"
	]
	edge [
		source	438951527
		target	438174106
		id	1214320119
		identifier	1214320119
		TFeSource	"user"
		PMID	"12130660"
		Interaction	"Not specified"
		TFeExperiment	"Not specified"
	]
	edge [
		source	438176000
		target	438058758
		id	-1529622083
		identifier	-1529622083
		TFeSource	"user"
		Interaction	"TF target"
		PMID	"7520913,7540720"
		TFeEffect	"UP-REGULATION AND DOWN-REGULATION"
		Directed	"true"
	]
	edge [
		source	438294014
		target	438981129
		id	2053560361
		identifier	2053560361
		TFeSource	"user"
		PMID	"16354684"
		Interaction	"Physical: with another TF: complex binds DNA"
		TFeExperiment	"Reconstituted Complex"
	]
	edge [
		source	438267080
		target	441726706
		id	2135576442
		identifier	2135576442
		TFeSource	"auto"
		Interaction	"TF target"
		PMID	"12566409"
		Directed	"true"
	]
	edge [
		source	438951524
		target	-193048184
		id	-92263267
		identifier	-92263267
		TFeSource	"auto"
		PMID	"12050133"
		Interaction	"Physical: with another TF: complex binds DNA"
		TFeExperiment	"Reconstituted Complex|Two-hybrid"
	]
	edge [
		source	438147134
		target	438980231
		id	784228248
		identifier	784228248
		TFeSource	"auto"
		Interaction	"TF target"
		PMID	"15123623"
		Directed	"true"
	]
	edge [
		source	438176000
		target	438202691
		id	-1527706689
		identifier	-1527706689
		TFeSource	"user"
		Interaction	"TF target"
		PMID	"17529977,16098831,11027295"
		TFeEffect	"UP-REGULATION"
		Directed	"true"
	]
	edge [
		source	438147133
		target	438059657
		id	765156489
		identifier	765156489
		TFeSource	"auto"
		Interaction	"TF target"
		PMID	"17038566"
		Directed	"true"
	]
	edge [
		source	438953477
		target	-1981414549
		id	964555378
		identifier	964555378
		TFeSource	"auto"
		PMID	"8657141"
		TFeExperiment	"Reconstituted Complex"
	]
	edge [
		source	438143264
		target	1254921546
		id	-1607407940
		identifier	-1607407940
		TFeSource	"auto"
		PMID	"20064375|20123894"
		TFeExperiment	"Affinity Capture-Western|Affinity Capture-MS"
	]
	edge [
		source	438241195
		target	438240389
		id	-713468280
		identifier	-713468280
		TFeSource	"auto"
		Interaction	"TF target"
		PMID	"7852366"
		Directed	"true"
	]
	edge [
		source	438118277
		target	438240359
		id	2002352868
		identifier	2002352868
		TFeSource	"auto"
		Interaction	"TF target"
		PMID	"1567856"
		Directed	"true"
	]
	edge [
		source	438985907
		target	438233656
		id	2102569736
		identifier	2102569736
		TFeSource	"user"
		Interaction	"TF target"
		PMID	"20599619"
		TFeEffect	"UP-REGULATION"
		Directed	"true"
	]
	edge [
		source	438953417
		target	695006121
		id	900557387
		identifier	900557387
		TFeSource	"user"
		Interaction	"TF target"
		PMID	"16822525"
		TFeEffect	"UP-REGULATION"
		Directed	"true"
	]
	edge [
		source	438295903
		target	438059690
		id	2042777611
		identifier	2042777611
		TFeSource	"auto"
		Interaction	"TF target"
		PMID	"16081280"
		Directed	"true"
	]
	edge [
		source	438175999
		target	-2064050100
		id	1039163205
		identifier	1039163205
		TFeSource	"user"
		PMID	"18358809"
		Interaction	"Physical: with another TF"
		TFeExperiment	"Co-localization"
	]
	edge [
		source	438262336
		target	438148156
		id	1807584447
		identifier	1807584447
		TFeSource	"auto"
		Interaction	"TF target"
		PMID	"2398353"
		Directed	"true"
	]
	edge [
		source	438985907
		target	438061489
		id	2099225945
		identifier	2099225945
		TFeSource	"user"
		Interaction	"TF target"
		PMID	"14702088"
		TFeEffect	"DOWN-REGULATION"
		Directed	"true"
	]
	edge [
		source	438084608
		target	438089511
		id	-13560986
		identifier	-13560986
		TFeSource	"auto"
		Interaction	"TF target"
		PMID	"20463215"
		Directed	"true"
	]
	edge [
		source	438953475
		target	438060462
		id	715914023
		identifier	715914023
		TFeSource	"user"
		Interaction	"TF target"
		PMID	"12732652"
		TFeEffect	"UP-REGULATION"
		Directed	"true"
	]
	edge [
		source	438295903
		target	-2063929141
		id	-1049769755
		identifier	-1049769755
		TFeSource	"user"
		PMID	"1310351"
		Interaction	"Physical: with another TF: complex binds DNA"
		TFeExperiment	"Invitro"
	]
	edge [
		source	438175999
		target	439009219
		id	1137068020
		identifier	1137068020
		TFeSource	"user"
		Interaction	"TF target"
		PMID	"16214823"
		Directed	"true"
	]
	edge [
		source	438295903
		target	-2063929140
		id	-1049769754
		identifier	-1049769754
		TFeSource	"user"
		PMID	"1310259"
		Interaction	"Physical: with another TF: complex binds DNA"
		TFeExperiment	"Invitro"
	]
	edge [
		source	438176001
		target	439008105
		id	-1509202811
		identifier	-1509202811
		TFeSource	"user"
		Interaction	"TF target"
		PMID	"1672118"
		Directed	"true"
	]
	edge [
		source	438295903
		target	-2063929139
		id	-1049769753
		identifier	-1049769753
		TFeSource	"user"
		PMID	"16189514"
		Interaction	"Physical: with another TF: complex binds DNA"
		TFeExperiment	"Two-hybrid"
	]
	edge [
		source	439013988
		target	-2064072458
		id	-1943132757
		identifier	-1943132757
		TFeSource	"user"
		Interaction	"TF target"
		PMID	"10984499"
		Directed	"true"
	]
	edge [
		source	438295903
		target	438948672
		id	2034048365
		identifier	2034048365
		TFeSource	"auto"
		Interaction	"TF target"
		PMID	"16081280"
		Directed	"true"
	]
	edge [
		source	438118277
		target	438240353
		id	2002352862
		identifier	2002352862
		TFeSource	"auto"
		Interaction	"TF target"
		PMID	"10567569"
		Directed	"true"
	]
	edge [
		source	438144070
		target	-904589089
		id	630904457
		identifier	630904457
		TFeSource	"user"
		PMID	"9702197"
		Interaction	"Competitive inhibition"
		TFeExperiment	"Affinity Capture-Western"
	]
	edge [
		source	438086687
		target	438235613
		id	1049205853
		identifier	1049205853
		TFeSource	"auto"
		Interaction	"TF target"
		PMID	"11852231"
		Directed	"true"
	]
	edge [
		source	438985907
		target	438949385
		id	2090492757
		identifier	2090492757
		TFeSource	"user"
		Interaction	"TF target"
		PMID	"14702088"
		TFeEffect	"DOWN-REGULATION"
		Directed	"true"
	]
	edge [
		source	438953477
		target	445533445
		id	902690004
		identifier	902690004
		TFeSource	"auto"
		Interaction	"TF target"
		PMID	"11544200"
		Directed	"true"
	]
	edge [
		source	438175999
		target	-2063901185
		id	657175496
		identifier	657175496
		TFeSource	"auto"
		Interaction	"TF target"
		PMID	"8668179"
		Directed	"true"
	]
	edge [
		source	441904462
		target	439010918
		id	-1518179000
		identifier	-1518179000
		TFeSource	"user"
		Interaction	"TF target"
		Directed	"true"
	]
	edge [
		source	438206752
		target	438203926
		id	-625979560
		identifier	-625979560
		TFeSource	"auto"
		Interaction	"TF target"
		PMID	"9234684"
		Directed	"true"
	]
	edge [
		source	438985907
		target	439010949
		id	2127404050
		identifier	2127404050
		TFeSource	"user"
		Interaction	"TF target"
		PMID	"20360385"
		TFeEffect	"UP-REGULATION"
		Directed	"true"
	]
	edge [
		source	438955155
		target	438240420
		id	-1992327616
		identifier	-1992327616
		TFeSource	"auto"
		Interaction	"TF target"
		PMID	"8782063"
		Directed	"true"
	]
	edge [
		source	438061609
		target	438121040
		id	-1596992310
		identifier	-1596992310
		TFeSource	"user"
		PMID	"9704006"
		Interaction	"Not specified"
		TFeExperiment	"Not specified"
	]
	edge [
		source	438262547
		target	1656492299
		id	656048551
		identifier	656048551
		TFeSource	"auto"
		PMID	"8887666"
		TFeExperiment	"Reconstituted Complex|Phenotypic Enhancement"
	]
	edge [
		source	439007206
		target	443603660
		id	68818080
		identifier	68818080
		TFeSource	"auto"
		Interaction	"TF target"
		PMID	"15619621"
		Directed	"true"
	]
	edge [
		source	438205849
		target	723515240
		id	1442019518
		identifier	1442019518
		TFeSource	"user"
		Interaction	"TF target"
		PMID	"19620969"
		TFeEffect	"UP-REGULATION"
		Directed	"true"
	]
	edge [
		source	438061609
		target	693962355
		id	-880159707
		identifier	-880159707
		TFeSource	"user"
		PMID	"11779462"
		Interaction	"Not specified"
		TFeExperiment	"Not specified"
	]
	edge [
		source	438263481
		target	723457453
		id	2132513901
		identifier	2132513901
		TFeSource	"auto"
		Interaction	"TF target"
		PMID	"11333267"
		Directed	"true"
	]
	edge [
		source	438176000
		target	438268157
		id	-1526782530
		identifier	-1526782530
		TFeSource	"user"
		Interaction	"TF target"
		PMID	"8396149"
		Directed	"true"
	]
	edge [
		source	438294014
		target	438981160
		id	2053560422
		identifier	2053560422
		TFeSource	"user"
		PMID	"16354684"
		Interaction	"Physical: with another TF: complex binds DNA"
		TFeExperiment	"Reconstituted Complex"
	]
	edge [
		source	438090406
		target	-192930198
		id	-1965745785
		identifier	-1965745785
		TFeSource	"auto"
		PMID	"14701732"
		Interaction	"Physical: with co-repressor affecting recruitment"
		TFeExperiment	"Affinity Capture-Western"
	]
	edge [
		source	438951524
		target	-1478127159
		id	1733065441
		identifier	1733065441
		TFeSource	"user"
		PMID	"14973488"
		Interaction	"Not specified"
		TFeExperiment	"Affinity Capture-Luminescence"
	]
	edge [
		source	438948670
		target	438176837
		id	-265678171
		identifier	-265678171
		TFeSource	"auto"
		Interaction	"TF target"
		PMID	"16081280"
		Directed	"true"
	]
	edge [
		source	438295934
		target	438176837
		id	1571230240
		identifier	1571230240
		TFeSource	"user"
		Interaction	"TF target"
		PMID	"8093325"
		TFeEffect	"UP-REGULATION"
		Directed	"true"
	]
	edge [
		source	438144070
		target	439157957
		id	1624368861
		identifier	1624368861
		TFeSource	"user"
		Interaction	"TF target"
		PMID	"17568773"
		Directed	"true"
	]
	edge [
		source	438147133
		target	438147134
		id	766234620
		identifier	766234620
		TFeSource	"auto"
		Interaction	"TF target"
		PMID	"17038566"
		Directed	"true"
	]
	edge [
		source	438120071
		target	441752751
		id	-1671797396
		identifier	-1671797396
		TFeSource	"user"
		Interaction	"Not specified"
		TFeExperiment	"Two-hybrid"
	]
	edge [
		source	438953477
		target	438240260
		id	703044175
		identifier	703044175
		TFeSource	"auto"
		Interaction	"TF target"
		PMID	"14570593"
		Directed	"true"
	]
	edge [
		source	438948670
		target	438144290
		id	-266362468
		identifier	-266362468
		TFeSource	"auto"
		Interaction	"TF target"
		PMID	"16081280"
		Directed	"true"
	]
	edge [
		source	438176000
		target	438059658
		id	-1529641973
		identifier	-1529641973
		TFeSource	"user"
		Interaction	"TF target"
		PMID	"9811575,8455618,17529977,15959514,11571307"
		TFeEffect	"UP-REGULATION"
		Directed	"true"
	]
	edge [
		source	438122211
		target	1656491279
		id	-845455841
		identifier	-845455841
		TFeSource	"auto"
		PMID	"12145209"
		TFeExperiment	"Reconstituted Complex"
	]
	edge [
		source	438176000
		target	438173862
		id	-1527914789
		identifier	-1527914789
		TFeSource	"user"
		Interaction	"TF target"
		PMID	"15314688"
		TFeEffect	"UP-REGULATION"
		Directed	"true"
	]
	edge [
		source	438951527
		target	445509268
		id	-1376034410
		identifier	-1376034410
		TFeSource	"user"
		PMID	"12130660"
		Interaction	"Physical: with co-repressor affecting recruitment"
		TFeExperiment	"Reconstituted Complex"
	]
	edge [
		source	438210591
		target	438149866
		id	-1168139883
		identifier	-1168139883
		TFeSource	"user"
		Interaction	"TF target"
		PMID	"15705775"
		Directed	"true"
	]
	edge [
		source	438116474
		target	438263483
		id	-1735688203
		identifier	-1735688203
		TFeSource	"auto"
		Interaction	"TF target"
		PMID	"17259176"
		Directed	"true"
	]
	edge [
		source	438175999
		target	438028900
		id	1109385982
		identifier	1109385982
		TFeSource	"user"
		Interaction	"TF target"
		PMID	"20048076"
		TFeEffect	"UP-REGULATION"
		Directed	"true"
	]
	edge [
		source	438953447
		target	438174105
		id	1901598968
		identifier	1901598968
		TFeSource	"user"
		PMID	"19139101"
		Interaction	"Physical: with another TF"
		TFeExperiment	"Invivo"
	]
	edge [
		source	438176000
		target	693938547
		id	-811376661
		identifier	-811376661
		TFeSource	"user"
		Interaction	"TF target"
		PMID	"11027295"
		Directed	"true"
	]
	edge [
		source	438176000
		target	-2064045482
		id	-2019288927
		identifier	-2019288927
		TFeSource	"user"
		Interaction	"TF target"
		PMID	"9369482,17529977"
		Directed	"true"
	]
	edge [
		source	438268042
		target	438262300
		id	-1981450241
		identifier	-1981450241
		TFeSource	"auto"
		Interaction	"TF target"
		PMID	"17761679"
		Directed	"true"
	]
	edge [
		source	439013989
		target	438234522
		id	594111234
		identifier	594111234
		TFeSource	"user"
		PMID	"15207726"
		Interaction	"Not specified"
		TFeExperiment	"Invitro"
	]
	edge [
		source	438950565
		target	-2064015568
		id	2022778262
		identifier	2022778262
		TFeSource	"auto"
		Interaction	"TF target"
		PMID	"9867862"
		Directed	"true"
	]
	edge [
		source	438175999
		target	71966119
		id	483024777
		identifier	483024777
		TFeSource	"user"
		Interaction	"TF target"
		PMID	"8662915"
		Directed	"true"
	]
	edge [
		source	438295903
		target	438113562
		id	2043613154
		identifier	2043613154
		TFeSource	"auto"
		Interaction	"TF target"
		PMID	"10976925"
		Directed	"true"
	]
	edge [
		source	438175999
		target	438950598
		id	1100181960
		identifier	1100181960
		TFeSource	"user"
		Interaction	"TF target"
		PMID	"16214823"
		Directed	"true"
	]
	edge [
		source	438175999
		target	438950600
		id	1100181962
		identifier	1100181962
		TFeSource	"user"
		Interaction	"TF target"
		PMID	"16214823"
		Directed	"true"
	]
	edge [
		source	441904462
		target	438086660
		id	-482045585
		identifier	-482045585
		TFeSource	"user"
		PMID	"10207085"
		Interaction	"Physical: sequestering"
		TFeExperiment	"Co-localization"
	]
	edge [
		source	438295903
		target	438176771
		id	2044551013
		identifier	2044551013
		TFeSource	"auto"
		Interaction	"TF target"
		PMID	"16081280"
		Directed	"true"
	]
	edge [
		source	438953475
		target	438086686
		id	717297336
		identifier	717297336
		TFeSource	"user"
		Interaction	"TF target"
		PMID	"15753123"
		TFeEffect	"DOWN-REGULATION"
		Directed	"true"
	]
	edge [
		source	438953475
		target	438116384
		id	716771647
		identifier	716771647
		TFeSource	"user"
		Interaction	"TF target"
		PMID	"19124014"
		TFeEffect	"UP-REGULATION"
		Directed	"true"
	]
	edge [
		source	438295903
		target	438176772
		id	2044551014
		identifier	2044551014
		TFeSource	"auto"
		Interaction	"TF target"
		PMID	"16081280"
		Directed	"true"
	]
	edge [
		source	438292092
		target	438949515
		id	1940269819
		identifier	1940269819
		TFeSource	"user"
		Interaction	"TF target"
		PMID	"8790349"
		Directed	"true"
	]
	edge [
		source	438176000
		target	438202685
		id	-1527706671
		identifier	-1527706671
		TFeSource	"user"
		Interaction	"TF target"
		PMID	"8943227"
		Directed	"true"
	]
	edge [
		source	438175999
		target	438147976
		id	1109982829
		identifier	1109982829
		TFeSource	"auto"
		Interaction	"TF target"
		PMID	"11773447"
		Directed	"true"
	]
	edge [
		source	438206752
		target	438206752
		id	-625954549
		identifier	-625954549
		TFeSource	"auto"
		Interaction	"TF target"
		PMID	"1406636"
		Directed	"true"
	]
	edge [
		source	438092203
		target	1764840432
		id	1142063038
		identifier	1142063038
		TFeSource	"auto"
		PMID	"7565761"
		TFeExperiment	"Affinity Capture-Western"
	]
	edge [
		source	438955278
		target	457589217
		id	1287734827
		identifier	1287734827
		TFeSource	"auto"
		PMID	"15761153"
		TFeExperiment	"Affinity Capture-Luminescence"
	]
	edge [
		source	441900776
		target	439015787
		id	-1120531666
		identifier	-1120531666
		TFeSource	"user"
		PMID	"17521387"
		Interaction	"Physical: deacetylation"
		TFeExperiment	"Affinity Capture-Western"
	]
	edge [
		source	438951527
		target	439010894
		id	220997969
		identifier	220997969
		TFeSource	"auto"
		Interaction	"TF target"
		PMID	"18836447"
		Directed	"true"
	]
	edge [
		source	438953475
		target	438953417
		id	-1836096501
		identifier	-1836096501
		TFeSource	"user"
		PMID	"18272785, 15102707, 15572147"
		Interaction	"Genetic"
		TFeExperiment	"Phenotypic Enhancement"
	]
	edge [
		source	438951527
		target	440885024
		id	-1533538687
		identifier	-1533538687
		TFeSource	"user"
		PMID	"12441302"
		Interaction	"Physical: with co-repressor affecting recruitment"
		TFeExperiment	"Two-hybrid"
	]
	edge [
		source	438953477
		target	439069546
		id	729483438
		identifier	729483438
		TFeSource	"auto"
		Interaction	"TF target"
		PMID	"9628590"
		Directed	"true"
	]
	edge [
		source	438985036
		target	438953228
		id	-2118879180
		identifier	-2118879180
		TFeSource	"user"
		PMID	"7566127,8813722"
		Interaction	"Not specified"
		TFeExperiment	"Not specified"
	]
	edge [
		source	438241195
		target	438090284
		id	-714706188
		identifier	-714706188
		TFeSource	"auto"
		Interaction	"TF target"
		PMID	"1847137"
		Directed	"true"
	]
	edge [
		source	438144070
		target	752947537
		id	-2034735426
		identifier	-2034735426
		TFeSource	"user"
		Interaction	"TF target"
		PMID	"10678167"
		Directed	"true"
	]
	edge [
		source	438268042
		target	442822251
		id	-1883046570
		identifier	-1883046570
		TFeSource	"auto"
		Interaction	"TF target"
		PMID	"17761679"
		Directed	"true"
	]
	edge [
		source	438234561
		target	438233694
		id	-1617801066
		identifier	-1617801066
		TFeSource	"auto"
		Interaction	"TF target"
		PMID	"9571041"
		Directed	"true"
	]
	edge [
		source	438292094
		target	-1778255240
		id	1443671955
		identifier	1443671955
		TFeSource	"auto"
		PMID	"10872826"
		TFeExperiment	"Affinity Capture-Western"
	]
	edge [
		source	438205849
		target	-2064044554
		id	-1350046631
		identifier	-1350046631
		TFeSource	"user"
		PMID	"15253934"
		Interaction	"Genetic"
		TFeExperiment	"Invivo"
	]
	edge [
		source	438147133
		target	74882
		id	-467906939
		identifier	-467906939
		TFeSource	"auto"
		Interaction	"TF target"
		PMID	"19941827"
		Directed	"true"
	]
	edge [
		source	438951524
		target	438952521
		id	1142881910
		identifier	1142881910
		TFeSource	"user"
		PMID	"12204251"
		Interaction	"Not specified"
		TFeExperiment	"Two-hybrid"
	]
	edge [
		source	438948670
		target	438121161
		id	-266557947
		identifier	-266557947
		TFeSource	"auto"
		Interaction	"TF target"
		PMID	"16081280"
		Directed	"true"
	]
	edge [
		source	438268042
		target	443773641
		id	-1856758983
		identifier	-1856758983
		TFeSource	"auto"
		Interaction	"TF target"
		PMID	"17761679"
		Directed	"true"
	]
	edge [
		source	438951527
		target	438088575
		id	194183280
		identifier	194183280
		TFeSource	"user"
		Interaction	"TF target"
		PMID	"12130660"
		TFeEffect	"DOWN-REGULATION"
		Directed	"true"
	]
	edge [
		source	438262300
		target	-2063960767
		id	1679758634
		identifier	1679758634
		TFeSource	"auto"
		Interaction	"TF target"
		PMID	"12962539"
		Directed	"true"
	]
	edge [
		source	438174948
		target	438062442
		id	1499625257
		identifier	1499625257
		TFeSource	"auto"
		Interaction	"TF target"
		PMID	"18347096"
		Directed	"true"
	]
	edge [
		source	438984943
		target	1656490407
		id	-543024166
		identifier	-543024166
		TFeSource	"auto"
		PMID	"12177201"
		TFeExperiment	"Affinity Capture-Western"
	]
	edge [
		source	438116476
		target	439010894
		id	-1725871579
		identifier	-1725871579
		TFeSource	"auto"
		Interaction	"TF target"
		PMID	"9415433"
		Directed	"true"
	]
	edge [
		source	438174972
		target	438061607
		id	2034344402
		identifier	2034344402
		TFeSource	"user"
		PMID	"7539918"
		Interaction	"Not specified"
		TFeExperiment	"Co-purification"
	]
	edge [
		source	438985907
		target	445508371
		id	-1992916130
		identifier	-1992916130
		TFeSource	"user"
		Interaction	"TF target"
		PMID	"1955562"
		TFeEffect	"UP-REGULATION"
		Directed	"true"
	]
	edge [
		source	438175999
		target	-2063985748
		id	656085564
		identifier	656085564
		TFeSource	"user"
		Interaction	"TF target"
		PMID	"17553805"
		Directed	"true"
	]
	edge [
		source	438951524
		target	438150116
		id	1153847473
		identifier	1153847473
		TFeSource	"user"
		PMID	"12441302, 12050133"
		Interaction	"Not specified"
		TFeExperiment	"Two-hybrid"
	]
	edge [
		source	439044740
		target	438203832
		id	-403754218
		identifier	-403754218
		TFeSource	"auto"
		Interaction	"TF target"
		PMID	"9234715"
		Directed	"true"
	]
	edge [
		source	438234561
		target	438206752
		id	-1619187935
		identifier	-1619187935
		TFeSource	"auto"
		Interaction	"TF target"
		PMID	"1406636"
		Directed	"true"
	]
	edge [
		source	723638215
		target	723638215
		id	-1076388415
		identifier	-1076388415
		TFeSource	"auto"
		Interaction	"TF target"
		PMID	"2164682"
		Directed	"true"
	]
	edge [
		source	438956395
		target	443603660
		id	-1567684631
		identifier	-1567684631
		TFeSource	"auto"
		Interaction	"TF target"
		PMID	"16801560"
		Directed	"true"
	]
	edge [
		source	438948675
		target	439045644
		id	-92270754
		identifier	-92270754
		TFeSource	"auto"
		Interaction	"TF target"
		PMID	"11030332"
		Directed	"true"
	]
	edge [
		source	441964044
		target	1656494286
		id	797053057
		identifier	797053057
		TFeSource	"auto"
		PMID	"15163635"
		TFeExperiment	"Two-hybrid"
	]
	edge [
		source	438981160
		target	438118397
		id	1981731741
		identifier	1981731741
		TFeSource	"user"
		Interaction	"TF target"
		Directed	"true"
	]
	edge [
		source	438148007
		target	438271204
		id	-1008310633
		identifier	-1008310633
		TFeSource	"auto"
		Interaction	"TF target"
		PMID	"11702949"
		Directed	"true"
	]
	edge [
		source	438148007
		target	443603660
		id	-885067203
		identifier	-885067203
		TFeSource	"auto"
		Interaction	"TF target"
		PMID	"16166633"
		Directed	"true"
	]
	edge [
		source	438144070
		target	757836206
		id	296080250
		identifier	296080250
		TFeSource	"user"
		PMID	"18922797"
		Interaction	"Physical: with another TF"
		TFeExperiment	"Not specified"
	]
	edge [
		source	438122211
		target	313201476
		id	-999142820
		identifier	-999142820
		TFeSource	"auto"
		PMID	"12145209"
		TFeExperiment	"Reconstituted Complex"
	]
	edge [
		source	438061609
		target	-193107894
		id	800962148
		identifier	800962148
		TFeSource	"auto"
		PMID	"14701732"
		TFeExperiment	"Affinity Capture-Western"
	]
	edge [
		source	438953477
		target	438986180
		id	727237009
		identifier	727237009
		TFeSource	"auto"
		Interaction	"TF target"
		PMID	"12760745"
		Directed	"true"
	]
	edge [
		source	438205849
		target	438262547
		id	-1189713094
		identifier	-1189713094
		TFeSource	"user"
		Interaction	"TF target"
		PMID	"15843409"
		TFeEffect	"UP-REGULATION"
		Directed	"true"
	]
	edge [
		source	438118397
		target	438950379
		id	-848622204
		identifier	-848622204
		TFeSource	"auto"
		Interaction	"TF target"
		PMID	"17374609"
		Directed	"true"
	]
	edge [
		source	441964044
		target	1656520175
		id	797274150
		identifier	797274150
		TFeSource	"auto"
		PMID	"15163635"
		TFeExperiment	"Two-hybrid"
	]
	edge [
		source	441904462
		target	-2063895388
		id	-2131890509
		identifier	-2131890509
		TFeSource	"user"
		Interaction	"Physical: with another TF"
		TFeExperiment	"Co-purification"
	]
	edge [
		source	438145123
		target	441838214
		id	21694102
		identifier	21694102
		TFeSource	"user"
		Interaction	"TF target"
		PMID	"16314512"
		Directed	"true"
	]
	edge [
		source	438147133
		target	441724758
		id	836257900
		identifier	836257900
		TFeSource	"auto"
		Interaction	"TF target"
		PMID	"17038566"
		Directed	"true"
	]
	edge [
		source	438234561
		target	439097478
		id	-1592607444
		identifier	-1592607444
		TFeSource	"auto"
		Interaction	"TF target"
		PMID	"9571041"
		Directed	"true"
	]
	edge [
		source	438174972
		target	439010055
		id	2062482420
		identifier	2062482420
		TFeSource	"user"
		PMID	"10353251"
		Interaction	"Not specified"
		TFeExperiment	"Co-purification"
	]
	edge [
		source	438985036
		target	438233722
		id	805460232
		identifier	805460232
		TFeSource	"user"
		Interaction	"TF target"
		PMID	"1379237"
		Directed	"true"
	]
	edge [
		source	438953417
		target	443601586
		id	-581774486
		identifier	-581774486
		TFeSource	"user"
		PMID	"19304657"
		Interaction	"Physical: sequestering"
		TFeExperiment	"Invitro"
	]
	edge [
		source	439129338
		target	-193166393
		id	1154311460
		identifier	1154311460
		TFeSource	"auto"
		PMID	"12470660"
		TFeExperiment	"Phenotypic Suppression|Reconstituted Complex|Phenotypic Enhancement"
	]
	edge [
		source	438267103
		target	-2064044555
		id	977376697
		identifier	977376697
		TFeSource	"user"
		Interaction	"TF target"
		PMID	"16319112"
		Directed	"true"
	]
	edge [
		source	438951527
		target	438088549
		id	194183200
		identifier	194183200
		TFeSource	"user"
		Interaction	"TF target"
		PMID	"12130660"
		TFeEffect	"DOWN-REGULATION"
		Directed	"true"
	]
	edge [
		source	438951527
		target	438088550
		id	194183201
		identifier	194183201
		TFeSource	"user"
		Interaction	"TF target"
		PMID	"12130660"
		TFeEffect	"DOWN-REGULATION"
		Directed	"true"
	]
	edge [
		source	441900776
		target	-2064048187
		id	802186772
		identifier	802186772
		TFeSource	"user"
		PMID	"15084259"
		Interaction	"Not specified"
		TFeExperiment	"Affinity Capture-Western"
	]
	edge [
		source	438262300
		target	693938547
		id	-1444343871
		identifier	-1444343871
		TFeSource	"auto"
		Interaction	"TF target"
		PMID	"12540614"
		Directed	"true"
	]
	edge [
		source	438950565
		target	438950565
		id	-1791437723
		identifier	-1791437723
		TFeSource	"auto"
		Interaction	"TF target"
		PMID	"10823830"
		Directed	"true"
	]
	edge [
		source	438295934
		target	-2064047347
		id	-1052433219
		identifier	-1052433219
		TFeSource	"user"
		PMID	"2176152"
		Interaction	"Physical: with another TF"
		TFeExperiment	"Invitro"
	]
	edge [
		source	438147133
		target	439013956
		id	793368437
		identifier	793368437
		TFeSource	"auto"
		Interaction	"TF target"
		PMID	"17038566"
		Directed	"true"
	]
	edge [
		source	438271014
		target	71966983
		id	-50479523
		identifier	-50479523
		TFeSource	"auto"
		Interaction	"TF target"
		PMID	"11752063"
		Directed	"true"
	]
	edge [
		source	438268042
		target	438181671
		id	-1982488134
		identifier	-1982488134
		TFeSource	"auto"
		Interaction	"TF target"
		PMID	"17761679"
		Directed	"true"
	]
	edge [
		source	438292092
		target	438057644
		id	1949011386
		identifier	1949011386
		TFeSource	"user"
		Interaction	"TF target"
		PMID	"10377439"
		Directed	"true"
	]
	edge [
		source	438174886
		target	1656515578
		id	-2055031163
		identifier	-2055031163
		TFeSource	"auto"
		PMID	"11238932"
		TFeExperiment	"Reconstituted Complex"
	]
	edge [
		source	438981160
		target	439010113
		id	2009044643
		identifier	2009044643
		TFeSource	"user"
		Interaction	"TF target"
		Directed	"true"
	]
	edge [
		source	438985907
		target	758696333
		id	1257970229
		identifier	1257970229
		TFeSource	"user"
		PMID	"19330006"
		Interaction	"Regulatory: decreases expression of this TF"
		TFeExperiment	"Not specified"
	]
	edge [
		source	438953477
		target	-189447478
		id	-699790322
		identifier	-699790322
		TFeSource	"auto"
		PMID	"12004059"
		TFeExperiment	"Reconstituted Complex"
	]
	edge [
		source	438951524
		target	439216673
		id	1182638410
		identifier	1182638410
		TFeSource	"user"
		PMID	"12204251"
		Interaction	"Not specified"
		TFeExperiment	"Two-hybrid"
	]
	edge [
		source	438262547
		target	438233722
		id	-653617421
		identifier	-653617421
		TFeSource	"auto"
		Interaction	"TF target"
		PMID	"15695521"
		Directed	"true"
	]
	edge [
		source	438174972
		target	753188965
		id	-1591108918
		identifier	-1591108918
		TFeSource	"user"
		PMID	"8917528"
		Interaction	"Not specified"
		TFeExperiment	"Protein-peptide"
	]
	edge [
		source	438144070
		target	438150890
		id	1597201497
		identifier	1597201497
		TFeSource	"user"
		Interaction	"TF target"
		PMID	"9702197"
		Directed	"true"
	]
	edge [
		source	438151045
		target	-189387927
		id	607619951
		identifier	607619951
		TFeSource	"auto"
		PMID	"11278762"
		TFeExperiment	"Affinity Capture-MS"
	]
	edge [
		source	438090406
		target	438114490
		id	1260923828
		identifier	1260923828
		TFeSource	"user"
		Interaction	"TF target"
		TFeEffect	"UP-REGULATION"
		Directed	"true"
	]
	edge [
		source	438206752
		target	438092419
		id	-626519428
		identifier	-626519428
		TFeSource	"auto"
		Interaction	"TF target"
		PMID	"12760745"
		Directed	"true"
	]
	edge [
		source	438263446
		target	-1293602408
		id	-1687203565
		identifier	-1687203565
		TFeSource	"auto"
		PMID	"9489701"
		TFeExperiment	"Reconstituted Complex"
	]
	edge [
		source	439879756
		target	438948708
		id	1891191077
		identifier	1891191077
		TFeSource	"auto"
		Interaction	"TF target"
		PMID	"17273560"
		Directed	"true"
	]
	edge [
		source	438269212
		target	-192250560
		id	72143257
		identifier	72143257
		TFeSource	"auto"
		PMID	"17623278"
		TFeExperiment	"Affinity Capture-MS"
	]
	edge [
		source	439879756
		target	438948707
		id	1891191076
		identifier	1891191076
		TFeSource	"auto"
		Interaction	"TF target"
		PMID	"17273560"
		Directed	"true"
	]
	edge [
		source	438210591
		target	438269093
		id	-1167542309
		identifier	-1167542309
		TFeSource	"user"
		Interaction	"TF target"
		PMID	"7708713"
		Directed	"true"
	]
	edge [
		source	438953417
		target	441726706
		id	-877442355
		identifier	-877442355
		TFeSource	"user"
		PMID	"18160645, 16582099"
		Interaction	"Physical: with another TF"
		TFeExperiment	"Invitro"
	]
	edge [
		source	438061643
		target	694113476
		id	-1444285958
		identifier	-1444285958
		TFeSource	"user"
		Interaction	"TF target"
		PMID	"18799476"
		Directed	"true"
	]
	edge [
		source	438113443
		target	438241318
		id	871890110
		identifier	871890110
		TFeSource	"auto"
		Interaction	"TF target"
		PMID	"1679021"
		Directed	"true"
	]
	edge [
		source	438089293
		target	438210503
		id	1656985537
		identifier	1656985537
		TFeSource	"auto"
		Interaction	"TF target"
		PMID	"12760745"
		Directed	"true"
	]
	edge [
		source	438144070
		target	438059690
		id	1594933413
		identifier	1594933413
		TFeSource	"user"
		Interaction	"TF target"
		PMID	"18331719"
		Directed	"true"
	]
	edge [
		source	694116333
		target	438240353
		id	-613443519
		identifier	-613443519
		TFeSource	"auto"
		Interaction	"TF target"
		PMID	"10567569"
		Directed	"true"
	]
	edge [
		source	438210591
		target	438293028
		id	-1166205094
		identifier	-1166205094
		TFeSource	"user"
		Interaction	"TF target"
		PMID	"7708713"
		Directed	"true"
	]
	edge [
		source	438145274
		target	439010082
		id	958382777
		identifier	958382777
		TFeSource	"auto"
		Interaction	"TF target"
		PMID	"17270292"
		Directed	"true"
	]
	edge [
		source	438950565
		target	74882
		id	-860278928
		identifier	-860278928
		TFeSource	"auto"
		Interaction	"TF target"
		PMID	"7822329"
		Directed	"true"
	]
	edge [
		source	438176000
		target	438266177
		id	-1379598044
		identifier	-1379598044
		TFeSource	"user"
		PMID	"10623575"
		Interaction	"Physical: with another TF"
		TFeExperiment	"Co-purification"
	]
	edge [
		source	438145274
		target	-188347098
		id	1586628658
		identifier	1586628658
		TFeSource	"auto"
		PMID	"11053448"
		TFeExperiment	"Affinity Capture-Western"
	]
	edge [
		source	723638215
		target	438147138
		id	605453771
		identifier	605453771
		TFeSource	"user"
		Interaction	"TF target"
		PMID	"12805409"
		TFeEffect	"UP-REGULATION"
		Directed	"true"
	]
	edge [
		source	438113351
		target	195790988
		id	-1111731647
		identifier	-1111731647
		TFeSource	"auto"
		PMID	"20159591"
		TFeExperiment	"Affinity Capture-Western"
	]
	edge [
		source	438948670
		target	723638215
		id	-1948217085
		identifier	-1948217085
		TFeSource	"auto"
		Interaction	"TF target"
		PMID	"16081280"
		Directed	"true"
	]
	edge [
		source	438118397
		target	74882
		id	350492050
		identifier	350492050
		TFeSource	"auto"
		Interaction	"TF target"
		PMID	"20451411"
		Directed	"true"
	]
	edge [
		source	438240388
		target	438090284
		id	1809830540
		identifier	1809830540
		TFeSource	"auto"
		Interaction	"TF target"
		PMID	"1847137"
		Directed	"true"
	]
	edge [
		source	438262307
		target	438262307
		id	-2027854791
		identifier	-2027854791
		TFeSource	"auto"
		Interaction	"TF target"
		PMID	"16275763"
		Directed	"true"
	]
	edge [
		source	438262307
		target	438262306
		id	-2027854792
		identifier	-2027854792
		TFeSource	"auto"
		Interaction	"TF target"
		PMID	"16275763"
		Directed	"true"
	]
	edge [
		source	438240359
		target	1656372242
		id	577440154
		identifier	577440154
		TFeSource	"auto"
		PMID	"10611234"
		TFeExperiment	"Affinity Capture-Western"
	]
	edge [
		source	438268042
		target	729149458
		id	776798773
		identifier	776798773
		TFeSource	"auto"
		Interaction	"TF target"
		PMID	"17761679"
		Directed	"true"
	]
	edge [
		source	438150827
		target	439070688
		id	1065477086
		identifier	1065477086
		TFeSource	"auto"
		Interaction	"TF target"
		PMID	"11278286"
		Directed	"true"
	]
	edge [
		source	438205849
		target	438262300
		id	1554728803
		identifier	1554728803
		TFeSource	"user"
		PMID	"16321656, 19619559"
		Interaction	"Physical: with another TF: complex binds DNA"
		TFeExperiment	"Invitro"
	]
	edge [
		source	438268042
		target	74882
		id	419655217
		identifier	419655217
		TFeSource	"auto"
		Interaction	"TF target"
		PMID	"17761679"
		Directed	"true"
	]
	edge [
		source	438268042
		target	727332244
		id	758661109
		identifier	758661109
		TFeSource	"auto"
		Interaction	"TF target"
		PMID	"17761679"
		Directed	"true"
	]
	edge [
		source	438295934
		target	438113562
		id	1570292255
		identifier	1570292255
		TFeSource	"user"
		Interaction	"TF target"
		PMID	"10976925"
		TFeEffect	"UP-REGULATION"
		Directed	"true"
	]
	edge [
		source	438175999
		target	438985134
		id	-2131844071
		identifier	-2131844071
		TFeSource	"user"
		PMID	"17220277"
		Interaction	"Physical: with another TF: complex binds DNA"
		TFeExperiment	"Co-purification"
	]
	edge [
		source	438147133
		target	438085512
		id	766501888
		identifier	766501888
		TFeSource	"auto"
		Interaction	"TF target"
		PMID	"17038566"
		Directed	"true"
	]
	edge [
		source	438951524
		target	723457453
		id	-1445877897
		identifier	-1445877897
		TFeSource	"user"
		Interaction	"TF target"
		PMID	"17666527"
		Directed	"true"
	]
	edge [
		source	438953475
		target	438271012
		id	1118819156
		identifier	1118819156
		TFeSource	"user"
		PMID	"16582099"
		Interaction	"Physical: with another TF"
		TFeExperiment	"Two-hybrid"
	]
	edge [
		source	438295934
		target	-2063952329
		id	1116916480
		identifier	1116916480
		TFeSource	"user"
		Interaction	"TF target"
		PMID	"1320193"
		TFeEffect	"UP-REGULATION"
		Directed	"true"
	]
	edge [
		source	438118277
		target	438118277
		id	2000568351
		identifier	2000568351
		TFeSource	"auto"
		Interaction	"TF target"
		PMID	"7958837"
		Directed	"true"
	]
	edge [
		source	438239205
		target	438116476
		id	903142550
		identifier	903142550
		TFeSource	"auto"
		Interaction	"TF target"
		PMID	"11948188"
		Directed	"true"
	]
	edge [
		source	438090406
		target	438092327
		id	1261482561
		identifier	1261482561
		TFeSource	"user"
		Interaction	"TF target"
		TFeEffect	"UP-REGULATION"
		Directed	"true"
	]
	edge [
		source	438061582
		target	-2064074350
		id	-1714303977
		identifier	-1714303977
		TFeSource	"auto"
		Interaction	"TF target"
		PMID	"11948255"
		Directed	"true"
	]
	edge [
		source	438295903
		target	438092174
		id	2044175560
		identifier	2044175560
		TFeSource	"auto"
		Interaction	"TF target"
		PMID	"16081280"
		Directed	"true"
	]
	edge [
		source	438953481
		target	438298786
		id	673591023
		identifier	673591023
		TFeSource	"auto"
		Interaction	"TF target"
		PMID	"12591615"
		Directed	"true"
	]
	edge [
		source	438295903
		target	438175999
		id	2044511415
		identifier	2044511415
		TFeSource	"user"
		Interaction	"TF target"
		PMID	"10388516"
		TFeEffect	"UP-REGULATION"
		Directed	"true"
	]
	edge [
		source	438176000
		target	-2063901185
		id	1035740547
		identifier	1035740547
		TFeSource	"user"
		PMID	"17220277"
		Interaction	"Physical: with another TF: complex binds DNA"
		TFeExperiment	"Not specified"
	]
	edge [
		source	438089293
		target	438292095
		id	1659187793
		identifier	1659187793
		TFeSource	"auto"
		Interaction	"TF target"
		PMID	"12606546"
		Directed	"true"
	]
	edge [
		source	438295903
		target	438267201
		id	2045654363
		identifier	2045654363
		TFeSource	"auto"
		Interaction	"TF target"
		PMID	"9224660"
		Directed	"true"
	]
	edge [
		source	438983270
		target	438057701
		id	-1540380480
		identifier	-1540380480
		TFeSource	"auto"
		Interaction	"TF target"
		PMID	"15933209"
		Directed	"true"
	]
	edge [
		source	438061609
		target	438092327
		id	-1363393663
		identifier	-1363393663
		TFeSource	"user"
		Interaction	"TF target"
		TFeEffect	"UP-REGULATION"
		Directed	"true"
	]
	edge [
		source	438292094
		target	-1599023216
		id	-1457979328
		identifier	-1457979328
		TFeSource	"auto"
		PMID	"8910358"
		TFeExperiment	"Reconstituted Complex"
	]
	edge [
		source	438061609
		target	-512054442
		id	464703226
		identifier	464703226
		TFeSource	"auto"
		PMID	"14701732"
		Interaction	"Physical: with co-repressor affecting recruitment"
		TFeExperiment	"Affinity Capture-Western"
	]
	edge [
		source	438175994
		target	-185782101
		id	701551126
		identifier	701551126
		TFeSource	"auto"
		PMID	"15459248"
		TFeExperiment	"Two-hybrid|Reconstituted Complex"
	]
	edge [
		source	438089293
		target	438268228
		id	1657826874
		identifier	1657826874
		TFeSource	"auto"
		Interaction	"TF target"
		PMID	"9187262"
		Directed	"true"
	]
	edge [
		source	438981131
		target	438233694
		id	2139400627
		identifier	2139400627
		TFeSource	"auto"
		Interaction	"TF target"
		PMID	"9571041"
		Directed	"true"
	]
	edge [
		source	438089293
		target	438203832
		id	1656908627
		identifier	1656908627
		TFeSource	"auto"
		Interaction	"TF target"
		PMID	"9234715"
		Directed	"true"
	]
	edge [
		source	438267103
		target	441840105
		id	1540543832
		identifier	1540543832
		TFeSource	"user"
		Interaction	"TF target"
		PMID	"1508216"
		Directed	"true"
	]
	edge [
		source	438295903
		target	-2063865744
		id	598401384
		identifier	598401384
		TFeSource	"user"
		PMID	"8754792"
		Interaction	"Physical: with co-activator affecting recruitment"
		TFeExperiment	"Invitro"
	]
	edge [
		source	438262547
		target	757805488
		id	-518939145
		identifier	-518939145
		TFeSource	"auto"
		Interaction	"TF target"
		PMID	"16847327"
		Directed	"true"
	]
	edge [
		source	438295934
		target	-2063925265
		id	-1013892591
		identifier	-1013892591
		TFeSource	"user"
		PMID	"10361124"
		Interaction	"Physical: with another TF"
		TFeExperiment	"Reconstituted Complex"
	]
	edge [
		source	438953417
		target	438953452
		id	-128201864
		identifier	-128201864
		TFeSource	"user"
		PMID	"18703590, 17084361"
		Interaction	"Competitive inhibition"
		TFeExperiment	"Phenotypic Suppression"
	]
	edge [
		source	438061609
		target	441722829
		id	-1293735936
		identifier	-1293735936
		TFeSource	"user"
		Interaction	"TF target"
		TFeEffect	"UP-REGULATION"
		Directed	"true"
	]
	edge [
		source	438953417
		target	438953451
		id	-128201865
		identifier	-128201865
		TFeSource	"user"
		PMID	"18703590, 17084361"
		Interaction	"Competitive inhibition"
		TFeExperiment	"Phenotypic Suppression"
	]
	edge [
		source	438292092
		target	-1599023216
		id	-560586050
		identifier	-560586050
		TFeSource	"auto"
		PMID	"8910358"
		TFeExperiment	"Reconstituted Complex"
	]
	edge [
		source	438118397
		target	439010113
		id	-811718489
		identifier	-811718489
		TFeSource	"auto"
		Interaction	"TF target"
		PMID	"9541572"
		Directed	"true"
	]
	edge [
		source	757805488
		target	438146211
		id	886439315
		identifier	886439315
		TFeSource	"auto"
		Interaction	"TF target"
		PMID	"18753309"
		Directed	"true"
	]
	edge [
		source	438233535
		target	-2094067143
		id	1652506582
		identifier	1652506582
		TFeSource	"auto"
		PMID	"18358244"
		TFeExperiment	"Affinity Capture-Western"
	]
	edge [
		source	441842954
		target	438202691
		id	2143471537
		identifier	2143471537
		TFeSource	"auto"
		Interaction	"TF target"
		PMID	"10880363"
		Directed	"true"
	]
	edge [
		source	438953475
		target	439013002
		id	-1799170408
		identifier	-1799170408
		TFeSource	"user"
		PMID	"12732652"
		Interaction	"Genetic"
		TFeExperiment	"Phenotypic Enhancement"
	]
	edge [
		source	438948675
		target	-192245781
		id	1222775787
		identifier	1222775787
		TFeSource	"auto"
		PMID	"19805516"
		TFeExperiment	"Affinity Capture-Western"
	]
	edge [
		source	438118397
		target	438088365
		id	-838529904
		identifier	-838529904
		TFeSource	"auto"
		Interaction	"TF target"
		PMID	"8497258"
		Directed	"true"
	]
	edge [
		source	438176000
		target	439010142
		id	-1501458815
		identifier	-1501458815
		TFeSource	"user"
		Interaction	"TF target"
		PMID	"11997100"
		TFeEffect	"UP-REGULATION"
		Directed	"true"
	]
	edge [
		source	438948670
		target	438234524
		id	-264098086
		identifier	-264098086
		TFeSource	"auto"
		Interaction	"TF target"
		PMID	"16081280"
		Directed	"true"
	]
	edge [
		source	438262363
		target	1117254455
		id	-1759394801
		identifier	-1759394801
		TFeSource	"auto"
		PMID	"11931769"
		TFeExperiment	"Affinity Capture-Western"
	]
	edge [
		source	438981160
		target	461886469
		id	-1265401316
		identifier	-1265401316
		TFeSource	"user"
		Interaction	"TF target"
		Directed	"true"
	]
	edge [
		source	438263446
		target	1786407369
		id	720312708
		identifier	720312708
		TFeSource	"auto"
		PMID	"9489701"
		TFeExperiment	"Reconstituted Complex"
	]
	edge [
		source	438955278
		target	1656426183
		id	-1176112492
		identifier	-1176112492
		TFeSource	"auto"
		PMID	"15761153"
		TFeExperiment	"Affinity Capture-Luminescence"
	]
	edge [
		source	438118397
		target	438950351
		id	-848622262
		identifier	-848622262
		TFeSource	"auto"
		Interaction	"TF target"
		PMID	"17374609"
		Directed	"true"
	]
	edge [
		source	438119236
		target	438268042
		id	160065487
		identifier	160065487
		TFeSource	"auto"
		Interaction	"TF target"
		PMID	"17150967"
		Directed	"true"
	]
	edge [
		source	438948670
		target	438059690
		id	-267451699
		identifier	-267451699
		TFeSource	"auto"
		Interaction	"TF target"
		PMID	"16081280"
		Directed	"true"
	]
	edge [
		source	438980388
		target	74882
		id	2071910885
		identifier	2071910885
		TFeSource	"auto"
		Interaction	"TF target"
		PMID	"20139965"
		Directed	"true"
	]
	edge [
		source	439129338
		target	-1690573042
		id	2093624154
		identifier	2093624154
		TFeSource	"auto"
		PMID	"12470660"
		TFeExperiment	"Phenotypic Enhancement|Phenotypic Suppression|Reconstituted Complex"
	]
	edge [
		source	438262336
		target	438174913
		id	1808196120
		identifier	1808196120
		TFeSource	"auto"
		Interaction	"TF target"
		PMID	"10851080"
		Directed	"true"
	]
	edge [
		source	438148964
		target	438953447
		id	994450364
		identifier	994450364
		TFeSource	"auto"
		Interaction	"TF target"
		PMID	"18927476"
		Directed	"true"
	]
	edge [
		source	438953477
		target	438233722
		id	703743084
		identifier	703743084
		TFeSource	"auto"
		Interaction	"TF target"
		PMID	"1696259"
		Directed	"true"
	]
	edge [
		source	438298014
		target	-192131481
		id	969491088
		identifier	969491088
		TFeSource	"auto"
		PMID	"14611647"
		TFeExperiment	"Two-hybrid"
	]
	edge [
		source	438268042
		target	438262523
		id	-1981448599
		identifier	-1981448599
		TFeSource	"auto"
		Interaction	"TF target"
		PMID	"17761679"
		Directed	"true"
	]
	edge [
		source	438981160
		target	438262360
		id	1983706955
		identifier	1983706955
		TFeSource	"user"
		Interaction	"TF target"
		PMID	"15310760"
		TFeEffect	"DOWN-REGULATION"
		Directed	"true"
	]
	edge [
		source	438295903
		target	438267169
		id	2045654301
		identifier	2045654301
		TFeSource	"auto"
		Interaction	"TF target"
		PMID	"16081280"
		Directed	"true"
	]
	edge [
		source	438174972
		target	441807458
		id	966471169
		identifier	966471169
		TFeSource	"user"
		Interaction	"TF target"
		PMID	"11156414"
		Directed	"true"
	]
	edge [
		source	438292092
		target	439130212
		id	1977778502
		identifier	1977778502
		TFeSource	"user"
		Interaction	"TF target"
		PMID	"9933587"
		Directed	"true"
	]
	edge [
		source	438118277
		target	438116382
		id	2000561455
		identifier	2000561455
		TFeSource	"auto"
		Interaction	"TF target"
		PMID	"10336493"
		Directed	"true"
	]
	edge [
		source	438119236
		target	2088078755
		id	2043941727
		identifier	2043941727
		TFeSource	"auto"
		PMID	"18627790"
		TFeExperiment	"Affinity Capture-Western"
	]
	edge [
		source	438948670
		target	439044739
		id	-239702219
		identifier	-239702219
		TFeSource	"auto"
		Interaction	"TF target"
		PMID	"16081280"
		Directed	"true"
	]
	edge [
		source	438950565
		target	438981163
		id	-1755943639
		identifier	-1755943639
		TFeSource	"auto"
		Interaction	"TF target"
		PMID	"9973413"
		Directed	"true"
	]
	edge [
		source	438292092
		target	-193174173
		id	1928219437
		identifier	1928219437
		TFeSource	"auto"
		PMID	"8621574"
		TFeExperiment	"Two-hybrid"
	]
	edge [
		source	438262336
		target	438262369
		id	1809310446
		identifier	1809310446
		TFeSource	"auto"
		Interaction	"TF target"
		PMID	"1321139"
		Directed	"true"
	]
	edge [
		source	438262364
		target	-192189297
		id	817785366
		identifier	817785366
		TFeSource	"auto"
		PMID	"18617892"
		TFeExperiment	"Affinity Capture-Western"
	]
	edge [
		source	438953477
		target	438271204
		id	703299522
		identifier	703299522
		TFeSource	"auto"
		Interaction	"TF target"
		PMID	"11309664"
		Directed	"true"
	]
	edge [
		source	439134924
		target	438149866
		id	100936198
		identifier	100936198
		TFeSource	"auto"
		Interaction	"TF target"
		PMID	"12943993"
		Directed	"true"
	]
	edge [
		source	438240359
		target	74882
		id	-1428605170
		identifier	-1428605170
		TFeSource	"auto"
		Interaction	"TF target"
		PMID	"18555785"
		Directed	"true"
	]
	edge [
		source	438948670
		target	438267169
		id	-264575009
		identifier	-264575009
		TFeSource	"auto"
		Interaction	"TF target"
		PMID	"16081280"
		Directed	"true"
	]
	edge [
		source	441900776
		target	438090373
		id	266677784
		identifier	266677784
		TFeSource	"auto"
		Interaction	"TF target"
		PMID	"18604199"
		Directed	"true"
	]
	edge [
		source	438981160
		target	438174143
		id	325060755
		identifier	325060755
		TFeSource	"user"
		Interaction	"Physical: with another TF"
		TFeExperiment	"Not specified"
	]
	edge [
		source	438953477
		target	438083591
		id	701729530
		identifier	701729530
		TFeSource	"auto"
		Interaction	"TF target"
		PMID	"11748232"
		Directed	"true"
	]
	edge [
		source	438144070
		target	438263268
		id	1597781896
		identifier	1597781896
		TFeSource	"user"
		Interaction	"TF target"
		PMID	"10678167"
		Directed	"true"
	]
	edge [
		source	438981160
		target	438092205
		id	-1989810773
		identifier	-1989810773
		TFeSource	"user"
		Interaction	"Physical: with co-activator affecting recruitment"
		TFeExperiment	"Not specified"
	]
	edge [
		source	438267079
		target	438295162
		id	2076494919
		identifier	2076494919
		TFeSource	"auto"
		Interaction	"TF target"
		PMID	"10845919"
		Directed	"true"
	]
	edge [
		source	438953477
		target	-1467802091
		id	1521793979
		identifier	1521793979
		TFeSource	"auto"
		PMID	"8657141|10547281"
		TFeExperiment	"Affinity Capture-Western|Reconstituted Complex"
	]
	edge [
		source	439009189
		target	723457453
		id	970968536
		identifier	970968536
		TFeSource	"auto"
		Interaction	"TF target"
		PMID	"11333267"
		Directed	"true"
	]
	edge [
		source	438241194
		target	-192931188
		id	-429582575
		identifier	-429582575
		TFeSource	"auto"
		PMID	"11285237"
		TFeExperiment	"Affinity Capture-Western"
	]
	edge [
		source	438175999
		target	443601647
		id	1234970969
		identifier	1234970969
		TFeSource	"user"
		Interaction	"TF target"
		PMID	"19445897"
		TFeEffect	"UP-REGULATION"
		Directed	"true"
	]
	edge [
		source	438948670
		target	438295934
		id	-263204416
		identifier	-263204416
		TFeSource	"auto"
		Interaction	"TF target"
		PMID	"16081280"
		Directed	"true"
	]
	edge [
		source	438090406
		target	439159100
		id	1750744995
		identifier	1750744995
		TFeSource	"user"
		PMID	"11779462"
		Interaction	"Indirect"
		TFeExperiment	"Affinity Capture-Western"
	]
	edge [
		source	438271170
		target	443603660
		id	-1288599429
		identifier	-1288599429
		TFeSource	"auto"
		Interaction	"TF target"
		PMID	"15916719"
		Directed	"true"
	]
	edge [
		source	438174972
		target	438955430
		id	885697573
		identifier	885697573
		TFeSource	"user"
		Interaction	"TF target"
		PMID	"12354771"
		Directed	"true"
	]
	edge [
		source	438953477
		target	438062388
		id	700438997
		identifier	700438997
		TFeSource	"auto"
		Interaction	"TF target"
		PMID	"12760745"
		Directed	"true"
	]
	edge [
		source	441901575
		target	438241195
		id	-1049571321
		identifier	-1049571321
		TFeSource	"auto"
		Interaction	"TF target"
		PMID	"15933209"
		Directed	"true"
	]
	edge [
		source	438953417
		target	438174824
		id	-706151347
		identifier	-706151347
		TFeSource	"user"
		PMID	"17006542"
		Interaction	"Physical: sequestering"
		TFeExperiment	"Invitro"
	]
	edge [
		source	438118397
		target	439072422
		id	-810820476
		identifier	-810820476
		TFeSource	"auto"
		Interaction	"TF target"
		PMID	"9151732"
		Directed	"true"
	]
	edge [
		source	439008189
		target	1656431851
		id	-592428120
		identifier	-592428120
		TFeSource	"auto"
		PMID	"9343420"
		Interaction	"Physical: undefined direct interaction"
		TFeExperiment	"Affinity Capture-Western"
	]
	edge [
		source	438234561
		target	439216672
		id	-1590095582
		identifier	-1590095582
		TFeSource	"auto"
		Interaction	"TF target"
		PMID	"9571041"
		Directed	"true"
	]
	edge [
		source	694950441
		target	1656431971
		id	-1917631605
		identifier	-1917631605
		TFeSource	"auto"
		PMID	"11483358"
		TFeExperiment	"Reconstituted Complex"
	]
	edge [
		source	438953477
		target	438953507
		id	691695787
		identifier	691695787
		TFeSource	"auto"
		Interaction	"TF target"
		PMID	"11042689"
		Directed	"true"
	]
	edge [
		source	438950565
		target	438151939
		id	-1780445404
		identifier	-1780445404
		TFeSource	"auto"
		Interaction	"TF target"
		PMID	"7592651"
		Directed	"true"
	]
	edge [
		source	441933478
		target	445533261
		id	2023421224
		identifier	2023421224
		TFeSource	"auto"
		Interaction	"TF target"
		PMID	"19808259"
		Directed	"true"
	]
	edge [
		source	438268042
		target	444497484
		id	-1810535337
		identifier	-1810535337
		TFeSource	"auto"
		Interaction	"TF target"
		PMID	"17761679"
		Directed	"true"
	]
	edge [
		source	438985907
		target	438148965
		id	-1350851548
		identifier	-1350851548
		TFeSource	"user"
		PMID	"19505455"
		Interaction	"Not specified"
		TFeExperiment	"Co-purification"
	]
	edge [
		source	438092203
		target	438205665
		id	-1163715230
		identifier	-1163715230
		TFeSource	"auto"
		Interaction	"TF target"
		PMID	"11544200"
		Directed	"true"
	]
	edge [
		source	438092203
		target	438269274
		id	-1162837355
		identifier	-1162837355
		TFeSource	"auto"
		Interaction	"TF target"
		PMID	"7543410"
		Directed	"true"
	]
	edge [
		source	438981131
		target	257399699
		id	446368025
		identifier	446368025
		TFeSource	"auto"
		PMID	"8759016"
		TFeExperiment	"Two-hybrid"
	]
	edge [
		source	438950565
		target	726344333
		id	932463015
		identifier	932463015
		TFeSource	"auto"
		Interaction	"TF target"
		PMID	"80705112"
		Directed	"true"
	]
	edge [
		source	438090406
		target	693962355
		id	-1855936192
		identifier	-1855936192
		TFeSource	"user"
		PMID	"11779462"
		Interaction	"Indirect"
		TFeExperiment	"Affinity Capture-Western"
	]
	edge [
		source	438147136
		target	724499086
		id	-704539298
		identifier	-704539298
		TFeSource	"auto"
		Interaction	"TF target"
		PMID	"15178553"
		Directed	"true"
	]
	edge [
		source	438955304
		target	438027039
		id	783669943
		identifier	783669943
		TFeSource	"auto"
		Interaction	"TF target"
		PMID	"17353275"
		Directed	"true"
	]
	edge [
		source	438948670
		target	839103110
		id	88612541
		identifier	88612541
		TFeSource	"auto"
		Interaction	"TF target"
		PMID	"12370413"
		Directed	"true"
	]
	edge [
		source	438144070
		target	438118396
		id	1595802314
		identifier	1595802314
		TFeSource	"user"
		Interaction	"TF target"
		PMID	"16580991"
		Directed	"true"
	]
	edge [
		source	438981134
		target	438089293
		id	2114144780
		identifier	2114144780
		TFeSource	"auto"
		Interaction	"TF target"
		PMID	"12082130"
		Directed	"true"
	]
	edge [
		source	438143264
		target	-192215126
		id	1413528389
		identifier	1413528389
		TFeSource	"auto"
		PMID	"20123894"
		TFeExperiment	"Affinity Capture-MS"
	]
	edge [
		source	438177026
		target	438177731
		id	-60826311
		identifier	-60826311
		TFeSource	"auto"
		Interaction	"TF target"
		PMID	"1717345"
		Directed	"true"
	]
	edge [
		source	438951527
		target	438951369
		id	184132539
		identifier	184132539
		TFeSource	"auto"
		Interaction	"TF target"
		PMID	"18836447"
		Directed	"true"
	]
	edge [
		source	438268042
		target	726170389
		id	692329759
		identifier	692329759
		TFeSource	"auto"
		Interaction	"TF target"
		PMID	"17761679"
		Directed	"true"
	]
	edge [
		source	438118397
		target	438203745
		id	-837962376
		identifier	-837962376
		TFeSource	"auto"
		Interaction	"TF target"
		PMID	"9252117"
		Directed	"true"
	]
	edge [
		source	438086564
		target	438113568
		id	1640458704
		identifier	1640458704
		TFeSource	"user"
		Interaction	"TF target"
		Directed	"true"
	]
	edge [
		source	438262363
		target	438092419
		id	1179357087
		identifier	1179357087
		TFeSource	"auto"
		Interaction	"TF target"
		PMID	"12760745"
		Directed	"true"
	]
	edge [
		source	438948670
		target	438295903
		id	-263204477
		identifier	-263204477
		TFeSource	"auto"
		Interaction	"TF target"
		PMID	"16081280"
		Directed	"true"
	]
	edge [
		source	438145123
		target	438060745
		id	-51840282
		identifier	-51840282
		TFeSource	"user"
		Interaction	"TF target"
		PMID	"16314512"
		Directed	"true"
	]
	edge [
		source	438955278
		target	-189270620
		id	-1683703852
		identifier	-1683703852
		TFeSource	"auto"
		PMID	"15761153"
		TFeExperiment	"Affinity Capture-Luminescence"
	]
	edge [
		source	438294014
		target	438981101
		id	2053561086
		identifier	2053561086
		TFeSource	"user"
		PMID	"16354684"
		Interaction	"Physical: with another TF: complex binds DNA"
		TFeExperiment	"Reconstituted Complex"
	]
	edge [
		source	438955155
		target	438117161
		id	-1994117489
		identifier	-1994117489
		TFeSource	"auto"
		Interaction	"TF target"
		PMID	"9571041"
		Directed	"true"
	]
	edge [
		source	438295903
		target	438121161
		id	2043671363
		identifier	2043671363
		TFeSource	"auto"
		Interaction	"TF target"
		PMID	"16081280"
		Directed	"true"
	]
	edge [
		source	441900776
		target	71971016
		id	-1312177867
		identifier	-1312177867
		TFeSource	"user"
		PMID	"16373335"
		Interaction	"Not specified"
		TFeExperiment	"Affinity Capture-Western"
	]
	edge [
		source	438262300
		target	439073546
		id	-2133487287
		identifier	-2133487287
		TFeSource	"auto"
		Interaction	"TF target"
		PMID	"9108015"
		Directed	"true"
	]
	edge [
		source	438176000
		target	438981100
		id	-1502829637
		identifier	-1502829637
		TFeSource	"user"
		Interaction	"TF target"
		PMID	"17529977"
		Directed	"true"
	]
	edge [
		source	439044739
		target	438270023
		id	-395069882
		identifier	-395069882
		TFeSource	"auto"
		Interaction	"TF target"
		PMID	"12082130"
		Directed	"true"
	]
	edge [
		source	438175964
		target	1656492299
		id	-2058850242
		identifier	-2058850242
		TFeSource	"auto"
		PMID	"9545312"
		TFeExperiment	"Reconstituted Complex|Phenotypic Enhancement"
	]
	edge [
		source	438268042
		target	438205665
		id	-1982310696
		identifier	-1982310696
		TFeSource	"auto"
		Interaction	"TF target"
		PMID	"11544200"
		Directed	"true"
	]
	edge [
		source	438953475
		target	438949386
		id	1107187195
		identifier	1107187195
		TFeSource	"user"
		PMID	"16582099"
		Interaction	"Physical: with another TF"
		TFeExperiment	"Two-hybrid"
	]
	edge [
		source	438237380
		target	438267080
		id	806838979
		identifier	806838979
		TFeSource	"auto"
		Interaction	"TF target"
		PMID	"17049510"
		Directed	"true"
	]
	edge [
		source	441900865
		target	438238494
		id	357717243
		identifier	357717243
		TFeSource	"auto"
		Interaction	"TF target"
		PMID	"17353275"
		Directed	"true"
	]
	edge [
		source	438948670
		target	438061453
		id	-267446240
		identifier	-267446240
		TFeSource	"auto"
		Interaction	"TF target"
		PMID	"16081280"
		Directed	"true"
	]
	edge [
		source	438295903
		target	438092330
		id	2044176331
		identifier	2044176331
		TFeSource	"auto"
		Interaction	"TF target"
		PMID	"16081280"
		Directed	"true"
	]
	edge [
		source	438295934
		target	723638215
		id	-111308674
		identifier	-111308674
		TFeSource	"user"
		Interaction	"TF target"
		PMID	"17663992"
		TFeEffect	"UP-REGULATION"
		Directed	"true"
	]
	edge [
		source	438948670
		target	438985909
		id	-240608099
		identifier	-240608099
		TFeSource	"auto"
		Interaction	"TF target"
		PMID	"16081280"
		Directed	"true"
	]
	edge [
		source	438061609
		target	439159100
		id	-1568445816
		identifier	-1568445816
		TFeSource	"user"
		PMID	"11779462"
		Interaction	"Not specified"
		TFeExperiment	"Co-purification"
	]
	edge [
		source	438981160
		target	438262485
		id	326179372
		identifier	326179372
		TFeSource	"user"
		Interaction	"Physical: with another TF"
		TFeExperiment	"Not specified"
	]
	edge [
		source	438953417
		target	438119237
		id	154428326
		identifier	154428326
		TFeSource	"user"
		Interaction	"TF target"
		PMID	"16311519"
		TFeEffect	"UP-REGULATION"
		Directed	"true"
	]
	edge [
		source	441964044
		target	-193165494
		id	-903236799
		identifier	-903236799
		TFeSource	"auto"
		PMID	"15163635"
		TFeExperiment	"Affinity Capture-Western|Two-hybrid"
	]
	edge [
		source	438292092
		target	-193054949
		id	1929978920
		identifier	1929978920
		TFeSource	"auto"
		PMID	"11226238"
		TFeExperiment	"Reconstituted Complex"
	]
	edge [
		source	438955304
		target	438238494
		id	786576967
		identifier	786576967
		TFeSource	"auto"
		Interaction	"TF target"
		PMID	"17353275"
		Directed	"true"
	]
	edge [
		source	438144070
		target	-905545963
		id	-206635961
		identifier	-206635961
		TFeSource	"user"
		PMID	"17568773"
		Interaction	"Physical: with another TF: complex binds DNA"
		TFeExperiment	"Affinity Capture-Western"
	]
	edge [
		source	438985134
		target	438984979
		id	-1420941169
		identifier	-1420941169
		TFeSource	"auto"
		Interaction	"TF target"
		PMID	"1508216"
		Directed	"true"
	]
	edge [
		source	438268042
		target	726320333
		id	731462315
		identifier	731462315
		TFeSource	"auto"
		Interaction	"TF target"
		PMID	"17761679"
		Directed	"true"
	]
	edge [
		source	438985036
		target	438948674
		id	-2118910818
		identifier	-2118910818
		TFeSource	"user"
		PMID	"9773980,7566114"
		Interaction	"Not specified"
		TFeExperiment	"Not specified"
	]
	edge [
		source	438948670
		target	438058694
		id	-267432460
		identifier	-267432460
		TFeSource	"auto"
		Interaction	"TF target"
		PMID	"16081280"
		Directed	"true"
	]
	edge [
		source	438176060
		target	438241318
		id	1650634563
		identifier	1650634563
		TFeSource	"auto"
		Interaction	"TF target"
		PMID	"1679021"
		Directed	"true"
	]
	edge [
		source	438262307
		target	438203903
		id	-2028759351
		identifier	-2028759351
		TFeSource	"auto"
		Interaction	"TF target"
		PMID	"10894164"
		Directed	"true"
	]
	edge [
		source	438295903
		target	-2063925265
		id	2103187310
		identifier	2103187310
		TFeSource	"user"
		PMID	"10361124"
		Interaction	"Physical: with another TF"
		TFeExperiment	"Reconstituted Complex"
	]
	edge [
		source	441904462
		target	438087492
		id	-1544974627
		identifier	-1544974627
		TFeSource	"user"
		Interaction	"TF target"
		Directed	"true"
	]
	edge [
		source	441900865
		target	438202691
		id	356268098
		identifier	356268098
		TFeSource	"auto"
		Interaction	"TF target"
		PMID	"10880363"
		Directed	"true"
	]
	edge [
		source	438983270
		target	438240420
		id	-1537742660
		identifier	-1537742660
		TFeSource	"auto"
		Interaction	"TF target"
		PMID	"15933209"
		Directed	"true"
	]
	edge [
		source	438240359
		target	1656547296
		id	580736072
		identifier	580736072
		TFeSource	"auto"
		PMID	"9708738"
		TFeExperiment	"Affinity Capture-Western"
	]
	edge [
		source	438985036
		target	438948671
		id	-2118910797
		identifier	-2118910797
		TFeSource	"user"
		PMID	"1310259,1310350"
		Interaction	"Not specified"
		TFeExperiment	"Not specified"
	]
	edge [
		source	438953475
		target	441726706
		id	1186998911
		identifier	1186998911
		TFeSource	"user"
		PMID	"16582099"
		Interaction	"Physical: with another TF"
		TFeExperiment	"Invitro"
	]
	edge [
		source	438953417
		target	439008223
		id	181718419
		identifier	181718419
		TFeSource	"user"
		Interaction	"TF target"
		PMID	"17516925"
		TFeEffect	"UP-REGULATION"
		Directed	"true"
	]
	edge [
		source	438948670
		target	438297988
		id	-263219810
		identifier	-263219810
		TFeSource	"auto"
		Interaction	"TF target"
		PMID	"16081280"
		Directed	"true"
	]
	edge [
		source	438951524
		target	759652441
		id	1307245184
		identifier	1307245184
		TFeSource	"user"
		PMID	"12204251"
		Interaction	"Not specified"
		TFeExperiment	"Two-hybrid"
	]
	edge [
		source	438981100
		target	438118149
		id	1132242299
		identifier	1132242299
		TFeSource	"auto"
		Interaction	"TF target"
		PMID	"15933209"
		Directed	"true"
	]
	edge [
		source	438948670
		target	438298010
		id	-263219734
		identifier	-263219734
		TFeSource	"auto"
		Interaction	"TF target"
		PMID	"16081280"
		Directed	"true"
	]
	edge [
		source	438292095
		target	1656487591
		id	1969210407
		identifier	1969210407
		TFeSource	"auto"
		PMID	"10517671"
		Interaction	"Physical: with another TF"
		TFeExperiment	"Two-hybrid|Reconstituted Complex"
	]
	edge [
		source	438118397
		target	438089293
		id	-838527455
		identifier	-838527455
		TFeSource	"auto"
		Interaction	"TF target"
		PMID	"17060461"
		Directed	"true"
	]
	edge [
		source	438981160
		target	438263260
		id	1983711338
		identifier	1983711338
		TFeSource	"auto"
		Interaction	"TF target"
		PMID	"15793245"
		Directed	"true"
	]
	edge [
		source	438983242
		target	-192185491
		id	-1850247635
		identifier	-1850247635
		TFeSource	"auto"
		PMID	"11358867"
		TFeExperiment	"Reconstituted Complex"
	]
	edge [
		source	438951527
		target	-192213105
		id	-487784837
		identifier	-487784837
		TFeSource	"auto"
		PMID	"12050133"
		Interaction	"Physical: with co-repressor affecting recruitment"
		TFeExperiment	"Reconstituted Complex"
	]
	edge [
		source	438061609
		target	723602631
		id	1248021885
		identifier	1248021885
		TFeSource	"user"
		Interaction	"TF target"
		TFeEffect	"UP-REGULATION"
		Directed	"true"
	]
	edge [
		source	438175999
		target	438058758
		id	1108884156
		identifier	1108884156
		TFeSource	"user"
		Interaction	"TF target"
		PMID	"7520913,7540720,10455192"
		TFeEffect	"UP-REGULATION AND DOWN-REGULATION"
		Directed	"true"
	]
	edge [
		source	438262336
		target	438298786
		id	1810702347
		identifier	1810702347
		TFeSource	"auto"
		Interaction	"TF target"
		PMID	"12591615"
		Directed	"true"
	]
	edge [
		source	439013989
		target	-2064043561
		id	101094519
		identifier	101094519
		TFeSource	"user"
		PMID	"11238441"
		Interaction	"Not specified"
		TFeExperiment	"Invitro"
	]
	edge [
		source	438292092
		target	-1778255240
		id	-1953902063
		identifier	-1953902063
		TFeSource	"auto"
		PMID	"10872826"
		TFeExperiment	"Affinity Capture-Western"
	]
	edge [
		source	438061609
		target	-192930198
		id	557006919
		identifier	557006919
		TFeSource	"auto"
		PMID	"14701732"
		Interaction	"Physical: with co-repressor affecting recruitment"
		TFeExperiment	"Affinity Capture-Western"
	]
	edge [
		source	438085509
		target	443603660
		id	1547669808
		identifier	1547669808
		TFeSource	"auto"
		Interaction	"TF target"
		PMID	"18653541"
		Directed	"true"
	]
	edge [
		source	438953417
		target	438271196
		id	-2078758708
		identifier	-2078758708
		TFeSource	"user"
		PMID	"16311519"
		Interaction	"Genetic"
		TFeExperiment	"Invivo"
	]
	edge [
		source	438175999
		target	-2063898389
		id	657162968
		identifier	657162968
		TFeSource	"user"
		Interaction	"TF target"
		PMID	"17220277"
		Directed	"true"
	]
	edge [
		source	438295903
		target	438985909
		id	2069621211
		identifier	2069621211
		TFeSource	"auto"
		Interaction	"TF target"
		PMID	"16081280"
		Directed	"true"
	]
	edge [
		source	438268042
		target	752952619
		id	-1318962228
		identifier	-1318962228
		TFeSource	"auto"
		Interaction	"TF target"
		PMID	"17761679"
		Directed	"true"
	]
	edge [
		source	438295934
		target	438176060
		id	1571189893
		identifier	1571189893
		TFeSource	"user"
		Interaction	"TF target"
		PMID	"17663992"
		TFeEffect	"UP-REGULATION"
		Directed	"true"
	]
	edge [
		source	438262336
		target	438210469
		id	1808482440
		identifier	1808482440
		TFeSource	"auto"
		Interaction	"TF target"
		PMID	"11447215"
		Directed	"true"
	]
	edge [
		source	438985036
		target	439010025
		id	-2081999204
		identifier	-2081999204
		TFeSource	"user"
		PMID	"8047145"
		Interaction	"Not specified"
		TFeExperiment	"Not specified"
	]
	edge [
		source	441900776
		target	-2064076047
		id	802673127
		identifier	802673127
		TFeSource	"user"
		PMID	"15905404"
		Interaction	"Not specified"
		TFeExperiment	"Affinity Capture-Western"
	]
	edge [
		source	439009214
		target	439068609
		id	2048999423
		identifier	2048999423
		TFeSource	"auto"
		Interaction	"TF target"
		PMID	"12691740"
		Directed	"true"
	]
	edge [
		source	438981160
		target	438267112
		id	-1391941735
		identifier	-1391941735
		TFeSource	"user"
		Interaction	"Indirect"
		TFeExperiment	"Not specified"
	]
	edge [
		source	438262336
		target	438233722
		id	1809816972
		identifier	1809816972
		TFeSource	"auto"
		Interaction	"TF target"
		PMID	"1321139"
		Directed	"true"
	]
	edge [
		source	441900776
		target	-2063896557
		id	-1341669186
		identifier	-1341669186
		TFeSource	"user"
		PMID	"16751106"
		Interaction	"Physical: sequestering"
		TFeExperiment	"Affinity Capture-Western"
	]
	edge [
		source	438090406
		target	438268102
		id	1262941916
		identifier	1262941916
		TFeSource	"user"
		Interaction	"TF target"
		TFeEffect	"UP-REGULATION"
		Directed	"true"
	]
	edge [
		source	438090406
		target	438268101
		id	1262941915
		identifier	1262941915
		TFeSource	"user"
		Interaction	"TF target"
		TFeEffect	"UP-REGULATION"
		Directed	"true"
	]
	edge [
		source	438174972
		target	438059717
		id	894348556
		identifier	894348556
		TFeSource	"user"
		Interaction	"TF target"
		PMID	"10463582"
		Directed	"true"
	]
	edge [
		source	438210591
		target	438210441
		id	403482502
		identifier	403482502
		TFeSource	"user"
		PMID	"9192866"
		Interaction	"Not specified"
		TFeExperiment	"Not specified"
	]
	edge [
		source	438292092
		target	438056803
		id	1948969643
		identifier	1948969643
		TFeSource	"user"
		Interaction	"TF target"
		PMID	"7971999"
		Directed	"true"
	]
	edge [
		source	438262338
		target	438981134
		id	1817757973
		identifier	1817757973
		TFeSource	"auto"
		Interaction	"TF target"
		PMID	"8692702"
		Directed	"true"
	]
	edge [
		source	439013987
		target	438062442
		id	-1446169124
		identifier	-1446169124
		TFeSource	"user"
		Interaction	"TF target"
		PMID	"12642498"
		Directed	"true"
	]
	edge [
		source	438210591
		target	438210440
		id	403482501
		identifier	403482501
		TFeSource	"user"
		PMID	"8918878, 9192866"
		Interaction	"Not specified"
		TFeExperiment	"Not specified"
	]
	edge [
		source	438268042
		target	438268042
		id	-1981437533
		identifier	-1981437533
		TFeSource	"auto"
		Interaction	"TF target"
		PMID	"17150967"
		Directed	"true"
	]
	edge [
		source	438145123
		target	439159842
		id	-22365055
		identifier	-22365055
		TFeSource	"user"
		Interaction	"TF target"
		PMID	"16314512"
		Directed	"true"
	]
	edge [
		source	438951524
		target	759648807
		id	1307217220
		identifier	1307217220
		TFeSource	"user"
		PMID	"12204251"
		Interaction	"Not specified"
		TFeExperiment	"Two-hybrid"
	]
	edge [
		source	438950565
		target	438145156
		id	-1781684845
		identifier	-1781684845
		TFeSource	"auto"
		Interaction	"TF target"
		PMID	"9858537"
		Directed	"true"
	]
	edge [
		source	438262307
		target	438203897
		id	-2028759396
		identifier	-2028759396
		TFeSource	"auto"
		Interaction	"TF target"
		PMID	"7961754"
		Directed	"true"
	]
	edge [
		source	438090406
		target	438263355
		id	-2135066521
		identifier	-2135066521
		TFeSource	"user"
		PMID	"17417633"
		Interaction	"Genetic"
		TFeExperiment	"Phenotypic Enhancement"
	]
	edge [
		source	438240359
		target	1656490600
		id	579196062
		identifier	579196062
		TFeSource	"auto"
		PMID	"10319872"
		TFeExperiment	"Reconstituted Complex"
	]
	edge [
		source	438981131
		target	439010113
		id	-2130735473
		identifier	-2130735473
		TFeSource	"auto"
		Interaction	"TF target"
		PMID	"11994467"
		Directed	"true"
	]
	edge [
		source	695006091
		target	438117413
		id	630780648
		identifier	630780648
		TFeSource	"auto"
		Interaction	"TF target"
		PMID	"11390978"
		Directed	"true"
	]
	edge [
		source	438951524
		target	439010894
		id	244276046
		identifier	244276046
		TFeSource	"user"
		Interaction	"TF target"
		PMID	"12569128"
		Directed	"true"
	]
	edge [
		source	438119236
		target	438089293
		id	158581582
		identifier	158581582
		TFeSource	"auto"
		Interaction	"TF target"
		PMID	"12082130"
		Directed	"true"
	]
	edge [
		source	438951524
		target	438092365
		id	217490092
		identifier	217490092
		TFeSource	"auto"
		Interaction	"TF target"
		PMID	"11139622"
		Directed	"true"
	]
	edge [
		source	438981100
		target	438058758
		id	1131393737
		identifier	1131393737
		TFeSource	"auto"
		Interaction	"TF target"
		PMID	"1689301"
		Directed	"true"
	]
	edge [
		source	438951524
		target	438092364
		id	217490091
		identifier	217490091
		TFeSource	"user"
		Interaction	"TF target"
		PMID	"11139622"
		Directed	"true"
	]
	edge [
		source	438176000
		target	439067864
		id	-1500592503
		identifier	-1500592503
		TFeSource	"user"
		Interaction	"TF target"
		PMID	"1956774"
		Directed	"true"
	]
	edge [
		source	438953417
		target	438235485
		id	156853968
		identifier	156853968
		TFeSource	"user"
		Interaction	"TF target"
		PMID	"11543611,10982026,10973953,10942418,10938265,12028584"
		TFeEffect	"UP-REGULATION"
		Directed	"true"
	]
	edge [
		source	438174972
		target	694827221
		id	1638024738
		identifier	1638024738
		TFeSource	"user"
		Interaction	"TF target"
		PMID	"15563275"
		Directed	"true"
	]
	edge [
		source	438262300
		target	438263260
		id	2135207883
		identifier	2135207883
		TFeSource	"auto"
		Interaction	"TF target"
		PMID	"15793245"
		Directed	"true"
	]
	edge [
		source	438955155
		target	438090284
		id	-1993566794
		identifier	-1993566794
		TFeSource	"auto"
		Interaction	"TF target"
		PMID	"15933209"
		Directed	"true"
	]
	edge [
		source	438176740
		target	-2063926326
		id	1635582443
		identifier	1635582443
		TFeSource	"auto"
		Interaction	"TF target"
		PMID	"11923423"
		Directed	"true"
	]
	edge [
		source	438176001
		target	-2064019419
		id	752533383
		identifier	752533383
		TFeSource	"user"
		PMID	"19919681"
		Interaction	"Physical: with another TF"
		TFeExperiment	"Co-localization"
	]
	edge [
		source	438174972
		target	694827223
		id	1638024740
		identifier	1638024740
		TFeSource	"user"
		Interaction	"TF target"
		PMID	"15823097"
		Directed	"true"
	]
	edge [
		source	438953475
		target	439010112
		id	744092939
		identifier	744092939
		TFeSource	"user"
		Interaction	"TF target"
		PMID	"15590666"
		TFeEffect	"UP-REGULATION"
		Directed	"true"
	]
	edge [
		source	439008189
		target	439071434
		id	1818988740
		identifier	1818988740
		TFeSource	"auto"
		Interaction	"TF target"
		PMID	"12663487"
		Directed	"true"
	]
	edge [
		source	438295903
		target	-2064013803
		id	2066049726
		identifier	2066049726
		TFeSource	"user"
		PMID	"1648728"
		Interaction	"Physical: with another TF"
		TFeExperiment	"Invitro"
	]
	edge [
		source	438147135
		target	438295162
		id	753883478
		identifier	753883478
		TFeSource	"auto"
		Interaction	"TF target"
		PMID	"10845919"
		Directed	"true"
	]
	edge [
		source	438981132
		target	-193111641
		id	-345321144
		identifier	-345321144
		TFeSource	"auto"
		PMID	"19805521"
		TFeExperiment	"Affinity Capture-Western"
	]
	edge [
		source	438271204
		target	438953447
		id	-1920044946
		identifier	-1920044946
		TFeSource	"auto"
		Interaction	"TF target"
		PMID	"12136102"
		Directed	"true"
	]
	edge [
		source	438175999
		target	438950622
		id	1100182038
		identifier	1100182038
		TFeSource	"user"
		Interaction	"TF target"
		PMID	"16214823"
		Directed	"true"
	]
	edge [
		source	438951524
		target	757806574
		id	1289615249
		identifier	1289615249
		TFeSource	"user"
		PMID	"12204251"
		Interaction	"Not specified"
		TFeExperiment	"Invitro"
	]
	edge [
		source	438090406
		target	723608300
		id	-397856309
		identifier	-397856309
		TFeSource	"user"
		PMID	"17310242"
		Interaction	"Physical: with co-repressor affecting recruitment"
		TFeExperiment	"Two-hybrid"
	]
	edge [
		source	438271170
		target	438203901
		id	-1412810507
		identifier	-1412810507
		TFeSource	"auto"
		Interaction	"TF target"
		PMID	"11997340"
		Directed	"true"
	]
	edge [
		source	438953447
		target	438271204
		id	-309134738
		identifier	-309134738
		TFeSource	"user"
		Interaction	"TF target"
		PMID	"15557334"
		TFeEffect	"UP-REGULATION"
		Directed	"true"
	]
	edge [
		source	438150890
		target	1656426182
		id	1389013404
		identifier	1389013404
		TFeSource	"auto"
		PMID	"15761153"
		TFeExperiment	"Affinity Capture-Luminescence"
	]
	edge [
		source	438950565
		target	-2064048435
		id	2022540513
		identifier	2022540513
		TFeSource	"auto"
		Interaction	"TF target"
		PMID	"8195721"
		Directed	"true"
	]
	edge [
		source	438951524
		target	759566036
		id	-658551
		identifier	-658551
		TFeSource	"user"
		PMID	"16626683"
		Interaction	"Regulatory: increases expression of this TF"
		TFeExperiment	"Invivo"
	]
	edge [
		source	441904462
		target	439045608
		id	-1518609991
		identifier	-1518609991
		TFeSource	"user"
		Interaction	"TF target"
		Directed	"true"
	]
	edge [
		source	723638215
		target	-2063929140
		id	-630855578
		identifier	-630855578
		TFeSource	"user"
		PMID	"1310259"
		Interaction	"Physical: with another TF: complex binds DNA"
		TFeExperiment	"Invitro"
	]
	edge [
		source	723638215
		target	-2063929139
		id	-630855577
		identifier	-630855577
		TFeSource	"user"
		PMID	"16189514"
		Interaction	"Physical: with another TF: complex binds DNA"
		TFeExperiment	"Two-hybrid"
	]
	edge [
		source	438145123
		target	694078597
		id	668366912
		identifier	668366912
		TFeSource	"user"
		Interaction	"TF target"
		PMID	"15654331"
		Directed	"true"
	]
	edge [
		source	438955278
		target	438239335
		id	917751014
		identifier	917751014
		TFeSource	"auto"
		Interaction	"TF target"
		PMID	"9854025"
		Directed	"true"
	]
	edge [
		source	438268042
		target	-2064046261
		id	1820984446
		identifier	1820984446
		TFeSource	"auto"
		Interaction	"TF target"
		PMID	"12972592"
		Directed	"true"
	]
	edge [
		source	723638215
		target	-2063929141
		id	-630855579
		identifier	-630855579
		TFeSource	"user"
		PMID	"1310351"
		Interaction	"Physical: with another TF: complex binds DNA"
		TFeExperiment	"Invitro"
	]
	edge [
		source	438985907
		target	438267076
		id	-1891645074
		identifier	-1891645074
		TFeSource	"user"
		PMID	"10706625"
		Interaction	"Genetic"
		TFeExperiment	"Not specified"
	]
	edge [
		source	438271170
		target	438203897
		id	-1412810550
		identifier	-1412810550
		TFeSource	"auto"
		Interaction	"TF target"
		PMID	"1707162"
		Directed	"true"
	]
	edge [
		source	438295903
		target	-2063869716
		id	-254900340
		identifier	-254900340
		TFeSource	"user"
		PMID	"12403842"
		Interaction	"Physical: with co-repressor affecting recruitment"
		TFeExperiment	"Two-hybrid"
	]
	edge [
		source	438061643
		target	438267078
		id	2133838231
		identifier	2133838231
		TFeSource	"user"
		Interaction	"TF target"
		PMID	"14561778"
		Directed	"true"
	]
	edge [
		source	438955278
		target	-192190018
		id	1447124461
		identifier	1447124461
		TFeSource	"auto"
		PMID	"18656624"
		TFeExperiment	"Affinity Capture-Western"
	]
	edge [
		source	438176000
		target	-2064020342
		id	-2019108123
		identifier	-2019108123
		TFeSource	"user"
		Interaction	"TF target"
		PMID	"10767553"
		Directed	"true"
	]
	edge [
		source	441900865
		target	438085511
		id	355678172
		identifier	355678172
		TFeSource	"auto"
		Interaction	"TF target"
		PMID	"17353275"
		Directed	"true"
	]
	edge [
		source	725517004
		target	-186613328
		id	963926176
		identifier	963926176
		TFeSource	"auto"
		PMID	"11988099"
		TFeExperiment	"Affinity Capture-Western"
	]
	edge [
		source	438951524
		target	443835230
		id	1280010919
		identifier	1280010919
		TFeSource	"user"
		PMID	"15523651, 12543801, 11173923"
		Interaction	"Not specified"
		TFeExperiment	"Two-hybrid"
	]
	edge [
		source	438262306
		target	438203832
		id	-2021000162
		identifier	-2021000162
		TFeSource	"auto"
		Interaction	"TF target"
		PMID	"12876285"
		Directed	"true"
	]
	edge [
		source	438295934
		target	-2063929140
		id	396158307
		identifier	396158307
		TFeSource	"user"
		PMID	"1310259"
		Interaction	"Physical: with another TF: complex binds DNA"
		TFeExperiment	"Invitro"
	]
	edge [
		source	438295934
		target	-2063929141
		id	396158306
		identifier	396158306
		TFeSource	"user"
		PMID	"1310351"
		Interaction	"Physical: with another TF: complex binds DNA"
		TFeExperiment	"Invitro"
	]
	edge [
		source	438176001
		target	439067839
		id	-1508351878
		identifier	-1508351878
		TFeSource	"user"
		Interaction	"TF target"
		PMID	"2836860"
		Directed	"true"
	]
	edge [
		source	438295934
		target	-2063929139
		id	396158308
		identifier	396158308
		TFeSource	"user"
		PMID	"16189514"
		Interaction	"Physical: with another TF: complex binds DNA"
		TFeExperiment	"Two-hybrid"
	]
	edge [
		source	439879756
		target	438061426
		id	1899925635
		identifier	1899925635
		TFeSource	"auto"
		Interaction	"TF target"
		PMID	"12105231"
		Directed	"true"
	]
	edge [
		source	438174972
		target	752295299
		id	-1618407024
		identifier	-1618407024
		TFeSource	"user"
		PMID	"11641274"
		Interaction	"Not specified"
		TFeExperiment	"Two-hybrid"
	]
	edge [
		source	438144070
		target	438269119
		id	1597795307
		identifier	1597795307
		TFeSource	"user"
		Interaction	"TF target"
		PMID	"11172719"
		Directed	"true"
	]
	edge [
		source	438120071
		target	438955303
		id	-1732277787
		identifier	-1732277787
		TFeSource	"user"
		Interaction	"TF target"
		Directed	"true"
	]
	edge [
		source	438262306
		target	725306571
		id	663756499
		identifier	663756499
		TFeSource	"auto"
		Interaction	"TF target"
		PMID	"16109714"
		Directed	"true"
	]
	edge [
		source	438271170
		target	438981134
		id	-1387939578
		identifier	-1387939578
		TFeSource	"auto"
		Interaction	"TF target"
		PMID	"8692702"
		Directed	"true"
	]
	edge [
		source	438985907
		target	438267080
		id	-1891645070
		identifier	-1891645070
		TFeSource	"user"
		PMID	"12571103"
		Interaction	"Genetic"
		TFeExperiment	"Not specified"
	]
	edge [
		source	438176000
		target	438210568
		id	1576929135
		identifier	1576929135
		TFeSource	"user"
		PMID	"10498685"
		Interaction	"Genetic"
		TFeExperiment	"Not specified"
	]
	edge [
		source	443603660
		target	438271204
		id	-277879621
		identifier	-277879621
		TFeSource	"auto"
		Interaction	"TF target"
		PMID	"18957414"
		Directed	"true"
	]
	edge [
		source	438175999
		target	752948591
		id	-348185815
		identifier	-348185815
		TFeSource	"user"
		PMID	"11864602"
		Interaction	"Physical: undefined direct interaction"
		TFeExperiment	"Affinity Capture-Western"
	]
	edge [
		source	438955155
		target	438057738
		id	-1994966074
		identifier	-1994966074
		TFeSource	"auto"
		Interaction	"TF target"
		PMID	"15933209"
		Directed	"true"
	]
	edge [
		source	438295903
		target	-2063952329
		id	1590237379
		identifier	1590237379
		TFeSource	"user"
		Interaction	"TF target"
		PMID	"1320193"
		TFeEffect	"UP-REGULATION"
		Directed	"true"
	]
	edge [
		source	438119236
		target	438057639
		id	157224078
		identifier	157224078
		TFeSource	"auto"
		Interaction	"TF target"
		PMID	"7829523"
		Directed	"true"
	]
	edge [
		source	438205849
		target	693962502
		id	-474832375
		identifier	-474832375
		TFeSource	"user"
		Interaction	"TF target"
		PMID	"18434421"
		TFeEffect	"UP-REGULATION"
		Directed	"true"
	]
	edge [
		source	438953447
		target	-2063925296
		id	-763193839
		identifier	-763193839
		TFeSource	"user"
		Interaction	"TF target"
		PMID	"12136102"
		TFeEffect	"UP-REGULATION"
		Directed	"true"
	]
	edge [
		source	438144070
		target	694113476
		id	-1980313523
		identifier	-1980313523
		TFeSource	"user"
		Interaction	"TF target"
		PMID	"18331719"
		Directed	"true"
	]
	edge [
		source	438953477
		target	74882
		id	-1697102197
		identifier	-1697102197
		TFeSource	"auto"
		Interaction	"TF target"
		PMID	"12082130"
		Directed	"true"
	]
	edge [
		source	438233506
		target	439069727
		id	1693673109
		identifier	1693673109
		TFeSource	"auto"
		Interaction	"TF target"
		PMID	"19106105"
		Directed	"true"
	]
	edge [
		source	438981133
		target	441900799
		id	-2099998697
		identifier	-2099998697
		TFeSource	"auto"
		Interaction	"TF target"
		PMID	"17391671"
		Directed	"true"
	]
	edge [
		source	438240388
		target	438240389
		id	1811068448
		identifier	1811068448
		TFeSource	"auto"
		Interaction	"TF target"
		PMID	"7852366"
		Directed	"true"
	]
	edge [
		source	438955155
		target	438057764
		id	-1994966057
		identifier	-1994966057
		TFeSource	"auto"
		Interaction	"TF target"
		PMID	"9571041"
		Directed	"true"
	]
	edge [
		source	438271204
		target	443603660
		id	-1785198405
		identifier	-1785198405
		TFeSource	"auto"
		Interaction	"TF target"
		PMID	"15860457"
		Directed	"true"
	]
	edge [
		source	438295903
		target	438234524
		id	2046131224
		identifier	2046131224
		TFeSource	"auto"
		Interaction	"TF target"
		PMID	"16081280"
		Directed	"true"
	]
	edge [
		source	441900865
		target	438084549
		id	355675659
		identifier	355675659
		TFeSource	"auto"
		Interaction	"TF target"
		PMID	"16801400"
		Directed	"true"
	]
	edge [
		source	438147135
		target	438203926
		id	751577810
		identifier	751577810
		TFeSource	"auto"
		Interaction	"TF target"
		PMID	"9234684"
		Directed	"true"
	]
	edge [
		source	438955278
		target	1656515429
		id	-1175014505
		identifier	-1175014505
		TFeSource	"auto"
		PMID	"15761153"
		TFeExperiment	"Affinity Capture-Luminescence"
	]
	edge [
		source	438262300
		target	441813230
		id	-2090448216
		identifier	-2090448216
		TFeSource	"auto"
		Interaction	"TF target"
		PMID	"12890672"
		Directed	"true"
	]
	edge [
		source	723638215
		target	-2063929139
		id	153173101
		identifier	153173101
		TFeSource	"user"
		Interaction	"TF target"
		PMID	"9006910"
		TFeEffect	"UP-REGULATION"
		Directed	"true"
	]
	edge [
		source	438176740
		target	-2063897495
		id	1635075522
		identifier	1635075522
		TFeSource	"auto"
		Interaction	"TF target"
		PMID	"10631814"
		Directed	"true"
	]
	edge [
		source	441900776
		target	-2064015636
		id	385377096
		identifier	385377096
		TFeSource	"user"
		PMID	"15084260"
		Interaction	"Physical: enzyme modification: phosphorylation"
		TFeExperiment	"Affinity Capture-Western"
	]
	edge [
		source	438268042
		target	438298853
		id	-1980058108
		identifier	-1980058108
		TFeSource	"auto"
		Interaction	"TF target"
		PMID	"17761679"
		Directed	"true"
	]
	edge [
		source	438268042
		target	724500293
		id	678034016
		identifier	678034016
		TFeSource	"auto"
		Interaction	"TF target"
		PMID	"17761679"
		Directed	"true"
	]
	edge [
		source	438262547
		target	438234584
		id	-653613184
		identifier	-653613184
		TFeSource	"auto"
		Interaction	"TF target"
		PMID	"15363409"
		Directed	"true"
	]
	edge [
		source	438262336
		target	438269119
		id	1809328200
		identifier	1809328200
		TFeSource	"auto"
		Interaction	"TF target"
		PMID	"17562863"
		Directed	"true"
	]
	edge [
		source	438953447
		target	753930701
		id	380963722
		identifier	380963722
		TFeSource	"auto"
		Interaction	"TF target"
		PMID	"17344211"
		Directed	"true"
	]
	edge [
		source	757805488
		target	438268042
		id	888221706
		identifier	888221706
		TFeSource	"auto"
		Interaction	"TF target"
		PMID	"18522939"
		Directed	"true"
	]
	edge [
		source	438981160
		target	443603660
		id	2107013373
		identifier	2107013373
		TFeSource	"auto"
		Interaction	"TF target"
		PMID	"16894029"
		Directed	"true"
	]
	edge [
		source	441900776
		target	439040709
		id	-1121028114
		identifier	-1121028114
		TFeSource	"user"
		PMID	"14980222, 15917664"
		Interaction	"Physical: deacetylation"
		TFeExperiment	"Affinity Capture-Western"
	]
	edge [
		source	438174942
		target	1078370292
		id	-590359720
		identifier	-590359720
		TFeSource	"auto"
		PMID	"11551904"
		Interaction	"Competitive inhibition"
		TFeExperiment	"Two-hybrid|Reconstituted Complex"
	]
	edge [
		source	438267103
		target	439007081
		id	1495176448
		identifier	1495176448
		TFeSource	"auto"
		Interaction	"TF target"
		PMID	"1508216"
		Directed	"true"
	]
	edge [
		source	438176000
		target	438210568
		id	-1380440958
		identifier	-1380440958
		TFeSource	"user"
		PMID	"12642491"
		Interaction	"Physical: with another TF"
		TFeExperiment	"Co-purification"
	]
	edge [
		source	438210592
		target	438145994
		id	-990865367
		identifier	-990865367
		TFeSource	"user"
		Interaction	"TF target"
		PMID	"15271874"
		Directed	"true"
	]
	edge [
		source	438953447
		target	-2063956985
		id	-764613880
		identifier	-764613880
		TFeSource	"auto"
		Interaction	"TF target"
		PMID	"15988017"
		Directed	"true"
	]
	edge [
		source	438950565
		target	-2064071250
		id	2023060353
		identifier	2023060353
		TFeSource	"auto"
		Interaction	"TF target"
		PMID	"9689920"
		Directed	"true"
	]
	edge [
		source	438086687
		target	438203901
		id	1047809582
		identifier	1047809582
		TFeSource	"auto"
		Interaction	"TF target"
		PMID	"11997340"
		Directed	"true"
	]
	edge [
		source	438953477
		target	1656522030
		id	-187745346
		identifier	-187745346
		TFeSource	"auto"
		PMID	"12004059"
		TFeExperiment	"Reconstituted Complex"
	]
	edge [
		source	438175999
		target	439008105
		id	1137062787
		identifier	1137062787
		TFeSource	"auto"
		Interaction	"TF target"
		PMID	"11544200"
		Directed	"true"
	]
	edge [
		source	438262338
		target	438239335
		id	1793595690
		identifier	1793595690
		TFeSource	"auto"
		Interaction	"TF target"
		PMID	"18230604"
		Directed	"true"
	]
	edge [
		source	438210590
		target	438089411
		id	-1161270518
		identifier	-1161270518
		TFeSource	"auto"
		Interaction	"TF target"
		PMID	"7708713"
		Directed	"true"
	]
	edge [
		source	723638215
		target	438234592
		id	607731897
		identifier	607731897
		TFeSource	"user"
		Interaction	"TF target"
		PMID	"12805409"
		TFeEffect	"UP-REGULATION"
		Directed	"true"
	]
	edge [
		source	438985036
		target	438176924
		id	803883295
		identifier	803883295
		TFeSource	"user"
		Interaction	"TF target"
		PMID	"9238010"
		Directed	"true"
	]
	edge [
		source	438084608
		target	1656402089
		id	1805571738
		identifier	1805571738
		TFeSource	"auto"
		PMID	"11342629"
		TFeExperiment	"Affinity Capture-Western|Reconstituted Complex"
	]
	edge [
		source	438985036
		target	442763752
		id	901737480
		identifier	901737480
		TFeSource	"user"
		Interaction	"TF target"
		PMID	"9886843"
		Directed	"true"
	]
	edge [
		source	438267103
		target	694888754
		id	-2083377406
		identifier	-2083377406
		TFeSource	"user"
		Interaction	"TF target"
		PMID	"10022892"
		Directed	"true"
	]
	edge [
		source	438951524
		target	694950441
		id	1897083832
		identifier	1897083832
		TFeSource	"user"
		PMID	"17666527"
		Interaction	"Not specified"
		TFeExperiment	"Invitro"
	]
	edge [
		source	438210591
		target	439007325
		id	-1142247223
		identifier	-1142247223
		TFeSource	"user"
		Interaction	"TF target"
		PMID	"7708713"
		Directed	"true"
	]
	edge [
		source	438981160
		target	257399699
		id	-2032500781
		identifier	-2032500781
		TFeSource	"auto"
		PMID	"8759016"
		Interaction	"Physical: sequestering|Physical: with another TF"
		TFeExperiment	"Reconstituted Complex"
	]
	edge [
		source	439007109
		target	438271204
		id	-2107262074
		identifier	-2107262074
		TFeSource	"auto"
		Interaction	"TF target"
		PMID	"17187077"
		Directed	"true"
	]
	edge [
		source	438210499
		target	438269119
		id	379660381
		identifier	379660381
		TFeSource	"auto"
		Interaction	"TF target"
		PMID	"17562863"
		Directed	"true"
	]
	edge [
		source	438061609
		target	438174972
		id	-1596154670
		identifier	-1596154670
		TFeSource	"user"
		PMID	"9704006"
		Interaction	"Not specified"
		TFeExperiment	"Not specified"
	]
	edge [
		source	723638215
		target	-2064050292
		id	-1543436412
		identifier	-1543436412
		TFeSource	"user"
		PMID	"8779723"
		Interaction	"Physical: with co-activator affecting recruitment"
		TFeExperiment	"Invitro"
	]
	edge [
		source	438176000
		target	438267080
		id	858449958
		identifier	858449958
		TFeSource	"user"
		PMID	"12052878"
		Interaction	"Indirect"
		TFeExperiment	"Not specified"
	]
	edge [
		source	438241195
		target	438241195
		id	-713464081
		identifier	-713464081
		TFeSource	"auto"
		Interaction	"TF target"
		PMID	"839150"
		Directed	"true"
	]
	edge [
		source	438948675
		target	438204611
		id	-118081681
		identifier	-118081681
		TFeSource	"auto"
		Interaction	"TF target"
		PMID	"10334992"
		Directed	"true"
	]
	edge [
		source	438175999
		target	438267169
		id	1111742227
		identifier	1111742227
		TFeSource	"user"
		Interaction	"TF target"
		PMID	"7532283,16098831,7935427,17909097"
		Directed	"true"
	]
	edge [
		source	438985907
		target	723638215
		id	418453849
		identifier	418453849
		TFeSource	"user"
		Interaction	"TF target"
		PMID	"11073974"
		TFeEffect	"UP-REGULATION"
		Directed	"true"
	]
	edge [
		source	438953417
		target	438119237
		id	-947619005
		identifier	-947619005
		TFeSource	"user"
		PMID	"17325040, 16582099, 18634568"
		Interaction	"Physical: with another TF"
		TFeExperiment	"Invitro"
	]
	edge [
		source	438118397
		target	438087590
		id	-838509769
		identifier	-838509769
		TFeSource	"auto"
		Interaction	"TF target"
		PMID	"14960572"
		Directed	"true"
	]
	edge [
		source	438145123
		target	438269993
		id	-48979943
		identifier	-48979943
		TFeSource	"user"
		Interaction	"TF target"
		PMID	"15654331"
		Directed	"true"
	]
	edge [
		source	438981126
		target	726193393
		id	860416582
		identifier	860416582
		TFeSource	"auto"
		Interaction	"TF target"
		PMID	"15067314"
		Directed	"true"
	]
	edge [
		source	438175999
		target	438953508
		id	1100168907
		identifier	1100168907
		TFeSource	"user"
		Interaction	"TF target"
		PMID	"17220277"
		TFeEffect	"DOWN-REGULATION"
		Directed	"true"
	]
	edge [
		source	438061582
		target	71966983
		id	1654640046
		identifier	1654640046
		TFeSource	"auto"
		Interaction	"TF target"
		PMID	"11752063"
		Directed	"true"
	]
	edge [
		source	438948671
		target	1656547016
		id	-1781181472
		identifier	-1781181472
		TFeSource	"auto"
		PMID	"12403842"
		TFeExperiment	"Reconstituted Complex"
	]
	edge [
		source	441904462
		target	438948708
		id	-1555092934
		identifier	-1555092934
		TFeSource	"user"
		Interaction	"TF target"
		Directed	"true"
	]
	edge [
		source	438271204
		target	-192189297
		id	1312782007
		identifier	1312782007
		TFeSource	"auto"
		PMID	"17525163"
		TFeExperiment	"Affinity Capture-Western"
	]
	edge [
		source	438953477
		target	438177731
		id	702170284
		identifier	702170284
		TFeSource	"auto"
		Interaction	"TF target"
		PMID	"1717345"
		Directed	"true"
	]
	edge [
		source	438953447
		target	439009218
		id	-283839360
		identifier	-283839360
		TFeSource	"auto"
		Interaction	"TF target"
		PMID	"12923055"
		Directed	"true"
	]
	edge [
		source	438176000
		target	71969932
		id	-156250053
		identifier	-156250053
		TFeSource	"auto"
		Interaction	"TF target"
		PMID	"1990282"
		Directed	"true"
	]
	edge [
		source	441900776
		target	-2063927250
		id	423613707
		identifier	423613707
		TFeSource	"user"
		PMID	"11154281"
		Interaction	"Physical: enzyme modification: phosphorylation"
		TFeExperiment	"Biochemical Activity"
	]
	edge [
		source	438267107
		target	438267080
		id	1625084956
		identifier	1625084956
		TFeSource	"auto"
		Interaction	"TF target"
		PMID	"17049510"
		Directed	"true"
	]
	edge [
		source	438953477
		target	438264226
		id	703221555
		identifier	703221555
		TFeSource	"auto"
		Interaction	"TF target"
		PMID	"10514493"
		Directed	"true"
	]
	edge [
		source	438267080
		target	438984947
		id	2091331042
		identifier	2091331042
		TFeSource	"auto"
		Interaction	"TF target"
		PMID	"19132093"
		Directed	"true"
	]
	edge [
		source	438953417
		target	438267356
		id	156397988
		identifier	156397988
		TFeSource	"user"
		Interaction	"TF target"
		PMID	"18184726"
		TFeEffect	"UP-REGULATION"
		Directed	"true"
	]
	edge [
		source	438262338
		target	438950593
		id	1782264006
		identifier	1782264006
		TFeSource	"auto"
		Interaction	"TF target"
		PMID	"12760745"
		Directed	"true"
	]
	edge [
		source	438953447
		target	438267080
		id	-309164587
		identifier	-309164587
		TFeSource	"auto"
		Interaction	"TF target"
		PMID	"17140559"
		Directed	"true"
	]
	edge [
		source	445508395
		target	-1692327760
		id	1060164385
		identifier	1060164385
		TFeSource	"auto"
		PMID	"11532953"
		TFeExperiment	"Affinity Capture-MS|Co-fractionation"
	]
	edge [
		source	441900776
		target	-2064018452
		id	19155169
		identifier	19155169
		TFeSource	"user"
		PMID	"18951090"
		Interaction	"Physical: enzyme modification: methylation"
		TFeExperiment	"Invitro"
	]
	edge [
		source	438950565
		target	-2063901145
		id	2060522474
		identifier	2060522474
		TFeSource	"auto"
		Interaction	"TF target"
		PMID	"10734131"
		Directed	"true"
	]
	edge [
		source	438239393
		target	438239335
		id	324336848
		identifier	324336848
		TFeSource	"auto"
		Interaction	"TF target"
		PMID	"18230604"
		Directed	"true"
	]
	edge [
		source	438205849
		target	-2063957008
		id	-1312974140
		identifier	-1312974140
		TFeSource	"user"
		PMID	"18434421"
		Interaction	"Genetic"
		TFeExperiment	"Invivo"
	]
	edge [
		source	438176000
		target	725365940
		id	1157903733
		identifier	1157903733
		TFeSource	"user"
		Interaction	"TF target"
		PMID	"8100067,16098831"
		Directed	"true"
	]
	edge [
		source	438953475
		target	438176803
		id	1117687097
		identifier	1117687097
		TFeSource	"user"
		PMID	"16582099"
		Interaction	"Physical: with another TF"
		TFeExperiment	"Two-hybrid"
	]
	edge [
		source	438235485
		target	438262425
		id	-728098780
		identifier	-728098780
		TFeSource	"auto"
		Interaction	"TF target"
		PMID	"9326226"
		Directed	"true"
	]
	edge [
		source	438981160
		target	438241194
		id	325990006
		identifier	325990006
		TFeSource	"user"
		Interaction	"Physical: with another TF"
		TFeExperiment	"Not specified"
	]
	edge [
		source	438953475
		target	438233722
		id	719261802
		identifier	719261802
		TFeSource	"user"
		Interaction	"TF target"
		PMID	"11799060"
		TFeEffect	"UP-REGULATION"
		Directed	"true"
	]
	edge [
		source	438271197
		target	438262275
		id	-2040414086
		identifier	-2040414086
		TFeSource	"auto"
		Interaction	"TF target"
		PMID	"15456859"
		Directed	"true"
	]
	edge [
		source	438175999
		target	-2064017711
		id	619385978
		identifier	619385978
		TFeSource	"user"
		Interaction	"TF target"
		PMID	"19486887"
		TFeEffect	"UP-REGULATION"
		Directed	"true"
	]
	edge [
		source	439013987
		target	-2064043563
		id	1172263060
		identifier	1172263060
		TFeSource	"user"
		PMID	"11238441"
		Interaction	"Physical: undefined direct interaction"
		TFeExperiment	"Invitro"
	]
	edge [
		source	438262363
		target	1656344436
		id	-1393139435
		identifier	-1393139435
		TFeSource	"auto"
		PMID	"9368006"
		TFeExperiment	"Affinity Capture-Western"
	]
	edge [
		source	439013987
		target	-2064043561
		id	1172263062
		identifier	1172263062
		TFeSource	"user"
		PMID	"11238441"
		Interaction	"Physical: undefined direct interaction"
		TFeExperiment	"Invitro"
	]
	edge [
		source	438953417
		target	438114552
		id	154359726
		identifier	154359726
		TFeSource	"user"
		Interaction	"TF target"
		PMID	"14706856,15250937"
		TFeEffect	"UP-REGULATION"
		Directed	"true"
	]
	edge [
		source	438176743
		target	1078370292
		id	-1261286555
		identifier	-1261286555
		TFeSource	"auto"
		PMID	"11551904"
		TFeExperiment	"Two-hybrid"
	]
	edge [
		source	445683333
		target	438271204
		id	-1783733962
		identifier	-1783733962
		TFeSource	"auto"
		Interaction	"TF target"
		PMID	"16980957"
		Directed	"true"
	]
	edge [
		source	438953477
		target	694114286
		id	1420115772
		identifier	1420115772
		TFeSource	"auto"
		Interaction	"TF target"
		PMID	"12760745"
		Directed	"true"
	]
	edge [
		source	438292092
		target	-2063929141
		id	-529980487
		identifier	-529980487
		TFeSource	"user"
		PMID	"7958963"
		Interaction	"Physical: with another TF"
		TFeExperiment	"Two-hybrid"
	]
	edge [
		source	438235485
		target	439008223
		id	-702744300
		identifier	-702744300
		TFeSource	"auto"
		Interaction	"TF target"
		PMID	"8707852"
		Directed	"true"
	]
	edge [
		source	438144070
		target	438174825
		id	1596661840
		identifier	1596661840
		TFeSource	"user"
		Interaction	"TF target"
		PMID	"18331719"
		Directed	"true"
	]
	edge [
		source	438062442
		target	74882
		id	396247707
		identifier	396247707
		TFeSource	"auto"
		Interaction	"TF target"
		PMID	"21300888"
		Directed	"true"
	]
	edge [
		source	438950565
		target	-2063923282
		id	2060330816
		identifier	2060330816
		TFeSource	"auto"
		Interaction	"TF target"
		PMID	"16298389"
		Directed	"true"
	]
	edge [
		source	438061643
		target	438204639
		id	-621791478
		identifier	-621791478
		TFeSource	"user"
		PMID	"19494118"
		Interaction	"Physical: translocation"
		TFeExperiment	"Affinity Capture-Western"
	]
	edge [
		source	438118397
		target	438181796
		id	-838092697
		identifier	-838092697
		TFeSource	"auto"
		Interaction	"TF target"
		PMID	"9858563"
		Directed	"true"
	]
	edge [
		source	438118397
		target	441724756
		id	-768800195
		identifier	-768800195
		TFeSource	"auto"
		Interaction	"TF target"
		PMID	"17374609"
		Directed	"true"
	]
	edge [
		source	439007206
		target	438090284
		id	-55918356
		identifier	-55918356
		TFeSource	"auto"
		Interaction	"TF target"
		PMID	"9571041"
		Directed	"true"
	]
	edge [
		source	438145274
		target	-192245780
		id	395528444
		identifier	395528444
		TFeSource	"auto"
		PMID	"11053448"
		TFeExperiment	"Affinity Capture-Western"
	]
	edge [
		source	438953475
		target	438271197
		id	1118820754
		identifier	1118820754
		TFeSource	"user"
		PMID	"16582099"
		Interaction	"Physical: with another TF"
		TFeExperiment	"Invitro"
	]
	edge [
		source	438234561
		target	438240389
		id	-1618499668
		identifier	-1618499668
		TFeSource	"auto"
		Interaction	"TF target"
		PMID	"9571041"
		Directed	"true"
	]
	edge [
		source	438953475
		target	438148128
		id	717029195
		identifier	717029195
		TFeSource	"user"
		Interaction	"TF target"
		PMID	"19124014"
		TFeEffect	"UP-REGULATION"
		Directed	"true"
	]
	edge [
		source	438955303
		target	438090250
		id	792367202
		identifier	792367202
		TFeSource	"auto"
		Interaction	"TF target"
		PMID	"0"
		Directed	"true"
	]
	edge [
		source	438144070
		target	-906345573
		id	238547800
		identifier	238547800
		TFeSource	"user"
		PMID	"15363409"
		Interaction	"Physical: with another TF: complex binds DNA"
		TFeExperiment	"Affinity Capture-Western"
	]
	edge [
		source	438176000
		target	438120326
		id	-1381520876
		identifier	-1381520876
		TFeSource	"user"
		PMID	"12642491"
		Interaction	"Physical: with another TF"
		TFeExperiment	"Co-purification"
	]
	edge [
		source	438951527
		target	-193048184
		id	-513545449
		identifier	-513545449
		TFeSource	"auto"
		PMID	"12050133"
		Interaction	"Physical: with co-repressor affecting recruitment"
		TFeExperiment	"Reconstituted Complex"
	]
	edge [
		source	438953447
		target	438029805
		id	-311517009
		identifier	-311517009
		TFeSource	"user"
		Interaction	"TF target"
		PMID	"16954384"
		TFeEffect	"UP-REGULATION"
		Directed	"true"
	]
	edge [
		source	438147137
		target	-2064011847
		id	432101213
		identifier	432101213
		TFeSource	"auto"
		Interaction	"TF target"
		PMID	"11408257"
		Directed	"true"
	]
	edge [
		source	438295934
		target	-2064050292
		id	-310271833
		identifier	-310271833
		TFeSource	"user"
		PMID	"8779723"
		Interaction	"Physical: with co-activator affecting recruitment"
		TFeExperiment	"Invitro"
	]
	edge [
		source	438144070
		target	-905567234
		id	603231562
		identifier	603231562
		TFeSource	"user"
		PMID	"10938097"
		Interaction	"Competitive inhibition"
		TFeExperiment	"Affinity Capture-Western"
	]
	edge [
		source	695006091
		target	439069546
		id	659007308
		identifier	659007308
		TFeSource	"auto"
		Interaction	"TF target"
		PMID	"11390978"
		Directed	"true"
	]
	edge [
		source	723638215
		target	-2063865744
		id	-1504022040
		identifier	-1504022040
		TFeSource	"user"
		PMID	"8754792"
		Interaction	"Physical: with co-activator affecting recruitment"
		TFeExperiment	"Invitro"
	]
	edge [
		source	438090406
		target	441722829
		id	1331140288
		identifier	1331140288
		TFeSource	"user"
		Interaction	"TF target"
		Directed	"true"
	]
	edge [
		source	438262306
		target	438262306
		id	-2020095433
		identifier	-2020095433
		TFeSource	"auto"
		Interaction	"TF target"
		PMID	"16275763"
		Directed	"true"
	]
	edge [
		source	438953477
		target	438203804
		id	702330478
		identifier	702330478
		TFeSource	"auto"
		Interaction	"TF target"
		PMID	"10861063"
		Directed	"true"
	]
	edge [
		source	438269212
		target	2109085346
		id	577431248
		identifier	577431248
		TFeSource	"auto"
		PMID	"17623278"
		TFeExperiment	"Affinity Capture-MS"
	]
	edge [
		source	438295934
		target	-2064020497
		id	1079989730
		identifier	1079989730
		TFeSource	"user"
		Interaction	"TF target"
		PMID	"15722343"
		TFeEffect	"UP-REGULATION"
		Directed	"true"
	]
	edge [
		source	438951524
		target	-2063927185
		id	-235106268
		identifier	-235106268
		TFeSource	"auto"
		Interaction	"TF target"
		PMID	"18836447"
		Directed	"true"
	]
]
