# Supplementary material for: Network signatures link hepatic effects of anti-diabetic interventions with systemic disease parameters
Source: BMC Syst Biol. 2014 Sep 11;8:108. doi: 10.1186/s12918-014-0108-0 (PMC4363943; doi:10.1186/s12918-014-0108-0)
Supplement: Additional file 8: — Knowledge-based networks used as input. Contains a zip archive with the GML files for each knowledge-based network used in this analysis. The GML format (http://en.wikipedia.org/wiki/Graph_Modelling_Language) can be read using the R igraph library or Cytoscape (http://www.cytoscape.org). [file s12918-014-0108-0-S8.zip › wikipathways_20120408.gml]

graph [
directed	1
	node [
		id	438268159
		identifier	"L:18642"
		XrefStatus	"mapped"
		SourceDir	"wikipathways_analysis"
		ObjectType	"DATANODE"
		XrefId	"18642"
		Label	"Pfkm"
		SourcePathway	"Mm_Glycolysis_and_Gluconeogenesis_WP157_43573.gpml"
		XrefDatasource	"Entrez Gene"
		GraphId	"dfc85"
	]
	node [
		id	438233722
		identifier	"L:17196"
		XrefStatus	"mapped"
		SourceDir	"wikipathways_analysis"
		ObjectType	"DATANODE"
		XrefId	"17196"
		Label	"Mbp"
		SourcePathway	"Mm_MAPK_Cascade_WP251_41289.gpml"
		XrefDatasource	"Entrez Gene"
		GraphId	"d43"
	]
	node [
		id	438268158
		identifier	"L:18641"
		XrefStatus	"mapped"
		SourceDir	"wikipathways_analysis"
		canonicalName	"Pfkl"
		ObjectType	"DATANODE"
		XrefId	"18641"
		SourcePathway	"Mm_Glycolysis_and_Gluconeogenesis_WP157_43573.gpml"
		XrefDatasource	"Entrez Gene"
		GraphId	"fdbde"
	]
	node [
		id	438241129
		identifier	"L:17904"
		XrefStatus	"mapped"
		SourceDir	"wikipathways_analysis"
		canonicalName	"Myl6"
		ObjectType	"DATANODE"
		XrefId	"17904"
		Label	"Myl6"
		SourcePathway	"Mm_Focal_Adhesion_WP85_41365.gpml"
		XrefDatasource	"Entrez Gene"
		GraphId	"fe4"
	]
	node [
		id	438241131
		identifier	"L:17906"
		XrefStatus	"mapped"
		SourceDir	"wikipathways_analysis"
		ObjectType	"DATANODE"
		XrefId	"17906"
		SourcePathway	"Mm_Striated_Muscle_Contraction_WP216_41273.gpml"
		XrefDatasource	"Entrez Gene"
		GraphId	"d85"
	]
	node [
		id	438241126
		identifier	"L:17901"
		XrefStatus	"mapped"
		SourceDir	"wikipathways_analysis"
		ObjectType	"DATANODE"
		XrefId	"17901"
		Label	"Myl1"
		SourcePathway	"Mm_Regulation_of_Actin_Cytoskeleton_WP523_47746.gpml; Mm_Striated_Muscle_Contraction_WP216_41273.gpml; Mm_G13_Signaling_Pathway_WP298_41392.gpml"
		XrefDatasource	"Entrez Gene"
		GraphId	"da6; f08; e7a"
	]
	node [
		id	438233717
		identifier	"L:17191"
		XrefStatus	"mapped"
		SourceDir	"wikipathways_analysis"
		ObjectType	"DATANODE"
		XrefId	"17191"
		Label	"Mbd2"
		SourcePathway	"Mm_PluriNetWork_WP1763_41345.gpml"
		XrefDatasource	"Entrez Gene"
		GraphId	"n127"
	]
	node [
		id	438233718
		identifier	"L:17192"
		XrefStatus	"mapped"
		SourceDir	"wikipathways_analysis"
		canonicalName	"Mbd3"
		ObjectType	"DATANODE"
		XrefId	"17192"
		Label	"Mbd3"
		SourcePathway	"Mm_PluriNetWork_WP1763_41345.gpml"
		XrefDatasource	"Entrez Gene"
		GraphId	"n128"
	]
	node [
		id	753875088
		identifier	"L:330662"
		XrefStatus	"mapped"
		SourceDir	"wikipathways_analysis"
		canonicalName	"Dock1"
		ObjectType	"DATANODE"
		XrefId	"330662"
		Label	"Dock1"
		SourcePathway	"Mm_Regulation_of_Actin_Cytoskeleton_WP523_47746.gpml; Mm_Focal_Adhesion_WP85_41365.gpml; Mm_Signaling_of_Hepatocyte_Growth_Factor_Receptor_WP193_41367.gpml"
		XrefDatasource	"Entrez Gene"
		GraphId	"c79; c33; f79"
	]
	node [
		id	438264258
		identifier	"L:18227"
		XrefStatus	"mapped"
		SourceDir	"wikipathways_analysis"
		canonicalName	"Nurr1"
		ObjectType	"DATANODE"
		XrefId	"18227"
		Label	"Nurr1"
		SourcePathway	"Mm_Dopminergic_Neurogenesis_WP1498_43780.gpml"
		XrefDatasource	"Entrez Gene"
		GraphId	"c112b"
	]
	node [
		id	471377093
		identifier	"L:TRAF6"
		XrefStatus	"unmapped"
		SourceDir	"wikipathways_analysis"
		canonicalName	"Traf6"
		ObjectType	"DATANODE"
		XrefId	"TRAF6"
		SourcePathway	"Mm_Oxidative_Damage_WP1496_43789.gpml"
		XrefDatasource	"Entrez Gene"
		GraphId	"f6f4e"
	]
	node [
		id	438060519
		identifier	"L:11720"
		XrefStatus	"mapped"
		SourceDir	"wikipathways_analysis"
		canonicalName	"Mat1a"
		ObjectType	"DATANODE"
		XrefId	"11720"
		SourcePathway	"Mm_methylation_WP1247_41393.gpml"
		XrefDatasource	"Entrez Gene"
		GraphId	"a630a"
	]
	node [
		id	443685415
		identifier	"L:74178"
		XrefStatus	"mapped"
		SourceDir	"wikipathways_analysis"
		canonicalName	"Stk40"
		ObjectType	"DATANODE"
		XrefId	"74178"
		Label	"Stk40"
		SourcePathway	"Mm_PluriNetWork_WP1763_41345.gpml"
		XrefDatasource	"Entrez Gene"
		GraphId	"n262"
	]
	node [
		id	-1478303832
		identifier	"L:100043763"
		XrefStatus	"mapped"
		SourceDir	"wikipathways_analysis"
		ObjectType	"DATANODE"
		XrefId	"100043763"
		Label	"Rps8"
		SourcePathway	"Mm_Cytoplasmic_Ribosomal_Proteins_WP163_41303.gpml"
		XrefDatasource	"Entrez Gene"
		GraphId	"cfb"
	]
	node [
		id	441726708
		identifier	"L:50915"
		XrefStatus	"mapped"
		SourceDir	"wikipathways_analysis"
		canonicalName	"Grb14"
		ObjectType	"DATANODE"
		XrefId	"50915"
		Label	"Grb14"
		SourcePathway	"Mm_Insulin_Signaling_WP65_41286.gpml"
		XrefDatasource	"Entrez Gene"
		GraphId	"c4e"
	]
	node [
		id	438148005
		identifier	"L:14534"
		XrefStatus	"mapped"
		SourceDir	"wikipathways_analysis"
		canonicalName	"GCN5L2"
		ObjectType	"DATANODE"
		XrefId	"14534"
		SourcePathway	"Mm_Notch_Signaling_Pathway_WP29_41252.gpml"
		XrefDatasource	"Entrez Gene"
		GraphId	"fa6"
	]
	node [
		id	438175041
		identifier	"L:15278"
		XrefStatus	"mapped"
		SourceDir	"wikipathways_analysis"
		ObjectType	"DATANODE"
		XrefId	"15278"
		Label	"Tfb2m"
		SourcePathway	"Mm_Mitochondrial_Gene_Expression_WP1263_47754.gpml"
		XrefDatasource	"Entrez Gene"
		GraphId	"c48d7"
	]
	node [
		id	438175040
		identifier	"L:15277"
		XrefStatus	"mapped"
		SourceDir	"wikipathways_analysis"
		canonicalName	"Hk2"
		ObjectType	"DATANODE"
		XrefId	"15277"
		Label	"Hk2"
		SourcePathway	"Mm_Glycolysis_and_Gluconeogenesis_WP157_43573.gpml"
		XrefDatasource	"Entrez Gene"
		GraphId	"fa4e7"
	]
	node [
		id	445621669
		identifier	"L:97122"
		XrefStatus	"mapped"
		SourceDir	"wikipathways_analysis"
		ObjectType	"DATANODE"
		XrefId	"97122"
		Label	"HIST2H4"
		SourcePathway	"Mm_Type_II_interferon_signaling_(IFNG)_WP1253_41385.gpml"
		XrefDatasource	"Entrez Gene"
		GraphId	"d2e1c"
	]
	node [
		id	438233692
		identifier	"L:17187"
		XrefStatus	"mapped"
		SourceDir	"wikipathways_analysis"
		ObjectType	"DATANODE"
		XrefId	"17187"
		Label	"Max"
		SourcePathway	"Mm_p38_MAPK_Signaling_Pathway_(BioCarta)_WP350_41398.gpml"
		XrefDatasource	"Entrez Gene"
		GraphId	"cae"
	]
	node [
		id	753871242
		identifier	"L:330260"
		XrefStatus	"mapped"
		SourceDir	"wikipathways_analysis"
		ObjectType	"DATANODE"
		XrefId	"330260"
		SourcePathway	"Mm_Phase_I,_non_P450_WP1255_41309.gpml"
		XrefDatasource	"Entrez Gene"
		GraphId	"dfd"
	]
	node [
		id	694889715
		identifier	"L:114713"
		XrefStatus	"mapped"
		SourceDir	"wikipathways_analysis"
		canonicalName	"Rasa2"
		ObjectType	"DATANODE"
		XrefId	"114713"
		Label	"Rasa2"
		SourcePathway	"Mm_MAPK_signaling_pathway_WP493_47770.gpml"
		XrefDatasource	"Entrez Gene"
		GraphId	"f8c"
	]
	node [
		id	442762911
		identifier	"L:64292"
		XrefStatus	"mapped"
		SourceDir	"wikipathways_analysis"
		ObjectType	"DATANODE"
		XrefId	"64292"
		SourcePathway	"Mm_Eicosanoid_Synthesis_WP318_41263.gpml"
		XrefDatasource	"Entrez Gene"
		GraphId	"d10"
	]
	node [
		id	753188965
		identifier	"L:328572"
		XrefStatus	"mapped"
		SourceDir	"wikipathways_analysis"
		canonicalName	"Ep300"
		ObjectType	"DATANODE"
		XrefId	"328572"
		Label	"Ep300"
		SourcePathway	"Mm_PluriNetWork_WP1763_41345.gpml; Mm_Wnt_Signaling_Pathway_and_Pluripotency_WP723_41353.gpml; Mm_estrogen_signalling_WP1244_41249.gpml"
		XrefDatasource	"Entrez Gene"
		GraphId	"n206; n142; e4b; b0ad5"
	]
	node [
		id	438264318
		identifier	"L:18245"
		XrefStatus	"mapped"
		SourceDir	"wikipathways_analysis"
		ObjectType	"DATANODE"
		XrefId	"18245"
		SourcePathway	"Mm_Nucleotide_Metabolism_WP87_41363.gpml"
		XrefDatasource	"Entrez Gene"
		GraphId	"c8d"
	]
	node [
		id	723425680
		identifier	"L:211323"
		XrefStatus	"mapped"
		SourceDir	"wikipathways_analysis"
		canonicalName	"Nrg1"
		ObjectType	"DATANODE"
		XrefId	"211323"
		SourcePathway	"Mm_ErbB_signaling_pathway_WP1261_41378.gpml"
		XrefDatasource	"Entrez Gene"
		GraphId	"abb2b"
	]
	node [
		id	1512113395
		identifier	"L:MAP3K9"
		XrefStatus	"unmapped"
		SourceDir	"wikipathways_analysis"
		canonicalName	"Map3k9"
		ObjectType	"DATANODE"
		XrefId	"MAP3K9"
		Label	"Map3k9"
		SourcePathway	"Mm_Oxidative_Damage_WP1496_43789.gpml"
		XrefDatasource	"Entrez Gene"
		GraphId	"be459"
	]
	node [
		id	438264315
		identifier	"L:18242"
		XrefStatus	"mapped"
		SourceDir	"wikipathways_analysis"
		ObjectType	"DATANODE"
		XrefId	"18242"
		SourcePathway	"Mm_Amino_Acid_metabolism_WP662_42241.gpml; Mm_Urea_cycle_and_metabolism_of_amino_groups_WP426_45004.gpml"
		XrefDatasource	"Entrez Gene"
		GraphId	"be450; dba"
	]
	node [
		id	441726681
		identifier	"L:50909"
		XrefStatus	"mapped"
		SourceDir	"wikipathways_analysis"
		canonicalName	"C1r"
		ObjectType	"DATANODE"
		XrefId	"50909"
		Label	"C1r"
		SourcePathway	"Mm_Complement_and_Coagulation_Cascades_WP449_41301.gpml"
		XrefDatasource	"Entrez Gene"
		GraphId	"dfb"
	]
	node [
		id	438268102
		identifier	"L:18627"
		XrefStatus	"mapped"
		SourceDir	"wikipathways_analysis"
		ObjectType	"DATANODE"
		XrefId	"18627"
		SourcePathway	"Mm_Diurnally_regulated_genes_with_circadian_orthologs_WP1268_41369.gpml; Mm_Circadian_Exercise_WP544_41312.gpml"
		XrefDatasource	"Entrez Gene"
		GraphId	"f61; b24"
	]
	node [
		id	441726680
		identifier	"L:50908"
		XrefStatus	"mapped"
		SourceDir	"wikipathways_analysis"
		canonicalName	"C1s"
		ObjectType	"DATANODE"
		XrefId	"50908"
		Label	"C1s"
		SourcePathway	"Mm_Complement_and_Coagulation_Cascades_WP449_41301.gpml"
		XrefDatasource	"Entrez Gene"
		GraphId	"b34"
	]
	node [
		id	438175072
		identifier	"L:15288"
		XrefStatus	"mapped"
		SourceDir	"wikipathways_analysis"
		ObjectType	"DATANODE"
		XrefId	"15288"
		SourcePathway	"Mm_Heme_Biosynthesis_WP18_41372.gpml"
		XrefDatasource	"Entrez Gene"
		GraphId	"d81"
	]
	node [
		id	438268101
		identifier	"L:18626"
		XrefStatus	"mapped"
		SourceDir	"wikipathways_analysis"
		ObjectType	"DATANODE"
		XrefId	"18626"
		SourcePathway	"Mm_Diurnally_regulated_genes_with_circadian_orthologs_WP1268_41369.gpml; Mm_Circadian_Exercise_WP544_41312.gpml"
		XrefDatasource	"Entrez Gene"
		GraphId	"bea; d94"
	]
	node [
		id	842735785
		identifier	"L:667035"
		XrefStatus	"mapped"
		SourceDir	"wikipathways_analysis"
		ObjectType	"DATANODE"
		XrefId	"667035"
		Label	"Rps27a"
		SourcePathway	"Mm_Cytoplasmic_Ribosomal_Proteins_WP163_41303.gpml"
		XrefDatasource	"Entrez Gene"
		GraphId	"cb1"
	]
	node [
		id	439010181
		identifier	"L:22388"
		XrefStatus	"mapped"
		SourceDir	"wikipathways_analysis"
		canonicalName	"Wdr1"
		ObjectType	"DATANODE"
		XrefId	"22388"
		SourcePathway	"Mm_Hypertrophy_Model_WP202_41285.gpml"
		XrefDatasource	"Entrez Gene"
		GraphId	"a16"
	]
	node [
		id	438233656
		identifier	"L:17172"
		XrefStatus	"mapped"
		SourceDir	"wikipathways_analysis"
		ObjectType	"DATANODE"
		XrefId	"17172"
		Label	"Mash1"
		SourcePathway	"Mm_Dopminergic_Neurogenesis_WP1498_43780.gpml"
		XrefDatasource	"Entrez Gene"
		GraphId	"ca368"
	]
	node [
		id	438175002
		identifier	"L:15260"
		XrefStatus	"mapped"
		SourceDir	"wikipathways_analysis"
		ObjectType	"DATANODE"
		XrefId	"15260"
		Label	"Hira"
		SourcePathway	"Mm_PluriNetWork_WP1763_41345.gpml"
		XrefDatasource	"Entrez Gene"
		GraphId	"n29"
	]
	node [
		id	438233658
		identifier	"L:17174"
		XrefStatus	"mapped"
		SourceDir	"wikipathways_analysis"
		canonicalName	"Masp1"
		ObjectType	"DATANODE"
		XrefId	"17174"
		SourcePathway	"Mm_Complement_Activation,_Classical_Pathway_WP200_41395.gpml"
		XrefDatasource	"Entrez Gene"
		GraphId	"b73"
	]
	node [
		id	438209691
		identifier	"L:16790"
		XrefStatus	"mapped"
		SourceDir	"wikipathways_analysis"
		ObjectType	"DATANODE"
		XrefId	"16790"
		SourcePathway	"Mm_Glutathione_metabolism_WP164_41383.gpml"
		XrefDatasource	"Entrez Gene"
		GraphId	"e5c; b16"
	]
	node [
		id	438233659
		identifier	"L:17175"
		XrefStatus	"mapped"
		SourceDir	"wikipathways_analysis"
		canonicalName	"Masp2"
		ObjectType	"DATANODE"
		XrefId	"17175"
		SourcePathway	"Mm_Complement_and_Coagulation_Cascades_WP449_41301.gpml"
		XrefDatasource	"Entrez Gene"
		GraphId	"deb"
	]
	node [
		id	443719848
		identifier	"L:75620"
		XrefStatus	"mapped"
		SourceDir	"wikipathways_analysis"
		ObjectType	"DATANODE"
		XrefId	"75620"
		SourcePathway	"Mm_DNA_Replication_WP150_41336.gpml"
		XrefDatasource	"Entrez Gene"
		GraphId	"e719a"
	]
	node [
		id	438268072
		identifier	"L:18618"
		XrefStatus	"mapped"
		SourceDir	"wikipathways_analysis"
		ObjectType	"DATANODE"
		XrefId	"18618"
		SourcePathway	"Mm_Acetylcholine_Synthesis_WP175_42542.gpml"
		XrefDatasource	"Entrez Gene"
		GraphId	"e2a"
	]
	node [
		id	443601739
		identifier	"L:71751"
		XrefStatus	"mapped"
		SourceDir	"wikipathways_analysis"
		canonicalName	"Map3k13"
		ObjectType	"DATANODE"
		XrefId	"71751"
		Label	"Map3k13"
		SourcePathway	"Mm_Insulin_Signaling_WP65_41286.gpml"
		XrefDatasource	"Entrez Gene"
		GraphId	"f1b"
	]
	node [
		id	443685477
		identifier	"L:74198"
		XrefStatus	"mapped"
		SourceDir	"wikipathways_analysis"
		ObjectType	"DATANODE"
		XrefId	"74198"
		Label	"Dtx2"
		SourcePathway	"Mm_Notch_Signaling_Pathway_WP29_41252.gpml"
		XrefDatasource	"Entrez Gene"
		GraphId	"ca9"
	]
	node [
		id	439014051
		identifier	"L:22793"
		XrefStatus	"mapped"
		SourceDir	"wikipathways_analysis"
		ObjectType	"DATANODE"
		XrefId	"22793"
		Label	"Zyx"
		SourcePathway	"Mm_Focal_Adhesion_WP85_41365.gpml"
		XrefDatasource	"Entrez Gene"
		GraphId	"e12"
	]
	node [
		id	438264221
		identifier	"L:18211"
		XrefStatus	"mapped"
		SourceDir	"wikipathways_analysis"
		canonicalName	"Ntrk1"
		ObjectType	"DATANODE"
		XrefId	"18211"
		Label	"Ntrk1"
		SourcePathway	"Mm_MAPK_signaling_pathway_WP493_47770.gpml"
		XrefDatasource	"Entrez Gene"
		GraphId	"f51"
	]
	node [
		id	438209665
		identifier	"L:16785"
		XrefStatus	"mapped"
		SourceDir	"wikipathways_analysis"
		ObjectType	"DATANODE"
		XrefId	"16785"
		Label	"Lamr1"
		SourcePathway	"Mm_Cytoplasmic_Ribosomal_Proteins_WP163_41303.gpml"
		XrefDatasource	"Entrez Gene"
		GraphId	"d9d"
	]
	node [
		id	438268070
		identifier	"L:18616"
		XrefStatus	"mapped"
		SourceDir	"wikipathways_analysis"
		ObjectType	"DATANODE"
		XrefId	"18616"
		Label	"Peg3"
		SourcePathway	"Mm_TNF-alpha_NF-kB_Signaling_Pathway_WP246_41391.gpml"
		XrefDatasource	"Entrez Gene"
		GraphId	"bbc"
	]
	node [
		id	-1478277787
		identifier	"L:100044398"
		XrefStatus	"mapped"
		SourceDir	"wikipathways_analysis"
		ObjectType	"DATANODE"
		XrefId	"100044398"
		SourcePathway	"Mm_Apoptosis_WP1254_47745.gpml"
		XrefDatasource	"Entrez Gene"
		GraphId	"a93"
	]
	node [
		id	839044704
		identifier	"L:627371"
		XrefStatus	"mapped"
		SourceDir	"wikipathways_analysis"
		ObjectType	"DATANODE"
		XrefId	"627371"
		Label	"H3f3a"
		SourcePathway	"Mm_PluriNetWork_WP1763_41345.gpml"
		XrefDatasource	"Entrez Gene"
		GraphId	"n34"
	]
	node [
		id	438233628
		identifier	"L:17165"
		XrefStatus	"mapped"
		SourceDir	"wikipathways_analysis"
		canonicalName	"Mapkapk5"
		ObjectType	"DATANODE"
		XrefId	"17165"
		Label	"Mapkapk5"
		SourcePathway	"Mm_p38_MAPK_Signaling_Pathway_(BioCarta)_WP350_41398.gpml"
		XrefDatasource	"Entrez Gene"
		GraphId	"a3f"
	]
	node [
		id	438175038
		identifier	"L:15275"
		XrefStatus	"mapped"
		SourceDir	"wikipathways_analysis"
		canonicalName	"Hk1"
		ObjectType	"DATANODE"
		XrefId	"15275"
		SourcePathway	"Mm_Glycolysis_and_Gluconeogenesis_WP157_43573.gpml; Mm_Glucuronidation_WP1241_41277.gpml"
		XrefDatasource	"Entrez Gene"
		GraphId	"f1896; d8b8b"
	]
	node [
		id	443567052
		identifier	"L:70223"
		XrefStatus	"mapped"
		SourceDir	"wikipathways_analysis"
		ObjectType	"DATANODE"
		XrefId	"70223"
		SourcePathway	"Mm_Alanine_and_aspartate_metabolism_WP240_41253.gpml"
		XrefDatasource	"Entrez Gene"
		GraphId	"fb4"
	]
	node [
		id	438175033
		identifier	"L:15270"
		XrefStatus	"mapped"
		SourceDir	"wikipathways_analysis"
		ObjectType	"DATANODE"
		XrefId	"15270"
		Label	"H2afx"
		SourcePathway	"Mm_Proteasome_Degradation_WP519_41297.gpml"
		XrefDatasource	"Entrez Gene"
		GraphId	"dec"
	]
	node [
		id	438233627
		identifier	"L:17164"
		XrefStatus	"mapped"
		SourceDir	"wikipathways_analysis"
		canonicalName	"Mapkapk2"
		ObjectType	"DATANODE"
		XrefId	"17164"
		Label	"Mapkapk2"
		SourcePathway	"Mm_p38_MAPK_Signaling_Pathway_(BioCarta)_WP350_41398.gpml; Mm_FAS_pathway_and_Stress_induction_of_HSP_regulation_WP571_47743.gpml"
		XrefDatasource	"Entrez Gene"
		GraphId	"e60; a00; bc2"
	]
	node [
		id	438233624
		identifier	"L:17161"
		XrefStatus	"mapped"
		SourceDir	"wikipathways_analysis"
		ObjectType	"DATANODE"
		XrefId	"17161"
		Label	"Maoa"
		SourcePathway	"Mm_SIDS_Susceptibility_Pathways_WP1266_41328.gpml; Mm_Amino_Acid_metabolism_WP662_42241.gpml"
		XrefDatasource	"Entrez Gene"
		GraphId	"e6a47; c5228; fa73f"
	]
	node [
		id	-1478277794
		identifier	"L:100044391"
		XrefStatus	"mapped"
		SourceDir	"wikipathways_analysis"
		ObjectType	"DATANODE"
		XrefId	"100044391"
		Label	"Hmgn1"
		SourcePathway	"Mm_p38_MAPK_Signaling_Pathway_(BioCarta)_WP350_41398.gpml"
		XrefDatasource	"Entrez Gene"
		GraphId	"d8d"
	]
	node [
		id	724561770
		identifier	"L:228785"
		XrefStatus	"mapped"
		SourceDir	"wikipathways_analysis"
		canonicalName	"Mylk2"
		ObjectType	"DATANODE"
		XrefId	"228785"
		SourcePathway	"Mm_Myometrial_Relaxation_and_Contraction_Pathways_WP385_47772.gpml; Mm_Focal_Adhesion_WP85_41365.gpml; Mm_Integrin-mediated_cell_adhesion_WP6_41290.gpml"
		XrefDatasource	"Entrez Gene"
		GraphId	"b4f; b93; fa2"
	]
	node [
		id	438264224
		identifier	"L:18214"
		XrefStatus	"mapped"
		SourceDir	"wikipathways_analysis"
		ObjectType	"DATANODE"
		XrefId	"18214"
		Label	"Ddr2"
		SourcePathway	"Mm_Endochondral_Ossification_WP1270_41292.gpml"
		XrefDatasource	"Entrez Gene"
		GraphId	"eee47"
	]
	node [
		id	443685443
		identifier	"L:74185"
		XrefStatus	"mapped"
		SourceDir	"wikipathways_analysis"
		ObjectType	"DATANODE"
		XrefId	"74185"
		SourcePathway	"Mm_Glycogen_Metabolism_WP317_43575.gpml"
		XrefDatasource	"Entrez Gene"
		GraphId	"f01"
	]
	node [
		id	438268042
		identifier	"L:18609"
		XrefStatus	"mapped"
		SourceDir	"wikipathways_analysis"
		ObjectType	"DATANODE"
		XrefId	"18609"
		Label	"Pdx1"
		SourcePathway	"Mm_Ptf1a_related_regulatory_pathway_WP201_41299.gpml"
		XrefDatasource	"Entrez Gene"
		GraphId	"ab186; bc304"
	]
	node [
		id	443719824
		identifier	"L:75617"
		XrefStatus	"mapped"
		SourceDir	"wikipathways_analysis"
		ObjectType	"DATANODE"
		XrefId	"75617"
		Label	"Rps25"
		SourcePathway	"Mm_Cytoplasmic_Ribosomal_Proteins_WP163_41303.gpml"
		XrefDatasource	"Entrez Gene"
		GraphId	"d97"
	]
	node [
		id	438268040
		identifier	"L:18607"
		XrefStatus	"mapped"
		SourceDir	"wikipathways_analysis"
		canonicalName	"Pdpk1; PDK1"
		ObjectType	"DATANODE"
		XrefId	"18607"
		Label	"Pdpk1"
		SourcePathway	"Mm_MicroRNAs_in_cardiomyocyte_hypertrophy_WP1560_41377.gpml; Mm_Focal_Adhesion_WP85_41365.gpml; Mm_Integrin-mediated_cell_adhesion_WP6_41290.gpml; Mm_Leptin_Insulin_Overlap_WP578_43785.gpml; Mm_Insulin_Signaling_WP65_41286.gpml"
		XrefDatasource	"Entrez Gene"
		GraphId	"af329; ce667; a39; cad; af6df; e8c"
	]
	node [
		id	438264254
		identifier	"L:18223"
		XrefStatus	"mapped"
		SourceDir	"wikipathways_analysis"
		canonicalName	"Numbl"
		ObjectType	"DATANODE"
		XrefId	"18223"
		SourcePathway	"Mm_Notch_Signaling_Pathway_WP29_41252.gpml"
		XrefDatasource	"Entrez Gene"
		GraphId	"f28"
	]
	node [
		id	438264253
		identifier	"L:18222"
		XrefStatus	"mapped"
		SourceDir	"wikipathways_analysis"
		canonicalName	"Numb"
		ObjectType	"DATANODE"
		XrefId	"18222"
		SourcePathway	"Mm_Notch_Signaling_Pathway_WP29_41252.gpml"
		XrefDatasource	"Entrez Gene"
		GraphId	"b8d"
	]
	node [
		id	838924615
		identifier	"L:623286"
		XrefStatus	"mapped"
		SourceDir	"wikipathways_analysis"
		canonicalName	"Ndufs6"
		ObjectType	"DATANODE"
		XrefId	"623286"
		Label	"Ndufs6"
		SourcePathway	"Mm_Electron_Transport_Chain_WP295_41324.gpml"
		XrefDatasource	"Entrez Gene"
		GraphId	"aff"
	]
	node [
		id	438268038
		identifier	"L:18605"
		XrefStatus	"mapped"
		SourceDir	"wikipathways_analysis"
		ObjectType	"DATANODE"
		XrefId	"18605"
		Label	"Enpp1"
		SourcePathway	"Mm_Endochondral_Ossification_WP1270_41292.gpml"
		XrefDatasource	"Entrez Gene"
		GraphId	"c89"
	]
	node [
		id	438268037
		identifier	"L:18604"
		XrefStatus	"mapped"
		SourceDir	"wikipathways_analysis"
		canonicalName	"Pdk2"
		ObjectType	"DATANODE"
		XrefId	"18604"
		SourcePathway	"Mm_TCA_Cycle_WP434_44777.gpml"
		XrefDatasource	"Entrez Gene"
		GraphId	"c715a"
	]
	node [
		id	442914721
		identifier	"L:69585"
		XrefStatus	"mapped"
		SourceDir	"wikipathways_analysis"
		ObjectType	"DATANODE"
		XrefId	"69585"
		SourcePathway	"Mm_Iron_Homeostasis_WP1596_43784.gpml"
		XrefDatasource	"Entrez Gene"
		GraphId	"dfb51"
	]
	node [
		id	782562765
		identifier	"L:432530"
		XrefStatus	"mapped"
		SourceDir	"wikipathways_analysis"
		canonicalName	"Adcy1"
		ObjectType	"DATANODE"
		XrefId	"432530"
		Label	"Adcy1"
		SourcePathway	"Mm_G_Protein_Signaling_Pathways_WP232_41275.gpml; Mm_Hypothetical_Network_for_Drug_Addiction_WP1246_41287.gpml"
		XrefDatasource	"Entrez Gene"
		GraphId	"d79; d2e41"
	]
	node [
		id	438298818
		identifier	"L:19712"
		XrefStatus	"mapped"
		SourceDir	"wikipathways_analysis"
		canonicalName	"Rest"
		ObjectType	"DATANODE"
		XrefId	"19712"
		Label	"Rest"
		SourcePathway	"Mm_SIDS_Susceptibility_Pathways_WP1266_41328.gpml; Mm_PluriNetWork_WP1763_41345.gpml"
		XrefDatasource	"Entrez Gene"
		GraphId	"fa8d0; n150"
	]
	node [
		id	442852007
		identifier	"L:67204"
		XrefStatus	"mapped"
		SourceDir	"wikipathways_analysis"
		ObjectType	"DATANODE"
		XrefId	"67204"
		Label	"Eif2s2"
		SourcePathway	"Mm_Translation_Factors_WP307_41351.gpml"
		XrefDatasource	"Entrez Gene"
		GraphId	"fdb"
	]
	node [
		id	812235658
		identifier	"L:546663"
		XrefStatus	"mapped"
		SourceDir	"wikipathways_analysis"
		ObjectType	"DATANODE"
		XrefId	"546663"
		Label	"Rps21"
		SourcePathway	"Mm_Cytoplasmic_Ribosomal_Proteins_WP163_41303.gpml"
		XrefDatasource	"Entrez Gene"
		GraphId	"c7e"
	]
	node [
		id	438298825
		identifier	"L:19719"
		XrefStatus	"mapped"
		SourceDir	"wikipathways_analysis"
		canonicalName	"Rfng"
		ObjectType	"DATANODE"
		XrefId	"19719"
		SourcePathway	"Mm_Notch_Signaling_Pathway_WP29_41252.gpml"
		XrefDatasource	"Entrez Gene"
		GraphId	"f4a"
	]
	node [
		id	438209631
		identifier	"L:16772"
		XrefStatus	"mapped"
		SourceDir	"wikipathways_analysis"
		ObjectType	"DATANODE"
		XrefId	"16772"
		SourcePathway	"Mm_Focal_Adhesion_WP85_41365.gpml"
		XrefDatasource	"Entrez Gene"
		GraphId	"d5a"
	]
	node [
		id	438298824
		identifier	"L:19718"
		XrefStatus	"mapped"
		SourceDir	"wikipathways_analysis"
		ObjectType	"DATANODE"
		XrefId	"19718"
		SourcePathway	"Mm_DNA_Replication_WP150_41336.gpml"
		XrefDatasource	"Entrez Gene"
		GraphId	"fa7df"
	]
	node [
		id	838990741
		identifier	"L:625929"
		XrefStatus	"mapped"
		SourceDir	"wikipathways_analysis"
		ObjectType	"DATANODE"
		XrefId	"625929"
		Label	"Rps19"
		SourcePathway	"Mm_Cytoplasmic_Ribosomal_Proteins_WP163_41303.gpml"
		XrefDatasource	"Entrez Gene"
		GraphId	"f83"
	]
	node [
		id	725365940
		identifier	"L:234724"
		XrefStatus	"mapped"
		SourceDir	"wikipathways_analysis"
		ObjectType	"DATANODE"
		XrefId	"234724"
		SourcePathway	"Mm_Amino_Acid_metabolism_WP662_42241.gpml"
		XrefDatasource	"Entrez Gene"
		GraphId	"dcf6a; b2d23"
	]
	node [
		id	439010143
		identifier	"L:22371"
		XrefStatus	"mapped"
		SourceDir	"wikipathways_analysis"
		canonicalName	"Vwf"
		ObjectType	"DATANODE"
		XrefId	"22371"
		Label	"Vwf"
		SourcePathway	"Mm_Blood_Clotting_Cascade_WP460_41288.gpml; Mm_Focal_Adhesion_WP85_41365.gpml; Mm_Complement_and_Coagulation_Cascades_WP449_41301.gpml"
		XrefDatasource	"Entrez Gene"
		GraphId	"cce; d61; a88"
	]
	node [
		id	439010142
		identifier	"L:22370"
		XrefStatus	"mapped"
		SourceDir	"wikipathways_analysis"
		canonicalName	"Vtn"
		ObjectType	"DATANODE"
		XrefId	"22370"
		SourcePathway	"Mm_Senescence_and_Autophagy_WP1267_47750.gpml; Mm_Focal_Adhesion_WP85_41365.gpml; Mm_Inflammatory_Response_Pathway_WP458_41294.gpml"
		XrefDatasource	"Entrez Gene"
		GraphId	"afb9f; eb2; b06"
	]
	node [
		id	694771637
		identifier	"L:110854"
		XrefStatus	"mapped"
		SourceDir	"wikipathways_analysis"
		canonicalName	"Ppp2r4"
		ObjectType	"DATANODE"
		XrefId	"110854"
		SourcePathway	"Mm_Wnt_Signaling_Pathway_and_Pluripotency_WP723_41353.gpml; Mm_Glycogen_Metabolism_WP317_43575.gpml"
		XrefDatasource	"Entrez Gene"
		GraphId	"ee1; f57"
	]
	node [
		id	439013989
		identifier	"L:22773"
		XrefStatus	"mapped"
		SourceDir	"wikipathways_analysis"
		canonicalName	"Zic3"
		ObjectType	"DATANODE"
		XrefId	"22773"
		Label	"Zic3"
		SourcePathway	"Mm_PluriNetWork_WP1763_41345.gpml"
		XrefDatasource	"Entrez Gene"
		GraphId	"n169"
	]
	node [
		id	439013988
		identifier	"L:22772"
		XrefStatus	"mapped"
		SourceDir	"wikipathways_analysis"
		ObjectType	"DATANODE"
		XrefId	"22772"
		Label	"Zic2"
		SourcePathway	"Mm_PluriNetWork_WP1763_41345.gpml"
		XrefDatasource	"Entrez Gene"
		GraphId	"n21"
	]
	node [
		id	752952624
		identifier	"L:320795"
		XrefStatus	"mapped"
		SourceDir	"wikipathways_analysis"
		ObjectType	"DATANODE"
		XrefId	"320795"
		Label	"Pkn1"
		SourcePathway	"Mm_TNF-alpha_NF-kB_Signaling_Pathway_WP246_41391.gpml; Mm_G13_Signaling_Pathway_WP298_41392.gpml"
		XrefDatasource	"Entrez Gene"
		GraphId	"ebe; a11"
	]
	node [
		id	438241219
		identifier	"L:17931"
		XrefStatus	"mapped"
		SourceDir	"wikipathways_analysis"
		canonicalName	"Ppp1r12a"
		ObjectType	"DATANODE"
		XrefId	"17931"
		Label	"Ppp1r12a"
		SourcePathway	"Mm_Regulation_of_Actin_Cytoskeleton_WP523_47746.gpml; Mm_Focal_Adhesion_WP85_41365.gpml"
		XrefDatasource	"Entrez Gene"
		GraphId	"dc9; d20"
	]
	node [
		id	438173119
		identifier	"L:15078"
		XrefStatus	"mapped"
		SourceDir	"wikipathways_analysis"
		ObjectType	"DATANODE"
		XrefId	"15078"
		Label	"H3f3a"
		SourcePathway	"Mm_PluriNetWork_WP1763_41345.gpml"
		XrefDatasource	"Entrez Gene"
		GraphId	"n34"
	]
	node [
		id	439010147
		identifier	"L:22375"
		XrefStatus	"mapped"
		SourceDir	"wikipathways_analysis"
		ObjectType	"DATANODE"
		XrefId	"22375"
		SourcePathway	"Mm_Amino_Acid_metabolism_WP662_42241.gpml"
		XrefDatasource	"Entrez Gene"
		GraphId	"cd8ce"
	]
	node [
		id	439010148
		identifier	"L:22376"
		XrefStatus	"mapped"
		SourceDir	"wikipathways_analysis"
		canonicalName	"Was"
		ObjectType	"DATANODE"
		XrefId	"22376"
		Label	"Was"
		SourcePathway	"Mm_Regulation_of_Actin_Cytoskeleton_WP523_47746.gpml; Mm_G13_Signaling_Pathway_WP298_41392.gpml"
		XrefDatasource	"Entrez Gene"
		GraphId	"dca; e4c"
	]
	node [
		id	438209662
		identifier	"L:16782"
		XrefStatus	"mapped"
		SourceDir	"wikipathways_analysis"
		ObjectType	"DATANODE"
		XrefId	"16782"
		SourcePathway	"Mm_Focal_Adhesion_WP85_41365.gpml; Mm_Inflammatory_Response_Pathway_WP458_41294.gpml"
		XrefDatasource	"Entrez Gene"
		GraphId	"fdb; cfd"
	]
	node [
		id	438209660
		identifier	"L:16780"
		XrefStatus	"mapped"
		SourceDir	"wikipathways_analysis"
		ObjectType	"DATANODE"
		XrefId	"16780"
		SourcePathway	"Mm_Focal_Adhesion_WP85_41365.gpml"
		XrefDatasource	"Entrez Gene"
		GraphId	"ae6"
	]
	node [
		id	438209635
		identifier	"L:16776"
		XrefStatus	"mapped"
		SourceDir	"wikipathways_analysis"
		ObjectType	"DATANODE"
		XrefId	"16776"
		SourcePathway	"Mm_Focal_Adhesion_WP85_41365.gpml; Mm_Inflammatory_Response_Pathway_WP458_41294.gpml"
		XrefDatasource	"Entrez Gene"
		GraphId	"c2b; f37"
	]
	node [
		id	438209634
		identifier	"L:16775"
		XrefStatus	"mapped"
		SourceDir	"wikipathways_analysis"
		ObjectType	"DATANODE"
		XrefId	"16775"
		SourcePathway	"Mm_Focal_Adhesion_WP85_41365.gpml"
		XrefDatasource	"Entrez Gene"
		GraphId	"c0c"
	]
	node [
		id	438209633
		identifier	"L:16774"
		XrefStatus	"mapped"
		SourceDir	"wikipathways_analysis"
		ObjectType	"DATANODE"
		XrefId	"16774"
		SourcePathway	"Mm_Focal_Adhesion_WP85_41365.gpml"
		XrefDatasource	"Entrez Gene"
		GraphId	"f71"
	]
	node [
		id	438209632
		identifier	"L:16773"
		XrefStatus	"mapped"
		SourceDir	"wikipathways_analysis"
		ObjectType	"DATANODE"
		XrefId	"16773"
		SourcePathway	"Mm_Focal_Adhesion_WP85_41365.gpml"
		XrefDatasource	"Entrez Gene"
		GraphId	"bcb"
	]
	node [
		id	438209638
		identifier	"L:16779"
		XrefStatus	"mapped"
		SourceDir	"wikipathways_analysis"
		ObjectType	"DATANODE"
		XrefId	"16779"
		SourcePathway	"Mm_Focal_Adhesion_WP85_41365.gpml; Mm_Inflammatory_Response_Pathway_WP458_41294.gpml"
		XrefDatasource	"Entrez Gene"
		GraphId	"f45; a98"
	]
	node [
		id	438209636
		identifier	"L:16777"
		XrefStatus	"mapped"
		SourceDir	"wikipathways_analysis"
		ObjectType	"DATANODE"
		XrefId	"16777"
		SourcePathway	"Mm_Focal_Adhesion_WP85_41365.gpml; Mm_Inflammatory_Response_Pathway_WP458_41294.gpml"
		XrefDatasource	"Entrez Gene"
		GraphId	"f85; bdd"
	]
	node [
		id	438264190
		identifier	"L:18201"
		XrefStatus	"mapped"
		SourceDir	"wikipathways_analysis"
		ObjectType	"DATANODE"
		XrefId	"18201"
		Label	"Nsmaf"
		SourcePathway	"Mm_TNF-alpha_NF-kB_Signaling_Pathway_WP246_41391.gpml"
		XrefDatasource	"Entrez Gene"
		GraphId	"ee5"
	]
	node [
		id	443601836
		identifier	"L:71785"
		XrefStatus	"mapped"
		SourceDir	"wikipathways_analysis"
		canonicalName	"Pdgfd"
		ObjectType	"DATANODE"
		XrefId	"71785"
		SourcePathway	"Mm_Focal_Adhesion_WP85_41365.gpml"
		XrefDatasource	"Entrez Gene"
		GraphId	"d0a"
	]
	node [
		id	439013959
		identifier	"L:22764"
		XrefStatus	"mapped"
		SourceDir	"wikipathways_analysis"
		canonicalName	"Zfx"
		ObjectType	"DATANODE"
		XrefId	"22764"
		SourcePathway	"Mm_PluriNetWork_WP1763_41345.gpml"
		XrefDatasource	"Entrez Gene"
		GraphId	"n147"
	]
	node [
		id	439010058
		identifier	"L:22349"
		XrefStatus	"mapped"
		SourceDir	"wikipathways_analysis"
		ObjectType	"DATANODE"
		XrefId	"22349"
		Label	"Vil1"
		SourcePathway	"Mm_Regulation_of_Actin_Cytoskeleton_WP523_47746.gpml"
		XrefDatasource	"Entrez Gene"
		GraphId	"ba7"
	]
	node [
		id	724443319
		identifier	"L:224805"
		XrefStatus	"mapped"
		SourceDir	"wikipathways_analysis"
		ObjectType	"DATANODE"
		XrefId	"224805"
		SourcePathway	"Mm_Alanine_and_aspartate_metabolism_WP240_41253.gpml"
		XrefDatasource	"Entrez Gene"
		GraphId	"fa5"
	]
	node [
		id	438173143
		identifier	"L:15081"
		XrefStatus	"mapped"
		SourceDir	"wikipathways_analysis"
		ObjectType	"DATANODE"
		XrefId	"15081"
		Label	"H3f3a"
		SourcePathway	"Mm_PluriNetWork_WP1763_41345.gpml"
		XrefDatasource	"Entrez Gene"
		GraphId	"n34"
	]
	node [
		id	438241195
		identifier	"L:17928"
		XrefStatus	"mapped"
		SourceDir	"wikipathways_analysis"
		ObjectType	"DATANODE"
		XrefId	"17928"
		SourcePathway	"Mm_Hypertrophy_Model_WP202_41285.gpml"
		XrefDatasource	"Entrez Gene"
		GraphId	"f48"
	]
	node [
		id	438241194
		identifier	"L:17927"
		XrefStatus	"mapped"
		SourceDir	"wikipathways_analysis"
		canonicalName	"Myod1"
		ObjectType	"DATANODE"
		XrefId	"17927"
		SourcePathway	"Mm_PluriNetWork_WP1763_41345.gpml"
		XrefDatasource	"Entrez Gene"
		GraphId	"n65"
	]
	node [
		id	439010050
		identifier	"L:22341"
		XrefStatus	"mapped"
		SourceDir	"wikipathways_analysis"
		canonicalName	"Vegfc"
		ObjectType	"DATANODE"
		XrefId	"22341"
		Label	"Vegfc"
		SourcePathway	"Mm_Focal_Adhesion_WP85_41365.gpml; Mm_Heart_Development_WP2067_45788.gpml"
		XrefDatasource	"Entrez Gene"
		GraphId	"f82; a4fa7"
	]
	node [
		id	838982060
		identifier	"L:625018"
		XrefStatus	"unmapped"
		SourceDir	"wikipathways_analysis"
		ObjectType	"DATANODE"
		XrefId	"625018"
		Label	"C4a"
		SourcePathway	"Mm_Complement_Activation,_Classical_Pathway_WP200_41395.gpml"
		XrefDatasource	"Entrez Gene"
		GraphId	"f70"
	]
	node [
		id	438090534
		identifier	"L:12797"
		XrefStatus	"mapped"
		SourceDir	"wikipathways_analysis"
		canonicalName	"Cnn1"
		ObjectType	"DATANODE"
		XrefId	"12797"
		SourcePathway	"Mm_Myometrial_Relaxation_and_Contraction_Pathways_WP385_47772.gpml"
		XrefDatasource	"Entrez Gene"
		GraphId	"e3b"
	]
	node [
		id	438090535
		identifier	"L:12798"
		XrefStatus	"mapped"
		SourceDir	"wikipathways_analysis"
		canonicalName	"Cnn2"
		ObjectType	"DATANODE"
		XrefId	"12798"
		SourcePathway	"Mm_Myometrial_Relaxation_and_Contraction_Pathways_WP385_47772.gpml"
		XrefDatasource	"Entrez Gene"
		GraphId	"c3d"
	]
	node [
		id	439010049
		identifier	"L:22340"
		XrefStatus	"mapped"
		SourceDir	"wikipathways_analysis"
		canonicalName	"Vegfb"
		ObjectType	"DATANODE"
		XrefId	"22340"
		Label	"Vegfb"
		SourcePathway	"Mm_Focal_Adhesion_WP85_41365.gpml; Mm_Heart_Development_WP2067_45788.gpml"
		XrefDatasource	"Entrez Gene"
		GraphId	"f58; ded3d"
	]
	node [
		id	441843976
		identifier	"L:54720"
		XrefStatus	"mapped"
		SourceDir	"wikipathways_analysis"
		canonicalName	"Rcan1"
		ObjectType	"DATANODE"
		XrefId	"54720"
		SourcePathway	"Mm_MicroRNAs_in_cardiomyocyte_hypertrophy_WP1560_41377.gpml"
		XrefDatasource	"Entrez Gene"
		GraphId	"a6635"
	]
	node [
		id	438298787
		identifier	"L:19702"
		XrefStatus	"mapped"
		SourceDir	"wikipathways_analysis"
		canonicalName	"Ren1"
		ObjectType	"DATANODE"
		XrefId	"19702"
		SourcePathway	"Mm_ACE_Inhibitor_Pathway_WP396_41266.gpml"
		XrefDatasource	"Entrez Gene"
		GraphId	"daf"
	]
	node [
		id	438298786
		identifier	"L:19701"
		XrefStatus	"mapped"
		SourceDir	"wikipathways_analysis"
		canonicalName	"Ren1"
		ObjectType	"DATANODE"
		XrefId	"19701"
		SourcePathway	"Mm_ACE_Inhibitor_Pathway_WP396_41266.gpml"
		XrefDatasource	"Entrez Gene"
		GraphId	"daf"
	]
	node [
		id	438241159
		identifier	"L:17913"
		XrefStatus	"mapped"
		SourceDir	"wikipathways_analysis"
		ObjectType	"DATANODE"
		XrefId	"17913"
		Label	"Myo1c"
		SourcePathway	"Mm_Insulin_Signaling_WP65_41286.gpml"
		XrefDatasource	"Entrez Gene"
		GraphId	"c5e"
	]
	node [
		id	693903794
		identifier	"L:102436"
		XrefStatus	"mapped"
		SourceDir	"wikipathways_analysis"
		ObjectType	"DATANODE"
		XrefId	"102436"
		SourcePathway	"Mm_Amino_Acid_metabolism_WP662_42241.gpml"
		XrefDatasource	"Entrez Gene"
		GraphId	"cb92f"
	]
	node [
		id	438090496
		identifier	"L:12780"
		XrefStatus	"mapped"
		SourceDir	"wikipathways_analysis"
		ObjectType	"DATANODE"
		XrefId	"12780"
		Label	"Abcc2"
		SourcePathway	"Mm_Nuclear_receptors_in_lipid_metabolism_and_toxicity_WP431_47744.gpml; Mm_Irinotecan_Pathway_WP475_41333.gpml"
		XrefDatasource	"Entrez Gene"
		GraphId	"a23; c7f; d03; aa3"
	]
	node [
		id	439010080
		identifier	"L:22350"
		XrefStatus	"mapped"
		SourceDir	"wikipathways_analysis"
		ObjectType	"DATANODE"
		XrefId	"22350"
		Label	"Ezr"
		SourcePathway	"Mm_Regulation_of_Actin_Cytoskeleton_WP523_47746.gpml"
		XrefDatasource	"Entrez Gene"
		GraphId	"d66"
	]
	node [
		id	725365971
		identifier	"L:234734"
		XrefStatus	"mapped"
		SourceDir	"wikipathways_analysis"
		ObjectType	"DATANODE"
		XrefId	"234734"
		SourcePathway	"Mm_Alanine_and_aspartate_metabolism_WP240_41253.gpml"
		XrefDatasource	"Entrez Gene"
		GraphId	"fa5"
	]
	node [
		id	438086598
		identifier	"L:12368"
		XrefStatus	"mapped"
		SourceDir	"wikipathways_analysis"
		canonicalName	"Casp6"
		ObjectType	"DATANODE"
		XrefId	"12368"
		Label	"Casp6"
		SourcePathway	"Mm_Apoptosis_Modulation_by_HSP70_WP166_41376.gpml; Mm_MAPK_signaling_pathway_WP493_47770.gpml; Mm_FAS_pathway_and_Stress_induction_of_HSP_regulation_WP571_47743.gpml; Mm_Apoptosis_WP1254_47745.gpml"
		XrefDatasource	"Entrez Gene"
		GraphId	"c5c; ab1; d81; ac6"
	]
	node [
		id	438086599
		identifier	"L:12369"
		XrefStatus	"mapped"
		SourceDir	"wikipathways_analysis"
		canonicalName	"Casp7"
		ObjectType	"DATANODE"
		XrefId	"12369"
		Label	"Casp7"
		SourcePathway	"Mm_Apoptosis_Modulation_by_HSP70_WP166_41376.gpml; Mm_TNF-alpha_NF-kB_Signaling_Pathway_WP246_41391.gpml; Mm_MAPK_signaling_pathway_WP493_47770.gpml; Mm_FAS_pathway_and_Stress_induction_of_HSP_regulation_WP571_47743.gpml; Mm_Apoptosis_WP1254_47745.gpml"
		XrefDatasource	"Entrez Gene"
		GraphId	"ee2; f5b; a6f; ba6"
	]
	node [
		id	438086596
		identifier	"L:12366"
		XrefStatus	"mapped"
		SourceDir	"wikipathways_analysis"
		ObjectType	"DATANODE"
		XrefId	"12366"
		Label	"Casp2"
		SourcePathway	"Mm_Apoptosis_Modulation_by_HSP70_WP166_41376.gpml; Mm_TNF-alpha_NF-kB_Signaling_Pathway_WP246_41391.gpml; Mm_MAPK_signaling_pathway_WP493_47770.gpml; Mm_Apoptosis_WP1254_47745.gpml"
		XrefDatasource	"Entrez Gene"
		GraphId	"a77; a28; fa4; c90"
	]
	node [
		id	438086597
		identifier	"L:12367"
		XrefStatus	"mapped"
		SourceDir	"wikipathways_analysis"
		canonicalName	"Casp3"
		ObjectType	"DATANODE"
		XrefId	"12367"
		Label	"Casp3"
		SourcePathway	"Mm_Apoptosis_Modulation_by_HSP70_WP166_41376.gpml; Mm_PluriNetWork_WP1763_41345.gpml; Mm_Oxidative_Damage_WP1496_43789.gpml; Mm_TNF-alpha_NF-kB_Signaling_Pathway_WP246_41391.gpml; Mm_MAPK_signaling_pathway_WP493_47770.gpml; Mm_Toll_Like_Receptor_signaling_WP88_41390.gpml; Mm_FAS_pathway_and_Stress_induction_of_HSP_regulation_WP571_47743.gpml; Mm_Apoptosis_WP1254_47745.gpml"
		XrefDatasource	"Entrez Gene"
		GraphId	"b86; n235; f7fc9; c14; b28; aaee8; e47; e46; cd5"
	]
	node [
		id	724409837
		identifier	"L:223453"
		XrefStatus	"mapped"
		SourceDir	"wikipathways_analysis"
		ObjectType	"DATANODE"
		XrefId	"223453"
		Label	"Dap"
		SourcePathway	"Mm_TNF-alpha_NF-kB_Signaling_Pathway_WP246_41391.gpml"
		XrefDatasource	"Entrez Gene"
		GraphId	"fd1"
	]
	node [
		id	438086592
		identifier	"L:12362"
		XrefStatus	"mapped"
		SourceDir	"wikipathways_analysis"
		canonicalName	"Casp1"
		ObjectType	"DATANODE"
		XrefId	"12362"
		Label	"Casp1"
		SourcePathway	"Mm_MAPK_signaling_pathway_WP493_47770.gpml; Mm_Apoptosis_WP1254_47745.gpml"
		XrefDatasource	"Entrez Gene"
		GraphId	"ed8; cbb"
	]
	node [
		id	438086593
		identifier	"L:12363"
		XrefStatus	"mapped"
		SourceDir	"wikipathways_analysis"
		canonicalName	"Casp11"
		ObjectType	"DATANODE"
		XrefId	"12363"
		SourcePathway	"Mm_Apoptosis_WP1254_47745.gpml"
		XrefDatasource	"Entrez Gene"
		GraphId	"f2e; cc5"
	]
	node [
		id	724589512
		identifier	"L:229542"
		XrefStatus	"mapped"
		SourceDir	"wikipathways_analysis"
		ObjectType	"DATANODE"
		XrefId	"229542"
		Label	"Gatad2b"
		SourcePathway	"Mm_PluriNetWork_WP1763_41345.gpml"
		XrefDatasource	"Entrez Gene"
		GraphId	"n91"
	]
	node [
		id	438116451
		identifier	"L:13388"
		XrefStatus	"mapped"
		SourceDir	"wikipathways_analysis"
		canonicalName	"Dll1"
		ObjectType	"DATANODE"
		XrefId	"13388"
		Label	"Dll1"
		SourcePathway	"Mm_Notch_Signaling_Pathway_WP29_41252.gpml"
		XrefDatasource	"Entrez Gene"
		GraphId	"bee"
	]
	node [
		id	439009988
		identifier	"L:22321"
		XrefStatus	"mapped"
		SourceDir	"wikipathways_analysis"
		ObjectType	"DATANODE"
		XrefId	"22321"
		SourcePathway	"Mm_Amino_Acid_metabolism_WP662_42241.gpml"
		XrefDatasource	"Entrez Gene"
		GraphId	"f5797"
	]
	node [
		id	438295066
		identifier	"L:19341"
		XrefStatus	"mapped"
		SourceDir	"wikipathways_analysis"
		ObjectType	"DATANODE"
		XrefId	"19341"
		Label	"Rab4a"
		SourcePathway	"Mm_Insulin_Signaling_WP65_41286.gpml"
		XrefDatasource	"Entrez Gene"
		GraphId	"e37"
	]
	node [
		id	439009991
		identifier	"L:22324"
		XrefStatus	"mapped"
		SourceDir	"wikipathways_analysis"
		canonicalName	"Vav1"
		ObjectType	"DATANODE"
		XrefId	"22324"
		SourcePathway	"Mm_Regulation_of_Actin_Cytoskeleton_WP523_47746.gpml; Mm_Focal_Adhesion_WP85_41365.gpml"
		XrefDatasource	"Entrez Gene"
		GraphId	"fe1; d6c"
	]
	node [
		id	438116452
		identifier	"L:13389"
		XrefStatus	"mapped"
		SourceDir	"wikipathways_analysis"
		canonicalName	"Dll3"
		ObjectType	"DATANODE"
		XrefId	"13389"
		Label	"Dll3"
		SourcePathway	"Mm_Notch_Signaling_Pathway_WP29_41252.gpml"
		XrefDatasource	"Entrez Gene"
		GraphId	"ef5"
	]
	node [
		id	438086623
		identifier	"L:12372"
		XrefStatus	"mapped"
		SourceDir	"wikipathways_analysis"
		ObjectType	"DATANODE"
		XrefId	"12372"
		Label	"Casq1"
		SourcePathway	"Mm_Calcium_Regulation_in_the_Cardiac_Cell_WP553_47774.gpml"
		XrefDatasource	"Entrez Gene"
		GraphId	"e2a"
	]
	node [
		id	442825129
		identifier	"L:66513"
		XrefStatus	"mapped"
		SourceDir	"wikipathways_analysis"
		canonicalName	"Map3k7ip1"
		ObjectType	"DATANODE"
		XrefId	"66513"
		Label	"Map3k7ip1"
		SourcePathway	"Mm_MicroRNAs_in_cardiomyocyte_hypertrophy_WP1560_41377.gpml; Mm_TNF-alpha_NF-kB_Signaling_Pathway_WP246_41391.gpml; Mm_MAPK_signaling_pathway_WP493_47770.gpml"
		XrefDatasource	"Entrez Gene"
		GraphId	"fae75; ff9; e51"
	]
	node [
		id	438086622
		identifier	"L:12371"
		XrefStatus	"mapped"
		SourceDir	"wikipathways_analysis"
		canonicalName	"Casp9"
		ObjectType	"DATANODE"
		XrefId	"12371"
		Label	"Casp9"
		SourcePathway	"Mm_Apoptosis_Modulation_by_HSP70_WP166_41376.gpml; Mm_Oxidative_Damage_WP1496_43789.gpml; Mm_MAPK_signaling_pathway_WP493_47770.gpml; Mm_FAS_pathway_and_Stress_induction_of_HSP_regulation_WP571_47743.gpml; Mm_Apoptosis_WP1254_47745.gpml"
		XrefDatasource	"Entrez Gene"
		GraphId	"a69; ffba4; ca0; dee; d80"
	]
	node [
		id	439009992
		identifier	"L:22325"
		XrefStatus	"mapped"
		SourceDir	"wikipathways_analysis"
		ObjectType	"DATANODE"
		XrefId	"22325"
		SourcePathway	"Mm_Integrin-mediated_cell_adhesion_WP6_41290.gpml"
		XrefDatasource	"Entrez Gene"
		GraphId	"de7"
	]
	node [
		id	438086621
		identifier	"L:12370"
		XrefStatus	"mapped"
		SourceDir	"wikipathways_analysis"
		canonicalName	"Casp8; Caspase-8"
		ObjectType	"DATANODE"
		XrefId	"12370"
		Label	"Casp8"
		SourcePathway	"Mm_Apoptosis_Modulation_by_HSP70_WP166_41376.gpml; Mm_TNF-alpha_NF-kB_Signaling_Pathway_WP246_41391.gpml; Mm_MAPK_signaling_pathway_WP493_47770.gpml; Mm_Toll_Like_Receptor_signaling_WP88_41390.gpml; Mm_FAS_pathway_and_Stress_induction_of_HSP_regulation_WP571_47743.gpml; Mm_Apoptosis_WP1254_47745.gpml"
		XrefDatasource	"Entrez Gene"
		GraphId	"a6a; d20; b93; b019c; bcc; c69; a45"
	]
	node [
		id	693900037
		identifier	"L:102060"
		XrefStatus	"mapped"
		SourceDir	"wikipathways_analysis"
		canonicalName	"Gadd45gip1"
		ObjectType	"DATANODE"
		XrefId	"102060"
		SourcePathway	"Mm_PluriNetWork_WP1763_41345.gpml"
		XrefDatasource	"Entrez Gene"
		GraphId	"n248"
	]
	node [
		id	438090473
		identifier	"L:12778"
		XrefStatus	"mapped"
		SourceDir	"wikipathways_analysis"
		ObjectType	"DATANODE"
		XrefId	"12778"
		Label	"Cxcr7"
		SourcePathway	"Mm_Myometrial_Relaxation_and_Contraction_Pathways_WP385_47772.gpml"
		XrefDatasource	"Entrez Gene"
		GraphId	"b71"
	]
	node [
		id	438299005
		identifier	"L:19773"
		XrefStatus	"mapped"
		SourceDir	"wikipathways_analysis"
		canonicalName	"Rln1"
		ObjectType	"DATANODE"
		XrefId	"19773"
		SourcePathway	"Mm_Myometrial_Relaxation_and_Contraction_Pathways_WP385_47772.gpml"
		XrefDatasource	"Entrez Gene"
		GraphId	"d7a"
	]
	node [
		id	438174824
		identifier	"L:15208"
		XrefStatus	"mapped"
		SourceDir	"wikipathways_analysis"
		canonicalName	"Hes5"
		ObjectType	"DATANODE"
		XrefId	"15208"
		SourcePathway	"Mm_SIDS_Susceptibility_Pathways_WP1266_41328.gpml; Mm_Notch_Signaling_Pathway_WP29_41252.gpml"
		XrefDatasource	"Entrez Gene"
		GraphId	"f4587; fe0"
	]
	node [
		id	438086624
		identifier	"L:12373"
		XrefStatus	"mapped"
		SourceDir	"wikipathways_analysis"
		ObjectType	"DATANODE"
		XrefId	"12373"
		Label	"Casq2"
		SourcePathway	"Mm_Calcium_Regulation_in_the_Cardiac_Cell_WP553_47774.gpml"
		XrefDatasource	"Entrez Gene"
		GraphId	"e21"
	]
	node [
		id	724435755
		identifier	"L:224045"
		XrefStatus	"mapped"
		SourceDir	"wikipathways_analysis"
		ObjectType	"DATANODE"
		XrefId	"224045"
		Label	"Eif2b5"
		SourcePathway	"Mm_MicroRNAs_in_cardiomyocyte_hypertrophy_WP1560_41377.gpml"
		XrefDatasource	"Entrez Gene"
		GraphId	"f97f8"
	]
	node [
		id	438116443
		identifier	"L:13380"
		XrefStatus	"mapped"
		SourceDir	"wikipathways_analysis"
		canonicalName	"Dkk1"
		ObjectType	"DATANODE"
		XrefId	"13380"
		Label	"Dkk1"
		SourcePathway	"Mm_PluriNetWork_WP1763_41345.gpml"
		XrefDatasource	"Entrez Gene"
		GraphId	"n120"
	]
	node [
		id	438174817
		identifier	"L:15201"
		XrefStatus	"mapped"
		SourceDir	"wikipathways_analysis"
		canonicalName	"Hells"
		ObjectType	"DATANODE"
		XrefId	"15201"
		Label	"Hells"
		SourcePathway	"Mm_PluriNetWork_WP1763_41345.gpml; Mm_Apoptosis_WP1254_47745.gpml"
		XrefDatasource	"Entrez Gene"
		GraphId	"n71; d45"
	]
	node [
		id	438174816
		identifier	"L:15200"
		XrefStatus	"mapped"
		SourceDir	"wikipathways_analysis"
		canonicalName	"Hbegf"
		ObjectType	"DATANODE"
		XrefId	"15200"
		Label	"Hbegf"
		SourcePathway	"Mm_Hypertrophy_Model_WP202_41285.gpml; Mm_ErbB_signaling_pathway_WP1261_41378.gpml"
		XrefDatasource	"Entrez Gene"
		GraphId	"e92; d01e4"
	]
	node [
		id	438116445
		identifier	"L:13382"
		XrefStatus	"mapped"
		SourceDir	"wikipathways_analysis"
		canonicalName	"Dld"
		ObjectType	"DATANODE"
		XrefId	"13382"
		Label	"Dld"
		SourcePathway	"Mm_Glycolysis_and_Gluconeogenesis_WP157_43573.gpml; Mm_TCA_Cycle_WP434_44777.gpml; Mm_Fatty_Acid_Beta_Oxidation_WP1269_41314.gpml; Mm_Amino_Acid_metabolism_WP662_42241.gpml"
		XrefDatasource	"Entrez Gene"
		GraphId	"b3f44; ad199; f1927; c92; a478d"
	]
	node [
		id	438174821
		identifier	"L:15205"
		XrefStatus	"mapped"
		SourceDir	"wikipathways_analysis"
		canonicalName	"Hes1"
		ObjectType	"DATANODE"
		XrefId	"15205"
		Label	"Hes1"
		SourcePathway	"Mm_SIDS_Susceptibility_Pathways_WP1266_41328.gpml; Mm_Ptf1a_related_regulatory_pathway_WP201_41299.gpml; Mm_Notch_Signaling_Pathway_WP29_41252.gpml"
		XrefDatasource	"Entrez Gene"
		GraphId	"a8b76; f5efd; cb1"
	]
	node [
		id	439010018
		identifier	"L:22330"
		XrefStatus	"mapped"
		SourceDir	"wikipathways_analysis"
		canonicalName	"Vcl"
		ObjectType	"DATANODE"
		XrefId	"22330"
		Label	"Vcl"
		SourcePathway	"Mm_Regulation_of_Actin_Cytoskeleton_WP523_47746.gpml; Mm_Focal_Adhesion_WP85_41365.gpml; Mm_Integrin-mediated_cell_adhesion_WP6_41290.gpml"
		XrefDatasource	"Entrez Gene"
		GraphId	"a84; afd; d4b; b0b"
	]
	node [
		id	724527015
		identifier	"L:227231"
		XrefStatus	"mapped"
		SourceDir	"wikipathways_analysis"
		ObjectType	"DATANODE"
		XrefId	"227231"
		SourcePathway	"Mm_Amino_Acid_metabolism_WP662_42241.gpml; Mm_Urea_cycle_and_metabolism_of_amino_groups_WP426_45004.gpml"
		XrefDatasource	"Entrez Gene"
		GraphId	"fa374; e04"
	]
	node [
		id	438295100
		identifier	"L:19354"
		XrefStatus	"mapped"
		SourceDir	"wikipathways_analysis"
		canonicalName	"Rac2"
		ObjectType	"DATANODE"
		XrefId	"19354"
		Label	"Rac2"
		SourcePathway	"Mm_Regulation_of_Actin_Cytoskeleton_WP523_47746.gpml; Mm_Focal_Adhesion_WP85_41365.gpml; Mm_Integrin-mediated_cell_adhesion_WP6_41290.gpml; Mm_MAPK_signaling_pathway_WP493_47770.gpml; Mm_Insulin_Signaling_WP65_41286.gpml"
		XrefDatasource	"Entrez Gene"
		GraphId	"f54; a3f; bbf; ed0"
	]
	node [
		id	438295099
		identifier	"L:19353"
		XrefStatus	"mapped"
		SourceDir	"wikipathways_analysis"
		canonicalName	"Rac1"
		ObjectType	"DATANODE"
		XrefId	"19353"
		Label	"Rac1"
		SourcePathway	"Mm_MicroRNAs_in_cardiomyocyte_hypertrophy_WP1560_41377.gpml; Mm_Regulation_of_Actin_Cytoskeleton_WP523_47746.gpml; Mm_Wnt_Signaling_Pathway_WP403_41302.gpml; Mm_Focal_Adhesion_WP85_41365.gpml; Mm_MAPK_signaling_pathway_WP493_47770.gpml; Mm_p38_MAPK_Signaling_Pathway_(BioCarta)_WP350_41398.gpml; Mm_G13_Signaling_Pathway_WP298_41392.gpml; Mm_Insulin_Signaling_WP65_41286.gpml"
		XrefDatasource	"Entrez Gene"
		GraphId	"ade5a; db6; a14; dbd; faf; b32; d1c; c82"
	]
	node [
		id	782677195
		identifier	"L:436059"
		XrefStatus	"mapped"
		SourceDir	"wikipathways_analysis"
		ObjectType	"DATANODE"
		XrefId	"436059"
		SourcePathway	"Mm_Irinotecan_Pathway_WP475_41333.gpml"
		XrefDatasource	"Entrez Gene"
		GraphId	"b6c; e81"
	]
	node [
		id	439010027
		identifier	"L:22339"
		XrefStatus	"mapped"
		SourceDir	"wikipathways_analysis"
		canonicalName	"Vegfa"
		ObjectType	"DATANODE"
		XrefId	"22339"
		Label	"Vegfa"
		SourcePathway	"Mm_Endochondral_Ossification_WP1270_41292.gpml; Mm_Focal_Adhesion_WP85_41365.gpml; Mm_Heart_Development_WP2067_45788.gpml; Mm_Hypertrophy_Model_WP202_41285.gpml"
		XrefDatasource	"Entrez Gene"
		GraphId	"d4444; fa6; d4fb8; c90"
	]
	node [
		id	439010025
		identifier	"L:22337"
		XrefStatus	"mapped"
		SourceDir	"wikipathways_analysis"
		canonicalName	"Vdr"
		ObjectType	"DATANODE"
		XrefId	"22337"
		SourcePathway	"Mm_Nuclear_receptors_in_lipid_metabolism_and_toxicity_WP431_47744.gpml"
		XrefDatasource	"Entrez Gene"
		GraphId	"c5d"
	]
	node [
		id	438298976
		identifier	"L:19765"
		XrefStatus	"mapped"
		SourceDir	"wikipathways_analysis"
		canonicalName	"Rip1"
		ObjectType	"DATANODE"
		XrefId	"19765"
		Label	"Rip1"
		SourcePathway	"Mm_Toll_Like_Receptor_signaling_WP88_41390.gpml"
		XrefDatasource	"Entrez Gene"
		GraphId	"e8594"
	]
	node [
		id	438298977
		identifier	"L:19766"
		XrefStatus	"mapped"
		SourceDir	"wikipathways_analysis"
		canonicalName	"Ripk1"
		ObjectType	"DATANODE"
		XrefId	"19766"
		Label	"Ripk1"
		SourcePathway	"Mm_Apoptosis_Modulation_by_HSP70_WP166_41376.gpml; Mm_TNF-alpha_NF-kB_Signaling_Pathway_WP246_41391.gpml; Mm_p38_MAPK_Signaling_Pathway_(BioCarta)_WP350_41398.gpml; Mm_Apoptosis_WP1254_47745.gpml"
		XrefDatasource	"Entrez Gene"
		GraphId	"ab5; aef; d9f; c5a; f61; d64"
	]
	node [
		id	-1478304019
		identifier	"L:100043702"
		XrefStatus	"mapped"
		SourceDir	"wikipathways_analysis"
		ObjectType	"DATANODE"
		XrefId	"100043702"
		SourcePathway	"Mm_Proteasome_Degradation_WP519_41297.gpml"
		XrefDatasource	"Entrez Gene"
		GraphId	"c25"
	]
	node [
		id	782593680
		identifier	"L:433688"
		XrefStatus	"mapped"
		SourceDir	"wikipathways_analysis"
		canonicalName	"Myl6"
		ObjectType	"DATANODE"
		XrefId	"433688"
		Label	"Myl6"
		SourcePathway	"Mm_Focal_Adhesion_WP85_41365.gpml"
		XrefDatasource	"Entrez Gene"
		GraphId	"fe4"
	]
	node [
		id	839109996
		identifier	"L:629957"
		XrefStatus	"mapped"
		SourceDir	"wikipathways_analysis"
		ObjectType	"DATANODE"
		XrefId	"629957"
		Label	"Rps29"
		SourcePathway	"Mm_Cytoplasmic_Ribosomal_Proteins_WP163_41303.gpml"
		XrefDatasource	"Entrez Gene"
		GraphId	"ea3"
	]
	node [
		id	442852223
		identifier	"L:67273"
		XrefStatus	"mapped"
		SourceDir	"wikipathways_analysis"
		canonicalName	"Ndufa10"
		ObjectType	"DATANODE"
		XrefId	"67273"
		Label	"Ndufa10"
		SourcePathway	"Mm_Electron_Transport_Chain_WP295_41324.gpml"
		XrefDatasource	"Entrez Gene"
		GraphId	"fa1"
	]
	node [
		id	442852193
		identifier	"L:67264"
		XrefStatus	"mapped"
		SourceDir	"wikipathways_analysis"
		canonicalName	"Ndufb8"
		ObjectType	"DATANODE"
		XrefId	"67264"
		Label	"Ndufb8"
		SourcePathway	"Mm_Electron_Transport_Chain_WP295_41324.gpml"
		XrefDatasource	"Entrez Gene"
		GraphId	"fcd"
	]
	node [
		id	438116388
		identifier	"L:13367"
		XrefStatus	"mapped"
		SourceDir	"wikipathways_analysis"
		canonicalName	"Diap1"
		ObjectType	"DATANODE"
		XrefId	"13367"
		Label	"Diap1"
		SourcePathway	"Mm_Regulation_of_Actin_Cytoskeleton_WP523_47746.gpml; Mm_Focal_Adhesion_WP85_41365.gpml; Mm_G13_Signaling_Pathway_WP298_41392.gpml"
		XrefDatasource	"Entrez Gene"
		GraphId	"e76; d0b; f2c"
	]
	node [
		id	694027795
		identifier	"L:106947"
		XrefStatus	"mapped"
		SourceDir	"wikipathways_analysis"
		ObjectType	"DATANODE"
		XrefId	"106947"
		Label	"Slc39a3"
		SourcePathway	"Mm_Senescence_and_Autophagy_WP1267_47750.gpml"
		XrefDatasource	"Entrez Gene"
		GraphId	"e36f2"
	]
	node [
		id	438116389
		identifier	"L:13368"
		XrefStatus	"mapped"
		SourceDir	"wikipathways_analysis"
		canonicalName	"Dffb"
		ObjectType	"DATANODE"
		XrefId	"13368"
		Label	"Dffb"
		SourcePathway	"Mm_FAS_pathway_and_Stress_induction_of_HSP_regulation_WP571_47743.gpml; Mm_Apoptosis_WP1254_47745.gpml"
		XrefDatasource	"Entrez Gene"
		GraphId	"f54; ae2; a5f"
	]
	node [
		id	438090406
		identifier	"L:12753"
		XrefStatus	"mapped"
		SourceDir	"wikipathways_analysis"
		ObjectType	"DATANODE"
		XrefId	"12753"
		Label	"Clock"
		SourcePathway	"Mm_Diurnally_regulated_genes_with_circadian_orthologs_WP1268_41369.gpml; Mm_Circadian_Exercise_WP544_41312.gpml"
		XrefDatasource	"Entrez Gene"
		GraphId	"d39; c7f"
	]
	node [
		id	438086564
		identifier	"L:12355"
		XrefStatus	"mapped"
		SourceDir	"wikipathways_analysis"
		canonicalName	"Nr1i3"
		ObjectType	"DATANODE"
		XrefId	"12355"
		SourcePathway	"Mm_Nuclear_receptors_in_lipid_metabolism_and_toxicity_WP431_47744.gpml"
		XrefDatasource	"Entrez Gene"
		GraphId	"c47"
	]
	node [
		id	694117042
		identifier	"L:109905"
		XrefStatus	"mapped"
		SourceDir	"wikipathways_analysis"
		canonicalName	"Rap1a"
		ObjectType	"DATANODE"
		XrefId	"109905"
		Label	"Rap1a"
		SourcePathway	"Mm_Focal_Adhesion_WP85_41365.gpml; Mm_Integrin-mediated_cell_adhesion_WP6_41290.gpml; Mm_MAPK_signaling_pathway_WP493_47770.gpml; Mm_Signaling_of_Hepatocyte_Growth_Factor_Receptor_WP193_41367.gpml"
		XrefDatasource	"Entrez Gene"
		GraphId	"a9d; a71; e1c; ca6"
	]
	node [
		id	438116381
		identifier	"L:13360"
		XrefStatus	"mapped"
		SourceDir	"wikipathways_analysis"
		ObjectType	"DATANODE"
		XrefId	"13360"
		SourcePathway	"Mm_Cholesterol_Biosynthesis_WP103_41337.gpml"
		XrefDatasource	"Entrez Gene"
		GraphId	"db2"
	]
	node [
		id	438116382
		identifier	"L:13361"
		XrefStatus	"mapped"
		SourceDir	"wikipathways_analysis"
		canonicalName	"Dhfr"
		ObjectType	"DATANODE"
		XrefId	"13361"
		SourcePathway	"Mm_Nucleotide_Metabolism_WP87_41363.gpml"
		XrefDatasource	"Entrez Gene"
		GraphId	"f94"
	]
	node [
		id	725393068
		identifier	"L:235497"
		XrefStatus	"mapped"
		SourceDir	"wikipathways_analysis"
		canonicalName	"Leo1"
		ObjectType	"DATANODE"
		XrefId	"235497"
		Label	"Leo1"
		SourcePathway	"Mm_PluriNetWork_WP1763_41345.gpml"
		XrefDatasource	"Entrez Gene"
		GraphId	"n74"
	]
	node [
		id	442828261
		identifier	"L:66894"
		XrefStatus	"mapped"
		SourceDir	"wikipathways_analysis"
		canonicalName	"Wwp2"
		ObjectType	"DATANODE"
		XrefId	"66894"
		SourcePathway	"Mm_PluriNetWork_WP1763_41345.gpml"
		XrefDatasource	"Entrez Gene"
		GraphId	"n259"
	]
	node [
		id	840030478
		identifier	"L:639606"
		XrefStatus	"mapped"
		SourceDir	"wikipathways_analysis"
		ObjectType	"DATANODE"
		XrefId	"639606"
		Label	"Rps2"
		SourcePathway	"Mm_Cytoplasmic_Ribosomal_Proteins_WP163_41303.gpml"
		XrefDatasource	"Entrez Gene"
		GraphId	"cd0"
	]
	node [
		id	454501838
		identifier	"L:BIRC4"
		XrefStatus	"unmapped"
		SourceDir	"wikipathways_analysis"
		ObjectType	"DATANODE"
		XrefId	"BIRC4"
		SourcePathway	"Mm_Focal_Adhesion_WP85_41365.gpml"
		XrefDatasource	"Entrez Gene"
		GraphId	"a45"
	]
	node [
		id	694117037
		identifier	"L:109900"
		XrefStatus	"mapped"
		SourceDir	"wikipathways_analysis"
		ObjectType	"DATANODE"
		XrefId	"109900"
		SourcePathway	"Mm_Amino_Acid_metabolism_WP662_42241.gpml; Mm_Urea_cycle_and_metabolism_of_amino_groups_WP426_45004.gpml"
		XrefDatasource	"Entrez Gene"
		GraphId	"ddd27; efe"
	]
	node [
		id	693900133
		identifier	"L:102093"
		XrefStatus	"mapped"
		SourceDir	"wikipathways_analysis"
		canonicalName	"Phkb"
		ObjectType	"DATANODE"
		XrefId	"102093"
		SourcePathway	"Mm_Glycogen_Metabolism_WP317_43575.gpml"
		XrefDatasource	"Entrez Gene"
		GraphId	"a31"
	]
	node [
		id	438298913
		identifier	"L:19744"
		XrefStatus	"mapped"
		SourceDir	"wikipathways_analysis"
		canonicalName	"Rheb"
		ObjectType	"DATANODE"
		XrefId	"19744"
		Label	"Rheb"
		SourcePathway	"Mm_Insulin_Signaling_WP65_41286.gpml"
		XrefDatasource	"Entrez Gene"
		GraphId	"f2d"
	]
	node [
		id	439009964
		identifier	"L:22318"
		XrefStatus	"mapped"
		SourceDir	"wikipathways_analysis"
		ObjectType	"DATANODE"
		XrefId	"22318"
		Label	"Vamp2"
		SourcePathway	"Mm_Insulin_Signaling_WP65_41286.gpml"
		XrefDatasource	"Entrez Gene"
		GraphId	"dbf"
	]
	node [
		id	438086591
		identifier	"L:12361"
		XrefStatus	"mapped"
		SourceDir	"wikipathways_analysis"
		canonicalName	"Cask"
		ObjectType	"DATANODE"
		XrefId	"12361"
		Label	"Cask"
		SourcePathway	"Mm_Splicing_factor_NOVA_regulated_synpatic_proteins_WP1983_42575.gpml"
		XrefDatasource	"Entrez Gene"
		GraphId	"a3c42; a241b"
	]
	node [
		id	443629460
		identifier	"L:72508"
		XrefStatus	"mapped"
		SourceDir	"wikipathways_analysis"
		ObjectType	"DATANODE"
		XrefId	"72508"
		Label	"Rps6kb1"
		SourcePathway	"Mm_TNF-alpha_NF-kB_Signaling_Pathway_WP246_41391.gpml; Mm_G13_Signaling_Pathway_WP298_41392.gpml; Mm_Insulin_Signaling_WP65_41286.gpml"
		XrefDatasource	"Entrez Gene"
		GraphId	"a1b; f9e; a9a"
	]
	node [
		id	438174913
		identifier	"L:15234"
		XrefStatus	"mapped"
		SourceDir	"wikipathways_analysis"
		canonicalName	"Hgf"
		ObjectType	"DATANODE"
		XrefId	"15234"
		Label	"Hgf"
		SourcePathway	"Mm_Focal_Adhesion_WP85_41365.gpml; Mm_Signaling_of_Hepatocyte_Growth_Factor_Receptor_WP193_41367.gpml"
		XrefDatasource	"Entrez Gene"
		GraphId	"b32; bb6"
	]
	node [
		id	439156158
		identifier	"L:27056"
		XrefStatus	"mapped"
		SourceDir	"wikipathways_analysis"
		ObjectType	"DATANODE"
		XrefId	"27056"
		SourcePathway	"Mm_Senescence_and_Autophagy_WP1267_47750.gpml"
		XrefDatasource	"Entrez Gene"
		GraphId	"b3e2f"
	]
	node [
		id	438268259
		identifier	"L:18679"
		XrefStatus	"mapped"
		SourceDir	"wikipathways_analysis"
		canonicalName	"Phka1"
		ObjectType	"DATANODE"
		XrefId	"18679"
		SourcePathway	"Mm_Glycogen_Metabolism_WP317_43575.gpml"
		XrefDatasource	"Entrez Gene"
		GraphId	"b13"
	]
	node [
		id	439156152
		identifier	"L:27050"
		XrefStatus	"mapped"
		SourceDir	"wikipathways_analysis"
		ObjectType	"DATANODE"
		XrefId	"27050"
		Label	"Rps3"
		SourcePathway	"Mm_Cytoplasmic_Ribosomal_Proteins_WP163_41303.gpml"
		XrefDatasource	"Entrez Gene"
		GraphId	"b8a"
	]
	node [
		id	439156155
		identifier	"L:27053"
		XrefStatus	"mapped"
		SourceDir	"wikipathways_analysis"
		ObjectType	"DATANODE"
		XrefId	"27053"
		SourcePathway	"Mm_Amino_Acid_metabolism_WP662_42241.gpml; Mm_Alanine_and_aspartate_metabolism_WP240_41253.gpml"
		XrefDatasource	"Entrez Gene"
		GraphId	"d080a; dc8"
	]
	node [
		id	438086472
		identifier	"L:12326"
		XrefStatus	"mapped"
		SourceDir	"wikipathways_analysis"
		canonicalName	"Camk4"
		ObjectType	"DATANODE"
		XrefId	"12326"
		Label	"Camk4"
		SourcePathway	"Mm_Mitochondrial_Gene_Expression_WP1263_47754.gpml; Mm_Hypothetical_Network_for_Drug_Addiction_WP1246_41287.gpml"
		XrefDatasource	"Entrez Gene"
		GraphId	"f8866; a3a56"
	]
	node [
		id	438086471
		identifier	"L:12325"
		XrefStatus	"mapped"
		SourceDir	"wikipathways_analysis"
		canonicalName	"Camk2g"
		ObjectType	"DATANODE"
		XrefId	"12325"
		Label	"Camk2g"
		SourcePathway	"Mm_Splicing_factor_NOVA_regulated_synpatic_proteins_WP1983_42575.gpml"
		XrefDatasource	"Entrez Gene"
		GraphId	"bf4ee"
	]
	node [
		id	438086469
		identifier	"L:12323"
		XrefStatus	"mapped"
		SourceDir	"wikipathways_analysis"
		canonicalName	"Camk2b"
		ObjectType	"DATANODE"
		XrefId	"12323"
		Label	"Camk2b"
		SourcePathway	"Mm_Hypothetical_Network_for_Drug_Addiction_WP1246_41287.gpml"
		XrefDatasource	"Entrez Gene"
		GraphId	"ec9ec"
	]
	node [
		id	438086468
		identifier	"L:12322"
		XrefStatus	"mapped"
		SourceDir	"wikipathways_analysis"
		ObjectType	"DATANODE"
		XrefId	"12322"
		SourcePathway	"Mm_ErbB_signaling_pathway_WP1261_41378.gpml"
		XrefDatasource	"Entrez Gene"
		GraphId	"e2406"
	]
	node [
		id	812178959
		identifier	"L:544963"
		XrefStatus	"mapped"
		SourceDir	"wikipathways_analysis"
		ObjectType	"DATANODE"
		XrefId	"544963"
		Label	"Iqgap2"
		SourcePathway	"Mm_G13_Signaling_Pathway_WP298_41392.gpml"
		XrefDatasource	"Entrez Gene"
		GraphId	"b87"
	]
	node [
		id	442856095
		identifier	"L:67680"
		XrefStatus	"mapped"
		SourceDir	"wikipathways_analysis"
		canonicalName	"Sdhb"
		ObjectType	"DATANODE"
		XrefId	"67680"
		Label	"Sdhb"
		SourcePathway	"Mm_Electron_Transport_Chain_WP295_41324.gpml"
		XrefDatasource	"Entrez Gene"
		GraphId	"b62"
	]
	node [
		id	442886700
		identifier	"L:68738"
		XrefStatus	"mapped"
		SourceDir	"wikipathways_analysis"
		canonicalName	"Acas2l"
		ObjectType	"DATANODE"
		XrefId	"68738"
		Label	"Acas2l"
		SourcePathway	"Mm_Amino_Acid_metabolism_WP662_42241.gpml"
		XrefDatasource	"Entrez Gene"
		GraphId	"f9bac"
	]
	node [
		id	693934603
		identifier	"L:103551"
		XrefStatus	"mapped"
		SourceDir	"wikipathways_analysis"
		ObjectType	"DATANODE"
		XrefId	"103551"
		Label	"E130012A19Rik"
		SourcePathway	"Mm_PluriNetWork_WP1763_41345.gpml"
		XrefDatasource	"Entrez Gene"
		GraphId	"n284"
	]
	node [
		id	752952347
		identifier	"L:320707"
		XrefStatus	"mapped"
		SourceDir	"wikipathways_analysis"
		ObjectType	"DATANODE"
		XrefId	"320707"
		SourcePathway	"Mm_Calcium_Regulation_in_the_Cardiac_Cell_WP553_47774.gpml"
		XrefDatasource	"Entrez Gene"
		GraphId	"cad"
	]
	node [
		id	438268283
		identifier	"L:18682"
		XrefStatus	"mapped"
		SourceDir	"wikipathways_analysis"
		canonicalName	"Phkg1"
		ObjectType	"DATANODE"
		XrefId	"18682"
		SourcePathway	"Mm_Glycogen_Metabolism_WP317_43575.gpml"
		XrefDatasource	"Entrez Gene"
		GraphId	"eb4"
	]
	node [
		id	-1479048672
		identifier	"L:100039740"
		XrefStatus	"mapped"
		SourceDir	"wikipathways_analysis"
		ObjectType	"DATANODE"
		XrefId	"100039740"
		Label	"Rps18"
		SourcePathway	"Mm_Cytoplasmic_Ribosomal_Proteins_WP163_41303.gpml"
		XrefDatasource	"Entrez Gene"
		GraphId	"bb9"
	]
	node [
		id	724439719
		identifier	"L:224481"
		XrefStatus	"mapped"
		SourceDir	"wikipathways_analysis"
		canonicalName	"Tfb1m"
		ObjectType	"DATANODE"
		XrefId	"224481"
		SourcePathway	"Mm_Mitochondrial_Gene_Expression_WP1263_47754.gpml"
		XrefDatasource	"Entrez Gene"
		GraphId	"b36a6"
	]
	node [
		id	438086500
		identifier	"L:12333"
		XrefStatus	"mapped"
		SourceDir	"wikipathways_analysis"
		canonicalName	"Capn1"
		ObjectType	"DATANODE"
		XrefId	"12333"
		Label	"Capn1"
		SourcePathway	"Mm_Focal_Adhesion_WP85_41365.gpml"
		XrefDatasource	"Entrez Gene"
		GraphId	"b31"
	]
	node [
		id	438086503
		identifier	"L:12336"
		XrefStatus	"mapped"
		SourceDir	"wikipathways_analysis"
		ObjectType	"DATANODE"
		XrefId	"12336"
		Label	"Capns1"
		SourcePathway	"Mm_Integrin-mediated_cell_adhesion_WP6_41290.gpml"
		XrefDatasource	"Entrez Gene"
		GraphId	"e13"
	]
	node [
		id	438086498
		identifier	"L:12331"
		XrefStatus	"mapped"
		SourceDir	"wikipathways_analysis"
		ObjectType	"DATANODE"
		XrefId	"12331"
		Label	"Cap1"
		SourcePathway	"Mm_Insulin_Signaling_WP65_41286.gpml"
		XrefDatasource	"Entrez Gene"
		GraphId	"eb9"
	]
	node [
		id	693938547
		identifier	"L:103988"
		XrefStatus	"mapped"
		SourceDir	"wikipathways_analysis"
		canonicalName	"Gck"
		ObjectType	"DATANODE"
		XrefId	"103988"
		Label	"Gck"
		SourcePathway	"Mm_Glycolysis_and_Gluconeogenesis_WP157_43573.gpml; Mm_MAPK_signaling_pathway_WP493_47770.gpml"
		XrefDatasource	"Entrez Gene"
		GraphId	"b06ca; eb3"
	]
	node [
		id	694025906
		identifier	"L:106759"
		XrefStatus	"mapped"
		SourceDir	"wikipathways_analysis"
		canonicalName	"TRIF"
		ObjectType	"DATANODE"
		XrefId	"106759"
		Label	"TRIF"
		SourcePathway	"Mm_Toll_Like_Receptor_signaling_WP88_41390.gpml"
		XrefDatasource	"Entrez Gene"
		GraphId	"f55ec"
	]
	node [
		id	843575826
		identifier	"L:674678"
		XrefStatus	"mapped"
		SourceDir	"wikipathways_analysis"
		ObjectType	"DATANODE"
		XrefId	"674678"
		Label	"HIST2H4"
		SourcePathway	"Mm_Type_II_interferon_signaling_(IFNG)_WP1253_41385.gpml"
		XrefDatasource	"Entrez Gene"
		GraphId	"d2e1c"
	]
	node [
		id	442828071
		identifier	"L:66830"
		XrefStatus	"mapped"
		SourceDir	"wikipathways_analysis"
		ObjectType	"DATANODE"
		XrefId	"66830"
		Label	"Nacc1"
		SourcePathway	"Mm_PluriNetWork_WP1763_41345.gpml"
		XrefDatasource	"Entrez Gene"
		GraphId	"n145"
	]
	node [
		id	455189308
		identifier	"L:CATNB"
		XrefStatus	"unmapped"
		SourceDir	"wikipathways_analysis"
		ObjectType	"DATANODE"
		XrefId	"CATNB"
		Label	"Catnb"
		SourcePathway	"Mm_Focal_Adhesion_WP85_41365.gpml"
		XrefDatasource	"Entrez Gene"
		GraphId	"c19"
	]
	node [
		id	694022026
		identifier	"L:106344"
		XrefStatus	"mapped"
		SourceDir	"wikipathways_analysis"
		ObjectType	"DATANODE"
		XrefId	"106344"
		SourcePathway	"Mm_DNA_Replication_WP150_41336.gpml"
		XrefDatasource	"Entrez Gene"
		GraphId	"a78da"
	]
	node [
		id	438268250
		identifier	"L:18670"
		XrefStatus	"mapped"
		SourceDir	"wikipathways_analysis"
		ObjectType	"DATANODE"
		XrefId	"18670"
		Label	"Abcb4"
		SourcePathway	"Mm_Nuclear_receptors_in_lipid_metabolism_and_toxicity_WP431_47744.gpml"
		XrefDatasource	"Entrez Gene"
		GraphId	"dd3"
	]
	node [
		id	438174972
		identifier	"L:15251"
		XrefStatus	"mapped"
		SourceDir	"wikipathways_analysis"
		canonicalName	"Hif1a"
		ObjectType	"DATANODE"
		XrefId	"15251"
		Label	"Hif1a"
		SourcePathway	"Mm_PluriNetWork_WP1763_41345.gpml"
		XrefDatasource	"Entrez Gene"
		GraphId	"n69"
	]
	node [
		id	438268251
		identifier	"L:18671"
		XrefStatus	"mapped"
		SourceDir	"wikipathways_analysis"
		ObjectType	"DATANODE"
		XrefId	"18671"
		Label	"Abcb1a"
		SourcePathway	"Mm_Nuclear_receptors_in_lipid_metabolism_and_toxicity_WP431_47744.gpml"
		XrefDatasource	"Entrez Gene"
		GraphId	"e71; fd4"
	]
	node [
		id	-1478338585
		identifier	"L:100042211"
		XrefStatus	"mapped"
		SourceDir	"wikipathways_analysis"
		ObjectType	"DATANODE"
		XrefId	"100042211"
		Label	"Gabarapl2"
		SourcePathway	"Mm_Senescence_and_Autophagy_WP1267_47750.gpml"
		XrefDatasource	"Entrez Gene"
		GraphId	"f183e"
	]
	node [
		id	438086410
		identifier	"L:12306"
		XrefStatus	"mapped"
		SourceDir	"wikipathways_analysis"
		canonicalName	"Anxa2"
		ObjectType	"DATANODE"
		XrefId	"12306"
		Label	"Anxa2"
		SourcePathway	"Mm_Prostaglandin_Synthesis_and_Regulation_WP374_41394.gpml"
		XrefDatasource	"Entrez Gene"
		GraphId	"f37"
	]
	node [
		id	438174853
		identifier	"L:15216"
		XrefStatus	"mapped"
		SourceDir	"wikipathways_analysis"
		canonicalName	"Hfe"
		ObjectType	"DATANODE"
		XrefId	"15216"
		Label	"Hfe"
		SourcePathway	"Mm_Iron_Homeostasis_WP1596_43784.gpml"
		XrefDatasource	"Entrez Gene"
		GraphId	"f33e8"
	]
	node [
		id	438268193
		identifier	"L:18655"
		XrefStatus	"mapped"
		SourceDir	"wikipathways_analysis"
		ObjectType	"DATANODE"
		XrefId	"18655"
		Label	"Pgk1"
		SourcePathway	"Mm_Glycolysis_and_Gluconeogenesis_WP157_43573.gpml"
		XrefDatasource	"Entrez Gene"
		GraphId	"a791e"
	]
	node [
		id	438268192
		identifier	"L:18654"
		XrefStatus	"mapped"
		SourceDir	"wikipathways_analysis"
		canonicalName	"Pgf"
		ObjectType	"DATANODE"
		XrefId	"18654"
		SourcePathway	"Mm_Focal_Adhesion_WP85_41365.gpml"
		XrefDatasource	"Entrez Gene"
		GraphId	"ee7"
	]
	node [
		id	438953507
		identifier	"L:20692"
		XrefStatus	"mapped"
		SourceDir	"wikipathways_analysis"
		ObjectType	"DATANODE"
		XrefId	"20692"
		Label	"Sparc"
		SourcePathway	"Mm_Senescence_and_Autophagy_WP1267_47750.gpml"
		XrefDatasource	"Entrez Gene"
		GraphId	"fb596"
	]
	node [
		id	439044526
		identifier	"L:23805"
		XrefStatus	"mapped"
		SourceDir	"wikipathways_analysis"
		canonicalName	"Apc2"
		ObjectType	"DATANODE"
		XrefId	"23805"
		SourcePathway	"Mm_Regulation_of_Actin_Cytoskeleton_WP523_47746.gpml"
		XrefDatasource	"Entrez Gene"
		GraphId	"f89"
	]
	node [
		id	438174850
		identifier	"L:15213"
		XrefStatus	"mapped"
		SourceDir	"wikipathways_analysis"
		canonicalName	"Hey1"
		ObjectType	"DATANODE"
		XrefId	"15213"
		Label	"Hey1"
		SourcePathway	"Mm_Heart_Development_WP2067_45788.gpml"
		XrefDatasource	"Entrez Gene"
		GraphId	"c8da1"
	]
	node [
		id	438174851
		identifier	"L:15214"
		XrefStatus	"mapped"
		SourceDir	"wikipathways_analysis"
		canonicalName	"Hey2"
		ObjectType	"DATANODE"
		XrefId	"15214"
		Label	"Hey2"
		SourcePathway	"Mm_Heart_Development_WP2067_45788.gpml"
		XrefDatasource	"Entrez Gene"
		GraphId	"a3a1a"
	]
	node [
		id	445532485
		identifier	"L:94185"
		XrefStatus	"mapped"
		SourceDir	"wikipathways_analysis"
		canonicalName	"Tnfrsf21"
		ObjectType	"DATANODE"
		XrefId	"94185"
		Label	"Tnfrsf21"
		SourcePathway	"Mm_Apoptosis_WP1254_47745.gpml"
		XrefDatasource	"Entrez Gene"
		GraphId	"a75"
	]
	node [
		id	441726768
		identifier	"L:50933"
		XrefStatus	"mapped"
		SourceDir	"wikipathways_analysis"
		canonicalName	"Uchl3"
		ObjectType	"DATANODE"
		XrefId	"50933"
		SourcePathway	"Mm_Proteasome_Degradation_WP519_41297.gpml"
		XrefDatasource	"Entrez Gene"
		GraphId	"a116a"
	]
	node [
		id	441726767
		identifier	"L:50932"
		XrefStatus	"mapped"
		SourceDir	"wikipathways_analysis"
		canonicalName	"Mink1"
		ObjectType	"DATANODE"
		XrefId	"50932"
		Label	"Mink1"
		SourcePathway	"Mm_Insulin_Signaling_WP65_41286.gpml"
		XrefDatasource	"Entrez Gene"
		GraphId	"b3f"
	]
	node [
		id	725245936
		identifier	"L:230661"
		XrefStatus	"mapped"
		SourceDir	"wikipathways_analysis"
		canonicalName	"Tesk2"
		ObjectType	"DATANODE"
		XrefId	"230661"
		Label	"Tesk2"
		SourcePathway	"Mm_Focal_Adhesion_WP85_41365.gpml"
		XrefDatasource	"Entrez Gene"
		GraphId	"a30"
	]
	node [
		id	443719981
		identifier	"L:75669"
		XrefStatus	"mapped"
		SourceDir	"wikipathways_analysis"
		canonicalName	"Pik3r4"
		ObjectType	"DATANODE"
		XrefId	"75669"
		Label	"Pik3r4"
		SourcePathway	"Mm_Focal_Adhesion_WP85_41365.gpml; Mm_Insulin_Signaling_WP65_41286.gpml"
		XrefDatasource	"Entrez Gene"
		GraphId	"f8a; d21"
	]
	node [
		id	438090284
		identifier	"L:12715"
		XrefStatus	"mapped"
		SourceDir	"wikipathways_analysis"
		ObjectType	"DATANODE"
		XrefId	"12715"
		SourcePathway	"Mm_Urea_cycle_and_metabolism_of_amino_groups_WP426_45004.gpml"
		XrefDatasource	"Entrez Gene"
		GraphId	"c2a"
	]
	node [
		id	443716223
		identifier	"L:75292"
		XrefStatus	"mapped"
		SourceDir	"wikipathways_analysis"
		ObjectType	"DATANODE"
		XrefId	"75292"
		SourcePathway	"Mm_G_Protein_Signaling_Pathways_WP232_41275.gpml"
		XrefDatasource	"Entrez Gene"
		GraphId	"d42"
	]
	node [
		id	438174879
		identifier	"L:15221"
		XrefStatus	"mapped"
		SourceDir	"wikipathways_analysis"
		canonicalName	"Foxd3"
		ObjectType	"DATANODE"
		XrefId	"15221"
		SourcePathway	"Mm_PluriNetWork_WP1763_41345.gpml; Mm_Wnt_Signaling_Pathway_and_Pluripotency_WP723_41353.gpml"
		XrefDatasource	"Entrez Gene"
		GraphId	"n177; fb9"
	]
	node [
		id	438268222
		identifier	"L:18663"
		XrefStatus	"mapped"
		SourceDir	"wikipathways_analysis"
		canonicalName	"Pgk2"
		ObjectType	"DATANODE"
		XrefId	"18663"
		SourcePathway	"Mm_Glycolysis_and_Gluconeogenesis_WP157_43573.gpml"
		XrefDatasource	"Entrez Gene"
		GraphId	"e8aaa"
	]
	node [
		id	438953477
		identifier	"L:20683"
		XrefStatus	"mapped"
		SourceDir	"wikipathways_analysis"
		canonicalName	"Sp1"
		ObjectType	"DATANODE"
		XrefId	"20683"
		Label	"Sp1"
		SourcePathway	"Mm_PluriNetWork_WP1763_41345.gpml; Mm_estrogen_signalling_WP1244_41249.gpml; Mm_Oxidative_Stress_WP412_41381.gpml"
		XrefDatasource	"Entrez Gene"
		GraphId	"n108; fd9d4; bc6"
	]
	node [
		id	438086440
		identifier	"L:12315"
		XrefStatus	"mapped"
		SourceDir	"wikipathways_analysis"
		canonicalName	"CaM; Calm3"
		ObjectType	"DATANODE"
		XrefId	"12315"
		Label	"Calm1"
		SourcePathway	"Mm_MicroRNAs_in_cardiomyocyte_hypertrophy_WP1560_41377.gpml; Mm_G13_Signaling_Pathway_WP298_41392.gpml; Mm_G_Protein_Signaling_Pathways_WP232_41275.gpml; Mm_Glycogen_Metabolism_WP317_43575.gpml"
		XrefDatasource	"Entrez Gene"
		GraphId	"c4f9d; dc3; c4a; df8; c2a; af6"
	]
	node [
		id	438268160
		identifier	"L:18643"
		XrefStatus	"mapped"
		SourceDir	"wikipathways_analysis"
		canonicalName	"Pfn1"
		ObjectType	"DATANODE"
		XrefId	"18643"
		Label	"Pfn1"
		SourcePathway	"Mm_Regulation_of_Actin_Cytoskeleton_WP523_47746.gpml; Mm_G13_Signaling_Pathway_WP298_41392.gpml"
		XrefDatasource	"Entrez Gene"
		GraphId	"a48; ac7; ae8"
	]
	node [
		id	438953476
		identifier	"L:20682"
		XrefStatus	"mapped"
		SourceDir	"wikipathways_analysis"
		canonicalName	"Sox9"
		ObjectType	"DATANODE"
		XrefId	"20682"
		Label	"Sox9"
		SourcePathway	"Mm_Endochondral_Ossification_WP1270_41292.gpml"
		XrefDatasource	"Entrez Gene"
		GraphId	"dc3"
	]
	node [
		id	438268163
		identifier	"L:18646"
		XrefStatus	"mapped"
		SourceDir	"wikipathways_analysis"
		canonicalName	"Prf1"
		ObjectType	"DATANODE"
		XrefId	"18646"
		SourcePathway	"Mm_Apoptosis_WP1254_47745.gpml"
		XrefDatasource	"Entrez Gene"
		GraphId	"e23"
	]
	node [
		id	725392946
		identifier	"L:235459"
		XrefStatus	"mapped"
		SourceDir	"wikipathways_analysis"
		ObjectType	"DATANODE"
		XrefId	"235459"
		Label	"Gtf2a2"
		SourcePathway	"Mm_estrogen_signalling_WP1244_41249.gpml"
		XrefDatasource	"Entrez Gene"
		GraphId	"e27cc"
	]
	node [
		id	-1478156924
		identifier	"L:100048522"
		XrefStatus	"mapped"
		SourceDir	"wikipathways_analysis"
		ObjectType	"DATANODE"
		XrefId	"100048522"
		Label	"Cfl1"
		SourcePathway	"Mm_Regulation_of_Actin_Cytoskeleton_WP523_47746.gpml; Mm_G13_Signaling_Pathway_WP298_41392.gpml"
		XrefDatasource	"Entrez Gene"
		GraphId	"f99; ffc"
	]
	node [
		id	438086442
		identifier	"L:12317"
		XrefStatus	"mapped"
		SourceDir	"wikipathways_analysis"
		ObjectType	"DATANODE"
		XrefId	"12317"
		Label	"Calr"
		SourcePathway	"Mm_Calcium_Regulation_in_the_Cardiac_Cell_WP553_47774.gpml"
		XrefDatasource	"Entrez Gene"
		GraphId	"fbc"
	]
	node [
		id	438268165
		identifier	"L:18648"
		XrefStatus	"mapped"
		SourceDir	"wikipathways_analysis"
		ObjectType	"DATANODE"
		XrefId	"18648"
		Label	"Pgam1"
		SourcePathway	"Mm_Glycolysis_and_Gluconeogenesis_WP157_43573.gpml"
		XrefDatasource	"Entrez Gene"
		GraphId	"f585b"
	]
	node [
		id	438090257
		identifier	"L:12709"
		XrefStatus	"mapped"
		SourceDir	"wikipathways_analysis"
		ObjectType	"DATANODE"
		XrefId	"12709"
		SourcePathway	"Mm_Urea_cycle_and_metabolism_of_amino_groups_WP426_45004.gpml"
		XrefDatasource	"Entrez Gene"
		GraphId	"a4e"
	]
	node [
		id	-1478187669
		identifier	"L:100047429"
		XrefStatus	"mapped"
		SourceDir	"wikipathways_analysis"
		canonicalName	"Atp5o"
		ObjectType	"DATANODE"
		XrefId	"100047429"
		Label	"Atp5o"
		SourcePathway	"Mm_Electron_Transport_Chain_WP295_41324.gpml"
		XrefDatasource	"Entrez Gene"
		GraphId	"a5c"
	]
	node [
		id	438086435
		identifier	"L:12310"
		XrefStatus	"mapped"
		SourceDir	"wikipathways_analysis"
		canonicalName	"Calca"
		ObjectType	"DATANODE"
		XrefId	"12310"
		SourcePathway	"Mm_Myometrial_Relaxation_and_Contraction_Pathways_WP385_47772.gpml"
		XrefDatasource	"Entrez Gene"
		GraphId	"c4c"
	]
	node [
		id	438172901
		identifier	"L:15007"
		XrefStatus	"mapped"
		SourceDir	"wikipathways_analysis"
		ObjectType	"DATANODE"
		XrefId	"15007"
		SourcePathway	"Mm_Proteasome_Degradation_WP519_41297.gpml"
		XrefDatasource	"Entrez Gene"
		GraphId	"d95"
	]
	node [
		id	438953481
		identifier	"L:20687"
		XrefStatus	"mapped"
		SourceDir	"wikipathways_analysis"
		canonicalName	"Sp3"
		ObjectType	"DATANODE"
		XrefId	"20687"
		SourcePathway	"Mm_PluriNetWork_WP1763_41345.gpml"
		XrefDatasource	"Entrez Gene"
		GraphId	"n56"
	]
	node [
		id	438953483
		identifier	"L:20689"
		XrefStatus	"mapped"
		SourceDir	"wikipathways_analysis"
		ObjectType	"DATANODE"
		XrefId	"20689"
		Label	"Sall3"
		SourcePathway	"Mm_PluriNetWork_WP1763_41345.gpml"
		XrefDatasource	"Entrez Gene"
		GraphId	"n32"
	]
	node [
		id	438086439
		identifier	"L:12314"
		XrefStatus	"mapped"
		SourceDir	"wikipathways_analysis"
		canonicalName	"CaM; Calm3"
		ObjectType	"DATANODE"
		XrefId	"12314"
		Label	"Calm1"
		SourcePathway	"Mm_MicroRNAs_in_cardiomyocyte_hypertrophy_WP1560_41377.gpml; Mm_G13_Signaling_Pathway_WP298_41392.gpml; Mm_G_Protein_Signaling_Pathways_WP232_41275.gpml; Mm_Glycogen_Metabolism_WP317_43575.gpml"
		XrefDatasource	"Entrez Gene"
		GraphId	"c4f9d; dc3; c4a; df8; c2a; af6"
	]
	node [
		id	438086438
		identifier	"L:12313"
		XrefStatus	"mapped"
		SourceDir	"wikipathways_analysis"
		canonicalName	"CaM; Calm3"
		ObjectType	"DATANODE"
		XrefId	"12313"
		Label	"Calm1"
		SourcePathway	"Mm_MicroRNAs_in_cardiomyocyte_hypertrophy_WP1560_41377.gpml; Mm_G13_Signaling_Pathway_WP298_41392.gpml; Mm_G_Protein_Signaling_Pathways_WP232_41275.gpml; Mm_Glycogen_Metabolism_WP317_43575.gpml"
		XrefDatasource	"Entrez Gene"
		GraphId	"c4f9d; dc3; c4a; df8; c2a; af6"
	]
	node [
		id	723452618
		identifier	"L:212032"
		XrefStatus	"mapped"
		SourceDir	"wikipathways_analysis"
		ObjectType	"DATANODE"
		XrefId	"212032"
		Label	"Hk3"
		SourcePathway	"Mm_Glycolysis_and_Gluconeogenesis_WP157_43573.gpml"
		XrefDatasource	"Entrez Gene"
		GraphId	"d1390"
	]
	node [
		id	438090248
		identifier	"L:12700"
		XrefStatus	"mapped"
		SourceDir	"wikipathways_analysis"
		canonicalName	"Cish"
		ObjectType	"DATANODE"
		XrefId	"12700"
		SourcePathway	"Mm_MicroRNAs_in_cardiomyocyte_hypertrophy_WP1560_41377.gpml; Mm_EPO_Receptor_Signaling_WP1249_41283.gpml"
		XrefDatasource	"Entrez Gene"
		GraphId	"c9ba5; f14c4"
	]
	node [
		id	438090250
		identifier	"L:12702"
		XrefStatus	"mapped"
		SourceDir	"wikipathways_analysis"
		canonicalName	"Socs3"
		ObjectType	"DATANODE"
		XrefId	"12702"
		SourcePathway	"Mm_Type_II_interferon_signaling_(IFNG)_WP1253_41385.gpml; Mm_Leptin_Insulin_Overlap_WP578_43785.gpml"
		XrefDatasource	"Entrez Gene"
		GraphId	"ef5d9; b319c"
	]
	node [
		id	438090251
		identifier	"L:12703"
		XrefStatus	"mapped"
		SourceDir	"wikipathways_analysis"
		canonicalName	"Socs1"
		ObjectType	"DATANODE"
		XrefId	"12703"
		SourcePathway	"Mm_EPO_Receptor_Signaling_WP1249_41283.gpml; Mm_Type_II_interferon_signaling_(IFNG)_WP1253_41385.gpml; Mm_Leptin_Insulin_Overlap_WP578_43785.gpml"
		XrefDatasource	"Entrez Gene"
		GraphId	"aa3f5; c2574; d491b"
	]
	node [
		id	438090252
		identifier	"L:12704"
		XrefStatus	"mapped"
		SourceDir	"wikipathways_analysis"
		ObjectType	"DATANODE"
		XrefId	"12704"
		Label	"Cit"
		SourcePathway	"Mm_G13_Signaling_Pathway_WP298_41392.gpml"
		XrefDatasource	"Entrez Gene"
		GraphId	"e8d"
	]
	node [
		id	-1338880211
		identifier	"L:100502908"
		XrefStatus	"mapped"
		SourceDir	"wikipathways_analysis"
		ObjectType	"DATANODE"
		XrefId	"100502908"
		Label	"Rps17"
		SourcePathway	"Mm_Cytoplasmic_Ribosomal_Proteins_WP163_41303.gpml"
		XrefDatasource	"Entrez Gene"
		GraphId	"ce2"
	]
	node [
		id	725241133
		identifier	"L:230163"
		XrefStatus	"mapped"
		SourceDir	"wikipathways_analysis"
		ObjectType	"DATANODE"
		XrefId	"230163"
		Label	"Aldob"
		SourcePathway	"Mm_Glycolysis_and_Gluconeogenesis_WP157_43573.gpml; Mm_Polyol_pathway_WP1265_41264.gpml"
		XrefDatasource	"Entrez Gene"
		GraphId	"f4d02; b6834"
	]
	node [
		id	438949515
		identifier	"L:20249"
		XrefStatus	"mapped"
		SourceDir	"wikipathways_analysis"
		ObjectType	"DATANODE"
		XrefId	"20249"
		SourcePathway	"Mm_Fatty_Acid_Biosynthesis_WP336_41307.gpml"
		XrefDatasource	"Entrez Gene"
		GraphId	"c38"
	]
	node [
		id	724526246
		identifier	"L:227197"
		XrefStatus	"mapped"
		SourceDir	"wikipathways_analysis"
		canonicalName	"Ndufs1"
		ObjectType	"DATANODE"
		XrefId	"227197"
		Label	"Ndufs1"
		SourcePathway	"Mm_Electron_Transport_Chain_WP295_41324.gpml"
		XrefDatasource	"Entrez Gene"
		GraphId	"eb4"
	]
	node [
		id	441838213
		identifier	"L:54123"
		XrefStatus	"mapped"
		SourceDir	"wikipathways_analysis"
		ObjectType	"DATANODE"
		XrefId	"54123"
		SourcePathway	"Mm_Senescence_and_Autophagy_WP1267_47750.gpml"
		XrefDatasource	"Entrez Gene"
		GraphId	"e8092"
	]
	node [
		id	693996206
		identifier	"L:105787"
		XrefStatus	"mapped"
		SourceDir	"wikipathways_analysis"
		canonicalName	"Prkaa1"
		ObjectType	"DATANODE"
		XrefId	"105787"
		Label	"Prkaa1"
		SourcePathway	"Mm_Leptin_and_adiponectin_WP683_41298.gpml"
		XrefDatasource	"Entrez Gene"
		GraphId	"bd895"
	]
	node [
		id	444495596
		identifier	"L:80794"
		XrefStatus	"mapped"
		SourceDir	"wikipathways_analysis"
		ObjectType	"DATANODE"
		XrefId	"80794"
		Label	"Cblc"
		SourcePathway	"Mm_ErbB_signaling_pathway_WP1261_41378.gpml; Mm_Insulin_Signaling_WP65_41286.gpml"
		XrefDatasource	"Entrez Gene"
		GraphId	"ed644; ce7"
	]
	node [
		id	441838216
		identifier	"L:54126"
		XrefStatus	"mapped"
		SourceDir	"wikipathways_analysis"
		canonicalName	"Arhgef7"
		ObjectType	"DATANODE"
		XrefId	"54126"
		Label	"Arhgef7"
		SourcePathway	"Mm_Regulation_of_Actin_Cytoskeleton_WP523_47746.gpml; Mm_Integrin-mediated_cell_adhesion_WP6_41290.gpml"
		XrefDatasource	"Entrez Gene"
		GraphId	"a98; f96"
	]
	node [
		id	441838217
		identifier	"L:54127"
		XrefStatus	"mapped"
		SourceDir	"wikipathways_analysis"
		ObjectType	"DATANODE"
		XrefId	"54127"
		Label	"Rps28"
		SourcePathway	"Mm_Cytoplasmic_Ribosomal_Proteins_WP163_41303.gpml"
		XrefDatasource	"Entrez Gene"
		GraphId	"c60"
	]
	node [
		id	725244951
		identifier	"L:230558"
		XrefStatus	"mapped"
		SourceDir	"wikipathways_analysis"
		canonicalName	"C8a"
		ObjectType	"DATANODE"
		XrefId	"230558"
		Label	"C8a"
		SourcePathway	"Mm_Complement_Activation,_Classical_Pathway_WP200_41395.gpml"
		XrefDatasource	"Entrez Gene"
		GraphId	"b55"
	]
	node [
		id	-1478397912
		identifier	"L:100040298"
		XrefStatus	"mapped"
		SourceDir	"wikipathways_analysis"
		ObjectType	"DATANODE"
		XrefId	"100040298"
		Label	"Rps8"
		SourcePathway	"Mm_Cytoplasmic_Ribosomal_Proteins_WP163_41303.gpml"
		XrefDatasource	"Entrez Gene"
		GraphId	"cfb"
	]
	node [
		id	694055663
		identifier	"L:107746"
		XrefStatus	"mapped"
		SourceDir	"wikipathways_analysis"
		canonicalName	"Rapgef1"
		ObjectType	"DATANODE"
		XrefId	"107746"
		Label	"Rapgef1"
		SourcePathway	"Mm_Focal_Adhesion_WP85_41365.gpml; Mm_Integrin-mediated_cell_adhesion_WP6_41290.gpml; Mm_Signaling_of_Hepatocyte_Growth_Factor_Receptor_WP193_41367.gpml; Mm_Insulin_Signaling_WP65_41286.gpml"
		XrefDatasource	"Entrez Gene"
		GraphId	"bcd; b19; a2a; c62"
	]
	node [
		id	443624716
		identifier	"L:72027"
		XrefStatus	"mapped"
		SourceDir	"wikipathways_analysis"
		ObjectType	"DATANODE"
		XrefId	"72027"
		Label	"Slc39a4"
		SourcePathway	"Mm_Senescence_and_Autophagy_WP1267_47750.gpml"
		XrefDatasource	"Entrez Gene"
		GraphId	"e66f7"
	]
	node [
		id	443835169
		identifier	"L:79221"
		XrefStatus	"mapped"
		SourceDir	"wikipathways_analysis"
		canonicalName	"Hdac9"
		ObjectType	"DATANODE"
		XrefId	"79221"
		Label	"Hdac9"
		SourcePathway	"Mm_MicroRNAs_in_cardiomyocyte_hypertrophy_WP1560_41377.gpml"
		XrefDatasource	"Entrez Gene"
		GraphId	"aecf7; dec5f"
	]
	node [
		id	438953414
		identifier	"L:20662"
		XrefStatus	"mapped"
		SourceDir	"wikipathways_analysis"
		canonicalName	"Sos1"
		ObjectType	"DATANODE"
		XrefId	"20662"
		Label	"Sos1"
		SourcePathway	"Mm_ESC_Pluripotency_Pathways_WP339_42897.gpml; Mm_PluriNetWork_WP1763_41345.gpml; Mm_Regulation_of_Actin_Cytoskeleton_WP523_47746.gpml; Mm_EPO_Receptor_Signaling_WP1249_41283.gpml; Mm_Focal_Adhesion_WP85_41365.gpml; Mm_Integrin-mediated_cell_adhesion_WP6_41290.gpml; Mm_ErbB_signaling_pathway_WP1261_41378.gpml; Mm_Insulin_Signaling_WP65_41286.gpml"
		XrefDatasource	"Entrez Gene"
		GraphId	"b78; n221; e8e; b4884; d2bbc; a8c; a4d; b7e9e; c33"
	]
	node [
		id	438953415
		identifier	"L:20663"
		XrefStatus	"mapped"
		SourceDir	"wikipathways_analysis"
		canonicalName	"Sos2"
		ObjectType	"DATANODE"
		XrefId	"20663"
		Label	"Sos2"
		SourcePathway	"Mm_Regulation_of_Actin_Cytoskeleton_WP523_47746.gpml; Mm_MAPK_signaling_pathway_WP493_47770.gpml; Mm_Insulin_Signaling_WP65_41286.gpml"
		XrefDatasource	"Entrez Gene"
		GraphId	"a70; f7c; f55"
	]
	node [
		id	441838242
		identifier	"L:54131"
		XrefStatus	"mapped"
		SourceDir	"wikipathways_analysis"
		canonicalName	"Irf3"
		ObjectType	"DATANODE"
		XrefId	"54131"
		Label	"Irf3"
		SourcePathway	"Mm_Toll_Like_Receptor_signaling_WP88_41390.gpml"
		XrefDatasource	"Entrez Gene"
		GraphId	"c0ae3; bb6c8"
	]
	node [
		id	442825378
		identifier	"L:66594"
		XrefStatus	"mapped"
		SourceDir	"wikipathways_analysis"
		canonicalName	"Uqcr"
		ObjectType	"DATANODE"
		XrefId	"66594"
		Label	"Uqcr"
		SourcePathway	"Mm_Electron_Transport_Chain_WP295_41324.gpml"
		XrefDatasource	"Entrez Gene"
		GraphId	"ad3"
	]
	node [
		id	442825377
		identifier	"L:66593"
		XrefStatus	"mapped"
		SourceDir	"wikipathways_analysis"
		canonicalName	"Diablo"
		ObjectType	"DATANODE"
		XrefId	"66593"
		SourcePathway	"Mm_Apoptosis_WP1254_47745.gpml"
		XrefDatasource	"Entrez Gene"
		GraphId	"a6b"
	]
	node [
		id	693961487
		identifier	"L:104248"
		XrefStatus	"mapped"
		SourceDir	"wikipathways_analysis"
		ObjectType	"DATANODE"
		XrefId	"104248"
		Label	"Cabin1"
		SourcePathway	"Mm_PluriNetWork_WP1763_41345.gpml"
		XrefDatasource	"Entrez Gene"
		GraphId	"n28"
	]
	node [
		id	438949546
		identifier	"L:20259"
		XrefStatus	"mapped"
		SourceDir	"wikipathways_analysis"
		ObjectType	"DATANODE"
		XrefId	"20259"
		Label	"Scin"
		SourcePathway	"Mm_Endochondral_Ossification_WP1270_41292.gpml"
		XrefDatasource	"Entrez Gene"
		GraphId	"bd4"
	]
	node [
		id	442821534
		identifier	"L:66194"
		XrefStatus	"mapped"
		SourceDir	"wikipathways_analysis"
		ObjectType	"DATANODE"
		XrefId	"66194"
		SourcePathway	"Mm_Urea_cycle_and_metabolism_of_amino_groups_WP426_45004.gpml"
		XrefDatasource	"Entrez Gene"
		GraphId	"a36"
	]
	node [
		id	438953452
		identifier	"L:20679"
		XrefStatus	"mapped"
		SourceDir	"wikipathways_analysis"
		ObjectType	"DATANODE"
		XrefId	"20679"
		Label	"Sox6"
		SourcePathway	"Mm_Endochondral_Ossification_WP1270_41292.gpml"
		XrefDatasource	"Entrez Gene"
		GraphId	"c6f46"
	]
	node [
		id	442882788
		identifier	"L:68312"
		XrefStatus	"mapped"
		SourceDir	"wikipathways_analysis"
		ObjectType	"DATANODE"
		XrefId	"68312"
		SourcePathway	"Mm_Glutathione_metabolism_WP164_41383.gpml"
		XrefDatasource	"Entrez Gene"
		GraphId	"b6c"
	]
	node [
		id	443624749
		identifier	"L:72039"
		XrefStatus	"mapped"
		SourceDir	"wikipathways_analysis"
		ObjectType	"DATANODE"
		XrefId	"72039"
		SourcePathway	"Mm_Amino_Acid_metabolism_WP662_42241.gpml"
		XrefDatasource	"Entrez Gene"
		GraphId	"f013a"
	]
	node [
		id	838179595
		identifier	"L:619209"
		XrefStatus	"unmapped"
		SourceDir	"wikipathways_analysis"
		ObjectType	"DATANODE"
		XrefId	"619209"
		Label	"Xite"
		SourcePathway	"Mm_PluriNetWork_WP1763_41345.gpml"
		XrefDatasource	"Entrez Gene"
		GraphId	"n230"
	]
	node [
		id	438953451
		identifier	"L:20678"
		XrefStatus	"mapped"
		SourceDir	"wikipathways_analysis"
		ObjectType	"DATANODE"
		XrefId	"20678"
		Label	"Sox5"
		SourcePathway	"Mm_Endochondral_Ossification_WP1270_41292.gpml"
		XrefDatasource	"Entrez Gene"
		GraphId	"fb8bf"
	]
	node [
		id	441783467
		identifier	"L:52633"
		XrefStatus	"mapped"
		SourceDir	"wikipathways_analysis"
		ObjectType	"DATANODE"
		XrefId	"52633"
		SourcePathway	"Mm_Alanine_and_aspartate_metabolism_WP240_41253.gpml"
		XrefDatasource	"Entrez Gene"
		GraphId	"dfa"
	]
	node [
		id	438953447
		identifier	"L:20674"
		XrefStatus	"mapped"
		SourceDir	"wikipathways_analysis"
		canonicalName	"Sox2"
		ObjectType	"DATANODE"
		XrefId	"20674"
		Label	"Sox2"
		SourcePathway	"Mm_PluriNetWork_WP1763_41345.gpml; Mm_Wnt_Signaling_Pathway_and_Pluripotency_WP723_41353.gpml; Mm_Dopminergic_Neurogenesis_WP1498_43780.gpml"
		XrefDatasource	"Entrez Gene"
		GraphId	"n179; cd0; f271e"
	]
	node [
		id	438121008
		identifier	"L:13808"
		XrefStatus	"mapped"
		SourceDir	"wikipathways_analysis"
		canonicalName	"Eno3"
		ObjectType	"DATANODE"
		XrefId	"13808"
		SourcePathway	"Mm_Glycolysis_and_Gluconeogenesis_WP157_43573.gpml"
		XrefDatasource	"Entrez Gene"
		GraphId	"a0f77"
	]
	node [
		id	442790725
		identifier	"L:65079"
		XrefStatus	"mapped"
		SourceDir	"wikipathways_analysis"
		canonicalName	"Rtn4r"
		ObjectType	"DATANODE"
		XrefId	"65079"
		SourcePathway	"Mm_PluriNetWork_WP1763_41345.gpml"
		XrefDatasource	"Entrez Gene"
		GraphId	"n236"
	]
	node [
		id	728286602
		identifier	"L:269881"
		XrefStatus	"mapped"
		SourceDir	"wikipathways_analysis"
		canonicalName	"Map3k10"
		ObjectType	"DATANODE"
		XrefId	"269881"
		Label	"Map3k10"
		SourcePathway	"Mm_Insulin_Signaling_WP65_41286.gpml"
		XrefDatasource	"Entrez Gene"
		GraphId	"e51"
	]
	node [
		id	438121000
		identifier	"L:13800"
		XrefStatus	"mapped"
		SourceDir	"wikipathways_analysis"
		ObjectType	"DATANODE"
		XrefId	"13800"
		Label	"Enah"
		SourcePathway	"Mm_Regulation_of_Actin_Cytoskeleton_WP523_47746.gpml"
		XrefDatasource	"Entrez Gene"
		GraphId	"b02"
	]
	node [
		id	438121007
		identifier	"L:13807"
		XrefStatus	"mapped"
		SourceDir	"wikipathways_analysis"
		canonicalName	"Eno2"
		ObjectType	"DATANODE"
		XrefId	"13807"
		Label	"Eno2"
		SourcePathway	"Mm_Glycolysis_and_Gluconeogenesis_WP157_43573.gpml"
		XrefDatasource	"Entrez Gene"
		GraphId	"c5ae5"
	]
	node [
		id	438121006
		identifier	"L:13806"
		XrefStatus	"mapped"
		SourceDir	"wikipathways_analysis"
		ObjectType	"DATANODE"
		XrefId	"13806"
		Label	"Eno1"
		SourcePathway	"Mm_Glycolysis_and_Gluconeogenesis_WP157_43573.gpml"
		XrefDatasource	"Entrez Gene"
		GraphId	"a4983"
	]
	node [
		id	438121005
		identifier	"L:13805"
		XrefStatus	"mapped"
		SourceDir	"wikipathways_analysis"
		ObjectType	"DATANODE"
		XrefId	"13805"
		SourcePathway	"Mm_TGF_Beta_Signaling_Pathway_WP113_41270.gpml"
		XrefDatasource	"Entrez Gene"
		GraphId	"c44"
	]
	node [
		id	439044618
		identifier	"L:23834"
		XrefStatus	"mapped"
		SourceDir	"wikipathways_analysis"
		ObjectType	"DATANODE"
		XrefId	"23834"
		SourcePathway	"Mm_DNA_Replication_WP150_41336.gpml"
		XrefDatasource	"Entrez Gene"
		GraphId	"e7847"
	]
	node [
		id	693960555
		identifier	"L:104156"
		XrefStatus	"mapped"
		SourceDir	"wikipathways_analysis"
		canonicalName	"Etv5"
		ObjectType	"DATANODE"
		XrefId	"104156"
		Label	"Etv5"
		SourcePathway	"Mm_PluriNetWork_WP1763_41345.gpml"
		XrefDatasource	"Entrez Gene"
		GraphId	"n210"
	]
	node [
		id	693960557
		identifier	"L:104158"
		XrefStatus	"mapped"
		SourceDir	"wikipathways_analysis"
		ObjectType	"DATANODE"
		XrefId	"104158"
		SourcePathway	"Mm_Irinotecan_Pathway_WP475_41333.gpml"
		XrefDatasource	"Entrez Gene"
		GraphId	"cf6; f50"
	]
	node [
		id	693961544
		identifier	"L:104263"
		XrefStatus	"mapped"
		SourceDir	"wikipathways_analysis"
		canonicalName	"Kdm3a"
		ObjectType	"DATANODE"
		XrefId	"104263"
		Label	"Kdm3a"
		SourcePathway	"Mm_PluriNetWork_WP1763_41345.gpml"
		XrefDatasource	"Entrez Gene"
		GraphId	"n232"
	]
	node [
		id	782589651
		identifier	"L:433229"
		XrefStatus	"mapped"
		SourceDir	"wikipathways_analysis"
		canonicalName	"Ldhb"
		ObjectType	"DATANODE"
		XrefId	"433229"
		Label	"Ldhb"
		SourcePathway	"Mm_Glycolysis_and_Gluconeogenesis_WP157_43573.gpml"
		XrefDatasource	"Entrez Gene"
		GraphId	"cc4ab"
	]
	node [
		id	438151851
		identifier	"L:14936"
		XrefStatus	"mapped"
		SourceDir	"wikipathways_analysis"
		ObjectType	"DATANODE"
		XrefId	"14936"
		Label	"Gys1"
		SourcePathway	"Mm_Glycogen_Metabolism_WP317_43575.gpml"
		XrefDatasource	"Entrez Gene"
		GraphId	"bdb"
	]
	node [
		id	438151848
		identifier	"L:14933"
		XrefStatus	"mapped"
		SourceDir	"wikipathways_analysis"
		ObjectType	"DATANODE"
		XrefId	"14933"
		SourcePathway	"Mm_Fatty_Acid_Beta_Oxidation_WP1269_41314.gpml"
		XrefDatasource	"Entrez Gene"
		GraphId	"e81"
	]
	node [
		id	438151854
		identifier	"L:14939"
		XrefStatus	"mapped"
		SourceDir	"wikipathways_analysis"
		canonicalName	"Gzmb"
		ObjectType	"DATANODE"
		XrefId	"14939"
		Label	"Gzmb"
		SourcePathway	"Mm_Apoptosis_WP1254_47745.gpml"
		XrefDatasource	"Entrez Gene"
		GraphId	"d0c"
	]
	node [
		id	728195153
		identifier	"L:266632"
		XrefStatus	"mapped"
		SourceDir	"wikipathways_analysis"
		canonicalName	"Irak4"
		ObjectType	"DATANODE"
		XrefId	"266632"
		Label	"Irak4"
		SourcePathway	"Mm_Toll_Like_Receptor_signaling_WP88_41390.gpml"
		XrefDatasource	"Entrez Gene"
		GraphId	"e4629"
	]
	node [
		id	439223305
		identifier	"L:29817"
		XrefStatus	"mapped"
		SourceDir	"wikipathways_analysis"
		ObjectType	"DATANODE"
		XrefId	"29817"
		Label	"Igfbp7"
		SourcePathway	"Mm_Senescence_and_Autophagy_WP1267_47750.gpml"
		XrefDatasource	"Entrez Gene"
		GraphId	"a04fb"
	]
	node [
		id	724500053
		identifier	"L:226519"
		XrefStatus	"mapped"
		SourceDir	"wikipathways_analysis"
		ObjectType	"DATANODE"
		XrefId	"226519"
		SourcePathway	"Mm_Focal_Adhesion_WP85_41365.gpml; Mm_Inflammatory_Response_Pathway_WP458_41294.gpml"
		XrefDatasource	"Entrez Gene"
		GraphId	"f2b; eb1"
	]
	node [
		id	724501104
		identifier	"L:226646"
		XrefStatus	"mapped"
		SourceDir	"wikipathways_analysis"
		canonicalName	"Ndufs2"
		ObjectType	"DATANODE"
		XrefId	"226646"
		Label	"Ndufs2"
		SourcePathway	"Mm_Electron_Transport_Chain_WP295_41324.gpml"
		XrefDatasource	"Entrez Gene"
		GraphId	"ee7"
	]
	node [
		id	438143196
		identifier	"L:14030"
		XrefStatus	"mapped"
		SourceDir	"wikipathways_analysis"
		canonicalName	"Ewsr1"
		ObjectType	"DATANODE"
		XrefId	"14030"
		SourcePathway	"Mm_PluriNetWork_WP1763_41345.gpml"
		XrefDatasource	"Entrez Gene"
		GraphId	"n225"
	]
	node [
		id	724588680
		identifier	"L:229487"
		XrefStatus	"mapped"
		SourceDir	"wikipathways_analysis"
		ObjectType	"DATANODE"
		XrefId	"229487"
		SourcePathway	"Mm_Alanine_and_aspartate_metabolism_WP240_41253.gpml"
		XrefDatasource	"Entrez Gene"
		GraphId	"c3d"
	]
	node [
		id	438953383
		identifier	"L:20652"
		XrefStatus	"mapped"
		SourceDir	"wikipathways_analysis"
		ObjectType	"DATANODE"
		XrefId	"20652"
		SourcePathway	"Mm_Statin_Pathway_WP1_41296.gpml"
		XrefDatasource	"Entrez Gene"
		GraphId	"e6e"
	]
	node [
		id	438949382
		identifier	"L:20200"
		XrefStatus	"mapped"
		SourceDir	"wikipathways_analysis"
		ObjectType	"DATANODE"
		XrefId	"20200"
		Label	"S100a6"
		SourcePathway	"Mm_Prostaglandin_Synthesis_and_Regulation_WP374_41394.gpml"
		XrefDatasource	"Entrez Gene"
		GraphId	"b13"
	]
	node [
		id	444526289
		identifier	"L:81877"
		XrefStatus	"mapped"
		SourceDir	"wikipathways_analysis"
		ObjectType	"DATANODE"
		XrefId	"81877"
		SourcePathway	"Mm_Focal_Adhesion_WP85_41365.gpml"
		XrefDatasource	"Entrez Gene"
		GraphId	"c91"
	]
	node [
		id	444526291
		identifier	"L:81879"
		XrefStatus	"mapped"
		SourceDir	"wikipathways_analysis"
		canonicalName	"Tcfcp2l1"
		ObjectType	"DATANODE"
		XrefId	"81879"
		Label	"Tcfcp2l1"
		SourcePathway	"Mm_PluriNetWork_WP1763_41345.gpml"
		XrefDatasource	"Entrez Gene"
		GraphId	"n111"
	]
	node [
		id	441986337
		identifier	"L:59069"
		XrefStatus	"mapped"
		SourceDir	"wikipathways_analysis"
		ObjectType	"DATANODE"
		XrefId	"59069"
		SourcePathway	"Mm_Striated_Muscle_Contraction_WP216_41273.gpml"
		XrefDatasource	"Entrez Gene"
		GraphId	"f3d"
	]
	node [
		id	725245074
		identifier	"L:230597"
		XrefStatus	"mapped"
		SourceDir	"wikipathways_analysis"
		canonicalName	"Zfyve9"
		ObjectType	"DATANODE"
		XrefId	"230597"
		SourcePathway	"Mm_TGF_Beta_Signaling_Pathway_WP113_41270.gpml"
		XrefDatasource	"Entrez Gene"
		GraphId	"ead"
	]
	node [
		id	442766633
		identifier	"L:64654"
		XrefStatus	"mapped"
		SourceDir	"wikipathways_analysis"
		canonicalName	"Fgf23; FGF-23"
		ObjectType	"DATANODE"
		XrefId	"64654"
		Label	"FGF-23"
		SourcePathway	"Mm_ESC_Pluripotency_Pathways_WP339_42897.gpml; Mm_Osteoblast_WP238_41255.gpml"
		XrefDatasource	"Entrez Gene"
		GraphId	"e36; d83; cd0"
	]
	node [
		id	442766631
		identifier	"L:64652"
		XrefStatus	"mapped"
		SourceDir	"wikipathways_analysis"
		canonicalName	"Nisch"
		ObjectType	"DATANODE"
		XrefId	"64652"
		Label	"Nisch"
		SourcePathway	"Mm_Hypothetical_Network_for_Drug_Addiction_WP1246_41287.gpml"
		XrefDatasource	"Entrez Gene"
		GraphId	"d5679"
	]
	node [
		id	439130144
		identifier	"L:26431"
		XrefStatus	"mapped"
		SourceDir	"wikipathways_analysis"
		canonicalName	"Git2"
		ObjectType	"DATANODE"
		XrefId	"26431"
		Label	"Git2"
		SourcePathway	"Mm_Integrin-mediated_cell_adhesion_WP6_41290.gpml"
		XrefDatasource	"Entrez Gene"
		GraphId	"edf"
	]
	node [
		id	442909887
		identifier	"L:69077"
		XrefStatus	"mapped"
		SourceDir	"wikipathways_analysis"
		ObjectType	"DATANODE"
		XrefId	"69077"
		Label	"Psmd11"
		SourcePathway	"Mm_Proteasome_Degradation_WP519_41297.gpml"
		XrefDatasource	"Entrez Gene"
		GraphId	"c26"
	]
	node [
		id	723579530
		identifier	"L:216850"
		XrefStatus	"mapped"
		SourceDir	"wikipathways_analysis"
		ObjectType	"DATANODE"
		XrefId	"216850"
		Label	"Kdm6b"
		SourcePathway	"Mm_PluriNetWork_WP1763_41345.gpml"
		XrefDatasource	"Entrez Gene"
		GraphId	"n60"
	]
	node [
		id	438294944
		identifier	"L:19303"
		XrefStatus	"mapped"
		SourceDir	"wikipathways_analysis"
		canonicalName	"Pxn"
		ObjectType	"DATANODE"
		XrefId	"19303"
		Label	"Pxn"
		SourcePathway	"Mm_Regulation_of_Actin_Cytoskeleton_WP523_47746.gpml; Mm_Focal_Adhesion_WP85_41365.gpml; Mm_Integrin-mediated_cell_adhesion_WP6_41290.gpml"
		XrefDatasource	"Entrez Gene"
		GraphId	"f46; f12; bda"
	]
	node [
		id	759533365
		identifier	"L:394434"
		XrefStatus	"mapped"
		SourceDir	"wikipathways_analysis"
		ObjectType	"DATANODE"
		XrefId	"394434"
		Label	"Ugt1a9"
		SourcePathway	"Mm_Estrogen_metabolism_WP1264_41251.gpml; Mm_Irinotecan_Pathway_WP475_41333.gpml"
		XrefDatasource	"Entrez Gene"
		GraphId	"ca584; d2274; c92"
	]
	node [
		id	442855850
		identifier	"L:67603"
		XrefStatus	"mapped"
		SourceDir	"wikipathways_analysis"
		canonicalName	"Dusp6"
		ObjectType	"DATANODE"
		XrefId	"67603"
		SourcePathway	"Mm_MAPK_signaling_pathway_WP493_47770.gpml"
		XrefDatasource	"Entrez Gene"
		GraphId	"de3"
	]
	node [
		id	759533367
		identifier	"L:394436"
		XrefStatus	"mapped"
		SourceDir	"wikipathways_analysis"
		canonicalName	"Ugt1a1"
		ObjectType	"DATANODE"
		XrefId	"394436"
		Label	"Ugt1a1"
		SourcePathway	"Mm_Estrogen_metabolism_WP1264_41251.gpml; Mm_Irinotecan_Pathway_WP475_41333.gpml"
		XrefDatasource	"Entrez Gene"
		GraphId	"a3c7e; cff4d; b9e27; a3ced; f783c; ddc29; d1d; cf7"
	]
	node [
		id	438121195
		identifier	"L:13869"
		XrefStatus	"mapped"
		SourceDir	"wikipathways_analysis"
		canonicalName	"Erbb4"
		ObjectType	"DATANODE"
		XrefId	"13869"
		Label	"Erbb4"
		SourcePathway	"Mm_ErbB_signaling_pathway_WP1261_41378.gpml"
		XrefDatasource	"Entrez Gene"
		GraphId	"cdcec; dbb6e; a5a9b"
	]
	node [
		id	759533361
		identifier	"L:394430"
		XrefStatus	"mapped"
		SourceDir	"wikipathways_analysis"
		ObjectType	"DATANODE"
		XrefId	"394430"
		SourcePathway	"Mm_Irinotecan_Pathway_WP475_41333.gpml"
		XrefDatasource	"Entrez Gene"
		GraphId	"a56"
	]
	node [
		id	439130174
		identifier	"L:26440"
		XrefStatus	"mapped"
		SourceDir	"wikipathways_analysis"
		canonicalName	"Psma1"
		ObjectType	"DATANODE"
		XrefId	"26440"
		Label	"Psma1"
		SourcePathway	"Mm_Proteasome_Degradation_WP519_41297.gpml"
		XrefDatasource	"Entrez Gene"
		GraphId	"e24"
	]
	node [
		id	438294950
		identifier	"L:19309"
		XrefStatus	"mapped"
		SourceDir	"wikipathways_analysis"
		ObjectType	"DATANODE"
		XrefId	"19309"
		Label	"Pygm"
		SourcePathway	"Mm_Glycogen_Metabolism_WP317_43575.gpml"
		XrefDatasource	"Entrez Gene"
		GraphId	"a03"
	]
	node [
		id	438121192
		identifier	"L:13866"
		XrefStatus	"mapped"
		SourceDir	"wikipathways_analysis"
		canonicalName	"Erbb2"
		ObjectType	"DATANODE"
		XrefId	"13866"
		Label	"Erbb2"
		SourcePathway	"Mm_Focal_Adhesion_WP85_41365.gpml; Mm_ErbB_signaling_pathway_WP1261_41378.gpml"
		XrefDatasource	"Entrez Gene"
		GraphId	"f1d; bb88a; ade45; c4994; da28c; d6718"
	]
	node [
		id	439130175
		identifier	"L:26441"
		XrefStatus	"mapped"
		SourceDir	"wikipathways_analysis"
		canonicalName	"Psma4"
		ObjectType	"DATANODE"
		XrefId	"26441"
		Label	"Psma4"
		SourcePathway	"Mm_Proteasome_Degradation_WP519_41297.gpml"
		XrefDatasource	"Entrez Gene"
		GraphId	"f94"
	]
	node [
		id	438121193
		identifier	"L:13867"
		XrefStatus	"mapped"
		SourceDir	"wikipathways_analysis"
		canonicalName	"Erbb3"
		ObjectType	"DATANODE"
		XrefId	"13867"
		Label	"Erbb3"
		SourcePathway	"Mm_Heart_Development_WP2067_45788.gpml; Mm_ErbB_signaling_pathway_WP1261_41378.gpml"
		XrefDatasource	"Entrez Gene"
		GraphId	"b54af; aa489"
	]
	node [
		id	438121190
		identifier	"L:13864"
		XrefStatus	"mapped"
		SourceDir	"wikipathways_analysis"
		canonicalName	"Nr2f6"
		ObjectType	"DATANODE"
		XrefId	"13864"
		SourcePathway	"Mm_PluriNetWork_WP1763_41345.gpml"
		XrefDatasource	"Entrez Gene"
		GraphId	"n276"
	]
	node [
		id	438121191
		identifier	"L:13865"
		XrefStatus	"mapped"
		SourceDir	"wikipathways_analysis"
		canonicalName	"Nr2f1"
		ObjectType	"DATANODE"
		XrefId	"13865"
		SourcePathway	"Mm_PluriNetWork_WP1763_41345.gpml"
		XrefDatasource	"Entrez Gene"
		GraphId	"n107"
	]
	node [
		id	438085729
		identifier	"L:12297"
		XrefStatus	"mapped"
		SourceDir	"wikipathways_analysis"
		ObjectType	"DATANODE"
		XrefId	"12297"
		SourcePathway	"Mm_Calcium_Regulation_in_the_Cardiac_Cell_WP553_47774.gpml; Mm_Myometrial_Relaxation_and_Contraction_Pathways_WP385_47772.gpml"
		XrefDatasource	"Entrez Gene"
		GraphId	"e1c; ddb"
	]
	node [
		id	442821408
		identifier	"L:66152"
		XrefStatus	"mapped"
		SourceDir	"wikipathways_analysis"
		canonicalName	"1110020P15Rik"
		ObjectType	"DATANODE"
		XrefId	"66152"
		Label	"1110020P15Rik"
		SourcePathway	"Mm_Electron_Transport_Chain_WP295_41324.gpml"
		XrefDatasource	"Entrez Gene"
		GraphId	"a39"
	]
	node [
		id	443835296
		identifier	"L:79264"
		XrefStatus	"mapped"
		SourceDir	"wikipathways_analysis"
		canonicalName	"Krit1"
		ObjectType	"DATANODE"
		XrefId	"79264"
		SourcePathway	"Mm_Hypothetical_Network_for_Drug_Addiction_WP1246_41287.gpml"
		XrefDatasource	"Entrez Gene"
		GraphId	"c195f"
	]
	node [
		id	724500145
		identifier	"L:226548"
		XrefStatus	"mapped"
		SourceDir	"wikipathways_analysis"
		canonicalName	"Aph1a"
		ObjectType	"DATANODE"
		XrefId	"226548"
		SourcePathway	"Mm_Notch_Signaling_Pathway_WP29_41252.gpml"
		XrefDatasource	"Entrez Gene"
		GraphId	"b54"
	]
	node [
		id	438085722
		identifier	"L:12290"
		XrefStatus	"mapped"
		SourceDir	"wikipathways_analysis"
		ObjectType	"DATANODE"
		XrefId	"12290"
		Label	"Cacna1e"
		SourcePathway	"Mm_Calcium_Regulation_in_the_Cardiac_Cell_WP553_47774.gpml"
		XrefDatasource	"Entrez Gene"
		GraphId	"cd9"
	]
	node [
		id	438151788
		identifier	"L:14915"
		XrefStatus	"mapped"
		SourceDir	"wikipathways_analysis"
		canonicalName	"Guca2a"
		ObjectType	"DATANODE"
		XrefId	"14915"
		SourcePathway	"Mm_Myometrial_Relaxation_and_Contraction_Pathways_WP385_47772.gpml"
		XrefDatasource	"Entrez Gene"
		GraphId	"f99"
	]
	node [
		id	439130121
		identifier	"L:26429"
		XrefStatus	"mapped"
		SourceDir	"wikipathways_analysis"
		ObjectType	"DATANODE"
		XrefId	"26429"
		SourcePathway	"Mm_DNA_Replication_WP150_41336.gpml"
		XrefDatasource	"Entrez Gene"
		GraphId	"a0b5f"
	]
	node [
		id	438151789
		identifier	"L:14916"
		XrefStatus	"mapped"
		SourceDir	"wikipathways_analysis"
		canonicalName	"Guca2b"
		ObjectType	"DATANODE"
		XrefId	"14916"
		SourcePathway	"Mm_Myometrial_Relaxation_and_Contraction_Pathways_WP385_47772.gpml"
		XrefDatasource	"Entrez Gene"
		GraphId	"b67"
	]
	node [
		id	439130120
		identifier	"L:26428"
		XrefStatus	"mapped"
		SourceDir	"wikipathways_analysis"
		ObjectType	"DATANODE"
		XrefId	"26428"
		SourcePathway	"Mm_DNA_Replication_WP150_41336.gpml"
		XrefDatasource	"Entrez Gene"
		GraphId	"dfbb1"
	]
	node [
		id	438085724
		identifier	"L:12292"
		XrefStatus	"mapped"
		SourceDir	"wikipathways_analysis"
		ObjectType	"DATANODE"
		XrefId	"12292"
		Label	"Cacna1s"
		SourcePathway	"Mm_Calcium_Regulation_in_the_Cardiac_Cell_WP553_47774.gpml"
		XrefDatasource	"Entrez Gene"
		GraphId	"a68"
	]
	node [
		id	438085727
		identifier	"L:12295"
		XrefStatus	"mapped"
		SourceDir	"wikipathways_analysis"
		ObjectType	"DATANODE"
		XrefId	"12295"
		SourcePathway	"Mm_Calcium_Regulation_in_the_Cardiac_Cell_WP553_47774.gpml"
		XrefDatasource	"Entrez Gene"
		GraphId	"bac"
	]
	node [
		id	694766738
		identifier	"L:110323"
		XrefStatus	"mapped"
		SourceDir	"wikipathways_analysis"
		canonicalName	"Cox6b1"
		ObjectType	"DATANODE"
		XrefId	"110323"
		Label	"Cox6b1"
		SourcePathway	"Mm_Electron_Transport_Chain_WP295_41324.gpml"
		XrefDatasource	"Entrez Gene"
		GraphId	"a35"
	]
	node [
		id	439130112
		identifier	"L:26420"
		XrefStatus	"mapped"
		SourceDir	"wikipathways_analysis"
		canonicalName	"JNK2; Mapk9"
		ObjectType	"DATANODE"
		XrefId	"26420"
		Label	"Mapk9"
		SourcePathway	"Mm_Splicing_factor_NOVA_regulated_synpatic_proteins_WP1983_42575.gpml; Mm_Wnt_Signaling_Pathway_and_Pluripotency_WP723_41353.gpml; Mm_Wnt_Signaling_Pathway_WP403_41302.gpml; Mm_Focal_Adhesion_WP85_41365.gpml; Mm_MAPK_signaling_pathway_WP493_47770.gpml; Mm_TGF_Beta_Signaling_Pathway_WP113_41270.gpml; Mm_estrogen_signalling_WP1244_41249.gpml; Mm_Insulin_Signaling_WP65_41286.gpml"
		XrefDatasource	"Entrez Gene"
		GraphId	"d2221; dcd8b; c30; afc; b6f; bf9; a75; a0a7c; b60"
	]
	node [
		id	-1338880956
		identifier	"L:100502877"
		XrefStatus	"mapped"
		SourceDir	"wikipathways_analysis"
		ObjectType	"DATANODE"
		XrefId	"100502877"
		Label	"Rps8"
		SourcePathway	"Mm_Cytoplasmic_Ribosomal_Proteins_WP163_41303.gpml"
		XrefDatasource	"Entrez Gene"
		GraphId	"cfb"
	]
	node [
		id	439130116
		identifier	"L:26424"
		XrefStatus	"mapped"
		SourceDir	"wikipathways_analysis"
		canonicalName	"Nr5a2"
		ObjectType	"DATANODE"
		XrefId	"26424"
		Label	"Nr5a2"
		SourcePathway	"Mm_PluriNetWork_WP1763_41345.gpml"
		XrefDatasource	"Entrez Gene"
		GraphId	"n137"
	]
	node [
		id	-1478339423
		identifier	"L:100042150"
		XrefStatus	"mapped"
		SourceDir	"wikipathways_analysis"
		canonicalName	"LOC100042150"
		ObjectType	"DATANODE"
		XrefId	"100042150"
		SourcePathway	"Mm_ErbB_signaling_pathway_WP1261_41378.gpml"
		XrefDatasource	"Entrez Gene"
		GraphId	"fca4e"
	]
	node [
		id	439223489
		identifier	"L:29875"
		XrefStatus	"mapped"
		SourceDir	"wikipathways_analysis"
		ObjectType	"DATANODE"
		XrefId	"29875"
		Label	"Iqgap1"
		SourcePathway	"Mm_Regulation_of_Actin_Cytoskeleton_WP523_47746.gpml; Mm_G13_Signaling_Pathway_WP298_41392.gpml"
		XrefDatasource	"Entrez Gene"
		GraphId	"a79; b88"
	]
	node [
		id	438121161
		identifier	"L:13856"
		XrefStatus	"mapped"
		SourceDir	"wikipathways_analysis"
		canonicalName	"Epo"
		ObjectType	"DATANODE"
		XrefId	"13856"
		SourcePathway	"Mm_EPO_Receptor_Signaling_WP1249_41283.gpml"
		XrefDatasource	"Entrez Gene"
		GraphId	"b3cbc; f5813"
	]
	node [
		id	438121162
		identifier	"L:13857"
		XrefStatus	"mapped"
		SourceDir	"wikipathways_analysis"
		ObjectType	"DATANODE"
		XrefId	"13857"
		Label	"Epor"
		SourcePathway	"Mm_EPO_Receptor_Signaling_WP1249_41283.gpml"
		XrefDatasource	"Entrez Gene"
		GraphId	"eda83; ae673"
	]
	node [
		id	438085697
		identifier	"L:12286"
		XrefStatus	"mapped"
		SourceDir	"wikipathways_analysis"
		ObjectType	"DATANODE"
		XrefId	"12286"
		Label	"Cacna1a"
		SourcePathway	"Mm_Calcium_Regulation_in_the_Cardiac_Cell_WP553_47774.gpml"
		XrefDatasource	"Entrez Gene"
		GraphId	"e18"
	]
	node [
		id	438085699
		identifier	"L:12288"
		XrefStatus	"mapped"
		SourceDir	"wikipathways_analysis"
		ObjectType	"DATANODE"
		XrefId	"12288"
		Label	"Cacna1c"
		SourcePathway	"Mm_Calcium_Regulation_in_the_Cardiac_Cell_WP553_47774.gpml"
		XrefDatasource	"Entrez Gene"
		GraphId	"ad8"
	]
	node [
		id	438085698
		identifier	"L:12287"
		XrefStatus	"mapped"
		SourceDir	"wikipathways_analysis"
		ObjectType	"DATANODE"
		XrefId	"12287"
		Label	"Cacna1b"
		SourcePathway	"Mm_Calcium_Regulation_in_the_Cardiac_Cell_WP553_47774.gpml"
		XrefDatasource	"Entrez Gene"
		GraphId	"b9f"
	]
	node [
		id	438085700
		identifier	"L:12289"
		XrefStatus	"mapped"
		SourceDir	"wikipathways_analysis"
		ObjectType	"DATANODE"
		XrefId	"12289"
		Label	"Cacna1d"
		SourcePathway	"Mm_Calcium_Regulation_in_the_Cardiac_Cell_WP553_47774.gpml"
		XrefDatasource	"Entrez Gene"
		GraphId	"ef7"
	]
	node [
		id	441900861
		identifier	"L:56480"
		XrefStatus	"mapped"
		SourceDir	"wikipathways_analysis"
		canonicalName	"Tbk1"
		ObjectType	"DATANODE"
		XrefId	"56480"
		Label	"Tbk1"
		SourcePathway	"Mm_TNF-alpha_NF-kB_Signaling_Pathway_WP246_41391.gpml; Mm_Toll_Like_Receptor_signaling_WP88_41390.gpml"
		XrefDatasource	"Entrez Gene"
		GraphId	"c26; d551c"
	]
	node [
		id	442821377
		identifier	"L:66142"
		XrefStatus	"mapped"
		SourceDir	"wikipathways_analysis"
		canonicalName	"Cox7b"
		ObjectType	"DATANODE"
		XrefId	"66142"
		Label	"Cox7b"
		SourcePathway	"Mm_Electron_Transport_Chain_WP295_41324.gpml"
		XrefDatasource	"Entrez Gene"
		GraphId	"d07"
	]
	node [
		id	702212662
		identifier	"L:192156"
		XrefStatus	"mapped"
		SourceDir	"wikipathways_analysis"
		ObjectType	"DATANODE"
		XrefId	"192156"
		SourcePathway	"Mm_Cholesterol_Biosynthesis_WP103_41337.gpml"
		XrefDatasource	"Entrez Gene"
		GraphId	"c55"
	]
	node [
		id	438151792
		identifier	"L:14919"
		XrefStatus	"mapped"
		SourceDir	"wikipathways_analysis"
		ObjectType	"DATANODE"
		XrefId	"14919"
		Label	"Gucy2e"
		SourcePathway	"Mm_Myometrial_Relaxation_and_Contraction_Pathways_WP385_47772.gpml"
		XrefDatasource	"Entrez Gene"
		GraphId	"a1b"
	]
	node [
		id	726258807
		identifier	"L:243659"
		XrefStatus	"mapped"
		SourceDir	"wikipathways_analysis"
		canonicalName	"Styk1"
		ObjectType	"DATANODE"
		XrefId	"243659"
		Label	"Styk1"
		SourcePathway	"Mm_Focal_Adhesion_WP85_41365.gpml"
		XrefDatasource	"Entrez Gene"
		GraphId	"c32"
	]
	node [
		id	842680045
		identifier	"L:665433"
		XrefStatus	"mapped"
		SourceDir	"wikipathways_analysis"
		ObjectType	"DATANODE"
		XrefId	"665433"
		Label	"Hist1h2ab"
		SourcePathway	"Mm_Proteasome_Degradation_WP519_41297.gpml"
		XrefDatasource	"Entrez Gene"
		GraphId	"a11"
	]
	node [
		id	441900870
		identifier	"L:56489"
		XrefStatus	"mapped"
		SourceDir	"wikipathways_analysis"
		canonicalName	"Ikbke; IKKepsilon"
		ObjectType	"DATANODE"
		XrefId	"56489"
		Label	"IKKepsilon"
		SourcePathway	"Mm_MicroRNAs_in_cardiomyocyte_hypertrophy_WP1560_41377.gpml; Mm_TNF-alpha_NF-kB_Signaling_Pathway_WP246_41391.gpml; Mm_Toll_Like_Receptor_signaling_WP88_41390.gpml"
		XrefDatasource	"Entrez Gene"
		GraphId	"d236c; a2a; fe4ab"
	]
	node [
		id	441725963
		identifier	"L:50884"
		XrefStatus	"mapped"
		SourceDir	"wikipathways_analysis"
		canonicalName	"Nckap1"
		ObjectType	"DATANODE"
		XrefId	"50884"
		Label	"Nckap1"
		SourcePathway	"Mm_Regulation_of_Actin_Cytoskeleton_WP523_47746.gpml"
		XrefDatasource	"Entrez Gene"
		GraphId	"bc3"
	]
	node [
		id	441900867
		identifier	"L:56486"
		XrefStatus	"mapped"
		SourceDir	"wikipathways_analysis"
		canonicalName	"Gabarap"
		ObjectType	"DATANODE"
		XrefId	"56486"
		SourcePathway	"Mm_Senescence_and_Autophagy_WP1267_47750.gpml"
		XrefDatasource	"Entrez Gene"
		GraphId	"de47c"
	]
	node [
		id	441900866
		identifier	"L:56485"
		XrefStatus	"mapped"
		SourceDir	"wikipathways_analysis"
		ObjectType	"DATANODE"
		XrefId	"56485"
		Label	"Slc2a5"
		SourcePathway	"Mm_Glycolysis_and_Gluconeogenesis_WP157_43573.gpml"
		XrefDatasource	"Entrez Gene"
		GraphId	"a6499"
	]
	node [
		id	441900865
		identifier	"L:56484"
		XrefStatus	"mapped"
		SourceDir	"wikipathways_analysis"
		ObjectType	"DATANODE"
		XrefId	"56484"
		Label	"Foxo3a"
		SourcePathway	"Mm_Insulin_Signaling_WP65_41286.gpml"
		XrefDatasource	"Entrez Gene"
		GraphId	"f51"
	]
	node [
		id	438949444
		identifier	"L:20220"
		XrefStatus	"mapped"
		SourceDir	"wikipathways_analysis"
		canonicalName	"SAP18"
		ObjectType	"DATANODE"
		XrefId	"20220"
		SourcePathway	"Mm_Hedgehog_Signaling_Pathway_WP116_41332.gpml"
		XrefDatasource	"Entrez Gene"
		GraphId	"e88"
	]
	node [
		id	438117255
		identifier	"L:13436"
		XrefStatus	"mapped"
		SourceDir	"wikipathways_analysis"
		canonicalName	"Dnmt3b"
		ObjectType	"DATANODE"
		XrefId	"13436"
		Label	"Dnmt3b"
		SourcePathway	"Mm_PluriNetWork_WP1763_41345.gpml"
		XrefDatasource	"Entrez Gene"
		GraphId	"n252"
	]
	node [
		id	438117254
		identifier	"L:13435"
		XrefStatus	"mapped"
		SourceDir	"wikipathways_analysis"
		canonicalName	"Dnmt3a"
		ObjectType	"DATANODE"
		XrefId	"13435"
		Label	"Dnmt3a"
		SourcePathway	"Mm_PluriNetWork_WP1763_41345.gpml"
		XrefDatasource	"Entrez Gene"
		GraphId	"n251"
	]
	node [
		id	438117252
		identifier	"L:13433"
		XrefStatus	"mapped"
		SourceDir	"wikipathways_analysis"
		canonicalName	"Dnmt1"
		ObjectType	"DATANODE"
		XrefId	"13433"
		Label	"Dnmt1"
		SourcePathway	"Mm_PluriNetWork_WP1763_41345.gpml"
		XrefDatasource	"Entrez Gene"
		GraphId	"n72"
	]
	node [
		id	438949453
		identifier	"L:20229"
		XrefStatus	"mapped"
		SourceDir	"wikipathways_analysis"
		ObjectType	"DATANODE"
		XrefId	"20229"
		SourcePathway	"Mm_Nucleotide_Metabolism_WP87_41363.gpml"
		XrefDatasource	"Entrez Gene"
		GraphId	"ca7"
	]
	node [
		id	694766829
		identifier	"L:110351"
		XrefStatus	"mapped"
		SourceDir	"wikipathways_analysis"
		canonicalName	"Rap1gap"
		ObjectType	"DATANODE"
		XrefId	"110351"
		SourcePathway	"Mm_Splicing_factor_NOVA_regulated_synpatic_proteins_WP1983_42575.gpml"
		XrefDatasource	"Entrez Gene"
		GraphId	"e0a1c"
	]
	node [
		id	725454385
		identifier	"L:237636"
		XrefStatus	"mapped"
		SourceDir	"wikipathways_analysis"
		ObjectType	"DATANODE"
		XrefId	"237636"
		SourcePathway	"Mm_Retinol_metabolism_WP1259_47765.gpml"
		XrefDatasource	"Entrez Gene"
		GraphId	"ac273"
	]
	node [
		id	438121128
		identifier	"L:13844"
		XrefStatus	"mapped"
		SourceDir	"wikipathways_analysis"
		canonicalName	"Ephb2"
		ObjectType	"DATANODE"
		XrefId	"13844"
		Label	"Ephb2"
		SourcePathway	"Mm_Keap1-Nrf2_WP1245_41366.gpml; Mm_NLR_proteins_WP1256_41241.gpml"
		XrefDatasource	"Entrez Gene"
		GraphId	"dbe12; ca822"
	]
	node [
		id	438121133
		identifier	"L:13849"
		XrefStatus	"mapped"
		SourceDir	"wikipathways_analysis"
		ObjectType	"DATANODE"
		XrefId	"13849"
		SourcePathway	"Mm_Aflatoxin_B1_metabolism_WP1262_41368.gpml"
		XrefDatasource	"Entrez Gene"
		GraphId	"c48fb"
	]
	node [
		id	438085669
		identifier	"L:12279"
		XrefStatus	"mapped"
		SourceDir	"wikipathways_analysis"
		ObjectType	"DATANODE"
		XrefId	"12279"
		Label	"C9"
		SourcePathway	"Mm_Complement_and_Coagulation_Cascades_WP449_41301.gpml; Mm_Complement_Activation,_Classical_Pathway_WP200_41395.gpml"
		XrefDatasource	"Entrez Gene"
		GraphId	"fed; d72"
	]
	node [
		id	439044742
		identifier	"L:23874"
		XrefStatus	"mapped"
		SourceDir	"wikipathways_analysis"
		ObjectType	"DATANODE"
		XrefId	"23874"
		SourcePathway	"Mm_Amino_Acid_metabolism_WP662_42241.gpml"
		XrefDatasource	"Entrez Gene"
		GraphId	"d07fa"
	]
	node [
		id	438953229
		identifier	"L:20603"
		XrefStatus	"mapped"
		SourceDir	"wikipathways_analysis"
		ObjectType	"DATANODE"
		XrefId	"20603"
		SourcePathway	"Mm_Amino_Acid_metabolism_WP662_42241.gpml; Mm_Urea_cycle_and_metabolism_of_amino_groups_WP426_45004.gpml"
		XrefDatasource	"Entrez Gene"
		GraphId	"a20b9; e08; fd4"
	]
	node [
		id	438085664
		identifier	"L:12274"
		XrefStatus	"mapped"
		SourceDir	"wikipathways_analysis"
		canonicalName	"C6"
		ObjectType	"DATANODE"
		XrefId	"12274"
		Label	"C6"
		SourcePathway	"Mm_Complement_Activation,_Classical_Pathway_WP200_41395.gpml"
		XrefDatasource	"Entrez Gene"
		GraphId	"e77"
	]
	node [
		id	438953266
		identifier	"L:20619"
		XrefStatus	"mapped"
		SourceDir	"wikipathways_analysis"
		ObjectType	"DATANODE"
		XrefId	"20619"
		Label	"Snap23"
		SourcePathway	"Mm_Insulin_Signaling_WP65_41286.gpml"
		XrefDatasource	"Entrez Gene"
		GraphId	"f52"
	]
	node [
		id	702212718
		identifier	"L:192170"
		XrefStatus	"mapped"
		SourceDir	"wikipathways_analysis"
		ObjectType	"DATANODE"
		XrefId	"192170"
		Label	"Eif4a3"
		SourcePathway	"Mm_TNF-alpha_NF-kB_Signaling_Pathway_WP246_41391.gpml"
		XrefDatasource	"Entrez Gene"
		GraphId	"dc4"
	]
	node [
		id	438085663
		identifier	"L:12273"
		XrefStatus	"mapped"
		SourceDir	"wikipathways_analysis"
		ObjectType	"DATANODE"
		XrefId	"12273"
		Label	"C5r1"
		SourcePathway	"Mm_Complement_and_Coagulation_Cascades_WP449_41301.gpml"
		XrefDatasource	"Entrez Gene"
		GraphId	"e94"
	]
	node [
		id	438949475
		identifier	"L:20230"
		XrefStatus	"mapped"
		SourceDir	"wikipathways_analysis"
		canonicalName	"Satb1"
		ObjectType	"DATANODE"
		XrefId	"20230"
		Label	"Satb1"
		SourcePathway	"Mm_PluriNetWork_WP1763_41345.gpml"
		XrefDatasource	"Entrez Gene"
		GraphId	"n254"
	]
	node [
		id	441986368
		identifier	"L:59079"
		XrefStatus	"mapped"
		SourceDir	"wikipathways_analysis"
		ObjectType	"DATANODE"
		XrefId	"59079"
		SourcePathway	"Mm_NLR_proteins_WP1256_41241.gpml"
		XrefDatasource	"Entrez Gene"
		GraphId	"a8040"
	]
	node [
		id	724465487
		identifier	"L:225028"
		XrefStatus	"mapped"
		SourceDir	"wikipathways_analysis"
		canonicalName	"Map4k3"
		ObjectType	"DATANODE"
		XrefId	"225028"
		Label	"Map4k3"
		SourcePathway	"Mm_MAPK_signaling_pathway_WP493_47770.gpml; Mm_Insulin_Signaling_WP65_41286.gpml"
		XrefDatasource	"Entrez Gene"
		GraphId	"d75; f2b"
	]
	node [
		id	442821469
		identifier	"L:66171"
		XrefStatus	"mapped"
		SourceDir	"wikipathways_analysis"
		ObjectType	"DATANODE"
		XrefId	"66171"
		SourcePathway	"Mm_Pentose_Phosphate_Pathway_WP63_45643.gpml"
		XrefDatasource	"Entrez Gene"
		GraphId	"d1a"
	]
	node [
		id	439130180
		identifier	"L:26446"
		XrefStatus	"mapped"
		SourceDir	"wikipathways_analysis"
		canonicalName	"Psmb3"
		ObjectType	"DATANODE"
		XrefId	"26446"
		Label	"Psmb3"
		SourcePathway	"Mm_Proteasome_Degradation_WP519_41297.gpml"
		XrefDatasource	"Entrez Gene"
		GraphId	"fd6"
	]
	node [
		id	439130179
		identifier	"L:26445"
		XrefStatus	"mapped"
		SourceDir	"wikipathways_analysis"
		canonicalName	"Psmb2"
		ObjectType	"DATANODE"
		XrefId	"26445"
		Label	"Psmb2"
		SourcePathway	"Mm_Proteasome_Degradation_WP519_41297.gpml"
		XrefDatasource	"Entrez Gene"
		GraphId	"cd9"
	]
	node [
		id	438117285
		identifier	"L:13445"
		XrefStatus	"mapped"
		SourceDir	"wikipathways_analysis"
		canonicalName	"Cdk2ap1"
		ObjectType	"DATANODE"
		XrefId	"13445"
		Label	"Cdk2ap1"
		SourcePathway	"Mm_PluriNetWork_WP1763_41345.gpml"
		XrefDatasource	"Entrez Gene"
		GraphId	"n126"
	]
	node [
		id	439130178
		identifier	"L:26444"
		XrefStatus	"mapped"
		SourceDir	"wikipathways_analysis"
		canonicalName	"Psma7"
		ObjectType	"DATANODE"
		XrefId	"26444"
		Label	"Psma7"
		SourcePathway	"Mm_Proteasome_Degradation_WP519_41297.gpml"
		XrefDatasource	"Entrez Gene"
		GraphId	"e1c"
	]
	node [
		id	439130177
		identifier	"L:26443"
		XrefStatus	"mapped"
		SourceDir	"wikipathways_analysis"
		canonicalName	"Psma6"
		ObjectType	"DATANODE"
		XrefId	"26443"
		Label	"Psma6"
		SourcePathway	"Mm_Proteasome_Degradation_WP519_41297.gpml"
		XrefDatasource	"Entrez Gene"
		GraphId	"e92"
	]
	node [
		id	439130176
		identifier	"L:26442"
		XrefStatus	"mapped"
		SourceDir	"wikipathways_analysis"
		canonicalName	"Psma5"
		ObjectType	"DATANODE"
		XrefId	"26442"
		Label	"Psma5"
		SourcePathway	"Mm_Proteasome_Degradation_WP519_41297.gpml"
		XrefDatasource	"Entrez Gene"
		GraphId	"b71"
	]
	node [
		id	441783407
		identifier	"L:52615"
		XrefStatus	"mapped"
		SourceDir	"wikipathways_analysis"
		canonicalName	"Suz12"
		ObjectType	"DATANODE"
		XrefId	"52615"
		Label	"Suz12"
		SourcePathway	"Mm_PluriNetWork_WP1763_41345.gpml"
		XrefDatasource	"Entrez Gene"
		GraphId	"n43"
	]
	node [
		id	439223429
		identifier	"L:29857"
		XrefStatus	"mapped"
		SourceDir	"wikipathways_analysis"
		canonicalName	"Mapk12"
		ObjectType	"DATANODE"
		XrefId	"29857"
		Label	"Mapk12"
		SourcePathway	"Mm_ESC_Pluripotency_Pathways_WP339_42897.gpml; Mm_MAPK_Cascade_WP251_41289.gpml; Mm_Focal_Adhesion_WP85_41365.gpml; Mm_MAPK_signaling_pathway_WP493_47770.gpml; Mm_Signal_Transduction_of_S1P_Receptor_WP57_41348.gpml; Mm_Insulin_Signaling_WP65_41286.gpml"
		XrefDatasource	"Entrez Gene"
		GraphId	"f33; d6e; fe8; f46; e27; ebc"
	]
	node [
		id	724496364
		identifier	"L:226169"
		XrefStatus	"mapped"
		SourceDir	"wikipathways_analysis"
		canonicalName	"Pprc1"
		ObjectType	"DATANODE"
		XrefId	"226169"
		SourcePathway	"Mm_Mitochondrial_Gene_Expression_WP1263_47754.gpml"
		XrefDatasource	"Entrez Gene"
		GraphId	"c581d"
	]
	node [
		id	439044776
		identifier	"L:23887"
		XrefStatus	"mapped"
		SourceDir	"wikipathways_analysis"
		canonicalName	"Ggt5"
		ObjectType	"DATANODE"
		XrefId	"23887"
		Label	"Ggt5"
		SourcePathway	"Mm_Glutathione_metabolism_WP164_41383.gpml"
		XrefDatasource	"Entrez Gene"
		GraphId	"f40; a71; a4b"
	]
	node [
		id	438085637
		identifier	"L:12268"
		XrefStatus	"mapped"
		SourceDir	"wikipathways_analysis"
		canonicalName	"C4; C4b"
		ObjectType	"DATANODE"
		XrefId	"12268"
		Label	"C4"
		SourcePathway	"Mm_Complement_and_Coagulation_Cascades_WP449_41301.gpml; Mm_Complement_Activation,_Classical_Pathway_WP200_41395.gpml"
		XrefDatasource	"Entrez Gene"
		GraphId	"e6f; ee8"
	]
	node [
		id	438085636
		identifier	"L:12267"
		XrefStatus	"mapped"
		SourceDir	"wikipathways_analysis"
		ObjectType	"DATANODE"
		XrefId	"12267"
		Label	"C3ar1"
		SourcePathway	"Mm_Complement_and_Coagulation_Cascades_WP449_41301.gpml"
		XrefDatasource	"Entrez Gene"
		GraphId	"b99"
	]
	node [
		id	702212724
		identifier	"L:192176"
		XrefStatus	"mapped"
		SourceDir	"wikipathways_analysis"
		ObjectType	"DATANODE"
		XrefId	"192176"
		Label	"Flna"
		SourcePathway	"Mm_TNF-alpha_NF-kB_Signaling_Pathway_WP246_41391.gpml"
		XrefDatasource	"Entrez Gene"
		GraphId	"bb1"
	]
	node [
		id	438085638
		identifier	"L:12269"
		XrefStatus	"mapped"
		SourceDir	"wikipathways_analysis"
		canonicalName	"C4bp"
		ObjectType	"DATANODE"
		XrefId	"12269"
		SourcePathway	"Mm_Complement_and_Coagulation_Cascades_WP449_41301.gpml"
		XrefDatasource	"Entrez Gene"
		GraphId	"ac5"
	]
	node [
		id	438953261
		identifier	"L:20614"
		XrefStatus	"mapped"
		SourceDir	"wikipathways_analysis"
		ObjectType	"DATANODE"
		XrefId	"20614"
		Label	"Snap25"
		SourcePathway	"Mm_Insulin_Signaling_WP65_41286.gpml"
		XrefDatasource	"Entrez Gene"
		GraphId	"d42"
	]
	node [
		id	438085632
		identifier	"L:12263"
		XrefStatus	"mapped"
		SourceDir	"wikipathways_analysis"
		canonicalName	"C2"
		ObjectType	"DATANODE"
		XrefId	"12263"
		Label	"C2"
		SourcePathway	"Mm_Complement_and_Coagulation_Cascades_WP449_41301.gpml; Mm_Complement_Activation,_Classical_Pathway_WP200_41395.gpml"
		XrefDatasource	"Entrez Gene"
		GraphId	"da1; c86"
	]
	node [
		id	439134979
		identifier	"L:26940"
		XrefStatus	"mapped"
		SourceDir	"wikipathways_analysis"
		ObjectType	"DATANODE"
		XrefId	"26940"
		Label	"Ecsit"
		SourcePathway	"Mm_MAPK_signaling_pathway_WP493_47770.gpml"
		XrefDatasource	"Entrez Gene"
		GraphId	"a37"
	]
	node [
		id	438085635
		identifier	"L:12266"
		XrefStatus	"mapped"
		SourceDir	"wikipathways_analysis"
		canonicalName	"C3"
		ObjectType	"DATANODE"
		XrefId	"12266"
		Label	"C3"
		SourcePathway	"Mm_Complement_and_Coagulation_Cascades_WP449_41301.gpml; Mm_Complement_Activation,_Classical_Pathway_WP200_41395.gpml"
		XrefDatasource	"Entrez Gene"
		GraphId	"b41; c99"
	]
	node [
		id	438085634
		identifier	"L:12265"
		XrefStatus	"mapped"
		SourceDir	"wikipathways_analysis"
		ObjectType	"DATANODE"
		XrefId	"12265"
		Label	"Ciita"
		SourcePathway	"Mm_Type_II_interferon_signaling_(IFNG)_WP1253_41385.gpml"
		XrefDatasource	"Entrez Gene"
		GraphId	"f9a31"
	]
	node [
		id	438060739
		identifier	"L:11793"
		XrefStatus	"mapped"
		SourceDir	"wikipathways_analysis"
		canonicalName	"Atg5"
		ObjectType	"DATANODE"
		XrefId	"11793"
		Label	"Atg5"
		SourcePathway	"Mm_Senescence_and_Autophagy_WP1267_47750.gpml"
		XrefDatasource	"Entrez Gene"
		GraphId	"f8796; fef73"
	]
	node [
		id	725362222
		identifier	"L:234366"
		XrefStatus	"mapped"
		SourceDir	"wikipathways_analysis"
		canonicalName	"Gatad2a"
		ObjectType	"DATANODE"
		XrefId	"234366"
		SourcePathway	"Mm_PluriNetWork_WP1763_41345.gpml"
		XrefDatasource	"Entrez Gene"
		GraphId	"n89"
	]
	node [
		id	438060742
		identifier	"L:11796"
		XrefStatus	"mapped"
		SourceDir	"wikipathways_analysis"
		canonicalName	"Birc3"
		ObjectType	"DATANODE"
		XrefId	"11796"
		Label	"Birc3"
		SourcePathway	"Mm_TNF-alpha_NF-kB_Signaling_Pathway_WP246_41391.gpml; Mm_Focal_Adhesion_WP85_41365.gpml; Mm_Apoptosis_WP1254_47745.gpml"
		XrefDatasource	"Entrez Gene"
		GraphId	"d36; ddf; bc0; ce0"
	]
	node [
		id	439134950
		identifier	"L:26932"
		XrefStatus	"mapped"
		SourceDir	"wikipathways_analysis"
		canonicalName	"Ppp2r5e"
		ObjectType	"DATANODE"
		XrefId	"26932"
		Label	"Ppp2r5e"
		SourcePathway	"Mm_Wnt_Signaling_Pathway_and_Pluripotency_WP723_41353.gpml; Mm_Wnt_Signaling_Pathway_WP403_41302.gpml; Mm_Glycogen_Metabolism_WP317_43575.gpml"
		XrefDatasource	"Entrez Gene"
		GraphId	"dfd; d86; c42"
	]
	node [
		id	438060743
		identifier	"L:11797"
		XrefStatus	"mapped"
		SourceDir	"wikipathways_analysis"
		canonicalName	"Birc2"
		ObjectType	"DATANODE"
		XrefId	"11797"
		Label	"Birc2"
		SourcePathway	"Mm_TNF-alpha_NF-kB_Signaling_Pathway_WP246_41391.gpml; Mm_Focal_Adhesion_WP85_41365.gpml; Mm_Apoptosis_WP1254_47745.gpml"
		XrefDatasource	"Entrez Gene"
		GraphId	"f88; b66; c0a; a68"
	]
	node [
		id	439134949
		identifier	"L:26931"
		XrefStatus	"mapped"
		SourceDir	"wikipathways_analysis"
		canonicalName	"Ppp2r5c"
		ObjectType	"DATANODE"
		XrefId	"26931"
		Label	"Ppp2r5c"
		SourcePathway	"Mm_Wnt_Signaling_Pathway_and_Pluripotency_WP723_41353.gpml; Mm_Wnt_Signaling_Pathway_WP403_41302.gpml; Mm_Glycogen_Metabolism_WP317_43575.gpml"
		XrefDatasource	"Entrez Gene"
		GraphId	"ca6; c62; ac1"
	]
	node [
		id	728286418
		identifier	"L:269823"
		XrefStatus	"mapped"
		SourceDir	"wikipathways_analysis"
		ObjectType	"DATANODE"
		XrefId	"269823"
		SourcePathway	"Mm_Phase_I,_non_P450_WP1255_41309.gpml"
		XrefDatasource	"Entrez Gene"
		GraphId	"b76"
	]
	node [
		id	838870645
		identifier	"L:621837"
		XrefStatus	"mapped"
		SourceDir	"wikipathways_analysis"
		canonicalName	"Cox6c"
		ObjectType	"DATANODE"
		XrefId	"621837"
		Label	"Cox6c"
		SourcePathway	"Mm_Electron_Transport_Chain_WP295_41324.gpml"
		XrefDatasource	"Entrez Gene"
		GraphId	"a4c"
	]
	node [
		id	438060744
		identifier	"L:11798"
		XrefStatus	"mapped"
		SourceDir	"wikipathways_analysis"
		canonicalName	"Xiap"
		ObjectType	"DATANODE"
		XrefId	"11798"
		Label	"Xiap"
		SourcePathway	"Mm_Apoptosis_WP1254_47745.gpml"
		XrefDatasource	"Entrez Gene"
		GraphId	"dc5"
	]
	node [
		id	782589866
		identifier	"L:433297"
		XrefStatus	"mapped"
		SourceDir	"wikipathways_analysis"
		canonicalName	"Myl6"
		ObjectType	"DATANODE"
		XrefId	"433297"
		Label	"Myl6"
		SourcePathway	"Mm_Focal_Adhesion_WP85_41365.gpml"
		XrefDatasource	"Entrez Gene"
		GraphId	"fe4"
	]
	node [
		id	438060745
		identifier	"L:11799"
		XrefStatus	"mapped"
		SourceDir	"wikipathways_analysis"
		canonicalName	"Birc5"
		ObjectType	"DATANODE"
		XrefId	"11799"
		Label	"Birc5"
		SourcePathway	"Mm_Apoptosis_WP1254_47745.gpml"
		XrefDatasource	"Entrez Gene"
		GraphId	"cc6"
	]
	node [
		id	439134952
		identifier	"L:26934"
		XrefStatus	"mapped"
		SourceDir	"wikipathways_analysis"
		canonicalName	"Racgap1"
		ObjectType	"DATANODE"
		XrefId	"26934"
		Label	"Racgap1"
		SourcePathway	"Mm_Wnt_Signaling_Pathway_and_Pluripotency_WP723_41353.gpml; Mm_Signal_Transduction_of_S1P_Receptor_WP57_41348.gpml"
		XrefDatasource	"Entrez Gene"
		GraphId	"f43; af1"
	]
	node [
		id	728934290
		identifier	"L:270076"
		XrefStatus	"mapped"
		SourceDir	"wikipathways_analysis"
		ObjectType	"DATANODE"
		XrefId	"270076"
		SourcePathway	"Mm_Fatty_Acid_Beta_Oxidation_WP1269_41314.gpml"
		XrefDatasource	"Entrez Gene"
		GraphId	"af4"
	]
	node [
		id	726172187
		identifier	"L:240913"
		XrefStatus	"mapped"
		SourceDir	"wikipathways_analysis"
		ObjectType	"DATANODE"
		XrefId	"240913"
		SourcePathway	"Mm_Endochondral_Ossification_WP1270_41292.gpml"
		XrefDatasource	"Entrez Gene"
		GraphId	"e8050"
	]
	node [
		id	439007081
		identifier	"L:22018"
		XrefStatus	"mapped"
		SourceDir	"wikipathways_analysis"
		canonicalName	"Tpo"
		ObjectType	"DATANODE"
		XrefId	"22018"
		SourcePathway	"Mm_PluriNetWork_WP1763_41345.gpml; Mm_Amino_Acid_metabolism_WP662_42241.gpml"
		XrefDatasource	"Entrez Gene"
		GraphId	"n12; ba327"
	]
	node [
		id	439007080
		identifier	"L:22017"
		XrefStatus	"mapped"
		SourceDir	"wikipathways_analysis"
		ObjectType	"DATANODE"
		XrefId	"22017"
		SourcePathway	"Mm_methylation_WP1247_41393.gpml"
		XrefDatasource	"Entrez Gene"
		GraphId	"c1cd9"
	]
	node [
		id	-1478160794
		identifier	"L:100048117"
		XrefStatus	"mapped"
		SourceDir	"wikipathways_analysis"
		ObjectType	"DATANODE"
		XrefId	"100048117"
		Label	"Gapdh"
		SourcePathway	"Mm_Glycolysis_and_Gluconeogenesis_WP157_43573.gpml"
		XrefDatasource	"Entrez Gene"
		GraphId	"d8e6b"
	]
	node [
		id	438240324
		identifier	"L:17855"
		XrefStatus	"mapped"
		SourceDir	"wikipathways_analysis"
		ObjectType	"DATANODE"
		XrefId	"17855"
		SourcePathway	"Mm_Cholesterol_Biosynthesis_WP103_41337.gpml"
		XrefDatasource	"Entrez Gene"
		GraphId	"fa9"
	]
	node [
		id	441900676
		identifier	"L:56421"
		XrefStatus	"mapped"
		SourceDir	"wikipathways_analysis"
		canonicalName	"Pfkp"
		ObjectType	"DATANODE"
		XrefId	"56421"
		Label	"Pfkp"
		SourcePathway	"Mm_Glycolysis_and_Gluconeogenesis_WP157_43573.gpml"
		XrefDatasource	"Entrez Gene"
		GraphId	"ec779"
	]
	node [
		id	441986208
		identifier	"L:59024"
		XrefStatus	"mapped"
		SourceDir	"wikipathways_analysis"
		canonicalName	"Med12"
		ObjectType	"DATANODE"
		XrefId	"59024"
		SourcePathway	"Mm_PluriNetWork_WP1763_41345.gpml"
		XrefDatasource	"Entrez Gene"
		GraphId	"n131"
	]
	node [
		id	439007045
		identifier	"L:22003"
		XrefStatus	"mapped"
		SourceDir	"wikipathways_analysis"
		ObjectType	"DATANODE"
		XrefId	"22003"
		SourcePathway	"Mm_Striated_Muscle_Contraction_WP216_41273.gpml"
		XrefDatasource	"Entrez Gene"
		GraphId	"b0e"
	]
	node [
		id	725275820
		identifier	"L:231691"
		XrefStatus	"mapped"
		SourceDir	"wikipathways_analysis"
		ObjectType	"DATANODE"
		XrefId	"231691"
		SourcePathway	"Mm_Amino_Acid_metabolism_WP662_42241.gpml"
		XrefDatasource	"Entrez Gene"
		GraphId	"ed21f; c772a"
	]
	node [
		id	439007046
		identifier	"L:22004"
		XrefStatus	"mapped"
		SourceDir	"wikipathways_analysis"
		ObjectType	"DATANODE"
		XrefId	"22004"
		SourcePathway	"Mm_Striated_Muscle_Contraction_WP216_41273.gpml"
		XrefDatasource	"Entrez Gene"
		GraphId	"c87"
	]
	node [
		id	723520818
		identifier	"L:214922"
		XrefStatus	"mapped"
		SourceDir	"wikipathways_analysis"
		ObjectType	"DATANODE"
		XrefId	"214922"
		Label	"Slc39a2"
		SourcePathway	"Mm_Senescence_and_Autophagy_WP1267_47750.gpml"
		XrefDatasource	"Entrez Gene"
		GraphId	"a84ae"
	]
	node [
		id	439134919
		identifier	"L:26922"
		XrefStatus	"mapped"
		SourceDir	"wikipathways_analysis"
		ObjectType	"DATANODE"
		XrefId	"26922"
		SourcePathway	"Mm_Fatty_Acid_Biosynthesis_WP336_41307.gpml"
		XrefDatasource	"Entrez Gene"
		GraphId	"f2d"
	]
	node [
		id	438210504
		identifier	"L:16847"
		XrefStatus	"mapped"
		SourceDir	"wikipathways_analysis"
		canonicalName	"Lepr"
		ObjectType	"DATANODE"
		XrefId	"16847"
		Label	"Lepr"
		SourcePathway	"Mm_Leptin_and_adiponectin_WP683_41298.gpml"
		XrefDatasource	"Entrez Gene"
		GraphId	"e4d8f"
	]
	node [
		id	816818577
		identifier	"L:595136"
		XrefStatus	"mapped"
		SourceDir	"wikipathways_analysis"
		canonicalName	"Ndufs5"
		ObjectType	"DATANODE"
		XrefId	"595136"
		Label	"Ndufs5"
		SourcePathway	"Mm_Electron_Transport_Chain_WP295_41324.gpml"
		XrefDatasource	"Entrez Gene"
		GraphId	"b39"
	]
	node [
		id	438210505
		identifier	"L:16848"
		XrefStatus	"mapped"
		SourceDir	"wikipathways_analysis"
		canonicalName	"Lfng"
		ObjectType	"DATANODE"
		XrefId	"16848"
		SourcePathway	"Mm_Notch_Signaling_Pathway_WP29_41252.gpml"
		XrefDatasource	"Entrez Gene"
		GraphId	"d31"
	]
	node [
		id	439134918
		identifier	"L:26921"
		XrefStatus	"mapped"
		SourceDir	"wikipathways_analysis"
		canonicalName	"Map4k4"
		ObjectType	"DATANODE"
		XrefId	"26921"
		Label	"Map4k4"
		SourcePathway	"Mm_MAPK_signaling_pathway_WP493_47770.gpml; Mm_Insulin_Signaling_WP65_41286.gpml"
		XrefDatasource	"Entrez Gene"
		GraphId	"e3a; d34"
	]
	node [
		id	438210503
		identifier	"L:16846"
		XrefStatus	"mapped"
		SourceDir	"wikipathways_analysis"
		canonicalName	"Leptin"
		ObjectType	"DATANODE"
		XrefId	"16846"
		SourcePathway	"Mm_Leptin_and_adiponectin_WP683_41298.gpml"
		XrefDatasource	"Entrez Gene"
		GraphId	"c4eeb"
	]
	node [
		id	439134923
		identifier	"L:26926"
		XrefStatus	"mapped"
		SourceDir	"wikipathways_analysis"
		ObjectType	"DATANODE"
		XrefId	"26926"
		Label	"Aifm1"
		SourcePathway	"Mm_Apoptosis_Modulation_by_HSP70_WP166_41376.gpml"
		XrefDatasource	"Entrez Gene"
		GraphId	"f99"
	]
	node [
		id	442821256
		identifier	"L:66105"
		XrefStatus	"mapped"
		SourceDir	"wikipathways_analysis"
		ObjectType	"DATANODE"
		XrefId	"66105"
		SourcePathway	"Mm_Proteasome_Degradation_WP519_41297.gpml"
		XrefDatasource	"Entrez Gene"
		GraphId	"c25"
	]
	node [
		id	438210499
		identifier	"L:16842"
		XrefStatus	"mapped"
		SourceDir	"wikipathways_analysis"
		canonicalName	"Lef1"
		ObjectType	"DATANODE"
		XrefId	"16842"
		Label	"Lef1"
		SourcePathway	"Mm_PluriNetWork_WP1763_41345.gpml; Mm_Wnt_Signaling_Pathway_and_Pluripotency_WP723_41353.gpml; Mm_TGF_Beta_Signaling_Pathway_WP113_41270.gpml"
		XrefDatasource	"Entrez Gene"
		GraphId	"n168; c9e; c42"
	]
	node [
		id	442821259
		identifier	"L:66108"
		XrefStatus	"mapped"
		SourceDir	"wikipathways_analysis"
		canonicalName	"Ndufa9"
		ObjectType	"DATANODE"
		XrefId	"66108"
		Label	"Ndufa9"
		SourcePathway	"Mm_Electron_Transport_Chain_WP295_41324.gpml"
		XrefDatasource	"Entrez Gene"
		GraphId	"c5a"
	]
	node [
		id	-1338820507
		identifier	"L:100504946"
		XrefStatus	"mapped"
		SourceDir	"wikipathways_analysis"
		canonicalName	"Hadhb"
		ObjectType	"DATANODE"
		XrefId	"100504946"
		SourcePathway	"Mm_Fatty_Acid_Beta_Oxidation_WP1269_41314.gpml"
		XrefDatasource	"Entrez Gene"
		GraphId	"b51; b80; b4f; e4d; b37; ceb; b2f; a72; dc4"
	]
	node [
		id	441900713
		identifier	"L:56437"
		XrefStatus	"mapped"
		SourceDir	"wikipathways_analysis"
		canonicalName	"Rrad"
		ObjectType	"DATANODE"
		XrefId	"56437"
		Label	"Rrad"
		SourcePathway	"Mm_Insulin_Signaling_WP65_41286.gpml"
		XrefDatasource	"Entrez Gene"
		GraphId	"f0b"
	]
	node [
		id	443663122
		identifier	"L:73914"
		XrefStatus	"mapped"
		SourceDir	"wikipathways_analysis"
		canonicalName	"IRAK-M"
		ObjectType	"DATANODE"
		XrefId	"73914"
		SourcePathway	"Mm_Toll_Like_Receptor_signaling_WP88_41390.gpml"
		XrefDatasource	"Entrez Gene"
		GraphId	"cf6b8"
	]
	node [
		id	438240355
		identifier	"L:17865"
		XrefStatus	"mapped"
		SourceDir	"wikipathways_analysis"
		canonicalName	"Mybl2"
		ObjectType	"DATANODE"
		XrefId	"17865"
		Label	"Mybl2"
		SourcePathway	"Mm_PluriNetWork_WP1763_41345.gpml"
		XrefDatasource	"Entrez Gene"
		GraphId	"n148"
	]
	node [
		id	-1338824356
		identifier	"L:100504541"
		XrefStatus	"mapped"
		SourceDir	"wikipathways_analysis"
		canonicalName	"Hdac9"
		ObjectType	"DATANODE"
		XrefId	"100504541"
		Label	"Hdac9"
		SourcePathway	"Mm_MicroRNAs_in_cardiomyocyte_hypertrophy_WP1560_41377.gpml"
		XrefDatasource	"Entrez Gene"
		GraphId	"aecf7; dec5f"
	]
	node [
		id	442766476
		identifier	"L:64602"
		XrefStatus	"mapped"
		SourceDir	"wikipathways_analysis"
		canonicalName	"Ireb2"
		ObjectType	"DATANODE"
		XrefId	"64602"
		SourcePathway	"Mm_Iron_Homeostasis_WP1596_43784.gpml"
		XrefDatasource	"Entrez Gene"
		GraphId	"ba42e"
	]
	node [
		id	438240359
		identifier	"L:17869"
		XrefStatus	"mapped"
		SourceDir	"wikipathways_analysis"
		canonicalName	"Myc"
		ObjectType	"DATANODE"
		XrefId	"17869"
		Label	"Myc"
		SourcePathway	"Mm_ESC_Pluripotency_Pathways_WP339_42897.gpml; Mm_PluriNetWork_WP1763_41345.gpml; Mm_Wnt_Signaling_Pathway_and_Pluripotency_WP723_41353.gpml; Mm_Wnt_Signaling_Pathway_WP403_41302.gpml; Mm_G1_to_S_cell_cycle_control_WP413_41269.gpml; Mm_p38_MAPK_Signaling_Pathway_(BioCarta)_WP350_41398.gpml; Mm_Apoptosis_WP1254_47745.gpml"
		XrefDatasource	"Entrez Gene"
		GraphId	"a69; n172; b8f; f11; c80; ffb; a21"
	]
	node [
		id	728195337
		identifier	"L:266690"
		XrefStatus	"mapped"
		SourceDir	"wikipathways_analysis"
		canonicalName	"Cyb5r4"
		ObjectType	"DATANODE"
		XrefId	"266690"
		SourcePathway	"Mm_cytochrome_P450_WP1274_42733.gpml"
		XrefDatasource	"Entrez Gene"
		GraphId	"b0f"
	]
	node [
		id	441986179
		identifier	"L:59016"
		XrefStatus	"mapped"
		SourceDir	"wikipathways_analysis"
		canonicalName	"Thap11"
		ObjectType	"DATANODE"
		XrefId	"59016"
		Label	"Thap11"
		SourcePathway	"Mm_PluriNetWork_WP1763_41345.gpml"
		XrefDatasource	"Entrez Gene"
		GraphId	"n151"
	]
	node [
		id	443655624
		identifier	"L:73178"
		XrefStatus	"mapped"
		SourceDir	"wikipathways_analysis"
		ObjectType	"DATANODE"
		XrefId	"73178"
		Label	"Wasl"
		SourcePathway	"Mm_G13_Signaling_Pathway_WP298_41392.gpml"
		XrefDatasource	"Entrez Gene"
		GraphId	"e1d"
	]
	node [
		id	438121253
		identifier	"L:13885"
		XrefStatus	"mapped"
		SourceDir	"wikipathways_analysis"
		ObjectType	"DATANODE"
		XrefId	"13885"
		SourcePathway	"Mm_Phase_I,_non_P450_WP1255_41309.gpml"
		XrefDatasource	"Entrez Gene"
		GraphId	"b38"
	]
	node [
		id	758550446
		identifier	"L:382492"
		XrefStatus	"mapped"
		SourceDir	"wikipathways_analysis"
		ObjectType	"DATANODE"
		XrefId	"382492"
		Label	"Rps17"
		SourcePathway	"Mm_Cytoplasmic_Ribosomal_Proteins_WP163_41303.gpml"
		XrefDatasource	"Entrez Gene"
		GraphId	"ce2"
	]
	node [
		id	439013771
		identifier	"L:22702"
		XrefStatus	"mapped"
		SourceDir	"wikipathways_analysis"
		ObjectType	"DATANODE"
		XrefId	"22702"
		Label	"Zfp42"
		SourcePathway	"Mm_PluriNetWork_WP1763_41345.gpml"
		XrefDatasource	"Entrez Gene"
		GraphId	"n205"
	]
	node [
		id	438210468
		identifier	"L:16832"
		XrefStatus	"mapped"
		SourceDir	"wikipathways_analysis"
		canonicalName	"Ldhb"
		ObjectType	"DATANODE"
		XrefId	"16832"
		Label	"Ldhb"
		SourcePathway	"Mm_Glycolysis_and_Gluconeogenesis_WP157_43573.gpml"
		XrefDatasource	"Entrez Gene"
		GraphId	"cc4ab"
	]
	node [
		id	438210469
		identifier	"L:16833"
		XrefStatus	"mapped"
		SourceDir	"wikipathways_analysis"
		ObjectType	"DATANODE"
		XrefId	"16833"
		Label	"Ldhc"
		SourcePathway	"Mm_Glycolysis_and_Gluconeogenesis_WP157_43573.gpml"
		XrefDatasource	"Entrez Gene"
		GraphId	"d3e1d"
	]
	node [
		id	438210471
		identifier	"L:16835"
		XrefStatus	"mapped"
		SourceDir	"wikipathways_analysis"
		canonicalName	"Ldlr"
		ObjectType	"DATANODE"
		XrefId	"16835"
		SourcePathway	"Mm_Wnt_Signaling_Pathway_and_Pluripotency_WP723_41353.gpml; Mm_Wnt_Signaling_Pathway_WP403_41302.gpml; Mm_Statin_Pathway_WP1_41296.gpml"
		XrefDatasource	"Entrez Gene"
		GraphId	"b99; b4a; d72"
	]
	node [
		id	438240319
		identifier	"L:17850"
		XrefStatus	"mapped"
		SourceDir	"wikipathways_analysis"
		ObjectType	"DATANODE"
		XrefId	"17850"
		SourcePathway	"Mm_Amino_Acid_metabolism_WP662_42241.gpml"
		XrefDatasource	"Entrez Gene"
		GraphId	"e484e"
	]
	node [
		id	438060708
		identifier	"L:11783"
		XrefStatus	"mapped"
		SourceDir	"wikipathways_analysis"
		canonicalName	"Apaf1"
		ObjectType	"DATANODE"
		XrefId	"11783"
		Label	"Apaf1"
		SourcePathway	"Mm_Apoptosis_Modulation_by_HSP70_WP166_41376.gpml; Mm_Oxidative_Damage_WP1496_43789.gpml; Mm_FAS_pathway_and_Stress_induction_of_HSP_regulation_WP571_47743.gpml; Mm_Apoptosis_WP1254_47745.gpml"
		XrefDatasource	"Entrez Gene"
		GraphId	"d54; bc7c5; da6; b2c; aa8"
	]
	node [
		id	438210443
		identifier	"L:16828"
		XrefStatus	"mapped"
		SourceDir	"wikipathways_analysis"
		canonicalName	"Ldha"
		ObjectType	"DATANODE"
		XrefId	"16828"
		Label	"Ldha"
		SourcePathway	"Mm_Glycolysis_and_Gluconeogenesis_WP157_43573.gpml; Mm_Amino_Acid_metabolism_WP662_42241.gpml"
		XrefDatasource	"Entrez Gene"
		GraphId	"ff6a4; cdfa8"
	]
	node [
		id	-1478242324
		identifier	"L:100045967"
		XrefStatus	"mapped"
		SourceDir	"wikipathways_analysis"
		ObjectType	"DATANODE"
		XrefId	"100045967"
		Label	"Eno1"
		SourcePathway	"Mm_Glycolysis_and_Gluconeogenesis_WP157_43573.gpml"
		XrefDatasource	"Entrez Gene"
		GraphId	"a4983"
	]
	node [
		id	442882977
		identifier	"L:68375"
		XrefStatus	"mapped"
		SourceDir	"wikipathways_analysis"
		canonicalName	"Ndufa8"
		ObjectType	"DATANODE"
		XrefId	"68375"
		Label	"Ndufa8"
		SourcePathway	"Mm_Electron_Transport_Chain_WP295_41324.gpml"
		XrefDatasource	"Entrez Gene"
		GraphId	"a9b"
	]
	node [
		id	438264471
		identifier	"L:18293"
		XrefStatus	"mapped"
		SourceDir	"wikipathways_analysis"
		canonicalName	"Ogdh"
		ObjectType	"DATANODE"
		XrefId	"18293"
		Label	"Ogdh"
		SourcePathway	"Mm_TCA_Cycle_WP434_44777.gpml; Mm_Amino_Acid_metabolism_WP662_42241.gpml"
		XrefDatasource	"Entrez Gene"
		GraphId	"f381d; dc032"
	]
	node [
		id	439134860
		identifier	"L:26905"
		XrefStatus	"mapped"
		SourceDir	"wikipathways_analysis"
		ObjectType	"DATANODE"
		XrefId	"26905"
		Label	"Eif2s3x"
		SourcePathway	"Mm_Translation_Factors_WP307_41351.gpml"
		XrefDatasource	"Entrez Gene"
		GraphId	"b08"
	]
	node [
		id	439134863
		identifier	"L:26908"
		XrefStatus	"mapped"
		SourceDir	"wikipathways_analysis"
		ObjectType	"DATANODE"
		XrefId	"26908"
		Label	"Eif2s3y"
		SourcePathway	"Mm_Translation_Factors_WP307_41351.gpml"
		XrefDatasource	"Entrez Gene"
		GraphId	"e42"
	]
	node [
		id	438264469
		identifier	"L:18291"
		XrefStatus	"mapped"
		SourceDir	"wikipathways_analysis"
		canonicalName	"Nobox"
		ObjectType	"DATANODE"
		XrefId	"18291"
		SourcePathway	"Mm_PluriNetWork_WP1763_41345.gpml"
		XrefDatasource	"Entrez Gene"
		GraphId	"n38"
	]
	node [
		id	439013805
		identifier	"L:22715"
		XrefStatus	"mapped"
		SourceDir	"wikipathways_analysis"
		ObjectType	"DATANODE"
		XrefId	"22715"
		Label	"Zfp57"
		SourcePathway	"Mm_PluriNetWork_WP1763_41345.gpml"
		XrefDatasource	"Entrez Gene"
		GraphId	"n233"
	]
	node [
		id	438060714
		identifier	"L:11789"
		XrefStatus	"mapped"
		SourceDir	"wikipathways_analysis"
		canonicalName	"Apc"
		ObjectType	"DATANODE"
		XrefId	"11789"
		Label	"Apc"
		SourcePathway	"Mm_ESC_Pluripotency_Pathways_WP339_42897.gpml; Mm_PluriNetWork_WP1763_41345.gpml; Mm_Wnt_Signaling_Pathway_and_Pluripotency_WP723_41353.gpml; Mm_Regulation_of_Actin_Cytoskeleton_WP523_47746.gpml; Mm_Wnt_Signaling_Pathway_WP403_41302.gpml"
		XrefDatasource	"Entrez Gene"
		GraphId	"e7d; n166; dfa; e27; a97"
	]
	node [
		id	443655648
		identifier	"L:73181"
		XrefStatus	"mapped"
		SourceDir	"wikipathways_analysis"
		canonicalName	"Nfatc4"
		ObjectType	"DATANODE"
		XrefId	"73181"
		Label	"Nfatc4"
		SourcePathway	"Mm_MicroRNAs_in_cardiomyocyte_hypertrophy_WP1560_41377.gpml; Mm_Heart_Development_WP2067_45788.gpml"
		XrefDatasource	"Entrez Gene"
		GraphId	"b8d87; ca2b5; cb689; cb637"
	]
	node [
		id	694766923
		identifier	"L:110382"
		XrefStatus	"mapped"
		SourceDir	"wikipathways_analysis"
		canonicalName	"C8b"
		ObjectType	"DATANODE"
		XrefId	"110382"
		Label	"C8b"
		SourcePathway	"Mm_Complement_Activation,_Classical_Pathway_WP200_41395.gpml"
		XrefDatasource	"Entrez Gene"
		GraphId	"e26"
	]
	node [
		id	441900776
		identifier	"L:56458"
		XrefStatus	"mapped"
		SourceDir	"wikipathways_analysis"
		ObjectType	"DATANODE"
		XrefId	"56458"
		Label	"Foxo1"
		SourcePathway	"Mm_Insulin_Signaling_WP65_41286.gpml"
		XrefDatasource	"Entrez Gene"
		GraphId	"ac1"
	]
	node [
		id	441900772
		identifier	"L:56454"
		XrefStatus	"mapped"
		SourceDir	"wikipathways_analysis"
		ObjectType	"DATANODE"
		XrefId	"56454"
		SourcePathway	"Mm_Amino_Acid_metabolism_WP662_42241.gpml; Mm_Urea_cycle_and_metabolism_of_amino_groups_WP426_45004.gpml"
		XrefDatasource	"Entrez Gene"
		GraphId	"f0df6; fbee5; ae4"
	]
	node [
		id	441900770
		identifier	"L:56452"
		XrefStatus	"mapped"
		SourceDir	"wikipathways_analysis"
		ObjectType	"DATANODE"
		XrefId	"56452"
		SourcePathway	"Mm_DNA_Replication_WP150_41336.gpml"
		XrefDatasource	"Entrez Gene"
		GraphId	"b012c"
	]
	node [
		id	842680138
		identifier	"L:665463"
		XrefStatus	"mapped"
		SourceDir	"wikipathways_analysis"
		ObjectType	"DATANODE"
		XrefId	"665463"
		Label	"Rps12"
		SourcePathway	"Mm_Cytoplasmic_Ribosomal_Proteins_WP163_41303.gpml"
		XrefDatasource	"Entrez Gene"
		GraphId	"bdb"
	]
	node [
		id	441900769
		identifier	"L:56451"
		XrefStatus	"mapped"
		SourceDir	"wikipathways_analysis"
		ObjectType	"DATANODE"
		XrefId	"56451"
		SourcePathway	"Mm_Amino_Acid_metabolism_WP662_42241.gpml"
		XrefDatasource	"Entrez Gene"
		GraphId	"d1f89"
	]
	node [
		id	438143295
		identifier	"L:14066"
		XrefStatus	"mapped"
		SourceDir	"wikipathways_analysis"
		canonicalName	"F3"
		ObjectType	"DATANODE"
		XrefId	"14066"
		Label	"F3"
		SourcePathway	"Mm_Complement_and_Coagulation_Cascades_WP449_41301.gpml"
		XrefDatasource	"Entrez Gene"
		GraphId	"c42"
	]
	node [
		id	442882888
		identifier	"L:68349"
		XrefStatus	"mapped"
		SourceDir	"wikipathways_analysis"
		canonicalName	"Ndufs3"
		ObjectType	"DATANODE"
		XrefId	"68349"
		Label	"Ndufs3"
		SourcePathway	"Mm_Electron_Transport_Chain_WP295_41324.gpml"
		XrefDatasource	"Entrez Gene"
		GraphId	"e2a"
	]
	node [
		id	441783562
		identifier	"L:52665"
		XrefStatus	"mapped"
		SourceDir	"wikipathways_analysis"
		ObjectType	"DATANODE"
		XrefId	"52665"
		SourcePathway	"Mm_Fatty_Acid_Biosynthesis_WP336_41307.gpml"
		XrefDatasource	"Entrez Gene"
		GraphId	"bc7"
	]
	node [
		id	438060616
		identifier	"L:11754"
		XrefStatus	"mapped"
		SourceDir	"wikipathways_analysis"
		ObjectType	"DATANODE"
		XrefId	"11754"
		SourcePathway	"Mm_Amino_Acid_metabolism_WP662_42241.gpml"
		XrefDatasource	"Entrez Gene"
		GraphId	"a3828"
	]
	node [
		id	782589741
		identifier	"L:433256"
		XrefStatus	"mapped"
		SourceDir	"wikipathways_analysis"
		ObjectType	"DATANODE"
		XrefId	"433256"
		SourcePathway	"Mm_Fatty_Acid_Biosynthesis_WP336_41307.gpml; Mm_Fatty_Acid_Beta_Oxidation_WP1269_41314.gpml"
		XrefDatasource	"Entrez Gene"
		GraphId	"afd; c86"
	]
	node [
		id	438143291
		identifier	"L:14062"
		XrefStatus	"mapped"
		SourceDir	"wikipathways_analysis"
		ObjectType	"DATANODE"
		XrefId	"14062"
		Label	"F2r"
		SourcePathway	"Mm_Regulation_of_Actin_Cytoskeleton_WP523_47746.gpml; Mm_Complement_and_Coagulation_Cascades_WP449_41301.gpml"
		XrefDatasource	"Entrez Gene"
		GraphId	"faf; e35"
	]
	node [
		id	438143290
		identifier	"L:14061"
		XrefStatus	"mapped"
		SourceDir	"wikipathways_analysis"
		canonicalName	"F2"
		ObjectType	"DATANODE"
		XrefId	"14061"
		Label	"F2"
		SourcePathway	"Mm_Blood_Clotting_Cascade_WP460_41288.gpml; Mm_Regulation_of_Actin_Cytoskeleton_WP523_47746.gpml; Mm_Complement_and_Coagulation_Cascades_WP449_41301.gpml"
		XrefDatasource	"Entrez Gene"
		GraphId	"a1d; fae; bef"
	]
	node [
		id	438143289
		identifier	"L:14060"
		XrefStatus	"mapped"
		SourceDir	"wikipathways_analysis"
		ObjectType	"DATANODE"
		XrefId	"14060"
		Label	"F13b"
		SourcePathway	"Mm_Blood_Clotting_Cascade_WP460_41288.gpml; Mm_Steroid_Biosynthesis_WP55_41344.gpml; Mm_Complement_and_Coagulation_Cascades_WP449_41301.gpml"
		XrefDatasource	"Entrez Gene"
		GraphId	"d78; e17; fa9"
	]
	node [
		id	442882881
		identifier	"L:68342"
		XrefStatus	"mapped"
		SourceDir	"wikipathways_analysis"
		canonicalName	"Ndufb10"
		ObjectType	"DATANODE"
		XrefId	"68342"
		Label	"Ndufb10"
		SourcePathway	"Mm_Electron_Transport_Chain_WP295_41324.gpml"
		XrefDatasource	"Entrez Gene"
		GraphId	"f15"
	]
	node [
		id	439007206
		identifier	"L:22059"
		XrefStatus	"mapped"
		SourceDir	"wikipathways_analysis"
		canonicalName	"Trp53"
		ObjectType	"DATANODE"
		XrefId	"22059"
		Label	"Trp53"
		SourcePathway	"Mm_PluriNetWork_WP1763_41345.gpml; Mm_Senescence_and_Autophagy_WP1267_47750.gpml; Mm_G1_to_S_cell_cycle_control_WP413_41269.gpml; Mm_MAPK_signaling_pathway_WP493_47770.gpml; Mm_Apoptosis_WP1254_47745.gpml"
		XrefDatasource	"Entrez Gene"
		GraphId	"n180; d99d2; c3bb9; d514c; bd358; ba8f3; fbdcb; bdbc0; a898d; c6820; e69; a97; cbf"
	]
	node [
		id	438210412
		identifier	"L:16818"
		XrefStatus	"mapped"
		SourceDir	"wikipathways_analysis"
		ObjectType	"DATANODE"
		XrefId	"16818"
		SourcePathway	"Mm_Inflammatory_Response_Pathway_WP458_41294.gpml"
		XrefDatasource	"Entrez Gene"
		GraphId	"bb5"
	]
	node [
		id	438147078
		identifier	"L:14447"
		XrefStatus	"mapped"
		SourceDir	"wikipathways_analysis"
		canonicalName	"Gapdhs"
		ObjectType	"DATANODE"
		XrefId	"14447"
		SourcePathway	"Mm_Glycolysis_and_Gluconeogenesis_WP157_43573.gpml"
		XrefDatasource	"Entrez Gene"
		GraphId	"e15b0"
	]
	node [
		id	438060614
		identifier	"L:11752"
		XrefStatus	"mapped"
		SourceDir	"wikipathways_analysis"
		canonicalName	"Anxa8"
		ObjectType	"DATANODE"
		XrefId	"11752"
		Label	"Anxa8"
		SourcePathway	"Mm_Prostaglandin_Synthesis_and_Regulation_WP374_41394.gpml"
		XrefDatasource	"Entrez Gene"
		GraphId	"bdf"
	]
	node [
		id	441904462
		identifier	"L:56805"
		XrefStatus	"mapped"
		SourceDir	"wikipathways_analysis"
		canonicalName	"Zbtb33"
		ObjectType	"DATANODE"
		XrefId	"56805"
		Label	"Zbtb33"
		SourcePathway	"Mm_Wnt_Signaling_Pathway_and_Pluripotency_WP723_41353.gpml"
		XrefDatasource	"Entrez Gene"
		GraphId	"f8a"
	]
	node [
		id	438210410
		identifier	"L:16816"
		XrefStatus	"mapped"
		SourceDir	"wikipathways_analysis"
		ObjectType	"DATANODE"
		XrefId	"16816"
		SourcePathway	"Mm_Statin_Pathway_WP1_41296.gpml"
		XrefDatasource	"Entrez Gene"
		GraphId	"f82"
	]
	node [
		id	438240449
		identifier	"L:17896"
		XrefStatus	"mapped"
		SourceDir	"wikipathways_analysis"
		ObjectType	"DATANODE"
		XrefId	"17896"
		Label	"Myl4"
		SourcePathway	"Mm_Myometrial_Relaxation_and_Contraction_Pathways_WP385_47772.gpml; Mm_Striated_Muscle_Contraction_WP216_41273.gpml"
		XrefDatasource	"Entrez Gene"
		GraphId	"a18; e19"
	]
	node [
		id	438240450
		identifier	"L:17897"
		XrefStatus	"mapped"
		SourceDir	"wikipathways_analysis"
		ObjectType	"DATANODE"
		XrefId	"17897"
		Label	"Myl3"
		SourcePathway	"Mm_Regulation_of_Actin_Cytoskeleton_WP523_47746.gpml; Mm_Striated_Muscle_Contraction_WP216_41273.gpml"
		XrefDatasource	"Entrez Gene"
		GraphId	"eff; adf"
	]
	node [
		id	694973443
		identifier	"L:117150"
		XrefStatus	"mapped"
		SourceDir	"wikipathways_analysis"
		ObjectType	"DATANODE"
		XrefId	"117150"
		Label	"Pip4k2c"
		SourcePathway	"Mm_Regulation_of_Actin_Cytoskeleton_WP523_47746.gpml"
		XrefDatasource	"Entrez Gene"
		GraphId	"eeb"
	]
	node [
		id	752948591
		identifier	"L:320332"
		XrefStatus	"mapped"
		SourceDir	"wikipathways_analysis"
		ObjectType	"DATANODE"
		XrefId	"320332"
		Label	"HIST2H4"
		SourcePathway	"Mm_Type_II_interferon_signaling_(IFNG)_WP1253_41385.gpml"
		XrefDatasource	"Entrez Gene"
		GraphId	"d2e1c"
	]
	node [
		id	438143266
		identifier	"L:14058"
		XrefStatus	"mapped"
		SourceDir	"wikipathways_analysis"
		canonicalName	"F10"
		ObjectType	"DATANODE"
		XrefId	"14058"
		Label	"F10"
		SourcePathway	"Mm_Blood_Clotting_Cascade_WP460_41288.gpml; Mm_Complement_and_Coagulation_Cascades_WP449_41301.gpml"
		XrefDatasource	"Entrez Gene"
		GraphId	"b58; a0e; a40"
	]
	node [
		id	438143264
		identifier	"L:14056"
		XrefStatus	"mapped"
		SourceDir	"wikipathways_analysis"
		canonicalName	"Ezh2"
		ObjectType	"DATANODE"
		XrefId	"14056"
		Label	"Ezh2"
		SourcePathway	"Mm_PluriNetWork_WP1763_41345.gpml"
		XrefDatasource	"Entrez Gene"
		GraphId	"n49"
	]
	node [
		id	723513254
		identifier	"L:214162"
		XrefStatus	"mapped"
		SourceDir	"wikipathways_analysis"
		ObjectType	"DATANODE"
		XrefId	"214162"
		Label	"Mll1"
		SourcePathway	"Mm_Senescence_and_Autophagy_WP1267_47750.gpml"
		XrefDatasource	"Entrez Gene"
		GraphId	"a02e4"
	]
	node [
		id	693961391
		identifier	"L:104215"
		XrefStatus	"mapped"
		SourceDir	"wikipathways_analysis"
		ObjectType	"DATANODE"
		XrefId	"104215"
		Label	"Rhoq"
		SourcePathway	"Mm_Insulin_Signaling_WP65_41286.gpml"
		XrefDatasource	"Entrez Gene"
		GraphId	"b0d"
	]
	node [
		id	-1409777768
		identifier	"L:GADD45A"
		XrefStatus	"unmapped"
		SourceDir	"wikipathways_analysis"
		canonicalName	"Gadd45a"
		ObjectType	"DATANODE"
		XrefId	"GADD45A"
		Label	"Gadd45a"
		SourcePathway	"Mm_Oxidative_Damage_WP1496_43789.gpml"
		XrefDatasource	"Entrez Gene"
		GraphId	"ee0cb"
	]
	node [
		id	438210374
		identifier	"L:16801"
		XrefStatus	"mapped"
		SourceDir	"wikipathways_analysis"
		canonicalName	"Arhgef1"
		ObjectType	"DATANODE"
		XrefId	"16801"
		Label	"Arhgef1"
		SourcePathway	"Mm_Regulation_of_Actin_Cytoskeleton_WP523_47746.gpml; Mm_G13_Signaling_Pathway_WP298_41392.gpml; Mm_G_Protein_Signaling_Pathways_WP232_41275.gpml"
		XrefDatasource	"Entrez Gene"
		GraphId	"a86; afa; f06"
	]
	node [
		id	438143263
		identifier	"L:14055"
		XrefStatus	"mapped"
		SourceDir	"wikipathways_analysis"
		ObjectType	"DATANODE"
		XrefId	"14055"
		Label	"Ezh1"
		SourcePathway	"Mm_PluriNetWork_WP1763_41345.gpml"
		XrefDatasource	"Entrez Gene"
		GraphId	"n50"
	]
	node [
		id	725427378
		identifier	"L:236900"
		XrefStatus	"mapped"
		SourceDir	"wikipathways_analysis"
		canonicalName	"Pdk3"
		ObjectType	"DATANODE"
		XrefId	"236900"
		SourcePathway	"Mm_TCA_Cycle_WP434_44777.gpml"
		XrefDatasource	"Entrez Gene"
		GraphId	"f0c0f"
	]
	node [
		id	-1478304733
		identifier	"L:100043681"
		XrefStatus	"mapped"
		SourceDir	"wikipathways_analysis"
		canonicalName	"Ube2i"
		ObjectType	"DATANODE"
		XrefId	"100043681"
		Label	"Ube2i"
		SourcePathway	"Mm_PluriNetWork_WP1763_41345.gpml; Mm_TNF-alpha_NF-kB_Signaling_Pathway_WP246_41391.gpml"
		XrefDatasource	"Entrez Gene"
		GraphId	"n130; b3d"
	]
	node [
		id	438202717
		identifier	"L:16011"
		XrefStatus	"mapped"
		SourceDir	"wikipathways_analysis"
		canonicalName	"Igfbp5"
		ObjectType	"DATANODE"
		XrefId	"16011"
		Label	"Igfbp5"
		SourcePathway	"Mm_Senescence_and_Autophagy_WP1267_47750.gpml"
		XrefDatasource	"Entrez Gene"
		GraphId	"ceffd"
	]
	node [
		id	438202692
		identifier	"L:16007"
		XrefStatus	"mapped"
		SourceDir	"wikipathways_analysis"
		canonicalName	"Cyr61"
		ObjectType	"DATANODE"
		XrefId	"16007"
		SourcePathway	"Mm_Hypertrophy_Model_WP202_41285.gpml"
		XrefDatasource	"Entrez Gene"
		GraphId	"e24"
	]
	node [
		id	438949668
		identifier	"L:20297"
		XrefStatus	"mapped"
		SourceDir	"wikipathways_analysis"
		ObjectType	"DATANODE"
		XrefId	"20297"
		Label	"Ccl20"
		SourcePathway	"Mm_EBV_LMP1_signaling_WP1243_41295.gpml"
		XrefDatasource	"Entrez Gene"
		GraphId	"eeba2"
	]
	node [
		id	438202694
		identifier	"L:16009"
		XrefStatus	"mapped"
		SourceDir	"wikipathways_analysis"
		ObjectType	"DATANODE"
		XrefId	"16009"
		Label	"Igfbp3"
		SourcePathway	"Mm_PluriNetWork_WP1763_41345.gpml"
		XrefDatasource	"Entrez Gene"
		GraphId	"n285"
	]
	node [
		id	-1478308601
		identifier	"L:100043278"
		XrefStatus	"mapped"
		SourceDir	"wikipathways_analysis"
		ObjectType	"DATANODE"
		XrefId	"100043278"
		Label	"Rps20"
		SourcePathway	"Mm_Cytoplasmic_Ribosomal_Proteins_WP163_41303.gpml"
		XrefDatasource	"Entrez Gene"
		GraphId	"bb8"
	]
	node [
		id	461878939
		identifier	"L:Igf1r"
		XrefStatus	"unmapped"
		SourceDir	"wikipathways_analysis"
		canonicalName	"Igf1r"
		ObjectType	"DATANODE"
		XrefId	"Igf1r"
		Label	"Igf1r"
		SourcePathway	"Mm_Focal_Adhesion_WP85_41365.gpml"
		XrefDatasource	"Entrez Gene"
		GraphId	"f50"
	]
	node [
		id	438237376
		identifier	"L:17532"
		XrefStatus	"mapped"
		SourceDir	"wikipathways_analysis"
		canonicalName	"Mras"
		ObjectType	"DATANODE"
		XrefId	"17532"
		Label	"Mras"
		SourcePathway	"Mm_MAPK_signaling_pathway_WP493_47770.gpml"
		XrefDatasource	"Entrez Gene"
		GraphId	"f60"
	]
	node [
		id	-1338824233
		identifier	"L:100504580"
		XrefStatus	"mapped"
		SourceDir	"wikipathways_analysis"
		ObjectType	"DATANODE"
		XrefId	"100504580"
		SourcePathway	"Mm_Myometrial_Relaxation_and_Contraction_Pathways_WP385_47772.gpml"
		XrefDatasource	"Entrez Gene"
		GraphId	"dc1"
	]
	node [
		id	438152032
		identifier	"L:14991"
		XrefStatus	"mapped"
		SourceDir	"wikipathways_analysis"
		ObjectType	"DATANODE"
		XrefId	"14991"
		SourcePathway	"Mm_Proteasome_Degradation_WP519_41297.gpml"
		XrefDatasource	"Entrez Gene"
		GraphId	"a25"
	]
	node [
		id	438233595
		identifier	"L:17153"
		XrefStatus	"mapped"
		SourceDir	"wikipathways_analysis"
		canonicalName	"Mal"
		ObjectType	"DATANODE"
		XrefId	"17153"
		Label	"Mal"
		SourcePathway	"Mm_Toll_Like_Receptor_signaling_WP88_41390.gpml"
		XrefDatasource	"Entrez Gene"
		GraphId	"f5e23"
	]
	node [
		id	439879790
		identifier	"L:30955"
		XrefStatus	"mapped"
		SourceDir	"wikipathways_analysis"
		canonicalName	"Pik3cg"
		ObjectType	"DATANODE"
		XrefId	"30955"
		Label	"Pik3cg"
		SourcePathway	"Mm_MicroRNAs_in_cardiomyocyte_hypertrophy_WP1560_41377.gpml; Mm_EPO_Receptor_Signaling_WP1249_41283.gpml; Mm_Focal_Adhesion_WP85_41365.gpml; Mm_Leptin_Insulin_Overlap_WP578_43785.gpml; Mm_Insulin_Signaling_WP65_41286.gpml"
		XrefDatasource	"Entrez Gene"
		GraphId	"ee369; ab227; ca4; c949b; e79"
	]
	node [
		id	728219123
		identifier	"L:267019"
		XrefStatus	"mapped"
		SourceDir	"wikipathways_analysis"
		ObjectType	"DATANODE"
		XrefId	"267019"
		Label	"Rps15a"
		SourcePathway	"Mm_Cytoplasmic_Ribosomal_Proteins_WP163_41303.gpml"
		XrefDatasource	"Entrez Gene"
		GraphId	"dd8"
	]
	node [
		id	438143355
		identifier	"L:14084"
		XrefStatus	"mapped"
		SourceDir	"wikipathways_analysis"
		canonicalName	"Faf1"
		ObjectType	"DATANODE"
		XrefId	"14084"
		Label	"Faf1"
		SourcePathway	"Mm_FAS_pathway_and_Stress_induction_of_HSP_regulation_WP571_47743.gpml"
		XrefDatasource	"Entrez Gene"
		GraphId	"eb9; a4f"
	]
	node [
		id	438143354
		identifier	"L:14083"
		XrefStatus	"mapped"
		SourceDir	"wikipathways_analysis"
		canonicalName	"Ptk2"
		ObjectType	"DATANODE"
		XrefId	"14083"
		Label	"Ptk2"
		SourcePathway	"Mm_Regulation_of_Actin_Cytoskeleton_WP523_47746.gpml; Mm_TNF-alpha_NF-kB_Signaling_Pathway_WP246_41391.gpml; Mm_Focal_Adhesion_WP85_41365.gpml; Mm_Integrin-mediated_cell_adhesion_WP6_41290.gpml; Mm_Signaling_of_Hepatocyte_Growth_Factor_Receptor_WP193_41367.gpml; Mm_ErbB_signaling_pathway_WP1261_41378.gpml"
		XrefDatasource	"Entrez Gene"
		GraphId	"ce5; efb; d46; ff6; a2d; eaa; f95d7"
	]
	node [
		id	438264375
		identifier	"L:18260"
		XrefStatus	"mapped"
		SourceDir	"wikipathways_analysis"
		ObjectType	"DATANODE"
		XrefId	"18260"
		Label	"Ocln"
		SourcePathway	"Mm_PluriNetWork_WP1763_41345.gpml"
		XrefDatasource	"Entrez Gene"
		GraphId	"n269"
	]
	node [
		id	438143353
		identifier	"L:14082"
		XrefStatus	"mapped"
		SourceDir	"wikipathways_analysis"
		canonicalName	"Fadd"
		ObjectType	"DATANODE"
		XrefId	"14082"
		Label	"Fadd"
		SourcePathway	"Mm_TNF-alpha_NF-kB_Signaling_Pathway_WP246_41391.gpml; Mm_Toll_Like_Receptor_signaling_WP88_41390.gpml; Mm_FAS_pathway_and_Stress_induction_of_HSP_regulation_WP571_47743.gpml; Mm_Apoptosis_WP1254_47745.gpml"
		XrefDatasource	"Entrez Gene"
		GraphId	"b91; d89fa; c81; d37"
	]
	node [
		id	438143352
		identifier	"L:14081"
		XrefStatus	"mapped"
		SourceDir	"wikipathways_analysis"
		ObjectType	"DATANODE"
		XrefId	"14081"
		SourcePathway	"Mm_Fatty_Acid_Biosynthesis_WP336_41307.gpml; Mm_Fatty_Acid_Beta_Oxidation_WP1269_41314.gpml"
		XrefDatasource	"Entrez Gene"
		GraphId	"e6c; d14"
	]
	node [
		id	-1338820449
		identifier	"L:100504962"
		XrefStatus	"mapped"
		SourceDir	"wikipathways_analysis"
		ObjectType	"DATANODE"
		XrefId	"100504962"
		SourcePathway	"Mm_Amino_Acid_metabolism_WP662_42241.gpml"
		XrefDatasource	"Entrez Gene"
		GraphId	"a3c15"
	]
	node [
		id	-1478304698
		identifier	"L:100043695"
		XrefStatus	"mapped"
		SourceDir	"wikipathways_analysis"
		ObjectType	"DATANODE"
		XrefId	"100043695"
		Label	"RPS13"
		SourcePathway	"Mm_Cytoplasmic_Ribosomal_Proteins_WP163_41303.gpml; Mm_TNF-alpha_NF-kB_Signaling_Pathway_WP246_41391.gpml"
		XrefDatasource	"Entrez Gene"
		GraphId	"e3d; bfb"
	]
	node [
		id	443685321
		identifier	"L:74147"
		XrefStatus	"mapped"
		SourceDir	"wikipathways_analysis"
		ObjectType	"DATANODE"
		XrefId	"74147"
		SourcePathway	"Mm_Amino_Acid_metabolism_WP662_42241.gpml"
		XrefDatasource	"Entrez Gene"
		GraphId	"af4a8; d6ae8; fd096"
	]
	node [
		id	441896802
		identifier	"L:56012"
		XrefStatus	"mapped"
		SourceDir	"wikipathways_analysis"
		canonicalName	"Pgam2"
		ObjectType	"DATANODE"
		XrefId	"56012"
		SourcePathway	"Mm_Glycolysis_and_Gluconeogenesis_WP157_43573.gpml"
		XrefDatasource	"Entrez Gene"
		GraphId	"c6771"
	]
	node [
		id	438143356
		identifier	"L:14085"
		XrefStatus	"mapped"
		SourceDir	"wikipathways_analysis"
		ObjectType	"DATANODE"
		XrefId	"14085"
		SourcePathway	"Mm_Amino_Acid_metabolism_WP662_42241.gpml"
		XrefDatasource	"Entrez Gene"
		GraphId	"aeef0"
	]
	node [
		id	439007138
		identifier	"L:22033"
		XrefStatus	"mapped"
		SourceDir	"wikipathways_analysis"
		ObjectType	"DATANODE"
		XrefId	"22033"
		Label	"Traf5"
		SourcePathway	"Mm_TNF-alpha_NF-kB_Signaling_Pathway_WP246_41391.gpml"
		XrefDatasource	"Entrez Gene"
		GraphId	"bfd"
	]
	node [
		id	438147138
		identifier	"L:14465"
		XrefStatus	"mapped"
		SourceDir	"wikipathways_analysis"
		canonicalName	"Gata6"
		ObjectType	"DATANODE"
		XrefId	"14465"
		Label	"Gata6"
		SourcePathway	"Mm_PluriNetWork_WP1763_41345.gpml; Mm_Heart_Development_WP2067_45788.gpml"
		XrefDatasource	"Entrez Gene"
		GraphId	"n158; dfcf6"
	]
	node [
		id	439007139
		identifier	"L:22034"
		XrefStatus	"mapped"
		SourceDir	"wikipathways_analysis"
		canonicalName	"Traf6"
		ObjectType	"DATANODE"
		XrefId	"22034"
		Label	"Traf6"
		SourcePathway	"Mm_TNF-alpha_NF-kB_Signaling_Pathway_WP246_41391.gpml; Mm_MAPK_signaling_pathway_WP493_47770.gpml; Mm_Toll_Like_Receptor_signaling_WP88_41390.gpml; Mm_EBV_LMP1_signaling_WP1243_41295.gpml"
		XrefDatasource	"Entrez Gene"
		GraphId	"b77; f4f; aa05d; d3218"
	]
	node [
		id	439007136
		identifier	"L:22031"
		XrefStatus	"mapped"
		SourceDir	"wikipathways_analysis"
		canonicalName	"Traf3"
		ObjectType	"DATANODE"
		XrefId	"22031"
		Label	"Traf3"
		SourcePathway	"Mm_TNF-alpha_NF-kB_Signaling_Pathway_WP246_41391.gpml; Mm_Toll_Like_Receptor_signaling_WP88_41390.gpml; Mm_Apoptosis_WP1254_47745.gpml"
		XrefDatasource	"Entrez Gene"
		GraphId	"b87; a97b4; e37"
	]
	node [
		id	438147136
		identifier	"L:14463"
		XrefStatus	"mapped"
		SourceDir	"wikipathways_analysis"
		canonicalName	"Gata4"
		ObjectType	"DATANODE"
		XrefId	"14463"
		Label	"Gata4"
		SourcePathway	"Mm_MicroRNAs_in_cardiomyocyte_hypertrophy_WP1560_41377.gpml; Mm_Heart_Development_WP2067_45788.gpml; Mm_Cardiac_Hypertrophy-_miR-208_WP1526_41320.gpml"
		XrefDatasource	"Entrez Gene"
		GraphId	"f88fd; e0c01; addb0; a71d5"
	]
	node [
		id	439007137
		identifier	"L:22032"
		XrefStatus	"mapped"
		SourceDir	"wikipathways_analysis"
		canonicalName	"Traf4"
		ObjectType	"DATANODE"
		XrefId	"22032"
		Label	"Traf4"
		SourcePathway	"Mm_TNF-alpha_NF-kB_Signaling_Pathway_WP246_41391.gpml"
		XrefDatasource	"Entrez Gene"
		GraphId	"b0a; c23"
	]
	node [
		id	438202687
		identifier	"L:16002"
		XrefStatus	"mapped"
		SourceDir	"wikipathways_analysis"
		canonicalName	"Igf2"
		ObjectType	"DATANODE"
		XrefId	"16002"
		SourcePathway	"Mm_Endochondral_Ossification_WP1270_41292.gpml"
		XrefDatasource	"Entrez Gene"
		GraphId	"a6b"
	]
	node [
		id	438202686
		identifier	"L:16001"
		XrefStatus	"mapped"
		SourceDir	"wikipathways_analysis"
		canonicalName	"Igf1r"
		ObjectType	"DATANODE"
		XrefId	"16001"
		Label	"Igf1r"
		SourcePathway	"Mm_MicroRNAs_in_cardiomyocyte_hypertrophy_WP1560_41377.gpml; Mm_Endochondral_Ossification_WP1270_41292.gpml; Mm_Senescence_and_Autophagy_WP1267_47750.gpml; Mm_Apoptosis_WP1254_47745.gpml; Mm_Insulin_Signaling_WP65_41286.gpml"
		XrefDatasource	"Entrez Gene"
		GraphId	"c69a3; e9b; a6440; d2c; cb2"
	]
	node [
		id	439007140
		identifier	"L:22035"
		XrefStatus	"mapped"
		SourceDir	"wikipathways_analysis"
		canonicalName	"Tnfsf10"
		ObjectType	"DATANODE"
		XrefId	"22035"
		SourcePathway	"Mm_Apoptosis_WP1254_47745.gpml"
		XrefDatasource	"Entrez Gene"
		GraphId	"a9b"
	]
	node [
		id	438147141
		identifier	"L:14468"
		XrefStatus	"mapped"
		SourceDir	"wikipathways_analysis"
		ObjectType	"DATANODE"
		XrefId	"14468"
		Label	"GBP1"
		SourcePathway	"Mm_Type_II_interferon_signaling_(IFNG)_WP1253_41385.gpml"
		XrefDatasource	"Entrez Gene"
		GraphId	"ca90d"
	]
	node [
		id	438202685
		identifier	"L:16000"
		XrefStatus	"mapped"
		SourceDir	"wikipathways_analysis"
		canonicalName	"Igf1"
		ObjectType	"DATANODE"
		XrefId	"16000"
		Label	"Igf1"
		SourcePathway	"Mm_MicroRNAs_in_cardiomyocyte_hypertrophy_WP1560_41377.gpml; Mm_Endochondral_Ossification_WP1270_41292.gpml; Mm_Senescence_and_Autophagy_WP1267_47750.gpml; Mm_Focal_Adhesion_WP85_41365.gpml"
		XrefDatasource	"Entrez Gene"
		GraphId	"af8bb; ad0; f2d5d; ebf"
	]
	node [
		id	438264378
		identifier	"L:18263"
		XrefStatus	"mapped"
		SourceDir	"wikipathways_analysis"
		ObjectType	"DATANODE"
		XrefId	"18263"
		SourcePathway	"Mm_Amino_Acid_metabolism_WP662_42241.gpml"
		XrefDatasource	"Entrez Gene"
		GraphId	"f05cb"
	]
	node [
		id	439007141
		identifier	"L:22036"
		XrefStatus	"mapped"
		SourceDir	"wikipathways_analysis"
		canonicalName	"Traip"
		ObjectType	"DATANODE"
		XrefId	"22036"
		SourcePathway	"Mm_TNF-alpha_NF-kB_Signaling_Pathway_WP246_41391.gpml"
		XrefDatasource	"Entrez Gene"
		GraphId	"d37"
	]
	node [
		id	441986146
		identifier	"L:59004"
		XrefStatus	"mapped"
		SourceDir	"wikipathways_analysis"
		canonicalName	"Pias4"
		ObjectType	"DATANODE"
		XrefId	"59004"
		SourcePathway	"Mm_PluriNetWork_WP1763_41345.gpml"
		XrefDatasource	"Entrez Gene"
		GraphId	"n258"
	]
	node [
		id	439007167
		identifier	"L:22041"
		XrefStatus	"mapped"
		SourceDir	"wikipathways_analysis"
		ObjectType	"DATANODE"
		XrefId	"22041"
		SourcePathway	"Mm_Iron_Homeostasis_WP1596_43784.gpml"
		XrefDatasource	"Entrez Gene"
		GraphId	"a0d8b"
	]
	node [
		id	441986151
		identifier	"L:59009"
		XrefStatus	"mapped"
		SourceDir	"wikipathways_analysis"
		canonicalName	"Sh3rf1"
		ObjectType	"DATANODE"
		XrefId	"59009"
		Label	"Sh3rf1"
		SourcePathway	"Mm_G13_Signaling_Pathway_WP298_41392.gpml"
		XrefDatasource	"Entrez Gene"
		GraphId	"c82"
	]
	node [
		id	438240385
		identifier	"L:17874"
		XrefStatus	"mapped"
		SourceDir	"wikipathways_analysis"
		canonicalName	"Myd88"
		ObjectType	"DATANODE"
		XrefId	"17874"
		Label	"Myd88"
		SourcePathway	"Mm_Toll_Like_Receptor_signaling_WP88_41390.gpml"
		XrefDatasource	"Entrez Gene"
		GraphId	"bc6a9"
	]
	node [
		id	438147166
		identifier	"L:14472"
		XrefStatus	"mapped"
		SourceDir	"wikipathways_analysis"
		canonicalName	"Gbx2"
		ObjectType	"DATANODE"
		XrefId	"14472"
		Label	"Gbx2"
		SourcePathway	"Mm_PluriNetWork_WP1763_41345.gpml; Mm_Dopminergic_Neurogenesis_WP1498_43780.gpml"
		XrefDatasource	"Entrez Gene"
		GraphId	"n275; e98b1"
	]
	node [
		id	438240387
		identifier	"L:17876"
		XrefStatus	"mapped"
		SourceDir	"wikipathways_analysis"
		canonicalName	"Myef2"
		ObjectType	"DATANODE"
		XrefId	"17876"
		Label	"Myef2"
		SourcePathway	"Mm_MicroRNAs_in_cardiomyocyte_hypertrophy_WP1560_41377.gpml; Mm_Mitochondrial_Gene_Expression_WP1263_47754.gpml"
		XrefDatasource	"Entrez Gene"
		GraphId	"e52ac; f829f"
	]
	node [
		id	441900620
		identifier	"L:56407"
		XrefStatus	"mapped"
		SourceDir	"wikipathways_analysis"
		canonicalName	"Trpc4ap"
		ObjectType	"DATANODE"
		XrefId	"56407"
		Label	"Trpc4ap"
		SourcePathway	"Mm_TNF-alpha_NF-kB_Signaling_Pathway_WP246_41391.gpml"
		XrefDatasource	"Entrez Gene"
		GraphId	"fea"
	]
	node [
		id	438233500
		identifier	"L:17121"
		XrefStatus	"mapped"
		SourceDir	"wikipathways_analysis"
		canonicalName	"IKBa"
		ObjectType	"DATANODE"
		XrefId	"17121"
		Label	"IKBa"
		SourcePathway	"Mm_Toll_Like_Receptor_signaling_WP88_41390.gpml"
		XrefDatasource	"Entrez Gene"
		GraphId	"d4fa7; a3f29"
	]
	node [
		id	438151940
		identifier	"L:14962"
		XrefStatus	"mapped"
		SourceDir	"wikipathways_analysis"
		ObjectType	"DATANODE"
		XrefId	"14962"
		Label	"H2-Bf"
		SourcePathway	"Mm_Complement_and_Coagulation_Cascades_WP449_41301.gpml"
		XrefDatasource	"Entrez Gene"
		GraphId	"bbd"
	]
	node [
		id	441900618
		identifier	"L:56405"
		XrefStatus	"mapped"
		SourceDir	"wikipathways_analysis"
		canonicalName	"Dusp14"
		ObjectType	"DATANODE"
		XrefId	"56405"
		SourcePathway	"Mm_Hypertrophy_Model_WP202_41285.gpml"
		XrefDatasource	"Entrez Gene"
		GraphId	"e77"
	]
	node [
		id	438233506
		identifier	"L:17127"
		XrefStatus	"mapped"
		SourceDir	"wikipathways_analysis"
		canonicalName	"Smad3"
		ObjectType	"DATANODE"
		XrefId	"17127"
		Label	"Smad3"
		SourcePathway	"Mm_PluriNetWork_WP1763_41345.gpml"
		XrefDatasource	"Entrez Gene"
		GraphId	"n5"
	]
	node [
		id	438143321
		identifier	"L:14071"
		XrefStatus	"mapped"
		SourceDir	"wikipathways_analysis"
		canonicalName	"F9"
		ObjectType	"DATANODE"
		XrefId	"14071"
		Label	"F9"
		SourcePathway	"Mm_Blood_Clotting_Cascade_WP460_41288.gpml; Mm_Complement_and_Coagulation_Cascades_WP449_41301.gpml"
		XrefDatasource	"Entrez Gene"
		GraphId	"c3c; e30"
	]
	node [
		id	438060588
		identifier	"L:11747"
		XrefStatus	"mapped"
		SourceDir	"wikipathways_analysis"
		canonicalName	"Anxa5"
		ObjectType	"DATANODE"
		XrefId	"11747"
		Label	"Anxa5"
		SourcePathway	"Mm_Prostaglandin_Synthesis_and_Regulation_WP374_41394.gpml"
		XrefDatasource	"Entrez Gene"
		GraphId	"c13"
	]
	node [
		id	438233507
		identifier	"L:17128"
		XrefStatus	"mapped"
		SourceDir	"wikipathways_analysis"
		canonicalName	"Smad4"
		ObjectType	"DATANODE"
		XrefId	"17128"
		Label	"Smad4"
		SourcePathway	"Mm_ESC_Pluripotency_Pathways_WP339_42897.gpml; Mm_PluriNetWork_WP1763_41345.gpml; Mm_Heart_Development_WP2067_45788.gpml"
		XrefDatasource	"Entrez Gene"
		GraphId	"cf4; n114; e4286"
	]
	node [
		id	438143320
		identifier	"L:14070"
		XrefStatus	"mapped"
		SourceDir	"wikipathways_analysis"
		ObjectType	"DATANODE"
		XrefId	"14070"
		Label	"F8a"
		SourcePathway	"Mm_Blood_Clotting_Cascade_WP460_41288.gpml"
		XrefDatasource	"Entrez Gene"
		GraphId	"c42"
	]
	node [
		id	439007113
		identifier	"L:22029"
		XrefStatus	"mapped"
		SourceDir	"wikipathways_analysis"
		canonicalName	"Traf1"
		ObjectType	"DATANODE"
		XrefId	"22029"
		Label	"Traf1"
		SourcePathway	"Mm_TNF-alpha_NF-kB_Signaling_Pathway_WP246_41391.gpml; Mm_EBV_LMP1_signaling_WP1243_41295.gpml; Mm_Apoptosis_WP1254_47745.gpml"
		XrefDatasource	"Entrez Gene"
		GraphId	"dba; f11; d7aa9; ea1"
	]
	node [
		id	438233504
		identifier	"L:17125"
		XrefStatus	"mapped"
		SourceDir	"wikipathways_analysis"
		canonicalName	"Smad1"
		ObjectType	"DATANODE"
		XrefId	"17125"
		Label	"Smad1"
		SourcePathway	"Mm_ESC_Pluripotency_Pathways_WP339_42897.gpml; Mm_PluriNetWork_WP1763_41345.gpml; Mm_Heart_Development_WP2067_45788.gpml; Mm_TGF_Beta_Signaling_Pathway_WP113_41270.gpml"
		XrefDatasource	"Entrez Gene"
		GraphId	"d9c; a53; bcd; n193; aaa88; e0b"
	]
	node [
		id	438233505
		identifier	"L:17126"
		XrefStatus	"mapped"
		SourceDir	"wikipathways_analysis"
		canonicalName	"Smad2"
		ObjectType	"DATANODE"
		XrefId	"17126"
		Label	"Smad2"
		SourcePathway	"Mm_PluriNetWork_WP1763_41345.gpml; Mm_TGF_Beta_Signaling_Pathway_WP113_41270.gpml"
		XrefDatasource	"Entrez Gene"
		GraphId	"n187; ec1"
	]
	node [
		id	438060590
		identifier	"L:11749"
		XrefStatus	"mapped"
		SourceDir	"wikipathways_analysis"
		canonicalName	"Anxa6"
		ObjectType	"DATANODE"
		XrefId	"11749"
		Label	"Anxa6"
		SourcePathway	"Mm_Calcium_Regulation_in_the_Cardiac_Cell_WP553_47774.gpml; Mm_Prostaglandin_Synthesis_and_Regulation_WP374_41394.gpml"
		XrefDatasource	"Entrez Gene"
		GraphId	"ca8; e5e"
	]
	node [
		id	723482473
		identifier	"L:213054"
		XrefStatus	"mapped"
		SourceDir	"wikipathways_analysis"
		ObjectType	"DATANODE"
		XrefId	"213054"
		Label	"Gabpb2"
		SourcePathway	"Mm_Mitochondrial_Gene_Expression_WP1263_47754.gpml"
		XrefDatasource	"Entrez Gene"
		GraphId	"ef8ff"
	]
	node [
		id	438060587
		identifier	"L:11746"
		XrefStatus	"mapped"
		SourceDir	"wikipathways_analysis"
		canonicalName	"Anxa4"
		ObjectType	"DATANODE"
		XrefId	"11746"
		Label	"Anxa4"
		SourcePathway	"Mm_Prostaglandin_Synthesis_and_Regulation_WP374_41394.gpml"
		XrefDatasource	"Entrez Gene"
		GraphId	"d93"
	]
	node [
		id	438233508
		identifier	"L:17129"
		XrefStatus	"mapped"
		SourceDir	"wikipathways_analysis"
		canonicalName	"Smad5"
		ObjectType	"DATANODE"
		XrefId	"17129"
		Label	"Smad5"
		SourcePathway	"Mm_ESC_Pluripotency_Pathways_WP339_42897.gpml"
		XrefDatasource	"Entrez Gene"
		GraphId	"c1f; cdf; a64"
	]
	node [
		id	438060586
		identifier	"L:11745"
		XrefStatus	"mapped"
		SourceDir	"wikipathways_analysis"
		canonicalName	"Anxa3"
		ObjectType	"DATANODE"
		XrefId	"11745"
		Label	"Anxa3"
		SourcePathway	"Mm_Prostaglandin_Synthesis_and_Regulation_WP374_41394.gpml"
		XrefDatasource	"Entrez Gene"
		GraphId	"b5f"
	]
	node [
		id	443624685
		identifier	"L:72017"
		XrefStatus	"mapped"
		SourceDir	"wikipathways_analysis"
		canonicalName	"Cyb5r1"
		ObjectType	"DATANODE"
		XrefId	"72017"
		SourcePathway	"Mm_cytochrome_P450_WP1274_42733.gpml"
		XrefDatasource	"Entrez Gene"
		GraphId	"a9f"
	]
	node [
		id	443685348
		identifier	"L:74153"
		XrefStatus	"mapped"
		SourceDir	"wikipathways_analysis"
		ObjectType	"DATANODE"
		XrefId	"74153"
		Label	"Ube1l"
		SourcePathway	"Mm_Proteasome_Degradation_WP519_41297.gpml"
		XrefDatasource	"Entrez Gene"
		GraphId	"e53"
	]
	node [
		id	439007109
		identifier	"L:22025"
		XrefStatus	"mapped"
		SourceDir	"wikipathways_analysis"
		canonicalName	"Nr2c1"
		ObjectType	"DATANODE"
		XrefId	"22025"
		SourcePathway	"Mm_PluriNetWork_WP1763_41345.gpml"
		XrefDatasource	"Entrez Gene"
		GraphId	"n277"
	]
	node [
		id	439007110
		identifier	"L:22026"
		XrefStatus	"mapped"
		SourceDir	"wikipathways_analysis"
		canonicalName	"Nr2c2; TAK1"
		ObjectType	"DATANODE"
		XrefId	"22026"
		Label	"TAK1"
		SourcePathway	"Mm_TNF-alpha_NF-kB_Signaling_Pathway_WP246_41391.gpml; Mm_Toll_Like_Receptor_signaling_WP88_41390.gpml"
		XrefDatasource	"Entrez Gene"
		GraphId	"f20; f82; b3aa0"
	]
	node [
		id	753163054
		identifier	"L:327987"
		XrefStatus	"mapped"
		SourceDir	"wikipathways_analysis"
		ObjectType	"DATANODE"
		XrefId	"327987"
		SourcePathway	"Mm_Cardiac_Hypertrophy-_miR-208_WP1526_41320.gpml"
		XrefDatasource	"Entrez Gene"
		GraphId	"a2d46"
	]
	node [
		id	439007135
		identifier	"L:22030"
		XrefStatus	"mapped"
		SourceDir	"wikipathways_analysis"
		canonicalName	"Traf2"
		ObjectType	"DATANODE"
		XrefId	"22030"
		Label	"Traf2"
		SourcePathway	"Mm_TNF-alpha_NF-kB_Signaling_Pathway_WP246_41391.gpml; Mm_MAPK_signaling_pathway_WP493_47770.gpml; Mm_p38_MAPK_Signaling_Pathway_(BioCarta)_WP350_41398.gpml; Mm_Apoptosis_WP1254_47745.gpml"
		XrefDatasource	"Entrez Gene"
		GraphId	"b1d; b8e; d02; f0f; a3c; def"
	]
	node [
		id	693960426
		identifier	"L:104111"
		XrefStatus	"mapped"
		SourceDir	"wikipathways_analysis"
		ObjectType	"DATANODE"
		XrefId	"104111"
		Label	"Adcy3"
		SourcePathway	"Mm_G_Protein_Signaling_Pathways_WP232_41275.gpml"
		XrefDatasource	"Entrez Gene"
		GraphId	"a4d"
	]
	node [
		id	438233531
		identifier	"L:17131"
		XrefStatus	"mapped"
		SourceDir	"wikipathways_analysis"
		canonicalName	"Smad7"
		ObjectType	"DATANODE"
		XrefId	"17131"
		Label	"Smad7"
		SourcePathway	"Mm_ESC_Pluripotency_Pathways_WP339_42897.gpml; Mm_PluriNetWork_WP1763_41345.gpml; Mm_TGF_Beta_Signaling_Pathway_WP113_41270.gpml"
		XrefDatasource	"Entrez Gene"
		GraphId	"a9a; n224; ecf"
	]
	node [
		id	438143296
		identifier	"L:14067"
		XrefStatus	"mapped"
		SourceDir	"wikipathways_analysis"
		canonicalName	"F5"
		ObjectType	"DATANODE"
		XrefId	"14067"
		Label	"F5"
		SourcePathway	"Mm_Blood_Clotting_Cascade_WP460_41288.gpml; Mm_Complement_and_Coagulation_Cascades_WP449_41301.gpml"
		XrefDatasource	"Entrez Gene"
		GraphId	"d41; d17"
	]
	node [
		id	693960427
		identifier	"L:104112"
		XrefStatus	"mapped"
		SourceDir	"wikipathways_analysis"
		ObjectType	"DATANODE"
		XrefId	"104112"
		SourcePathway	"Mm_Fatty_Acid_Biosynthesis_WP336_41307.gpml; Mm_Amino_Acid_metabolism_WP662_42241.gpml"
		XrefDatasource	"Entrez Gene"
		GraphId	"d7f; f43d2"
	]
	node [
		id	438233530
		identifier	"L:17130"
		XrefStatus	"mapped"
		SourceDir	"wikipathways_analysis"
		canonicalName	"Smad6"
		ObjectType	"DATANODE"
		XrefId	"17130"
		Label	"Smad6"
		SourcePathway	"Mm_ESC_Pluripotency_Pathways_WP339_42897.gpml; Mm_TGF_Beta_Signaling_Pathway_WP113_41270.gpml"
		XrefDatasource	"Entrez Gene"
		GraphId	"ee1; c48"
	]
	node [
		id	438143297
		identifier	"L:14068"
		XrefStatus	"mapped"
		SourceDir	"wikipathways_analysis"
		canonicalName	"F7"
		ObjectType	"DATANODE"
		XrefId	"14068"
		Label	"F7"
		SourcePathway	"Mm_Blood_Clotting_Cascade_WP460_41288.gpml; Mm_Complement_and_Coagulation_Cascades_WP449_41301.gpml"
		XrefDatasource	"Entrez Gene"
		GraphId	"fc6; ce7"
	]
	node [
		id	438143298
		identifier	"L:14069"
		XrefStatus	"mapped"
		SourceDir	"wikipathways_analysis"
		ObjectType	"DATANODE"
		XrefId	"14069"
		Label	"F8"
		SourcePathway	"Mm_Blood_Clotting_Cascade_WP460_41288.gpml; Mm_Complement_and_Coagulation_Cascades_WP449_41301.gpml"
		XrefDatasource	"Entrez Gene"
		GraphId	"fc4; ac9"
	]
	node [
		id	441900653
		identifier	"L:56419"
		XrefStatus	"mapped"
		SourceDir	"wikipathways_analysis"
		canonicalName	"Diap3"
		ObjectType	"DATANODE"
		XrefId	"56419"
		Label	"Diap3"
		SourcePathway	"Mm_Regulation_of_Actin_Cytoskeleton_WP523_47746.gpml"
		XrefDatasource	"Entrez Gene"
		GraphId	"a05"
	]
	node [
		id	693960425
		identifier	"L:104110"
		XrefStatus	"mapped"
		SourceDir	"wikipathways_analysis"
		ObjectType	"DATANODE"
		XrefId	"104110"
		Label	"Adcy4"
		SourcePathway	"Mm_G_Protein_Signaling_Pathways_WP232_41275.gpml"
		XrefDatasource	"Entrez Gene"
		GraphId	"b5d"
	]
	node [
		id	-1338820443
		identifier	"L:100504968"
		XrefStatus	"mapped"
		SourceDir	"wikipathways_analysis"
		canonicalName	"Ndufs5"
		ObjectType	"DATANODE"
		XrefId	"100504968"
		Label	"Ndufs5"
		SourcePathway	"Mm_Electron_Transport_Chain_WP295_41324.gpml"
		XrefDatasource	"Entrez Gene"
		GraphId	"b39"
	]
	node [
		id	438233532
		identifier	"L:17132"
		XrefStatus	"mapped"
		SourceDir	"wikipathways_analysis"
		canonicalName	"Maf"
		ObjectType	"DATANODE"
		XrefId	"17132"
		SourcePathway	"Mm_Keap1-Nrf2_WP1245_41366.gpml"
		XrefDatasource	"Entrez Gene"
		GraphId	"d79c3"
	]
	node [
		id	438149119
		identifier	"L:14682"
		XrefStatus	"mapped"
		SourceDir	"wikipathways_analysis"
		canonicalName	"Gnaq"
		ObjectType	"DATANODE"
		XrefId	"14682"
		Label	"Gnaq"
		SourcePathway	"Mm_Calcium_Regulation_in_the_Cardiac_Cell_WP553_47774.gpml; Mm_Myometrial_Relaxation_and_Contraction_Pathways_WP385_47772.gpml; Mm_G_Protein_Signaling_Pathways_WP232_41275.gpml"
		XrefDatasource	"Entrez Gene"
		GraphId	"e6b; b61; b03"
	]
	node [
		id	438149118
		identifier	"L:14681"
		XrefStatus	"mapped"
		SourceDir	"wikipathways_analysis"
		canonicalName	"Gnao1"
		ObjectType	"DATANODE"
		XrefId	"14681"
		SourcePathway	"Mm_G_Protein_Signaling_Pathways_WP232_41275.gpml"
		XrefDatasource	"Entrez Gene"
		GraphId	"b10; d2d"
	]
	node [
		id	443751503
		identifier	"L:76804"
		XrefStatus	"mapped"
		SourceDir	"wikipathways_analysis"
		canonicalName	"Kdm4c"
		ObjectType	"DATANODE"
		XrefId	"76804"
		Label	"Kdm4c"
		SourcePathway	"Mm_PluriNetWork_WP1763_41345.gpml"
		XrefDatasource	"Entrez Gene"
		GraphId	"n231"
	]
	node [
		id	438149117
		identifier	"L:14680"
		XrefStatus	"mapped"
		SourceDir	"wikipathways_analysis"
		canonicalName	"Gnal"
		ObjectType	"DATANODE"
		XrefId	"14680"
		SourcePathway	"Mm_G_Protein_Signaling_Pathways_WP232_41275.gpml"
		XrefDatasource	"Entrez Gene"
		GraphId	"d32"
	]
	node [
		id	442852969
		identifier	"L:67305"
		XrefStatus	"mapped"
		SourceDir	"wikipathways_analysis"
		ObjectType	"DATANODE"
		XrefId	"67305"
		SourcePathway	"Mm_One_carbon_metabolism_and_related_pathways_WP1770_45171.gpml"
		XrefDatasource	"Entrez Gene"
		GraphId	"c3448"
	]
	node [
		id	694973421
		identifier	"L:117149"
		XrefStatus	"mapped"
		SourceDir	"wikipathways_analysis"
		canonicalName	"Tirap"
		ObjectType	"DATANODE"
		XrefId	"117149"
		Label	"Tirap"
		SourcePathway	"Mm_Toll_Like_Receptor_signaling_WP88_41390.gpml"
		XrefDatasource	"Entrez Gene"
		GraphId	"e4668"
	]
	node [
		id	725275640
		identifier	"L:231637"
		XrefStatus	"mapped"
		SourceDir	"wikipathways_analysis"
		canonicalName	"Ssh1"
		ObjectType	"DATANODE"
		XrefId	"231637"
		SourcePathway	"Mm_Regulation_of_Actin_Cytoskeleton_WP523_47746.gpml"
		XrefDatasource	"Entrez Gene"
		GraphId	"a37"
	]
	node [
		id	438234682
		identifier	"L:17295"
		XrefStatus	"mapped"
		SourceDir	"wikipathways_analysis"
		canonicalName	"Met"
		ObjectType	"DATANODE"
		XrefId	"17295"
		Label	"Met"
		SourcePathway	"Mm_Focal_Adhesion_WP85_41365.gpml; Mm_Signaling_of_Hepatocyte_Growth_Factor_Receptor_WP193_41367.gpml"
		XrefDatasource	"Entrez Gene"
		GraphId	"b35; c41"
	]
	node [
		id	438269119
		identifier	"L:18741"
		XrefStatus	"mapped"
		SourceDir	"wikipathways_analysis"
		ObjectType	"DATANODE"
		XrefId	"18741"
		Label	"Pitx2"
		SourcePathway	"Mm_Heart_Development_WP2067_45788.gpml"
		XrefDatasource	"Entrez Gene"
		GraphId	"f2186"
	]
	node [
		id	438173957
		identifier	"L:15139"
		XrefStatus	"mapped"
		SourceDir	"wikipathways_analysis"
		canonicalName	"Hc"
		ObjectType	"DATANODE"
		XrefId	"15139"
		Label	"Hc"
		SourcePathway	"Mm_Complement_and_Coagulation_Cascades_WP449_41301.gpml; Mm_Complement_Activation,_Classical_Pathway_WP200_41395.gpml"
		XrefDatasource	"Entrez Gene"
		GraphId	"ddc; fcc"
	]
	node [
		id	438177855
		identifier	"L:15551"
		XrefStatus	"mapped"
		SourceDir	"wikipathways_analysis"
		ObjectType	"DATANODE"
		XrefId	"15551"
		SourcePathway	"Mm_Monoamine_GPCRs_WP570_41388.gpml"
		XrefDatasource	"Entrez Gene"
		GraphId	"fc4"
	]
	node [
		id	438149094
		identifier	"L:14678"
		XrefStatus	"mapped"
		SourceDir	"wikipathways_analysis"
		canonicalName	"Gnai2"
		ObjectType	"DATANODE"
		XrefId	"14678"
		SourcePathway	"Mm_G_Protein_Signaling_Pathways_WP232_41275.gpml; Mm_Signal_Transduction_of_S1P_Receptor_WP57_41348.gpml"
		XrefDatasource	"Entrez Gene"
		GraphId	"ffd; e0e"
	]
	node [
		id	438149095
		identifier	"L:14679"
		XrefStatus	"mapped"
		SourceDir	"wikipathways_analysis"
		canonicalName	"Gnai3"
		ObjectType	"DATANODE"
		XrefId	"14679"
		SourcePathway	"Mm_G_Protein_Signaling_Pathways_WP232_41275.gpml; Mm_Signal_Transduction_of_S1P_Receptor_WP57_41348.gpml"
		XrefDatasource	"Entrez Gene"
		GraphId	"e18; f49"
	]
	node [
		id	438177854
		identifier	"L:15550"
		XrefStatus	"mapped"
		SourceDir	"wikipathways_analysis"
		canonicalName	"Htr1a"
		ObjectType	"DATANODE"
		XrefId	"15550"
		Label	"Htr1a"
		SourcePathway	"Mm_SIDS_Susceptibility_Pathways_WP1266_41328.gpml; Mm_serotonin_and_anxiety_WP2141_47355.gpml; Mm_Monoamine_GPCRs_WP570_41388.gpml"
		XrefDatasource	"Entrez Gene"
		GraphId	"acc10; f663e; f24"
	]
	node [
		id	438149092
		identifier	"L:14676"
		XrefStatus	"mapped"
		SourceDir	"wikipathways_analysis"
		canonicalName	"Gna15"
		ObjectType	"DATANODE"
		XrefId	"14676"
		SourcePathway	"Mm_G_Protein_Signaling_Pathways_WP232_41275.gpml"
		XrefDatasource	"Entrez Gene"
		GraphId	"d9d"
	]
	node [
		id	438149093
		identifier	"L:14677"
		XrefStatus	"mapped"
		SourceDir	"wikipathways_analysis"
		canonicalName	"Gnai1"
		ObjectType	"DATANODE"
		XrefId	"14677"
		SourcePathway	"Mm_G_Protein_Signaling_Pathways_WP232_41275.gpml; Mm_Signal_Transduction_of_S1P_Receptor_WP57_41348.gpml"
		XrefDatasource	"Entrez Gene"
		GraphId	"c1d; f28; b94"
	]
	node [
		id	438149090
		identifier	"L:14674"
		XrefStatus	"mapped"
		SourceDir	"wikipathways_analysis"
		canonicalName	"Gna13"
		ObjectType	"DATANODE"
		XrefId	"14674"
		Label	"Gna13"
		SourcePathway	"Mm_Regulation_of_Actin_Cytoskeleton_WP523_47746.gpml; Mm_G13_Signaling_Pathway_WP298_41392.gpml; Mm_G_Protein_Signaling_Pathways_WP232_41275.gpml"
		XrefDatasource	"Entrez Gene"
		GraphId	"aa2; b20; cc5"
	]
	node [
		id	438292095
		identifier	"L:19016"
		XrefStatus	"mapped"
		SourceDir	"wikipathways_analysis"
		canonicalName	"Pparg"
		ObjectType	"DATANODE"
		XrefId	"19016"
		SourcePathway	"Mm_Nuclear_receptors_in_lipid_metabolism_and_toxicity_WP431_47744.gpml"
		XrefDatasource	"Entrez Gene"
		GraphId	"a3d"
	]
	node [
		id	438149091
		identifier	"L:14675"
		XrefStatus	"mapped"
		SourceDir	"wikipathways_analysis"
		canonicalName	"Gna14"
		ObjectType	"DATANODE"
		XrefId	"14675"
		SourcePathway	"Mm_G_Protein_Signaling_Pathways_WP232_41275.gpml"
		XrefDatasource	"Entrez Gene"
		GraphId	"b2f"
	]
	node [
		id	438292094
		identifier	"L:19015"
		XrefStatus	"mapped"
		SourceDir	"wikipathways_analysis"
		canonicalName	"Ppard"
		ObjectType	"DATANODE"
		XrefId	"19015"
		Label	"Ppard"
		SourcePathway	"Mm_Wnt_Signaling_Pathway_and_Pluripotency_WP723_41353.gpml; Mm_Nuclear_receptors_in_lipid_metabolism_and_toxicity_WP431_47744.gpml"
		XrefDatasource	"Entrez Gene"
		GraphId	"d21; ef7"
	]
	node [
		id	438149088
		identifier	"L:14672"
		XrefStatus	"mapped"
		SourceDir	"wikipathways_analysis"
		canonicalName	"Gna11"
		ObjectType	"DATANODE"
		XrefId	"14672"
		SourcePathway	"Mm_Calcium_Regulation_in_the_Cardiac_Cell_WP553_47774.gpml; Mm_G_Protein_Signaling_Pathways_WP232_41275.gpml"
		XrefDatasource	"Entrez Gene"
		GraphId	"bc4; bfb"
	]
	node [
		id	-1338854268
		identifier	"L:100503504"
		XrefStatus	"mapped"
		SourceDir	"wikipathways_analysis"
		ObjectType	"DATANODE"
		XrefId	"100503504"
		SourcePathway	"Mm_Splicing_factor_NOVA_regulated_synpatic_proteins_WP1983_42575.gpml"
		XrefDatasource	"Entrez Gene"
		GraphId	"f9841"
	]
	node [
		id	438149089
		identifier	"L:14673"
		XrefStatus	"mapped"
		SourceDir	"wikipathways_analysis"
		canonicalName	"Gna12"
		ObjectType	"DATANODE"
		XrefId	"14673"
		Label	"Gna12"
		SourcePathway	"Mm_Regulation_of_Actin_Cytoskeleton_WP523_47746.gpml; Mm_MAPK_signaling_pathway_WP493_47770.gpml; Mm_G_Protein_Signaling_Pathways_WP232_41275.gpml"
		XrefDatasource	"Entrez Gene"
		GraphId	"baf; f95; f8a"
	]
	node [
		id	438292092
		identifier	"L:19013"
		XrefStatus	"mapped"
		SourceDir	"wikipathways_analysis"
		canonicalName	"Ppara"
		ObjectType	"DATANODE"
		XrefId	"19013"
		SourcePathway	"Mm_Nuclear_receptors_in_lipid_metabolism_and_toxicity_WP431_47744.gpml"
		XrefDatasource	"Entrez Gene"
		GraphId	"a22"
	]
	node [
		id	724436592
		identifier	"L:224105"
		XrefStatus	"mapped"
		SourceDir	"wikipathways_analysis"
		canonicalName	"Pak2"
		ObjectType	"DATANODE"
		XrefId	"224105"
		Label	"Pak2"
		SourcePathway	"Mm_Regulation_of_Actin_Cytoskeleton_WP523_47746.gpml; Mm_Focal_Adhesion_WP85_41365.gpml; Mm_MAPK_signaling_pathway_WP493_47770.gpml; Mm_FAS_pathway_and_Stress_induction_of_HSP_regulation_WP571_47743.gpml"
		XrefDatasource	"Entrez Gene"
		GraphId	"bde; e34; dfb; dab"
	]
	node [
		id	438269056
		identifier	"L:18720"
		XrefStatus	"mapped"
		SourceDir	"wikipathways_analysis"
		ObjectType	"DATANODE"
		XrefId	"18720"
		Label	"Pip5k1a"
		SourcePathway	"Mm_Regulation_of_Actin_Cytoskeleton_WP523_47746.gpml"
		XrefDatasource	"Entrez Gene"
		GraphId	"e55"
	]
	node [
		id	443747663
		identifier	"L:76408"
		XrefStatus	"mapped"
		SourceDir	"wikipathways_analysis"
		ObjectType	"DATANODE"
		XrefId	"76408"
		Label	"Abcc3"
		SourcePathway	"Mm_Nuclear_receptors_in_lipid_metabolism_and_toxicity_WP431_47744.gpml"
		XrefDatasource	"Entrez Gene"
		GraphId	"c61"
	]
	node [
		id	752295175
		identifier	"L:319554"
		XrefStatus	"mapped"
		SourceDir	"wikipathways_analysis"
		ObjectType	"DATANODE"
		XrefId	"319554"
		SourcePathway	"Mm_Cholesterol_Biosynthesis_WP103_41337.gpml"
		XrefDatasource	"Entrez Gene"
		GraphId	"c3b"
	]
	node [
		id	443602799
		identifier	"L:71887"
		XrefStatus	"mapped"
		SourceDir	"wikipathways_analysis"
		ObjectType	"DATANODE"
		XrefId	"71887"
		SourcePathway	"Mm_Wnt_Signaling_Pathway_and_Pluripotency_WP723_41353.gpml"
		XrefDatasource	"Entrez Gene"
		GraphId	"b82"
	]
	node [
		id	438149056
		identifier	"L:14661"
		XrefStatus	"mapped"
		SourceDir	"wikipathways_analysis"
		ObjectType	"DATANODE"
		XrefId	"14661"
		SourcePathway	"Mm_Amino_Acid_metabolism_WP662_42241.gpml; Mm_Urea_cycle_and_metabolism_of_amino_groups_WP426_45004.gpml"
		XrefDatasource	"Entrez Gene"
		GraphId	"a6110; f34"
	]
	node [
		id	441843173
		identifier	"L:54673"
		XrefStatus	"mapped"
		SourceDir	"wikipathways_analysis"
		canonicalName	"Sh3glb1"
		ObjectType	"DATANODE"
		XrefId	"54673"
		Label	"Sh3glb1"
		SourcePathway	"Mm_Senescence_and_Autophagy_WP1267_47750.gpml"
		XrefDatasource	"Entrez Gene"
		GraphId	"ccc64"
	]
	node [
		id	438177891
		identifier	"L:15566"
		XrefStatus	"mapped"
		SourceDir	"wikipathways_analysis"
		ObjectType	"DATANODE"
		XrefId	"15566"
		SourcePathway	"Mm_Monoamine_GPCRs_WP570_41388.gpml"
		XrefDatasource	"Entrez Gene"
		GraphId	"d3e"
	]
	node [
		id	438177888
		identifier	"L:15563"
		XrefStatus	"mapped"
		SourceDir	"wikipathways_analysis"
		ObjectType	"DATANODE"
		XrefId	"15563"
		SourcePathway	"Mm_Monoamine_GPCRs_WP570_41388.gpml"
		XrefDatasource	"Entrez Gene"
		GraphId	"e8b"
	]
	node [
		id	438149055
		identifier	"L:14660"
		XrefStatus	"mapped"
		SourceDir	"wikipathways_analysis"
		ObjectType	"DATANODE"
		XrefId	"14660"
		SourcePathway	"Mm_Amino_Acid_metabolism_WP662_42241.gpml"
		XrefDatasource	"Entrez Gene"
		GraphId	"cf533"
	]
	node [
		id	438269181
		identifier	"L:18761"
		XrefStatus	"mapped"
		SourceDir	"wikipathways_analysis"
		ObjectType	"DATANODE"
		XrefId	"18761"
		Label	"Prkcq"
		SourcePathway	"Mm_Wnt_Signaling_Pathway_and_Pluripotency_WP723_41353.gpml; Mm_Wnt_Signaling_Pathway_WP403_41302.gpml; Mm_G_Protein_Signaling_Pathways_WP232_41275.gpml"
		XrefDatasource	"Entrez Gene"
		GraphId	"a5c; df0; e4d"
	]
	node [
		id	438174042
		identifier	"L:15161"
		XrefStatus	"mapped"
		SourceDir	"wikipathways_analysis"
		ObjectType	"DATANODE"
		XrefId	"15161"
		Label	"Hcfc1"
		SourcePathway	"Mm_PluriNetWork_WP1763_41345.gpml"
		XrefDatasource	"Entrez Gene"
		GraphId	"n152"
	]
	node [
		id	438269180
		identifier	"L:18760"
		XrefStatus	"mapped"
		SourceDir	"wikipathways_analysis"
		ObjectType	"DATANODE"
		XrefId	"18760"
		Label	"Prkd1"
		SourcePathway	"Mm_Wnt_Signaling_Pathway_and_Pluripotency_WP723_41353.gpml; Mm_Wnt_Signaling_Pathway_WP403_41302.gpml; Mm_G_Protein_Signaling_Pathways_WP232_41275.gpml"
		XrefDatasource	"Entrez Gene"
		GraphId	"ced; b6a; d33"
	]
	node [
		id	438174043
		identifier	"L:15162"
		XrefStatus	"mapped"
		SourceDir	"wikipathways_analysis"
		canonicalName	"Hck"
		ObjectType	"DATANODE"
		XrefId	"15162"
		Label	"Hck"
		SourcePathway	"Mm_PluriNetWork_WP1763_41345.gpml; Mm_Focal_Adhesion_WP85_41365.gpml"
		XrefDatasource	"Entrez Gene"
		GraphId	"n291; f78"
	]
	node [
		id	438174041
		identifier	"L:15160"
		XrefStatus	"mapped"
		SourceDir	"wikipathways_analysis"
		canonicalName	"Serpind1"
		ObjectType	"DATANODE"
		XrefId	"15160"
		SourcePathway	"Mm_Complement_and_Coagulation_Cascades_WP449_41301.gpml"
		XrefDatasource	"Entrez Gene"
		GraphId	"ed0"
	]
	node [
		id	438269182
		identifier	"L:18762"
		XrefStatus	"mapped"
		SourceDir	"wikipathways_analysis"
		canonicalName	"PKCz"
		ObjectType	"DATANODE"
		XrefId	"18762"
		Label	"Prkcz"
		SourcePathway	"Mm_Splicing_factor_NOVA_regulated_synpatic_proteins_WP1983_42575.gpml; Mm_Wnt_Signaling_Pathway_and_Pluripotency_WP723_41353.gpml; Mm_Wnt_Signaling_Pathway_WP403_41302.gpml; Mm_MAPK_signaling_pathway_WP493_47770.gpml; Mm_G_Protein_Signaling_Pathways_WP232_41275.gpml"
		XrefDatasource	"Entrez Gene"
		GraphId	"b6c02; d9629; d6f; f2b; ea2; ed7"
	]
	node [
		id	438059505
		identifier	"L:11609"
		XrefStatus	"mapped"
		SourceDir	"wikipathways_analysis"
		ObjectType	"DATANODE"
		XrefId	"11609"
		SourcePathway	"Mm_ACE_Inhibitor_Pathway_WP396_41266.gpml"
		XrefDatasource	"Entrez Gene"
		GraphId	"be7"
	]
	node [
		id	438059502
		identifier	"L:11606"
		XrefStatus	"mapped"
		SourceDir	"wikipathways_analysis"
		ObjectType	"DATANODE"
		XrefId	"11606"
		Label	"Agt"
		SourcePathway	"Mm_ACE_Inhibitor_Pathway_WP396_41266.gpml"
		XrefDatasource	"Entrez Gene"
		GraphId	"fa1"
	]
	node [
		id	438059503
		identifier	"L:11607"
		XrefStatus	"mapped"
		SourceDir	"wikipathways_analysis"
		ObjectType	"DATANODE"
		XrefId	"11607"
		SourcePathway	"Mm_ACE_Inhibitor_Pathway_WP396_41266.gpml"
		XrefDatasource	"Entrez Gene"
		GraphId	"d6a"
	]
	node [
		id	438269158
		identifier	"L:18759"
		XrefStatus	"mapped"
		SourceDir	"wikipathways_analysis"
		ObjectType	"DATANODE"
		XrefId	"18759"
		Label	"Prkci"
		SourcePathway	"Mm_Wnt_Signaling_Pathway_and_Pluripotency_WP723_41353.gpml; Mm_Wnt_Signaling_Pathway_WP403_41302.gpml; Mm_G_Protein_Signaling_Pathways_WP232_41275.gpml"
		XrefDatasource	"Entrez Gene"
		GraphId	"fae; e3e; eab"
	]
	node [
		id	438269152
		identifier	"L:18753"
		XrefStatus	"mapped"
		SourceDir	"wikipathways_analysis"
		ObjectType	"DATANODE"
		XrefId	"18753"
		Label	"Prkcd"
		SourcePathway	"Mm_Wnt_Signaling_Pathway_and_Pluripotency_WP723_41353.gpml; Mm_Wnt_Signaling_Pathway_WP403_41302.gpml; Mm_MAPK_signaling_pathway_WP493_47770.gpml; Mm_Type_II_interferon_signaling_(IFNG)_WP1253_41385.gpml; Mm_G_Protein_Signaling_Pathways_WP232_41275.gpml"
		XrefDatasource	"Entrez Gene"
		GraphId	"eac; faa; fbe; d28; f3293; ac3"
	]
	node [
		id	438269153
		identifier	"L:18754"
		XrefStatus	"mapped"
		SourceDir	"wikipathways_analysis"
		canonicalName	"Prkce"
		ObjectType	"DATANODE"
		XrefId	"18754"
		Label	"Prkce"
		SourcePathway	"Mm_Wnt_Signaling_Pathway_and_Pluripotency_WP723_41353.gpml; Mm_Wnt_Signaling_Pathway_WP403_41302.gpml; Mm_G_Protein_Signaling_Pathways_WP232_41275.gpml; Mm_Hypothetical_Network_for_Drug_Addiction_WP1246_41287.gpml"
		XrefDatasource	"Entrez Gene"
		GraphId	"fa6; c8c; e7b; c6c99"
	]
	node [
		id	438059499
		identifier	"L:11603"
		XrefStatus	"mapped"
		SourceDir	"wikipathways_analysis"
		ObjectType	"DATANODE"
		XrefId	"11603"
		SourcePathway	"Mm_Splicing_factor_NOVA_regulated_synpatic_proteins_WP1983_42575.gpml"
		XrefDatasource	"Entrez Gene"
		GraphId	"f9841"
	]
	node [
		id	438269154
		identifier	"L:18755"
		XrefStatus	"mapped"
		SourceDir	"wikipathways_analysis"
		canonicalName	"Prkch"
		ObjectType	"DATANODE"
		XrefId	"18755"
		Label	"Prkch"
		SourcePathway	"Mm_Wnt_Signaling_Pathway_and_Pluripotency_WP723_41353.gpml; Mm_Wnt_Signaling_Pathway_WP403_41302.gpml; Mm_MAPK_signaling_pathway_WP493_47770.gpml; Mm_G_Protein_Signaling_Pathways_WP232_41275.gpml"
		XrefDatasource	"Entrez Gene"
		GraphId	"ce8; a39; c8f; bff"
	]
	node [
		id	438087367
		identifier	"L:12402"
		XrefStatus	"mapped"
		SourceDir	"wikipathways_analysis"
		ObjectType	"DATANODE"
		XrefId	"12402"
		Label	"Cbl"
		SourcePathway	"Mm_Insulin_Signaling_WP65_41286.gpml"
		XrefDatasource	"Entrez Gene"
		GraphId	"ac9"
	]
	node [
		id	697602832
		identifier	"L:142980"
		XrefStatus	"mapped"
		SourceDir	"wikipathways_analysis"
		canonicalName	"Tlr3"
		ObjectType	"DATANODE"
		XrefId	"142980"
		SourcePathway	"Mm_Toll_Like_Receptor_signaling_WP88_41390.gpml"
		XrefDatasource	"Entrez Gene"
		GraphId	"e91f2"
	]
	node [
		id	694113415
		identifier	"L:109575"
		XrefStatus	"mapped"
		SourceDir	"wikipathways_analysis"
		canonicalName	"Tbx1"
		ObjectType	"DATANODE"
		XrefId	"109575"
		Label	"Tbx1"
		SourcePathway	"Mm_Heart_Development_WP2067_45788.gpml"
		XrefDatasource	"Entrez Gene"
		GraphId	"eb211"
	]
	node [
		id	723602631
		identifier	"L:217166"
		XrefStatus	"mapped"
		SourceDir	"wikipathways_analysis"
		canonicalName	"Nr1d1"
		ObjectType	"DATANODE"
		XrefId	"217166"
		SourcePathway	"Mm_Circadian_Exercise_WP544_41312.gpml"
		XrefDatasource	"Entrez Gene"
		GraphId	"d10"
	]
	node [
		id	438177856
		identifier	"L:15552"
		XrefStatus	"mapped"
		SourceDir	"wikipathways_analysis"
		ObjectType	"DATANODE"
		XrefId	"15552"
		SourcePathway	"Mm_Monoamine_GPCRs_WP570_41388.gpml"
		XrefDatasource	"Entrez Gene"
		GraphId	"c8e"
	]
	node [
		id	438177861
		identifier	"L:15557"
		XrefStatus	"mapped"
		SourceDir	"wikipathways_analysis"
		ObjectType	"DATANODE"
		XrefId	"15557"
		SourcePathway	"Mm_Monoamine_GPCRs_WP570_41388.gpml"
		XrefDatasource	"Entrez Gene"
		GraphId	"e0d"
	]
	node [
		id	438177862
		identifier	"L:15558"
		XrefStatus	"mapped"
		SourceDir	"wikipathways_analysis"
		canonicalName	"Htr2a"
		ObjectType	"DATANODE"
		XrefId	"15558"
		SourcePathway	"Mm_serotonin_and_anxiety_WP2141_47355.gpml; Mm_Monoamine_GPCRs_WP570_41388.gpml"
		XrefDatasource	"Entrez Gene"
		GraphId	"fd41a; e04"
	]
	node [
		id	438177863
		identifier	"L:15559"
		XrefStatus	"mapped"
		SourceDir	"wikipathways_analysis"
		ObjectType	"DATANODE"
		XrefId	"15559"
		SourcePathway	"Mm_Monoamine_GPCRs_WP570_41388.gpml"
		XrefDatasource	"Entrez Gene"
		GraphId	"f01"
	]
	node [
		id	438269151
		identifier	"L:18752"
		XrefStatus	"mapped"
		SourceDir	"wikipathways_analysis"
		ObjectType	"DATANODE"
		XrefId	"18752"
		Label	"Prkcc"
		SourcePathway	"Mm_Wnt_Signaling_Pathway_and_Pluripotency_WP723_41353.gpml; Mm_Wnt_Signaling_Pathway_WP403_41302.gpml; Mm_MAPK_signaling_pathway_WP493_47770.gpml; Mm_G_Protein_Signaling_Pathways_WP232_41275.gpml"
		XrefDatasource	"Entrez Gene"
		GraphId	"d6a; cef; b57; e7f"
	]
	node [
		id	438269150
		identifier	"L:18751"
		XrefStatus	"mapped"
		SourceDir	"wikipathways_analysis"
		canonicalName	"Prkcb"
		ObjectType	"DATANODE"
		XrefId	"18751"
		Label	"Prkcb"
		SourcePathway	"Mm_MicroRNAs_in_cardiomyocyte_hypertrophy_WP1560_41377.gpml; Mm_Wnt_Signaling_Pathway_and_Pluripotency_WP723_41353.gpml; Mm_Wnt_Signaling_Pathway_WP403_41302.gpml; Mm_MAPK_signaling_pathway_WP493_47770.gpml; Mm_G_Protein_Signaling_Pathways_WP232_41275.gpml"
		XrefDatasource	"Entrez Gene"
		GraphId	"aa0b8; aa3; a24; d2b; b1c"
	]
	node [
		id	438269149
		identifier	"L:18750"
		XrefStatus	"mapped"
		SourceDir	"wikipathways_analysis"
		canonicalName	"Prkca"
		ObjectType	"DATANODE"
		XrefId	"18750"
		Label	"Prkca"
		SourcePathway	"Mm_Keap1-Nrf2_WP1245_41366.gpml; Mm_Wnt_Signaling_Pathway_and_Pluripotency_WP723_41353.gpml; Mm_Wnt_Signaling_Pathway_WP403_41302.gpml; Mm_G_Protein_Signaling_Pathways_WP232_41275.gpml; Mm_ErbB_signaling_pathway_WP1261_41378.gpml"
		XrefDatasource	"Entrez Gene"
		GraphId	"a62fe; c6e; c04; ea5; debb5"
	]
	node [
		id	-1478275030
		identifier	"L:100044656"
		XrefStatus	"mapped"
		SourceDir	"wikipathways_analysis"
		canonicalName	"Ren1"
		ObjectType	"DATANODE"
		XrefId	"100044656"
		SourcePathway	"Mm_ACE_Inhibitor_Pathway_WP396_41266.gpml"
		XrefDatasource	"Entrez Gene"
		GraphId	"daf"
	]
	node [
		id	438269127
		identifier	"L:18749"
		XrefStatus	"mapped"
		SourceDir	"wikipathways_analysis"
		ObjectType	"DATANODE"
		XrefId	"18749"
		SourcePathway	"Mm_G_Protein_Signaling_Pathways_WP232_41275.gpml"
		XrefDatasource	"Entrez Gene"
		GraphId	"c56"
	]
	node [
		id	438269124
		identifier	"L:18746"
		XrefStatus	"mapped"
		SourceDir	"wikipathways_analysis"
		canonicalName	"Pkm2"
		ObjectType	"DATANODE"
		XrefId	"18746"
		Label	"Pkm2"
		SourcePathway	"Mm_Glycolysis_and_Gluconeogenesis_WP157_43573.gpml; Mm_Amino_Acid_metabolism_WP662_42241.gpml"
		XrefDatasource	"Entrez Gene"
		GraphId	"dab32; df4e1; a2b5a"
	]
	node [
		id	438269125
		identifier	"L:18747"
		XrefStatus	"mapped"
		SourceDir	"wikipathways_analysis"
		canonicalName	"Prkaca"
		ObjectType	"DATANODE"
		XrefId	"18747"
		Label	"Prkaca"
		SourcePathway	"Mm_PluriNetWork_WP1763_41345.gpml; Mm_Endochondral_Ossification_WP1270_41292.gpml; Mm_MAPK_signaling_pathway_WP493_47770.gpml; Mm_G_Protein_Signaling_Pathways_WP232_41275.gpml; Mm_Hypothetical_Network_for_Drug_Addiction_WP1246_41287.gpml; Mm_estrogen_signalling_WP1244_41249.gpml"
		XrefDatasource	"Entrez Gene"
		GraphId	"n250; c8a; f06; f5a; fa268; fd347; b7c37"
	]
	node [
		id	438269120
		identifier	"L:18742"
		XrefStatus	"mapped"
		SourceDir	"wikipathways_analysis"
		canonicalName	"Pitx3"
		ObjectType	"DATANODE"
		XrefId	"18742"
		Label	"Pitx3"
		SourcePathway	"Mm_Dopminergic_Neurogenesis_WP1498_43780.gpml"
		XrefDatasource	"Entrez Gene"
		GraphId	"cf5d0; e8b1e"
	]
	node [
		id	438087397
		identifier	"L:12411"
		XrefStatus	"mapped"
		SourceDir	"wikipathways_analysis"
		ObjectType	"DATANODE"
		XrefId	"12411"
		SourcePathway	"Mm_One_carbon_metabolism_and_related_pathways_WP1770_45171.gpml; Mm_Amino_Acid_metabolism_WP662_42241.gpml"
		XrefDatasource	"Entrez Gene"
		GraphId	"e6ae7; a144b"
	]
	node [
		id	753930701
		identifier	"L:332221"
		XrefStatus	"mapped"
		SourceDir	"wikipathways_analysis"
		canonicalName	"Zscan10"
		ObjectType	"DATANODE"
		XrefId	"332221"
		Label	"Zscan10"
		SourcePathway	"Mm_PluriNetWork_WP1763_41345.gpml"
		XrefDatasource	"Entrez Gene"
		GraphId	"n85"
	]
	node [
		id	438177885
		identifier	"L:15560"
		XrefStatus	"mapped"
		SourceDir	"wikipathways_analysis"
		canonicalName	"Htr2c"
		ObjectType	"DATANODE"
		XrefId	"15560"
		SourcePathway	"Mm_serotonin_and_anxiety_WP2141_47355.gpml; Mm_Monoamine_GPCRs_WP570_41388.gpml"
		XrefDatasource	"Entrez Gene"
		GraphId	"f0ac2; ed9"
	]
	node [
		id	839012995
		identifier	"L:626175"
		XrefStatus	"mapped"
		SourceDir	"wikipathways_analysis"
		ObjectType	"DATANODE"
		XrefId	"626175"
		Label	"Rps26"
		SourcePathway	"Mm_Cytoplasmic_Ribosomal_Proteins_WP163_41303.gpml"
		XrefDatasource	"Entrez Gene"
		GraphId	"f2c"
	]
	node [
		id	438148998
		identifier	"L:14645"
		XrefStatus	"mapped"
		SourceDir	"wikipathways_analysis"
		ObjectType	"DATANODE"
		XrefId	"14645"
		SourcePathway	"Mm_Amino_Acid_metabolism_WP662_42241.gpml"
		XrefDatasource	"Entrez Gene"
		GraphId	"ec27d"
	]
	node [
		id	753215879
		identifier	"L:329278"
		XrefStatus	"mapped"
		SourceDir	"wikipathways_analysis"
		ObjectType	"DATANODE"
		XrefId	"329278"
		SourcePathway	"Mm_Focal_Adhesion_WP85_41365.gpml"
		XrefDatasource	"Entrez Gene"
		GraphId	"b02"
	]
	node [
		id	439157959
		identifier	"L:27219"
		XrefStatus	"mapped"
		SourceDir	"wikipathways_analysis"
		canonicalName	"Sgk2"
		ObjectType	"DATANODE"
		XrefId	"27219"
		Label	"Sgk2"
		SourcePathway	"Mm_Insulin_Signaling_WP65_41286.gpml"
		XrefDatasource	"Entrez Gene"
		GraphId	"d32"
	]
	node [
		id	438174109
		identifier	"L:15186"
		XrefStatus	"mapped"
		SourceDir	"wikipathways_analysis"
		ObjectType	"DATANODE"
		XrefId	"15186"
		Label	"Hdc"
		SourcePathway	"Mm_Biogenic_Amine_Synthesis_WP522_41322.gpml; Mm_Amino_Acid_metabolism_WP662_42241.gpml"
		XrefDatasource	"Entrez Gene"
		GraphId	"beb; a08a7"
	]
	node [
		id	438174107
		identifier	"L:15184"
		XrefStatus	"mapped"
		SourceDir	"wikipathways_analysis"
		canonicalName	"Hdac5"
		ObjectType	"DATANODE"
		XrefId	"15184"
		Label	"Hdac5"
		SourcePathway	"Mm_MicroRNAs_in_cardiomyocyte_hypertrophy_WP1560_41377.gpml"
		XrefDatasource	"Entrez Gene"
		GraphId	"f4fba; fd2b8"
	]
	node [
		id	439157954
		identifier	"L:27214"
		XrefStatus	"mapped"
		SourceDir	"wikipathways_analysis"
		ObjectType	"DATANODE"
		XrefId	"27214"
		SourcePathway	"Mm_DNA_Replication_WP150_41336.gpml"
		XrefDatasource	"Entrez Gene"
		GraphId	"c67ba"
	]
	node [
		id	438174105
		identifier	"L:15182"
		XrefStatus	"mapped"
		SourceDir	"wikipathways_analysis"
		canonicalName	"Hdac2"
		ObjectType	"DATANODE"
		XrefId	"15182"
		Label	"Hdac2"
		SourcePathway	"Mm_PluriNetWork_WP1763_41345.gpml; Mm_Histone_modifications_WP300_41360.gpml"
		XrefDatasource	"Entrez Gene"
		GraphId	"n132; b0b"
	]
	node [
		id	438056616
		identifier	"L:11303"
		XrefStatus	"mapped"
		SourceDir	"wikipathways_analysis"
		ObjectType	"DATANODE"
		XrefId	"11303"
		Label	"Abca1"
		SourcePathway	"Mm_Statin_Pathway_WP1_41296.gpml; Mm_Nuclear_receptors_in_lipid_metabolism_and_toxicity_WP431_47744.gpml"
		XrefDatasource	"Entrez Gene"
		GraphId	"d75; d05; bdc; a19"
	]
	node [
		id	438056621
		identifier	"L:11308"
		XrefStatus	"mapped"
		SourceDir	"wikipathways_analysis"
		canonicalName	"NAP1"
		ObjectType	"DATANODE"
		XrefId	"11308"
		Label	"NAP1"
		SourcePathway	"Mm_Toll_Like_Receptor_signaling_WP88_41390.gpml"
		XrefDatasource	"Entrez Gene"
		GraphId	"b7e5b"
	]
	node [
		id	438056620
		identifier	"L:11307"
		XrefStatus	"mapped"
		SourceDir	"wikipathways_analysis"
		ObjectType	"DATANODE"
		XrefId	"11307"
		Label	"Abcg1"
		SourcePathway	"Mm_Nuclear_receptors_in_lipid_metabolism_and_toxicity_WP431_47744.gpml"
		XrefDatasource	"Entrez Gene"
		GraphId	"afd"
	]
	node [
		id	694113348
		identifier	"L:109550"
		XrefStatus	"unmapped"
		SourceDir	"wikipathways_analysis"
		canonicalName	"Gs"
		ObjectType	"DATANODE"
		XrefId	"109550"
		Label	"Gs"
		SourcePathway	"Mm_Hypothetical_Network_for_Drug_Addiction_WP1246_41287.gpml"
		XrefDatasource	"Entrez Gene"
		GraphId	"df89e"
	]
	node [
		id	438292218
		identifier	"L:19055"
		XrefStatus	"mapped"
		SourceDir	"wikipathways_analysis"
		canonicalName	"Ppp3ca"
		ObjectType	"DATANODE"
		XrefId	"19055"
		Label	"Ppp3ca"
		SourcePathway	"Mm_MicroRNAs_in_cardiomyocyte_hypertrophy_WP1560_41377.gpml; Mm_Mitochondrial_Gene_Expression_WP1263_47754.gpml; Mm_MAPK_signaling_pathway_WP493_47770.gpml; Mm_G_Protein_Signaling_Pathways_WP232_41275.gpml; Mm_serotonin_and_anxiety_WP2141_47355.gpml"
		XrefDatasource	"Entrez Gene"
		GraphId	"fa690; fbffd; b16; c0f; da087"
	]
	node [
		id	438292219
		identifier	"L:19056"
		XrefStatus	"mapped"
		SourceDir	"wikipathways_analysis"
		canonicalName	"Ppp3cb"
		ObjectType	"DATANODE"
		XrefId	"19056"
		Label	"Ppp3cb"
		SourcePathway	"Mm_MicroRNAs_in_cardiomyocyte_hypertrophy_WP1560_41377.gpml; Mm_MAPK_signaling_pathway_WP493_47770.gpml"
		XrefDatasource	"Entrez Gene"
		GraphId	"e57a8; ec3"
	]
	node [
		id	438148966
		identifier	"L:14634"
		XrefStatus	"mapped"
		SourceDir	"wikipathways_analysis"
		canonicalName	"Gli3"
		ObjectType	"DATANODE"
		XrefId	"14634"
		Label	"Gli3"
		SourcePathway	"Mm_Endochondral_Ossification_WP1270_41292.gpml"
		XrefDatasource	"Entrez Gene"
		GraphId	"d15"
	]
	node [
		id	438148965
		identifier	"L:14633"
		XrefStatus	"mapped"
		SourceDir	"wikipathways_analysis"
		ObjectType	"DATANODE"
		XrefId	"14633"
		Label	"Gli2"
		SourcePathway	"Mm_Dopminergic_Neurogenesis_WP1498_43780.gpml"
		XrefDatasource	"Entrez Gene"
		GraphId	"b8bba"
	]
	node [
		id	438292216
		identifier	"L:19053"
		XrefStatus	"mapped"
		SourceDir	"wikipathways_analysis"
		canonicalName	"Ppp2cb"
		ObjectType	"DATANODE"
		XrefId	"19053"
		SourcePathway	"Mm_Wnt_Signaling_Pathway_and_Pluripotency_WP723_41353.gpml; Mm_Glycogen_Metabolism_WP317_43575.gpml"
		XrefDatasource	"Entrez Gene"
		GraphId	"abb; a2e"
	]
	node [
		id	438148964
		identifier	"L:14632"
		XrefStatus	"mapped"
		SourceDir	"wikipathways_analysis"
		canonicalName	"Gli1"
		ObjectType	"DATANODE"
		XrefId	"14632"
		Label	"Gli1"
		SourcePathway	"Mm_Dopminergic_Neurogenesis_WP1498_43780.gpml"
		XrefDatasource	"Entrez Gene"
		GraphId	"f0371"
	]
	node [
		id	438292222
		identifier	"L:19059"
		XrefStatus	"mapped"
		SourceDir	"wikipathways_analysis"
		ObjectType	"DATANODE"
		XrefId	"19059"
		SourcePathway	"Mm_MAPK_signaling_pathway_WP493_47770.gpml"
		XrefDatasource	"Entrez Gene"
		GraphId	"ccc"
	]
	node [
		id	438148962
		identifier	"L:14630"
		XrefStatus	"mapped"
		SourceDir	"wikipathways_analysis"
		canonicalName	"Gclm"
		ObjectType	"DATANODE"
		XrefId	"14630"
		Label	"Gclm"
		SourcePathway	"Mm_Keap1-Nrf2_WP1245_41366.gpml; Mm_One_carbon_metabolism_and_related_pathways_WP1770_45171.gpml; Mm_Glutathione_metabolism_WP164_41383.gpml"
		XrefDatasource	"Entrez Gene"
		GraphId	"f5ed1; e2789; cf9"
	]
	node [
		id	438203930
		identifier	"L:16195"
		XrefStatus	"mapped"
		SourceDir	"wikipathways_analysis"
		canonicalName	"Il6st"
		ObjectType	"DATANODE"
		XrefId	"16195"
		Label	"Il6st"
		SourcePathway	"Mm_ESC_Pluripotency_Pathways_WP339_42897.gpml; Mm_MicroRNAs_in_cardiomyocyte_hypertrophy_WP1560_41377.gpml; Mm_PluriNetWork_WP1763_41345.gpml"
		XrefDatasource	"Entrez Gene"
		GraphId	"bd3; e0873; n163"
	]
	node [
		id	438203929
		identifier	"L:16194"
		XrefStatus	"mapped"
		SourceDir	"wikipathways_analysis"
		ObjectType	"DATANODE"
		XrefId	"16194"
		Label	"IL6R"
		SourcePathway	"Mm_Senescence_and_Autophagy_WP1267_47750.gpml; Mm_Iron_Homeostasis_WP1596_43784.gpml"
		XrefDatasource	"Entrez Gene"
		GraphId	"a818b; f3770"
	]
	node [
		id	438292220
		identifier	"L:19057"
		XrefStatus	"mapped"
		SourceDir	"wikipathways_analysis"
		ObjectType	"DATANODE"
		XrefId	"19057"
		SourcePathway	"Mm_MAPK_signaling_pathway_WP493_47770.gpml; Mm_G_Protein_Signaling_Pathways_WP232_41275.gpml"
		XrefDatasource	"Entrez Gene"
		GraphId	"f26; a9d; d82"
	]
	node [
		id	438203928
		identifier	"L:16193"
		XrefStatus	"mapped"
		SourceDir	"wikipathways_analysis"
		canonicalName	"Il6; IL-6"
		ObjectType	"DATANODE"
		XrefId	"16193"
		Label	"Il6"
		SourcePathway	"Mm_Senescence_and_Autophagy_WP1267_47750.gpml; Mm_Iron_Homeostasis_WP1596_43784.gpml"
		XrefDatasource	"Entrez Gene"
		GraphId	"a2237; d5d8e"
	]
	node [
		id	438292221
		identifier	"L:19058"
		XrefStatus	"mapped"
		SourceDir	"wikipathways_analysis"
		ObjectType	"DATANODE"
		XrefId	"19058"
		SourcePathway	"Mm_MAPK_signaling_pathway_WP493_47770.gpml"
		XrefDatasource	"Entrez Gene"
		GraphId	"e23"
	]
	node [
		id	438203927
		identifier	"L:16192"
		XrefStatus	"mapped"
		SourceDir	"wikipathways_analysis"
		ObjectType	"DATANODE"
		XrefId	"16192"
		SourcePathway	"Mm_Inflammatory_Response_Pathway_WP458_41294.gpml"
		XrefDatasource	"Entrez Gene"
		GraphId	"fe4"
	]
	node [
		id	438203926
		identifier	"L:16191"
		XrefStatus	"mapped"
		SourceDir	"wikipathways_analysis"
		ObjectType	"DATANODE"
		XrefId	"16191"
		SourcePathway	"Mm_Inflammatory_Response_Pathway_WP458_41294.gpml"
		XrefDatasource	"Entrez Gene"
		GraphId	"fa1"
	]
	node [
		id	441843019
		identifier	"L:54624"
		XrefStatus	"mapped"
		SourceDir	"wikipathways_analysis"
		canonicalName	"Paf1"
		ObjectType	"DATANODE"
		XrefId	"54624"
		Label	"Paf1"
		SourcePathway	"Mm_PluriNetWork_WP1763_41345.gpml"
		XrefDatasource	"Entrez Gene"
		GraphId	"n219"
	]
	node [
		id	438203925
		identifier	"L:16190"
		XrefStatus	"mapped"
		SourceDir	"wikipathways_analysis"
		ObjectType	"DATANODE"
		XrefId	"16190"
		SourcePathway	"Mm_Inflammatory_Response_Pathway_WP458_41294.gpml"
		XrefDatasource	"Entrez Gene"
		GraphId	"b5f"
	]
	node [
		id	443567985
		identifier	"L:70316"
		XrefStatus	"mapped"
		SourceDir	"wikipathways_analysis"
		canonicalName	"Ndufab1"
		ObjectType	"DATANODE"
		XrefId	"70316"
		Label	"Ndufab1"
		SourcePathway	"Mm_Electron_Transport_Chain_WP295_41324.gpml"
		XrefDatasource	"Entrez Gene"
		GraphId	"d03"
	]
	node [
		id	438292215
		identifier	"L:19052"
		XrefStatus	"mapped"
		SourceDir	"wikipathways_analysis"
		canonicalName	"Ppp2ca"
		ObjectType	"DATANODE"
		XrefId	"19052"
		SourcePathway	"Mm_Wnt_Signaling_Pathway_and_Pluripotency_WP723_41353.gpml; Mm_Glycogen_Metabolism_WP317_43575.gpml"
		XrefDatasource	"Entrez Gene"
		GraphId	"ac0; c65"
	]
	node [
		id	438208514
		identifier	"L:16621"
		XrefStatus	"mapped"
		SourceDir	"wikipathways_analysis"
		canonicalName	"Klkb1"
		ObjectType	"DATANODE"
		XrefId	"16621"
		Label	"Klkb1"
		SourcePathway	"Mm_Complement_and_Coagulation_Cascades_WP449_41301.gpml"
		XrefDatasource	"Entrez Gene"
		GraphId	"fc7"
	]
	node [
		id	438299809
		identifier	"L:19821"
		XrefStatus	"mapped"
		SourceDir	"wikipathways_analysis"
		canonicalName	"Rnf2"
		ObjectType	"DATANODE"
		XrefId	"19821"
		SourcePathway	"Mm_PluriNetWork_WP1763_41345.gpml"
		XrefDatasource	"Entrez Gene"
		GraphId	"n136"
	]
	node [
		id	725336151
		identifier	"L:233726"
		XrefStatus	"mapped"
		SourceDir	"wikipathways_analysis"
		canonicalName	"Ipo7"
		ObjectType	"DATANODE"
		XrefId	"233726"
		SourcePathway	"Mm_PluriNetWork_WP1763_41345.gpml"
		XrefDatasource	"Entrez Gene"
		GraphId	"n52"
	]
	node [
		id	438292184
		identifier	"L:19042"
		XrefStatus	"mapped"
		SourceDir	"wikipathways_analysis"
		canonicalName	"Ppm1a"
		ObjectType	"DATANODE"
		XrefId	"19042"
		SourcePathway	"Mm_MAPK_signaling_pathway_WP493_47770.gpml"
		XrefDatasource	"Entrez Gene"
		GraphId	"c70"
	]
	node [
		id	438292185
		identifier	"L:19043"
		XrefStatus	"mapped"
		SourceDir	"wikipathways_analysis"
		canonicalName	"Ppm1b"
		ObjectType	"DATANODE"
		XrefId	"19043"
		SourcePathway	"Mm_MAPK_signaling_pathway_WP493_47770.gpml"
		XrefDatasource	"Entrez Gene"
		GraphId	"dd7"
	]
	node [
		id	438292186
		identifier	"L:19044"
		XrefStatus	"mapped"
		SourceDir	"wikipathways_analysis"
		ObjectType	"DATANODE"
		XrefId	"19044"
		SourcePathway	"Mm_Heme_Biosynthesis_WP18_41372.gpml"
		XrefDatasource	"Entrez Gene"
		GraphId	"ca1"
	]
	node [
		id	438292188
		identifier	"L:19046"
		XrefStatus	"mapped"
		SourceDir	"wikipathways_analysis"
		ObjectType	"DATANODE"
		XrefId	"19046"
		SourcePathway	"Mm_G13_Signaling_Pathway_WP298_41392.gpml"
		XrefDatasource	"Entrez Gene"
		GraphId	"e45"
	]
	node [
		id	438148940
		identifier	"L:14629"
		XrefStatus	"mapped"
		SourceDir	"wikipathways_analysis"
		ObjectType	"DATANODE"
		XrefId	"14629"
		Label	"Gclc"
		SourcePathway	"Mm_Keap1-Nrf2_WP1245_41366.gpml; Mm_One_carbon_metabolism_and_related_pathways_WP1770_45171.gpml; Mm_Glutathione_metabolism_WP164_41383.gpml"
		XrefDatasource	"Entrez Gene"
		GraphId	"cecad; f92f1; bae"
	]
	node [
		id	441930469
		identifier	"L:57423"
		XrefStatus	"mapped"
		SourceDir	"wikipathways_analysis"
		canonicalName	"Atp5j2"
		ObjectType	"DATANODE"
		XrefId	"57423"
		Label	"Atp5j2"
		SourcePathway	"Mm_Electron_Transport_Chain_WP295_41324.gpml"
		XrefDatasource	"Entrez Gene"
		GraphId	"a4e"
	]
	node [
		id	441843051
		identifier	"L:54635"
		XrefStatus	"mapped"
		SourceDir	"wikipathways_analysis"
		canonicalName	"Pdgfc"
		ObjectType	"DATANODE"
		XrefId	"54635"
		SourcePathway	"Mm_Focal_Adhesion_WP85_41365.gpml"
		XrefDatasource	"Entrez Gene"
		GraphId	"d98"
	]
	node [
		id	438148937
		identifier	"L:14626"
		XrefStatus	"mapped"
		SourceDir	"wikipathways_analysis"
		ObjectType	"DATANODE"
		XrefId	"14626"
		SourcePathway	"Mm_Fatty_Acid_Beta_Oxidation_WP1269_41314.gpml"
		XrefDatasource	"Entrez Gene"
		GraphId	"cb7"
	]
	node [
		id	442769450
		identifier	"L:64930"
		XrefStatus	"mapped"
		SourceDir	"wikipathways_analysis"
		canonicalName	"Tsc1"
		ObjectType	"DATANODE"
		XrefId	"64930"
		Label	"Tsc1"
		SourcePathway	"Mm_Insulin_Signaling_WP65_41286.gpml"
		XrefDatasource	"Entrez Gene"
		GraphId	"e82"
	]
	node [
		id	438980290
		identifier	"L:21351"
		XrefStatus	"mapped"
		SourceDir	"wikipathways_analysis"
		ObjectType	"DATANODE"
		XrefId	"21351"
		SourcePathway	"Mm_Pentose_Phosphate_Pathway_WP63_45643.gpml"
		XrefDatasource	"Entrez Gene"
		GraphId	"d8c"
	]
	node [
		id	438980293
		identifier	"L:21354"
		XrefStatus	"mapped"
		SourceDir	"wikipathways_analysis"
		ObjectType	"DATANODE"
		XrefId	"21354"
		Label	"Tap1"
		SourcePathway	"Mm_Type_II_interferon_signaling_(IFNG)_WP1253_41385.gpml"
		XrefDatasource	"Entrez Gene"
		GraphId	"cad9a"
	]
	node [
		id	438980292
		identifier	"L:21353"
		XrefStatus	"mapped"
		SourceDir	"wikipathways_analysis"
		canonicalName	"Tank"
		ObjectType	"DATANODE"
		XrefId	"21353"
		Label	"Tank"
		SourcePathway	"Mm_TNF-alpha_NF-kB_Signaling_Pathway_WP246_41391.gpml"
		XrefDatasource	"Entrez Gene"
		GraphId	"bc6"
	]
	node [
		id	438148903
		identifier	"L:14613"
		XrefStatus	"mapped"
		SourceDir	"wikipathways_analysis"
		ObjectType	"DATANODE"
		XrefId	"14613"
		Label	"Cx40"
		SourcePathway	"Mm_Cardiac_Hypertrophy-_miR-208_WP1526_41320.gpml"
		XrefDatasource	"Entrez Gene"
		GraphId	"dcd4e"
	]
	node [
		id	438269033
		identifier	"L:18718"
		XrefStatus	"mapped"
		SourceDir	"wikipathways_analysis"
		ObjectType	"DATANODE"
		XrefId	"18718"
		Label	"Pip4k2a"
		SourcePathway	"Mm_Regulation_of_Actin_Cytoskeleton_WP523_47746.gpml; Mm_G13_Signaling_Pathway_WP298_41392.gpml"
		XrefDatasource	"Entrez Gene"
		GraphId	"d36; ebf; d49"
	]
	node [
		id	438269032
		identifier	"L:18717"
		XrefStatus	"mapped"
		SourceDir	"wikipathways_analysis"
		ObjectType	"DATANODE"
		XrefId	"18717"
		Label	"Pip5k1c"
		SourcePathway	"Mm_Regulation_of_Actin_Cytoskeleton_WP523_47746.gpml; Mm_Focal_Adhesion_WP85_41365.gpml"
		XrefDatasource	"Entrez Gene"
		GraphId	"e8a; bd7"
	]
	node [
		id	438269034
		identifier	"L:18719"
		XrefStatus	"mapped"
		SourceDir	"wikipathways_analysis"
		ObjectType	"DATANODE"
		XrefId	"18719"
		Label	"Pip5k1b"
		SourcePathway	"Mm_Regulation_of_Actin_Cytoskeleton_WP523_47746.gpml"
		XrefDatasource	"Entrez Gene"
		GraphId	"a26"
	]
	node [
		id	759683215
		identifier	"L:399510"
		XrefStatus	"mapped"
		SourceDir	"wikipathways_analysis"
		canonicalName	"Map4k5"
		ObjectType	"DATANODE"
		XrefId	"399510"
		Label	"Map4k5"
		SourcePathway	"Mm_Insulin_Signaling_WP65_41286.gpml"
		XrefDatasource	"Entrez Gene"
		GraphId	"d44"
	]
	node [
		id	-1478219388
		identifier	"L:100046223"
		XrefStatus	"mapped"
		SourceDir	"wikipathways_analysis"
		ObjectType	"DATANODE"
		XrefId	"100046223"
		Label	"Rps15"
		SourcePathway	"Mm_Cytoplasmic_Ribosomal_Proteins_WP163_41303.gpml"
		XrefDatasource	"Entrez Gene"
		GraphId	"d3c"
	]
	node [
		id	443654692
		identifier	"L:73086"
		XrefStatus	"mapped"
		SourceDir	"wikipathways_analysis"
		canonicalName	"Rps6ka5"
		ObjectType	"DATANODE"
		XrefId	"73086"
		Label	"Rps6ka5"
		SourcePathway	"Mm_p38_MAPK_Signaling_Pathway_(BioCarta)_WP350_41398.gpml; Mm_Insulin_Signaling_WP65_41286.gpml"
		XrefDatasource	"Entrez Gene"
		GraphId	"c62; b9b"
	]
	node [
		id	438208579
		identifier	"L:16644"
		XrefStatus	"mapped"
		SourceDir	"wikipathways_analysis"
		canonicalName	"Kng1"
		ObjectType	"DATANODE"
		XrefId	"16644"
		Label	"Kng1"
		SourcePathway	"Mm_ACE_Inhibitor_Pathway_WP396_41266.gpml; Mm_Complement_and_Coagulation_Cascades_WP449_41301.gpml"
		XrefDatasource	"Entrez Gene"
		GraphId	"b32; a13"
	]
	node [
		id	438269025
		identifier	"L:18710"
		XrefStatus	"mapped"
		SourceDir	"wikipathways_analysis"
		canonicalName	"Pik3r3"
		ObjectType	"DATANODE"
		XrefId	"18710"
		Label	"Pik3r3"
		SourcePathway	"Mm_MicroRNAs_in_cardiomyocyte_hypertrophy_WP1560_41377.gpml; Mm_Insulin_Signaling_WP65_41286.gpml"
		XrefDatasource	"Entrez Gene"
		GraphId	"e4582; a0e"
	]
	node [
		id	-2063490836
		identifier	"L:Cetp"
		XrefStatus	"unmapped"
		SourceDir	"wikipathways_analysis"
		ObjectType	"DATANODE"
		XrefId	"Cetp"
		SourcePathway	"Mm_Statin_Pathway_WP1_41296.gpml"
		XrefDatasource	"Entrez Gene"
		GraphId	"b7b"
	]
	node [
		id	438269027
		identifier	"L:18712"
		XrefStatus	"mapped"
		SourceDir	"wikipathways_analysis"
		ObjectType	"DATANODE"
		XrefId	"18712"
		Label	"Pim1"
		SourcePathway	"Mm_PluriNetWork_WP1763_41345.gpml"
		XrefDatasource	"Entrez Gene"
		GraphId	"n267"
	]
	node [
		id	438208582
		identifier	"L:16647"
		XrefStatus	"mapped"
		SourceDir	"wikipathways_analysis"
		ObjectType	"DATANODE"
		XrefId	"16647"
		Label	"Kpna2"
		SourcePathway	"Mm_PluriNetWork_WP1763_41345.gpml"
		XrefDatasource	"Entrez Gene"
		GraphId	"n234"
	]
	node [
		id	438239211
		identifier	"L:17708"
		XrefStatus	"mapped"
		SourceDir	"wikipathways_analysis"
		canonicalName	"COX1"
		ObjectType	"DATANODE"
		XrefId	"17708"
		Label	"COX1"
		SourcePathway	"Mm_Electron_Transport_Chain_WP295_41324.gpml"
		XrefDatasource	"Entrez Gene"
		GraphId	"b76"
	]
	node [
		id	438239209
		identifier	"L:17706"
		XrefStatus	"mapped"
		SourceDir	"wikipathways_analysis"
		canonicalName	"ATP8"
		ObjectType	"DATANODE"
		XrefId	"17706"
		Label	"ATP8"
		SourcePathway	"Mm_Electron_Transport_Chain_WP295_41324.gpml"
		XrefDatasource	"Entrez Gene"
		GraphId	"b2b"
	]
	node [
		id	724436658
		identifier	"L:224129"
		XrefStatus	"mapped"
		SourceDir	"wikipathways_analysis"
		ObjectType	"DATANODE"
		XrefId	"224129"
		Label	"Adcy5"
		SourcePathway	"Mm_G_Protein_Signaling_Pathways_WP232_41275.gpml"
		XrefDatasource	"Entrez Gene"
		GraphId	"a55"
	]
	node [
		id	438239208
		identifier	"L:17705"
		XrefStatus	"mapped"
		SourceDir	"wikipathways_analysis"
		canonicalName	"ATP6"
		ObjectType	"DATANODE"
		XrefId	"17705"
		Label	"ATP6"
		SourcePathway	"Mm_Electron_Transport_Chain_WP295_41324.gpml"
		XrefDatasource	"Entrez Gene"
		GraphId	"e17"
	]
	node [
		id	439157926
		identifier	"L:27207"
		XrefStatus	"mapped"
		SourceDir	"wikipathways_analysis"
		ObjectType	"DATANODE"
		XrefId	"27207"
		Label	"Rps11"
		SourcePathway	"Mm_Cytoplasmic_Ribosomal_Proteins_WP163_41303.gpml"
		XrefDatasource	"Entrez Gene"
		GraphId	"e2e"
	]
	node [
		id	438239212
		identifier	"L:17709"
		XrefStatus	"mapped"
		SourceDir	"wikipathways_analysis"
		canonicalName	"COX2"
		ObjectType	"DATANODE"
		XrefId	"17709"
		Label	"COX2"
		SourcePathway	"Mm_Electron_Transport_Chain_WP295_41324.gpml"
		XrefDatasource	"Entrez Gene"
		GraphId	"af3"
	]
	node [
		id	438239203
		identifier	"L:17700"
		XrefStatus	"mapped"
		SourceDir	"wikipathways_analysis"
		ObjectType	"DATANODE"
		XrefId	"17700"
		SourcePathway	"Mm_Hypertrophy_Model_WP202_41285.gpml; Mm_Cardiac_Hypertrophy-_miR-208_WP1526_41320.gpml"
		XrefDatasource	"Entrez Gene"
		GraphId	"d86; f91d7"
	]
	node [
		id	438292096
		identifier	"L:19017"
		XrefStatus	"mapped"
		SourceDir	"wikipathways_analysis"
		canonicalName	"Ppargc1a"
		ObjectType	"DATANODE"
		XrefId	"19017"
		Label	"Ppargc1a"
		SourcePathway	"Mm_Mitochondrial_Gene_Expression_WP1263_47754.gpml"
		XrefDatasource	"Entrez Gene"
		GraphId	"f60b1"
	]
	node [
		id	438239204
		identifier	"L:17701"
		XrefStatus	"mapped"
		SourceDir	"wikipathways_analysis"
		canonicalName	"Msx1"
		ObjectType	"DATANODE"
		XrefId	"17701"
		Label	"Msx1"
		SourcePathway	"Mm_Dopminergic_Neurogenesis_WP1498_43780.gpml"
		XrefDatasource	"Entrez Gene"
		GraphId	"ba43b"
	]
	node [
		id	438269003
		identifier	"L:18709"
		XrefStatus	"mapped"
		SourceDir	"wikipathways_analysis"
		canonicalName	"Pik3r2"
		ObjectType	"DATANODE"
		XrefId	"18709"
		Label	"Pik3r2"
		SourcePathway	"Mm_ESC_Pluripotency_Pathways_WP339_42897.gpml; Mm_MicroRNAs_in_cardiomyocyte_hypertrophy_WP1560_41377.gpml; Mm_Focal_Adhesion_WP85_41365.gpml; Mm_Integrin-mediated_cell_adhesion_WP6_41290.gpml; Mm_G13_Signaling_Pathway_WP298_41392.gpml; Mm_Insulin_Signaling_WP65_41286.gpml"
		XrefDatasource	"Entrez Gene"
		GraphId	"d94; be1cb; fd9; da5; e1f; b73"
	]
	node [
		id	438148869
		identifier	"L:14600"
		XrefStatus	"mapped"
		SourceDir	"wikipathways_analysis"
		canonicalName	"Ghr"
		ObjectType	"DATANODE"
		XrefId	"14600"
		SourcePathway	"Mm_Endochondral_Ossification_WP1270_41292.gpml"
		XrefDatasource	"Entrez Gene"
		GraphId	"dfa"
	]
	node [
		id	438269002
		identifier	"L:18708"
		XrefStatus	"mapped"
		SourceDir	"wikipathways_analysis"
		canonicalName	"Pik3r1"
		ObjectType	"DATANODE"
		XrefId	"18708"
		Label	"Pik3r1"
		SourcePathway	"Mm_MicroRNAs_in_cardiomyocyte_hypertrophy_WP1560_41377.gpml; Mm_Focal_Adhesion_WP85_41365.gpml; Mm_Apoptosis_WP1254_47745.gpml; Mm_Insulin_Signaling_WP65_41286.gpml"
		XrefDatasource	"Entrez Gene"
		GraphId	"bcc98; fd2; f13; cd7"
	]
	node [
		id	438269001
		identifier	"L:18707"
		XrefStatus	"mapped"
		SourceDir	"wikipathways_analysis"
		canonicalName	"Pik3cd"
		ObjectType	"DATANODE"
		XrefId	"18707"
		Label	"Pik3cd"
		SourcePathway	"Mm_ESC_Pluripotency_Pathways_WP339_42897.gpml; Mm_MicroRNAs_in_cardiomyocyte_hypertrophy_WP1560_41377.gpml; Mm_PluriNetWork_WP1763_41345.gpml; Mm_Focal_Adhesion_WP85_41365.gpml; Mm_G13_Signaling_Pathway_WP298_41392.gpml; Mm_Insulin_Signaling_WP65_41286.gpml"
		XrefDatasource	"Entrez Gene"
		GraphId	"b4d; d1ce3; n183; f1c; ba2; c89"
	]
	node [
		id	438269000
		identifier	"L:18706"
		XrefStatus	"mapped"
		SourceDir	"wikipathways_analysis"
		canonicalName	"Pik3ca"
		ObjectType	"DATANODE"
		XrefId	"18706"
		Label	"Pik3ca"
		SourcePathway	"Mm_MicroRNAs_in_cardiomyocyte_hypertrophy_WP1560_41377.gpml; Mm_Keap1-Nrf2_WP1245_41366.gpml; Mm_Focal_Adhesion_WP85_41365.gpml; Mm_G13_Signaling_Pathway_WP298_41392.gpml; Mm_Signaling_of_Hepatocyte_Growth_Factor_Receptor_WP193_41367.gpml; Mm_estrogen_signalling_WP1244_41249.gpml; Mm_Insulin_Signaling_WP65_41286.gpml"
		XrefDatasource	"Entrez Gene"
		GraphId	"babe5; dea4c; f69; f6f; d55; acd61; e95"
	]
	node [
		id	438268999
		identifier	"L:18705"
		XrefStatus	"mapped"
		SourceDir	"wikipathways_analysis"
		canonicalName	"Pik3c2g"
		ObjectType	"DATANODE"
		XrefId	"18705"
		Label	"Pik3c2g"
		SourcePathway	"Mm_Signal_Transduction_of_S1P_Receptor_WP57_41348.gpml; Mm_Insulin_Signaling_WP65_41286.gpml"
		XrefDatasource	"Entrez Gene"
		GraphId	"a47; edf"
	]
	node [
		id	438268998
		identifier	"L:18704"
		XrefStatus	"mapped"
		SourceDir	"wikipathways_analysis"
		canonicalName	"Pik3c2a"
		ObjectType	"DATANODE"
		XrefId	"18704"
		Label	"Pik3c2a"
		SourcePathway	"Mm_Insulin_Signaling_WP65_41286.gpml"
		XrefDatasource	"Entrez Gene"
		GraphId	"bae"
	]
	node [
		id	725329574
		identifier	"L:233071"
		XrefStatus	"mapped"
		SourceDir	"wikipathways_analysis"
		ObjectType	"DATANODE"
		XrefId	"233071"
		Label	"Snx26"
		SourcePathway	"Mm_Insulin_Signaling_WP65_41286.gpml"
		XrefDatasource	"Entrez Gene"
		GraphId	"dba"
	]
	node [
		id	438208609
		identifier	"L:16653"
		XrefStatus	"mapped"
		SourceDir	"wikipathways_analysis"
		canonicalName	"Kras"
		ObjectType	"DATANODE"
		XrefId	"16653"
		Label	"Kras"
		SourcePathway	"Mm_MAPK_Cascade_WP251_41289.gpml; Mm_MAPK_signaling_pathway_WP493_47770.gpml; Mm_G_Protein_Signaling_Pathways_WP232_41275.gpml"
		XrefDatasource	"Entrez Gene"
		GraphId	"f07; c5e; f6a"
	]
	node [
		id	445533230
		identifier	"L:94216"
		XrefStatus	"mapped"
		SourceDir	"wikipathways_analysis"
		ObjectType	"DATANODE"
		XrefId	"94216"
		SourcePathway	"Mm_Focal_Adhesion_WP85_41365.gpml"
		XrefDatasource	"Entrez Gene"
		GraphId	"b92"
	]
	node [
		id	438148878
		identifier	"L:14609"
		XrefStatus	"mapped"
		SourceDir	"wikipathways_analysis"
		ObjectType	"DATANODE"
		XrefId	"14609"
		SourcePathway	"Mm_Myometrial_Relaxation_and_Contraction_Pathways_WP385_47772.gpml"
		XrefDatasource	"Entrez Gene"
		GraphId	"e72"
	]
	node [
		id	438292337
		identifier	"L:19090"
		XrefStatus	"mapped"
		SourceDir	"wikipathways_analysis"
		ObjectType	"DATANODE"
		XrefId	"19090"
		Label	"Prkdc"
		SourcePathway	"Mm_FAS_pathway_and_Stress_induction_of_HSP_regulation_WP571_47743.gpml"
		XrefDatasource	"Entrez Gene"
		GraphId	"e7d"
	]
	node [
		id	438117437
		identifier	"L:13492"
		XrefStatus	"mapped"
		SourceDir	"wikipathways_analysis"
		ObjectType	"DATANODE"
		XrefId	"13492"
		SourcePathway	"Mm_Monoamine_GPCRs_WP570_41388.gpml"
		XrefDatasource	"Entrez Gene"
		GraphId	"b5b"
	]
	node [
		id	438117436
		identifier	"L:13491"
		XrefStatus	"mapped"
		SourceDir	"wikipathways_analysis"
		canonicalName	"Drd4"
		ObjectType	"DATANODE"
		XrefId	"13491"
		SourcePathway	"Mm_Hypothetical_Network_for_Drug_Addiction_WP1246_41287.gpml; Mm_Monoamine_GPCRs_WP570_41388.gpml"
		XrefDatasource	"Entrez Gene"
		GraphId	"b5399; bd8"
	]
	node [
		id	438292338
		identifier	"L:19091"
		XrefStatus	"mapped"
		SourceDir	"wikipathways_analysis"
		canonicalName	"Prkg1"
		ObjectType	"DATANODE"
		XrefId	"19091"
		SourcePathway	"Mm_MicroRNAs_in_cardiomyocyte_hypertrophy_WP1560_41377.gpml"
		XrefDatasource	"Entrez Gene"
		GraphId	"d18fd"
	]
	node [
		id	438292341
		identifier	"L:19094"
		XrefStatus	"mapped"
		SourceDir	"wikipathways_analysis"
		canonicalName	"Mapk11"
		ObjectType	"DATANODE"
		XrefId	"19094"
		Label	"Mapk11"
		SourcePathway	"Mm_Insulin_Signaling_WP65_41286.gpml"
		XrefDatasource	"Entrez Gene"
		GraphId	"c86"
	]
	node [
		id	438117435
		identifier	"L:13490"
		XrefStatus	"mapped"
		SourceDir	"wikipathways_analysis"
		ObjectType	"DATANODE"
		XrefId	"13490"
		SourcePathway	"Mm_Monoamine_GPCRs_WP570_41388.gpml"
		XrefDatasource	"Entrez Gene"
		GraphId	"ac6"
	]
	node [
		id	438984234
		identifier	"L:21788"
		XrefStatus	"mapped"
		SourceDir	"wikipathways_analysis"
		canonicalName	"Tfpi"
		ObjectType	"DATANODE"
		XrefId	"21788"
		SourcePathway	"Mm_Complement_and_Coagulation_Cascades_WP449_41301.gpml"
		XrefDatasource	"Entrez Gene"
		GraphId	"a80"
	]
	node [
		id	445599728
		identifier	"L:96979"
		XrefStatus	"mapped"
		SourceDir	"wikipathways_analysis"
		ObjectType	"DATANODE"
		XrefId	"96979"
		SourcePathway	"Mm_Eicosanoid_Synthesis_WP318_41263.gpml"
		XrefDatasource	"Entrez Gene"
		GraphId	"af2"
	]
	node [
		id	442857026
		identifier	"L:67771"
		XrefStatus	"mapped"
		SourceDir	"wikipathways_analysis"
		canonicalName	"Arpc5"
		ObjectType	"DATANODE"
		XrefId	"67771"
		Label	"Arpc5"
		SourcePathway	"Mm_Regulation_of_Actin_Cytoskeleton_WP523_47746.gpml"
		XrefDatasource	"Entrez Gene"
		GraphId	"cdc; cfd"
	]
	node [
		id	441965256
		identifier	"L:58988"
		XrefStatus	"mapped"
		SourceDir	"wikipathways_analysis"
		canonicalName	"Rps6kb2"
		ObjectType	"DATANODE"
		XrefId	"58988"
		Label	"Rps6kb2"
		SourcePathway	"Mm_Cytoplasmic_Ribosomal_Proteins_WP163_41303.gpml; Mm_Insulin_Signaling_WP65_41286.gpml"
		XrefDatasource	"Entrez Gene"
		GraphId	"fc5; d09"
	]
	node [
		id	438984226
		identifier	"L:21780"
		XrefStatus	"mapped"
		SourceDir	"wikipathways_analysis"
		canonicalName	"Tfam"
		ObjectType	"DATANODE"
		XrefId	"21780"
		Label	"Tfam"
		SourcePathway	"Mm_Mitochondrial_Gene_Expression_WP1263_47754.gpml"
		XrefDatasource	"Entrez Gene"
		GraphId	"a2d0e"
	]
	node [
		id	753130165
		identifier	"L:326619"
		XrefStatus	"mapped"
		SourceDir	"wikipathways_analysis"
		ObjectType	"DATANODE"
		XrefId	"326619"
		Label	"HIST2H4"
		SourcePathway	"Mm_Type_II_interferon_signaling_(IFNG)_WP1253_41385.gpml"
		XrefDatasource	"Entrez Gene"
		GraphId	"d2e1c"
	]
	node [
		id	753130164
		identifier	"L:326618"
		XrefStatus	"mapped"
		SourceDir	"wikipathways_analysis"
		ObjectType	"DATANODE"
		XrefId	"326618"
		SourcePathway	"Mm_Striated_Muscle_Contraction_WP216_41273.gpml"
		XrefDatasource	"Entrez Gene"
		GraphId	"da7"
	]
	node [
		id	439010949
		identifier	"L:22421"
		XrefStatus	"mapped"
		SourceDir	"wikipathways_analysis"
		canonicalName	"Wnt7a"
		ObjectType	"DATANODE"
		XrefId	"22421"
		SourcePathway	"Mm_ESC_Pluripotency_Pathways_WP339_42897.gpml; Mm_Wnt_Signaling_Pathway_and_Pluripotency_WP723_41353.gpml"
		XrefDatasource	"Entrez Gene"
		GraphId	"bc7; c40"
	]
	node [
		id	442853216
		identifier	"L:67384"
		XrefStatus	"mapped"
		SourceDir	"wikipathways_analysis"
		ObjectType	"DATANODE"
		XrefId	"67384"
		Label	"Bag4"
		SourcePathway	"Mm_TNF-alpha_NF-kB_Signaling_Pathway_WP246_41391.gpml"
		XrefDatasource	"Entrez Gene"
		GraphId	"c30"
	]
	node [
		id	439010948
		identifier	"L:22420"
		XrefStatus	"mapped"
		SourceDir	"wikipathways_analysis"
		canonicalName	"Wnt6"
		ObjectType	"DATANODE"
		XrefId	"22420"
		SourcePathway	"Mm_ESC_Pluripotency_Pathways_WP339_42897.gpml; Mm_Wnt_Signaling_Pathway_and_Pluripotency_WP723_41353.gpml"
		XrefDatasource	"Entrez Gene"
		GraphId	"f2d; e96"
	]
	node [
		id	438117412
		identifier	"L:13488"
		XrefStatus	"mapped"
		SourceDir	"wikipathways_analysis"
		canonicalName	"Drd1a"
		ObjectType	"DATANODE"
		XrefId	"13488"
		SourcePathway	"Mm_Hypothetical_Network_for_Drug_Addiction_WP1246_41287.gpml; Mm_Monoamine_GPCRs_WP570_41388.gpml"
		XrefDatasource	"Entrez Gene"
		GraphId	"e26d5; e6a"
	]
	node [
		id	438117413
		identifier	"L:13489"
		XrefStatus	"mapped"
		SourceDir	"wikipathways_analysis"
		ObjectType	"DATANODE"
		XrefId	"13489"
		SourcePathway	"Mm_Hypothetical_Network_for_Drug_Addiction_WP1246_41287.gpml; Mm_Monoamine_GPCRs_WP570_41388.gpml"
		XrefDatasource	"Entrez Gene"
		GraphId	"dd466; d94"
	]
	node [
		id	439010950
		identifier	"L:22422"
		XrefStatus	"mapped"
		SourceDir	"wikipathways_analysis"
		canonicalName	"Wnt7b"
		ObjectType	"DATANODE"
		XrefId	"22422"
		SourcePathway	"Mm_ESC_Pluripotency_Pathways_WP339_42897.gpml; Mm_Wnt_Signaling_Pathway_and_Pluripotency_WP723_41353.gpml"
		XrefDatasource	"Entrez Gene"
		GraphId	"d11; beb"
	]
	node [
		id	443751751
		identifier	"L:76884"
		XrefStatus	"mapped"
		SourceDir	"wikipathways_analysis"
		canonicalName	"Cyfip2"
		ObjectType	"DATANODE"
		XrefId	"76884"
		Label	"Cyfip2"
		SourcePathway	"Mm_Regulation_of_Actin_Cytoskeleton_WP523_47746.gpml"
		XrefDatasource	"Entrez Gene"
		GraphId	"ef7"
	]
	node [
		id	438980355
		identifier	"L:21374"
		XrefStatus	"mapped"
		SourceDir	"wikipathways_analysis"
		ObjectType	"DATANODE"
		XrefId	"21374"
		Label	"Tbp"
		SourcePathway	"Mm_estrogen_signalling_WP1244_41249.gpml"
		XrefDatasource	"Entrez Gene"
		GraphId	"fa99c"
	]
	node [
		id	839106274
		identifier	"L:629595"
		XrefStatus	"mapped"
		SourceDir	"wikipathways_analysis"
		ObjectType	"DATANODE"
		XrefId	"629595"
		Label	"Rps25"
		SourcePathway	"Mm_Cytoplasmic_Ribosomal_Proteins_WP163_41303.gpml"
		XrefDatasource	"Entrez Gene"
		GraphId	"d97"
	]
	node [
		id	438980413
		identifier	"L:21390"
		XrefStatus	"mapped"
		SourceDir	"wikipathways_analysis"
		ObjectType	"DATANODE"
		XrefId	"21390"
		SourcePathway	"Mm_Small_Ligand_GPCRs_WP353_41279.gpml"
		XrefDatasource	"Entrez Gene"
		GraphId	"cfc"
	]
	node [
		id	839071581
		identifier	"L:628061"
		XrefStatus	"mapped"
		SourceDir	"wikipathways_analysis"
		ObjectType	"DATANODE"
		XrefId	"628061"
		Label	"RPS13"
		SourcePathway	"Mm_Cytoplasmic_Ribosomal_Proteins_WP163_41303.gpml; Mm_TNF-alpha_NF-kB_Signaling_Pathway_WP246_41391.gpml"
		XrefDatasource	"Entrez Gene"
		GraphId	"e3d; bfb"
	]
	node [
		id	438980414
		identifier	"L:21391"
		XrefStatus	"mapped"
		SourceDir	"wikipathways_analysis"
		canonicalName	"Tbxas1"
		ObjectType	"DATANODE"
		XrefId	"21391"
		Label	"Tbxas1"
		SourcePathway	"Mm_Eicosanoid_Synthesis_WP318_41263.gpml; Mm_Prostaglandin_Synthesis_and_Regulation_WP374_41394.gpml"
		XrefDatasource	"Entrez Gene"
		GraphId	"bec; b60"
	]
	node [
		id	438292311
		identifier	"L:19085"
		XrefStatus	"mapped"
		SourceDir	"wikipathways_analysis"
		ObjectType	"DATANODE"
		XrefId	"19085"
		SourcePathway	"Mm_G_Protein_Signaling_Pathways_WP232_41275.gpml"
		XrefDatasource	"Entrez Gene"
		GraphId	"ab3"
	]
	node [
		id	438292310
		identifier	"L:19084"
		XrefStatus	"mapped"
		SourceDir	"wikipathways_analysis"
		ObjectType	"DATANODE"
		XrefId	"19084"
		SourcePathway	"Mm_G_Protein_Signaling_Pathways_WP232_41275.gpml"
		XrefDatasource	"Entrez Gene"
		GraphId	"bf6"
	]
	node [
		id	439158139
		identifier	"L:27273"
		XrefStatus	"mapped"
		SourceDir	"wikipathways_analysis"
		canonicalName	"Pdk4"
		ObjectType	"DATANODE"
		XrefId	"27273"
		SourcePathway	"Mm_TCA_Cycle_WP434_44777.gpml; Mm_Amino_Acid_metabolism_WP662_42241.gpml"
		XrefDatasource	"Entrez Gene"
		GraphId	"a54eb; ad170"
	]
	node [
		id	441965281
		identifier	"L:58992"
		XrefStatus	"mapped"
		SourceDir	"wikipathways_analysis"
		canonicalName	"F12"
		ObjectType	"DATANODE"
		XrefId	"58992"
		Label	"F12"
		SourcePathway	"Mm_Blood_Clotting_Cascade_WP460_41288.gpml; Mm_Complement_and_Coagulation_Cascades_WP449_41301.gpml"
		XrefDatasource	"Entrez Gene"
		GraphId	"a29; af3"
	]
	node [
		id	438292308
		identifier	"L:19082"
		XrefStatus	"mapped"
		SourceDir	"wikipathways_analysis"
		canonicalName	"Prkag1"
		ObjectType	"DATANODE"
		XrefId	"19082"
		Label	"Prkag1"
		SourcePathway	"Mm_Leptin_and_adiponectin_WP683_41298.gpml"
		XrefDatasource	"Entrez Gene"
		GraphId	"e197d"
	]
	node [
		id	438292314
		identifier	"L:19088"
		XrefStatus	"mapped"
		SourceDir	"wikipathways_analysis"
		ObjectType	"DATANODE"
		XrefId	"19088"
		SourcePathway	"Mm_G_Protein_Signaling_Pathways_WP232_41275.gpml"
		XrefDatasource	"Entrez Gene"
		GraphId	"a05"
	]
	node [
		id	438292313
		identifier	"L:19087"
		XrefStatus	"mapped"
		SourceDir	"wikipathways_analysis"
		ObjectType	"DATANODE"
		XrefId	"19087"
		SourcePathway	"Mm_G_Protein_Signaling_Pathways_WP232_41275.gpml"
		XrefDatasource	"Entrez Gene"
		GraphId	"c64"
	]
	node [
		id	438087587
		identifier	"L:12475"
		XrefStatus	"mapped"
		SourceDir	"wikipathways_analysis"
		canonicalName	"Cd14"
		ObjectType	"DATANODE"
		XrefId	"12475"
		Label	"Cd14"
		SourcePathway	"Mm_Regulation_of_Actin_Cytoskeleton_WP523_47746.gpml"
		XrefDatasource	"Entrez Gene"
		GraphId	"cad"
	]
	node [
		id	438984195
		identifier	"L:21770"
		XrefStatus	"mapped"
		SourceDir	"wikipathways_analysis"
		canonicalName	"Ppp2r5d"
		ObjectType	"DATANODE"
		XrefId	"21770"
		SourcePathway	"Mm_Glycogen_Metabolism_WP317_43575.gpml"
		XrefDatasource	"Entrez Gene"
		GraphId	"d4b"
	]
	node [
		id	438091401
		identifier	"L:12866"
		XrefStatus	"mapped"
		SourceDir	"wikipathways_analysis"
		canonicalName	"Cox7a2"
		ObjectType	"DATANODE"
		XrefId	"12866"
		Label	"Cox7a2"
		SourcePathway	"Mm_Electron_Transport_Chain_WP295_41324.gpml"
		XrefDatasource	"Entrez Gene"
		GraphId	"c9f"
	]
	node [
		id	438091400
		identifier	"L:12865"
		XrefStatus	"mapped"
		SourceDir	"wikipathways_analysis"
		canonicalName	"Cox7a1"
		ObjectType	"DATANODE"
		XrefId	"12865"
		Label	"Cox7a1"
		SourcePathway	"Mm_Electron_Transport_Chain_WP295_41324.gpml"
		XrefDatasource	"Entrez Gene"
		GraphId	"bbf"
	]
	node [
		id	438091403
		identifier	"L:12868"
		XrefStatus	"mapped"
		SourceDir	"wikipathways_analysis"
		canonicalName	"Cox8a"
		ObjectType	"DATANODE"
		XrefId	"12868"
		Label	"Cox8a"
		SourcePathway	"Mm_Electron_Transport_Chain_WP295_41324.gpml"
		XrefDatasource	"Entrez Gene"
		GraphId	"e3d"
	]
	node [
		id	702217467
		identifier	"L:192656"
		XrefStatus	"mapped"
		SourceDir	"wikipathways_analysis"
		canonicalName	"Ripk2"
		ObjectType	"DATANODE"
		XrefId	"192656"
		SourcePathway	"Mm_TNF-alpha_NF-kB_Signaling_Pathway_WP246_41391.gpml"
		XrefDatasource	"Entrez Gene"
		GraphId	"d10"
	]
	node [
		id	438091402
		identifier	"L:12867"
		XrefStatus	"mapped"
		SourceDir	"wikipathways_analysis"
		canonicalName	"Cox7c"
		ObjectType	"DATANODE"
		XrefId	"12867"
		Label	"Cox7c"
		SourcePathway	"Mm_Electron_Transport_Chain_WP295_41324.gpml"
		XrefDatasource	"Entrez Gene"
		GraphId	"f02"
	]
	node [
		id	442826186
		identifier	"L:66646"
		XrefStatus	"mapped"
		SourceDir	"wikipathways_analysis"
		ObjectType	"DATANODE"
		XrefId	"66646"
		SourcePathway	"Mm_Pentose_Phosphate_Pathway_WP63_45643.gpml"
		XrefDatasource	"Entrez Gene"
		GraphId	"d28"
	]
	node [
		id	438980388
		identifier	"L:21386"
		XrefStatus	"mapped"
		SourceDir	"wikipathways_analysis"
		ObjectType	"DATANODE"
		XrefId	"21386"
		Label	"Tbx3"
		SourcePathway	"Mm_PluriNetWork_WP1763_41345.gpml"
		XrefDatasource	"Entrez Gene"
		GraphId	"n156"
	]
	node [
		id	438117382
		identifier	"L:13479"
		XrefStatus	"mapped"
		SourceDir	"wikipathways_analysis"
		ObjectType	"DATANODE"
		XrefId	"13479"
		SourcePathway	"Mm_Eicosanoid_Synthesis_WP318_41263.gpml"
		XrefDatasource	"Entrez Gene"
		GraphId	"b13"
	]
	node [
		id	438980390
		identifier	"L:21388"
		XrefStatus	"mapped"
		SourceDir	"wikipathways_analysis"
		ObjectType	"DATANODE"
		XrefId	"21388"
		Label	"Tbx5"
		SourcePathway	"Mm_Heart_Development_WP2067_45788.gpml"
		XrefDatasource	"Entrez Gene"
		GraphId	"fc9ee; fe1d7"
	]
	node [
		id	-1478184760
		identifier	"L:100047734"
		XrefStatus	"mapped"
		SourceDir	"wikipathways_analysis"
		ObjectType	"DATANODE"
		XrefId	"100047734"
		Label	"GBP1"
		SourcePathway	"Mm_Type_II_interferon_signaling_(IFNG)_WP1253_41385.gpml"
		XrefDatasource	"Entrez Gene"
		GraphId	"ca90d"
	]
	node [
		id	443751781
		identifier	"L:76893"
		XrefStatus	"mapped"
		SourceDir	"wikipathways_analysis"
		canonicalName	"Setdb1"
		ObjectType	"DATANODE"
		XrefId	"76893"
		SourcePathway	"Mm_PluriNetWork_WP1763_41345.gpml"
		XrefDatasource	"Entrez Gene"
		GraphId	"n80"
	]
	node [
		id	438091397
		identifier	"L:12862"
		XrefStatus	"mapped"
		SourceDir	"wikipathways_analysis"
		canonicalName	"Cox6a2"
		ObjectType	"DATANODE"
		XrefId	"12862"
		Label	"Cox6a2"
		SourcePathway	"Mm_Electron_Transport_Chain_WP295_41324.gpml"
		XrefDatasource	"Entrez Gene"
		GraphId	"e7f"
	]
	node [
		id	438091396
		identifier	"L:12861"
		XrefStatus	"mapped"
		SourceDir	"wikipathways_analysis"
		canonicalName	"Cox6a1"
		ObjectType	"DATANODE"
		XrefId	"12861"
		Label	"Cox6a1"
		SourcePathway	"Mm_Electron_Transport_Chain_WP295_41324.gpml"
		XrefDatasource	"Entrez Gene"
		GraphId	"b9c"
	]
	node [
		id	438091399
		identifier	"L:12864"
		XrefStatus	"mapped"
		SourceDir	"wikipathways_analysis"
		canonicalName	"Cox6c"
		ObjectType	"DATANODE"
		XrefId	"12864"
		Label	"Cox6c"
		SourcePathway	"Mm_Electron_Transport_Chain_WP295_41324.gpml"
		XrefDatasource	"Entrez Gene"
		GraphId	"a4c"
	]
	node [
		id	438980387
		identifier	"L:21385"
		XrefStatus	"mapped"
		SourceDir	"wikipathways_analysis"
		canonicalName	"Tbx2"
		ObjectType	"DATANODE"
		XrefId	"21385"
		Label	"Tbx2"
		SourcePathway	"Mm_Heart_Development_WP2067_45788.gpml"
		XrefDatasource	"Entrez Gene"
		GraphId	"d3e57; ed6dd"
	]
	node [
		id	438056830
		identifier	"L:11370"
		XrefStatus	"mapped"
		SourceDir	"wikipathways_analysis"
		ObjectType	"DATANODE"
		XrefId	"11370"
		SourcePathway	"Mm_Fatty_Acid_Beta_Oxidation_WP1269_41314.gpml"
		XrefDatasource	"Entrez Gene"
		GraphId	"b73"
	]
	node [
		id	441930503
		identifier	"L:57436"
		XrefStatus	"mapped"
		SourceDir	"wikipathways_analysis"
		ObjectType	"DATANODE"
		XrefId	"57436"
		Label	"Gabarapl1"
		SourcePathway	"Mm_Senescence_and_Autophagy_WP1267_47750.gpml"
		XrefDatasource	"Entrez Gene"
		GraphId	"c4454"
	]
	node [
		id	438292284
		identifier	"L:19079"
		XrefStatus	"mapped"
		SourceDir	"wikipathways_analysis"
		canonicalName	"Prkab1"
		ObjectType	"DATANODE"
		XrefId	"19079"
		Label	"Prkab1"
		SourcePathway	"Mm_Leptin_and_adiponectin_WP683_41298.gpml"
		XrefDatasource	"Entrez Gene"
		GraphId	"be7c2"
	]
	node [
		id	438087620
		identifier	"L:12487"
		XrefStatus	"mapped"
		SourceDir	"wikipathways_analysis"
		ObjectType	"DATANODE"
		XrefId	"12487"
		Label	"Cd28"
		SourcePathway	"Mm_Inflammatory_Response_Pathway_WP458_41294.gpml"
		XrefDatasource	"Entrez Gene"
		GraphId	"d21"
	]
	node [
		id	438292281
		identifier	"L:19076"
		XrefStatus	"mapped"
		SourceDir	"wikipathways_analysis"
		ObjectType	"DATANODE"
		XrefId	"19076"
		SourcePathway	"Mm_DNA_Replication_WP150_41336.gpml"
		XrefDatasource	"Entrez Gene"
		GraphId	"d707f"
	]
	node [
		id	438292280
		identifier	"L:19075"
		XrefStatus	"mapped"
		SourceDir	"wikipathways_analysis"
		ObjectType	"DATANODE"
		XrefId	"19075"
		SourcePathway	"Mm_DNA_Replication_WP150_41336.gpml"
		XrefDatasource	"Entrez Gene"
		GraphId	"d3dde"
	]
	node [
		id	438087645
		identifier	"L:12491"
		XrefStatus	"mapped"
		SourceDir	"wikipathways_analysis"
		ObjectType	"DATANODE"
		XrefId	"12491"
		SourcePathway	"Mm_Retinol_metabolism_WP1259_47765.gpml"
		XrefDatasource	"Entrez Gene"
		GraphId	"d8d94"
	]
	node [
		id	782592717
		identifier	"L:433586"
		XrefStatus	"mapped"
		SourceDir	"wikipathways_analysis"
		canonicalName	"Maml3"
		ObjectType	"DATANODE"
		XrefId	"433586"
		SourcePathway	"Mm_Notch_Signaling_Pathway_WP29_41252.gpml"
		XrefDatasource	"Entrez Gene"
		GraphId	"a19"
	]
	node [
		id	438299970
		identifier	"L:19877"
		XrefStatus	"mapped"
		SourceDir	"wikipathways_analysis"
		canonicalName	"Rock1"
		ObjectType	"DATANODE"
		XrefId	"19877"
		Label	"Rock1"
		SourcePathway	"Mm_MicroRNAs_in_cardiomyocyte_hypertrophy_WP1560_41377.gpml; Mm_Regulation_of_Actin_Cytoskeleton_WP523_47746.gpml; Mm_Focal_Adhesion_WP85_41365.gpml; Mm_Integrin-mediated_cell_adhesion_WP6_41290.gpml; Mm_G13_Signaling_Pathway_WP298_41392.gpml"
		XrefDatasource	"Entrez Gene"
		GraphId	"cd792; d77; dd5; ae6; f0a"
	]
	node [
		id	438299971
		identifier	"L:19878"
		XrefStatus	"mapped"
		SourceDir	"wikipathways_analysis"
		canonicalName	"Rock2"
		ObjectType	"DATANODE"
		XrefId	"19878"
		Label	"Rock2"
		SourcePathway	"Mm_MicroRNAs_in_cardiomyocyte_hypertrophy_WP1560_41377.gpml; Mm_Regulation_of_Actin_Cytoskeleton_WP523_47746.gpml; Mm_Focal_Adhesion_WP85_41365.gpml; Mm_Integrin-mediated_cell_adhesion_WP6_41290.gpml; Mm_G13_Signaling_Pathway_WP298_41392.gpml"
		XrefDatasource	"Entrez Gene"
		GraphId	"efc5a; d2a; c21; ede; fa3"
	]
	node [
		id	438091494
		identifier	"L:12896"
		XrefStatus	"mapped"
		SourceDir	"wikipathways_analysis"
		ObjectType	"DATANODE"
		XrefId	"12896"
		SourcePathway	"Mm_Fatty_Acid_Beta_Oxidation_WP1269_41314.gpml"
		XrefDatasource	"Entrez Gene"
		GraphId	"a92"
	]
	node [
		id	438091493
		identifier	"L:12895"
		XrefStatus	"mapped"
		SourceDir	"wikipathways_analysis"
		ObjectType	"DATANODE"
		XrefId	"12895"
		SourcePathway	"Mm_Fatty_Acid_Beta_Oxidation_WP1269_41314.gpml"
		XrefDatasource	"Entrez Gene"
		GraphId	"def"
	]
	node [
		id	438980416
		identifier	"L:21393"
		XrefStatus	"mapped"
		SourceDir	"wikipathways_analysis"
		canonicalName	"Tcap"
		ObjectType	"DATANODE"
		XrefId	"21393"
		SourcePathway	"Mm_Striated_Muscle_Contraction_WP216_41273.gpml"
		XrefDatasource	"Entrez Gene"
		GraphId	"f6f"
	]
	node [
		id	438091492
		identifier	"L:12894"
		XrefStatus	"mapped"
		SourceDir	"wikipathways_analysis"
		ObjectType	"DATANODE"
		XrefId	"12894"
		SourcePathway	"Mm_Fatty_Acid_Beta_Oxidation_WP1269_41314.gpml; Mm_Leptin_and_adiponectin_WP683_41298.gpml"
		XrefDatasource	"Entrez Gene"
		GraphId	"dca; e683e"
	]
	node [
		id	438091490
		identifier	"L:12892"
		XrefStatus	"mapped"
		SourceDir	"wikipathways_analysis"
		ObjectType	"DATANODE"
		XrefId	"12892"
		SourcePathway	"Mm_Heme_Biosynthesis_WP18_41372.gpml"
		XrefDatasource	"Entrez Gene"
		GraphId	"d76"
	]
	node [
		id	438056802
		identifier	"L:11363"
		XrefStatus	"mapped"
		SourceDir	"wikipathways_analysis"
		ObjectType	"DATANODE"
		XrefId	"11363"
		SourcePathway	"Mm_Fatty_Acid_Beta_Oxidation_WP1269_41314.gpml"
		XrefDatasource	"Entrez Gene"
		GraphId	"fc3; ece; d69; d6a"
	]
	node [
		id	438056803
		identifier	"L:11364"
		XrefStatus	"mapped"
		SourceDir	"wikipathways_analysis"
		ObjectType	"DATANODE"
		XrefId	"11364"
		SourcePathway	"Mm_Fatty_Acid_Beta_Oxidation_WP1269_41314.gpml; Mm_Amino_Acid_metabolism_WP662_42241.gpml"
		XrefDatasource	"Entrez Gene"
		GraphId	"aa3; ffb; a5b; c0971; a9cfa; bbd32"
	]
	node [
		id	441930529
		identifier	"L:57441"
		XrefStatus	"mapped"
		SourceDir	"wikipathways_analysis"
		ObjectType	"DATANODE"
		XrefId	"57441"
		SourcePathway	"Mm_DNA_Replication_WP150_41336.gpml"
		XrefDatasource	"Entrez Gene"
		GraphId	"b2857"
	]
	node [
		id	726320309
		identifier	"L:245857"
		XrefStatus	"mapped"
		SourceDir	"wikipathways_analysis"
		canonicalName	"Ssh3"
		ObjectType	"DATANODE"
		XrefId	"245857"
		SourcePathway	"Mm_Regulation_of_Actin_Cytoskeleton_WP523_47746.gpml"
		XrefDatasource	"Entrez Gene"
		GraphId	"c59"
	]
	node [
		id	438292244
		identifier	"L:19060"
		XrefStatus	"mapped"
		SourceDir	"wikipathways_analysis"
		canonicalName	"Ppp5c"
		ObjectType	"DATANODE"
		XrefId	"19060"
		SourcePathway	"Mm_MAPK_signaling_pathway_WP493_47770.gpml"
		XrefDatasource	"Entrez Gene"
		GraphId	"e19"
	]
	node [
		id	839905797
		identifier	"L:635087"
		XrefStatus	"mapped"
		SourceDir	"wikipathways_analysis"
		canonicalName	"Ndufc2"
		ObjectType	"DATANODE"
		XrefId	"635087"
		Label	"Ndufc2"
		SourcePathway	"Mm_Electron_Transport_Chain_WP295_41324.gpml"
		XrefDatasource	"Entrez Gene"
		GraphId	"ecf"
	]
	node [
		id	693990317
		identifier	"L:105148"
		XrefStatus	"mapped"
		SourceDir	"wikipathways_analysis"
		ObjectType	"DATANODE"
		XrefId	"105148"
		SourcePathway	"Mm_Amino_Acid_metabolism_WP662_42241.gpml"
		XrefDatasource	"Entrez Gene"
		GraphId	"aff55"
	]
	node [
		id	438300030
		identifier	"L:19895"
		XrefStatus	"mapped"
		SourceDir	"wikipathways_analysis"
		ObjectType	"DATANODE"
		XrefId	"19895"
		SourcePathway	"Mm_Pentose_Phosphate_Pathway_WP63_45643.gpml"
		XrefDatasource	"Entrez Gene"
		GraphId	"d94"
	]
	node [
		id	441725905
		identifier	"L:50868"
		XrefStatus	"mapped"
		SourceDir	"wikipathways_analysis"
		canonicalName	"Keap1"
		ObjectType	"DATANODE"
		XrefId	"50868"
		Label	"Keap1"
		SourcePathway	"Mm_Keap1-Nrf2_WP1245_41366.gpml"
		XrefDatasource	"Entrez Gene"
		GraphId	"be345; fdb18"
	]
	node [
		id	438300026
		identifier	"L:19891"
		XrefStatus	"mapped"
		SourceDir	"wikipathways_analysis"
		ObjectType	"DATANODE"
		XrefId	"19891"
		SourcePathway	"Mm_DNA_Replication_WP150_41336.gpml"
		XrefDatasource	"Entrez Gene"
		GraphId	"ca43d"
	]
	node [
		id	725483121
		identifier	"L:238505"
		XrefStatus	"mapped"
		SourceDir	"wikipathways_analysis"
		ObjectType	"DATANODE"
		XrefId	"238505"
		SourcePathway	"Mm_Folic_Acid_Network_WP1273_43782.gpml"
		XrefDatasource	"Entrez Gene"
		GraphId	"cc574"
	]
	node [
		id	753130187
		identifier	"L:326620"
		XrefStatus	"mapped"
		SourceDir	"wikipathways_analysis"
		ObjectType	"DATANODE"
		XrefId	"326620"
		Label	"HIST2H4"
		SourcePathway	"Mm_Type_II_interferon_signaling_(IFNG)_WP1253_41385.gpml"
		XrefDatasource	"Entrez Gene"
		GraphId	"d2e1c"
	]
	node [
		id	752951477
		identifier	"L:320635"
		XrefStatus	"mapped"
		SourceDir	"wikipathways_analysis"
		canonicalName	"Cyb5r2"
		ObjectType	"DATANODE"
		XrefId	"320635"
		SourcePathway	"Mm_cytochrome_P450_WP1274_42733.gpml"
		XrefDatasource	"Entrez Gene"
		GraphId	"b52"
	]
	node [
		id	438056768
		identifier	"L:11350"
		XrefStatus	"mapped"
		SourceDir	"wikipathways_analysis"
		ObjectType	"DATANODE"
		XrefId	"11350"
		Label	"Abl1"
		SourcePathway	"Mm_ErbB_signaling_pathway_WP1261_41378.gpml"
		XrefDatasource	"Entrez Gene"
		GraphId	"fa55e"
	]
	node [
		id	438114279
		identifier	"L:13106"
		XrefStatus	"mapped"
		SourceDir	"wikipathways_analysis"
		ObjectType	"DATANODE"
		XrefId	"13106"
		Label	"Cyp2e1"
		SourcePathway	"Mm_Nuclear_receptors_in_lipid_metabolism_and_toxicity_WP431_47744.gpml; Mm_Fatty_Acid_Omega_Oxidation_WP33_41272.gpml"
		XrefDatasource	"Entrez Gene"
		GraphId	"e9f; b5e"
	]
	node [
		id	439045545
		identifier	"L:23921"
		XrefStatus	"mapped"
		SourceDir	"wikipathways_analysis"
		ObjectType	"DATANODE"
		XrefId	"23921"
		Label	"MGI:1345171"
		SourcePathway	"Mm_Insulin_Signaling_WP65_41286.gpml"
		XrefDatasource	"Entrez Gene"
		GraphId	"b5c"
	]
	node [
		id	752295078
		identifier	"L:319520"
		XrefStatus	"mapped"
		SourceDir	"wikipathways_analysis"
		canonicalName	"Dusp4"
		ObjectType	"DATANODE"
		XrefId	"319520"
		SourcePathway	"Mm_MAPK_signaling_pathway_WP493_47770.gpml"
		XrefDatasource	"Entrez Gene"
		GraphId	"df6"
	]
	node [
		id	438269242
		identifier	"L:18780"
		XrefStatus	"mapped"
		SourceDir	"wikipathways_analysis"
		canonicalName	"sPla2-IIA"
		ObjectType	"DATANODE"
		XrefId	"18780"
		SourcePathway	"Mm_MicroRNAs_in_cardiomyocyte_hypertrophy_WP1560_41377.gpml"
		XrefDatasource	"Entrez Gene"
		GraphId	"ed7c0"
	]
	node [
		id	439045552
		identifier	"L:23928"
		XrefStatus	"mapped"
		SourceDir	"wikipathways_analysis"
		ObjectType	"DATANODE"
		XrefId	"23928"
		SourcePathway	"Mm_Focal_Adhesion_WP85_41365.gpml"
		XrefDatasource	"Entrez Gene"
		GraphId	"dd3"
	]
	node [
		id	438091303
		identifier	"L:12831"
		XrefStatus	"mapped"
		SourceDir	"wikipathways_analysis"
		ObjectType	"DATANODE"
		XrefId	"12831"
		SourcePathway	"Mm_Focal_Adhesion_WP85_41365.gpml"
		XrefDatasource	"Entrez Gene"
		GraphId	"a95"
	]
	node [
		id	438269245
		identifier	"L:18783"
		XrefStatus	"mapped"
		SourceDir	"wikipathways_analysis"
		ObjectType	"DATANODE"
		XrefId	"18783"
		Label	"Pla2g4a"
		SourcePathway	"Mm_p38_MAPK_Signaling_Pathway_(BioCarta)_WP350_41398.gpml; Mm_Prostaglandin_Synthesis_and_Regulation_WP374_41394.gpml"
		XrefDatasource	"Entrez Gene"
		GraphId	"ddc; c69"
	]
	node [
		id	438091306
		identifier	"L:12834"
		XrefStatus	"mapped"
		SourceDir	"wikipathways_analysis"
		ObjectType	"DATANODE"
		XrefId	"12834"
		SourcePathway	"Mm_Focal_Adhesion_WP85_41365.gpml"
		XrefDatasource	"Entrez Gene"
		GraphId	"faf"
	]
	node [
		id	-1478361523
		identifier	"L:100041953"
		XrefStatus	"mapped"
		SourceDir	"wikipathways_analysis"
		canonicalName	"SAP18"
		ObjectType	"DATANODE"
		XrefId	"100041953"
		SourcePathway	"Mm_Hedgehog_Signaling_Pathway_WP116_41332.gpml"
		XrefDatasource	"Entrez Gene"
		GraphId	"e88"
	]
	node [
		id	438091304
		identifier	"L:12832"
		XrefStatus	"mapped"
		SourceDir	"wikipathways_analysis"
		ObjectType	"DATANODE"
		XrefId	"12832"
		SourcePathway	"Mm_Focal_Adhesion_WP85_41365.gpml"
		XrefDatasource	"Entrez Gene"
		GraphId	"b7c"
	]
	node [
		id	443721003
		identifier	"L:75788"
		XrefStatus	"mapped"
		SourceDir	"wikipathways_analysis"
		canonicalName	"Smurf1"
		ObjectType	"DATANODE"
		XrefId	"75788"
		SourcePathway	"Mm_PluriNetWork_WP1763_41345.gpml"
		XrefDatasource	"Entrez Gene"
		GraphId	"n66"
	]
	node [
		id	442827083
		identifier	"L:66724"
		XrefStatus	"mapped"
		SourceDir	"wikipathways_analysis"
		canonicalName	"Map3k7ip3"
		ObjectType	"DATANODE"
		XrefId	"66724"
		Label	"Map3k7ip3"
		SourcePathway	"Mm_TNF-alpha_NF-kB_Signaling_Pathway_WP246_41391.gpml"
		XrefDatasource	"Entrez Gene"
		GraphId	"da7"
	]
	node [
		id	438091280
		identifier	"L:12829"
		XrefStatus	"mapped"
		SourceDir	"wikipathways_analysis"
		ObjectType	"DATANODE"
		XrefId	"12829"
		SourcePathway	"Mm_Focal_Adhesion_WP85_41365.gpml"
		XrefDatasource	"Entrez Gene"
		GraphId	"bee"
	]
	node [
		id	438173864
		identifier	"L:15109"
		XrefStatus	"mapped"
		SourceDir	"wikipathways_analysis"
		canonicalName	"Hal"
		ObjectType	"DATANODE"
		XrefId	"15109"
		SourcePathway	"Mm_Amino_Acid_metabolism_WP662_42241.gpml"
		XrefDatasource	"Entrez Gene"
		GraphId	"afa9e"
	]
	node [
		id	812178028
		identifier	"L:544872"
		XrefStatus	"mapped"
		SourceDir	"wikipathways_analysis"
		ObjectType	"DATANODE"
		XrefId	"544872"
		Label	"Rps2"
		SourcePathway	"Mm_Cytoplasmic_Ribosomal_Proteins_WP163_41303.gpml"
		XrefDatasource	"Entrez Gene"
		GraphId	"cd0"
	]
	node [
		id	838925513
		identifier	"L:623365"
		XrefStatus	"mapped"
		SourceDir	"wikipathways_analysis"
		ObjectType	"DATANODE"
		XrefId	"623365"
		Label	"H3f3a"
		SourcePathway	"Mm_PluriNetWork_WP1763_41345.gpml"
		XrefDatasource	"Entrez Gene"
		GraphId	"n34"
	]
	node [
		id	438173862
		identifier	"L:15107"
		XrefStatus	"mapped"
		SourceDir	"wikipathways_analysis"
		ObjectType	"DATANODE"
		XrefId	"15107"
		SourcePathway	"Mm_Fatty_Acid_Biosynthesis_WP336_41307.gpml; Mm_Fatty_Acid_Beta_Oxidation_WP1269_41314.gpml; Mm_Amino_Acid_metabolism_WP662_42241.gpml"
		XrefDatasource	"Entrez Gene"
		GraphId	"dec; b31; cb0; c02; db7; e2c; fb84f"
	]
	node [
		id	725391923
		identifier	"L:235339"
		XrefStatus	"mapped"
		SourceDir	"wikipathways_analysis"
		canonicalName	"Dlat"
		ObjectType	"DATANODE"
		XrefId	"235339"
		Label	"Dlat"
		SourcePathway	"Mm_Glycolysis_and_Gluconeogenesis_WP157_43573.gpml; Mm_TCA_Cycle_WP434_44777.gpml"
		XrefDatasource	"Entrez Gene"
		GraphId	"a0aa0; aa670"
	]
	node [
		id	438173887
		identifier	"L:15111"
		XrefStatus	"mapped"
		SourceDir	"wikipathways_analysis"
		canonicalName	"Hand2"
		ObjectType	"DATANODE"
		XrefId	"15111"
		Label	"Hand2"
		SourcePathway	"Mm_PluriNetWork_WP1763_41345.gpml; Mm_miR-1_in_cardiac_development_WP608_41375.gpml; Mm_Heart_Development_WP2067_45788.gpml"
		XrefDatasource	"Entrez Gene"
		GraphId	"n58; f3a5a; e67d4"
	]
	node [
		id	441957599
		identifier	"L:58198"
		XrefStatus	"mapped"
		SourceDir	"wikipathways_analysis"
		canonicalName	"Sall1"
		ObjectType	"DATANODE"
		XrefId	"58198"
		Label	"Sall1"
		SourcePathway	"Mm_PluriNetWork_WP1763_41345.gpml"
		XrefDatasource	"Entrez Gene"
		GraphId	"n217"
	]
	node [
		id	438173886
		identifier	"L:15110"
		XrefStatus	"mapped"
		SourceDir	"wikipathways_analysis"
		ObjectType	"DATANODE"
		XrefId	"15110"
		Label	"Hand1"
		SourcePathway	"Mm_Heart_Development_WP2067_45788.gpml"
		XrefDatasource	"Entrez Gene"
		GraphId	"feb08"
	]
	node [
		id	439186036
		identifier	"L:28080"
		XrefStatus	"mapped"
		SourceDir	"wikipathways_analysis"
		canonicalName	"Atp5o"
		ObjectType	"DATANODE"
		XrefId	"28080"
		Label	"Atp5o"
		SourcePathway	"Mm_Electron_Transport_Chain_WP295_41324.gpml"
		XrefDatasource	"Entrez Gene"
		GraphId	"a5c"
	]
	node [
		id	438269211
		identifier	"L:18770"
		XrefStatus	"mapped"
		SourceDir	"wikipathways_analysis"
		canonicalName	"Pklr"
		ObjectType	"DATANODE"
		XrefId	"18770"
		Label	"Pklr"
		SourcePathway	"Mm_Glycolysis_and_Gluconeogenesis_WP157_43573.gpml"
		XrefDatasource	"Entrez Gene"
		GraphId	"e2800"
	]
	node [
		id	439045520
		identifier	"L:23917"
		XrefStatus	"mapped"
		SourceDir	"wikipathways_analysis"
		ObjectType	"DATANODE"
		XrefId	"23917"
		SourcePathway	"Mm_Nucleotide_Metabolism_WP87_41363.gpml"
		XrefDatasource	"Entrez Gene"
		GraphId	"bf5"
	]
	node [
		id	439132004
		identifier	"L:26611"
		XrefStatus	"mapped"
		SourceDir	"wikipathways_analysis"
		ObjectType	"DATANODE"
		XrefId	"26611"
		Label	"Rcn2"
		SourcePathway	"Mm_PluriNetWork_WP1763_41345.gpml"
		XrefDatasource	"Entrez Gene"
		GraphId	"n261"
	]
	node [
		id	442827114
		identifier	"L:66734"
		XrefStatus	"mapped"
		SourceDir	"wikipathways_analysis"
		ObjectType	"DATANODE"
		XrefId	"66734"
		Label	"Map1lc3a"
		SourcePathway	"Mm_Senescence_and_Autophagy_WP1267_47750.gpml"
		XrefDatasource	"Entrez Gene"
		GraphId	"b8876"
	]
	node [
		id	438091275
		identifier	"L:12824"
		XrefStatus	"mapped"
		SourceDir	"wikipathways_analysis"
		canonicalName	"Col2a1"
		ObjectType	"DATANODE"
		XrefId	"12824"
		Label	"Col2a1"
		SourcePathway	"Mm_Endochondral_Ossification_WP1270_41292.gpml; Mm_Focal_Adhesion_WP85_41365.gpml"
		XrefDatasource	"Entrez Gene"
		GraphId	"b1c58; bda"
	]
	node [
		id	438091276
		identifier	"L:12825"
		XrefStatus	"mapped"
		SourceDir	"wikipathways_analysis"
		ObjectType	"DATANODE"
		XrefId	"12825"
		SourcePathway	"Mm_Focal_Adhesion_WP85_41365.gpml; Mm_Inflammatory_Response_Pathway_WP458_41294.gpml"
		XrefDatasource	"Entrez Gene"
		GraphId	"d63; c3a"
	]
	node [
		id	438091277
		identifier	"L:12826"
		XrefStatus	"mapped"
		SourceDir	"wikipathways_analysis"
		ObjectType	"DATANODE"
		XrefId	"12826"
		SourcePathway	"Mm_Focal_Adhesion_WP85_41365.gpml"
		XrefDatasource	"Entrez Gene"
		GraphId	"a17"
	]
	node [
		id	438091278
		identifier	"L:12827"
		XrefStatus	"mapped"
		SourceDir	"wikipathways_analysis"
		ObjectType	"DATANODE"
		XrefId	"12827"
		SourcePathway	"Mm_Focal_Adhesion_WP85_41365.gpml"
		XrefDatasource	"Entrez Gene"
		GraphId	"f8c"
	]
	node [
		id	438087494
		identifier	"L:12445"
		XrefStatus	"mapped"
		SourceDir	"wikipathways_analysis"
		ObjectType	"DATANODE"
		XrefId	"12445"
		Label	"Ccnd3"
		SourcePathway	"Mm_Wnt_Signaling_Pathway_and_Pluripotency_WP723_41353.gpml; Mm_Wnt_Signaling_Pathway_WP403_41302.gpml; Mm_Focal_Adhesion_WP85_41365.gpml; Mm_G1_to_S_cell_cycle_control_WP413_41269.gpml"
		XrefDatasource	"Entrez Gene"
		GraphId	"dde; d07; d97; a09"
	]
	node [
		id	438087493
		identifier	"L:12444"
		XrefStatus	"mapped"
		SourceDir	"wikipathways_analysis"
		ObjectType	"DATANODE"
		XrefId	"12444"
		Label	"Ccnd2"
		SourcePathway	"Mm_Wnt_Signaling_Pathway_and_Pluripotency_WP723_41353.gpml; Mm_Wnt_Signaling_Pathway_WP403_41302.gpml; Mm_Focal_Adhesion_WP85_41365.gpml; Mm_G1_to_S_cell_cycle_control_WP413_41269.gpml"
		XrefDatasource	"Entrez Gene"
		GraphId	"c08; f2d; d05; ac0"
	]
	node [
		id	438087492
		identifier	"L:12443"
		XrefStatus	"mapped"
		SourceDir	"wikipathways_analysis"
		ObjectType	"DATANODE"
		XrefId	"12443"
		Label	"Ccnd1"
		SourcePathway	"Mm_PluriNetWork_WP1763_41345.gpml; Mm_Wnt_Signaling_Pathway_and_Pluripotency_WP723_41353.gpml; Mm_Wnt_Signaling_Pathway_WP403_41302.gpml; Mm_Focal_Adhesion_WP85_41365.gpml; Mm_G1_to_S_cell_cycle_control_WP413_41269.gpml"
		XrefDatasource	"Entrez Gene"
		GraphId	"n174; f1b; b43; f2f; fc6"
	]
	node [
		id	445533445
		identifier	"L:94284"
		XrefStatus	"mapped"
		SourceDir	"wikipathways_analysis"
		canonicalName	"Ugt1a10"
		ObjectType	"DATANODE"
		XrefId	"94284"
		Label	"Ugt1a10"
		SourcePathway	"Mm_Estrogen_metabolism_WP1264_41251.gpml; Mm_Irinotecan_Pathway_WP475_41333.gpml"
		XrefDatasource	"Entrez Gene"
		GraphId	"a0acf; b58ec; d2893; a71a8; e3dfa; d1985; ce733; c13d1; e3a57; f6f14; b74; cde"
	]
	node [
		id	438952545
		identifier	"L:20591"
		XrefStatus	"mapped"
		SourceDir	"wikipathways_analysis"
		ObjectType	"DATANODE"
		XrefId	"20591"
		Label	"Kdm5c"
		SourcePathway	"Mm_PluriNetWork_WP1763_41345.gpml"
		XrefDatasource	"Entrez Gene"
		GraphId	"n6"
	]
	node [
		id	439045608
		identifier	"L:23942"
		XrefStatus	"mapped"
		SourceDir	"wikipathways_analysis"
		canonicalName	"Mta2"
		ObjectType	"DATANODE"
		XrefId	"23942"
		Label	"Mta2"
		SourcePathway	"Mm_PluriNetWork_WP1763_41345.gpml"
		XrefDatasource	"Entrez Gene"
		GraphId	"n97"
	]
	node [
		id	438269281
		identifier	"L:18798"
		XrefStatus	"mapped"
		SourceDir	"wikipathways_analysis"
		canonicalName	"Plcb4"
		ObjectType	"DATANODE"
		XrefId	"18798"
		Label	"Plcb4"
		SourcePathway	"Mm_Splicing_factor_NOVA_regulated_synpatic_proteins_WP1983_42575.gpml"
		XrefDatasource	"Entrez Gene"
		GraphId	"fb864; f6659"
	]
	node [
		id	438087497
		identifier	"L:12448"
		XrefStatus	"mapped"
		SourceDir	"wikipathways_analysis"
		ObjectType	"DATANODE"
		XrefId	"12448"
		Label	"Ccne2"
		SourcePathway	"Mm_G1_to_S_cell_cycle_control_WP413_41269.gpml"
		XrefDatasource	"Entrez Gene"
		GraphId	"a93"
	]
	node [
		id	438269280
		identifier	"L:18797"
		XrefStatus	"mapped"
		SourceDir	"wikipathways_analysis"
		canonicalName	"Plcb3"
		ObjectType	"DATANODE"
		XrefId	"18797"
		Label	"Plcb3"
		SourcePathway	"Mm_Calcium_Regulation_in_the_Cardiac_Cell_WP553_47774.gpml; Mm_MAPK_Cascade_WP251_41289.gpml; Mm_G_Protein_Signaling_Pathways_WP232_41275.gpml; Mm_Signal_Transduction_of_S1P_Receptor_WP57_41348.gpml"
		XrefDatasource	"Entrez Gene"
		GraphId	"c43; e7c; fe4; cb9; cac"
	]
	node [
		id	438087496
		identifier	"L:12447"
		XrefStatus	"mapped"
		SourceDir	"wikipathways_analysis"
		ObjectType	"DATANODE"
		XrefId	"12447"
		Label	"Ccne1"
		SourcePathway	"Mm_G1_to_S_cell_cycle_control_WP413_41269.gpml"
		XrefDatasource	"Entrez Gene"
		GraphId	"a01"
	]
	node [
		id	443806369
		identifier	"L:78330"
		XrefStatus	"mapped"
		SourceDir	"wikipathways_analysis"
		canonicalName	"Ndufv3"
		ObjectType	"DATANODE"
		XrefId	"78330"
		Label	"Ndufv3"
		SourcePathway	"Mm_Electron_Transport_Chain_WP295_41324.gpml"
		XrefDatasource	"Entrez Gene"
		GraphId	"f95"
	]
	node [
		id	779943239
		identifier	"L:407785"
		XrefStatus	"mapped"
		SourceDir	"wikipathways_analysis"
		canonicalName	"Ndufs6"
		ObjectType	"DATANODE"
		XrefId	"407785"
		Label	"Ndufs6"
		SourcePathway	"Mm_Electron_Transport_Chain_WP295_41324.gpml"
		XrefDatasource	"Entrez Gene"
		GraphId	"aff"
	]
	node [
		id	438091372
		identifier	"L:12858"
		XrefStatus	"mapped"
		SourceDir	"wikipathways_analysis"
		ObjectType	"DATANODE"
		XrefId	"12858"
		Label	"Cox5a"
		SourcePathway	"Mm_Electron_Transport_Chain_WP295_41324.gpml"
		XrefDatasource	"Entrez Gene"
		GraphId	"b40"
	]
	node [
		id	438091373
		identifier	"L:12859"
		XrefStatus	"mapped"
		SourceDir	"wikipathways_analysis"
		canonicalName	"Cox5b"
		ObjectType	"DATANODE"
		XrefId	"12859"
		Label	"Cox5b"
		SourcePathway	"Mm_Electron_Transport_Chain_WP295_41324.gpml"
		XrefDatasource	"Entrez Gene"
		GraphId	"e04"
	]
	node [
		id	438091371
		identifier	"L:12857"
		XrefStatus	"mapped"
		SourceDir	"wikipathways_analysis"
		canonicalName	"Cox4i1"
		ObjectType	"DATANODE"
		XrefId	"12857"
		SourcePathway	"Mm_Electron_Transport_Chain_WP295_41324.gpml"
		XrefDatasource	"Entrez Gene"
		GraphId	"bc3"
	]
	node [
		id	439010894
		identifier	"L:22408"
		XrefStatus	"mapped"
		SourceDir	"wikipathways_analysis"
		canonicalName	"Wnt1"
		ObjectType	"DATANODE"
		XrefId	"22408"
		Label	"Wnt1"
		SourcePathway	"Mm_ESC_Pluripotency_Pathways_WP339_42897.gpml; Mm_Wnt_Signaling_Pathway_and_Pluripotency_WP723_41353.gpml; Mm_TGF_Beta_Signaling_Pathway_WP113_41270.gpml; Mm_Dopminergic_Neurogenesis_WP1498_43780.gpml"
		XrefDatasource	"Entrez Gene"
		GraphId	"f01; bcf; bd0; b87d4; d8a94"
	]
	node [
		id	439010895
		identifier	"L:22409"
		XrefStatus	"mapped"
		SourceDir	"wikipathways_analysis"
		canonicalName	"Wnt10a"
		ObjectType	"DATANODE"
		XrefId	"22409"
		SourcePathway	"Mm_ESC_Pluripotency_Pathways_WP339_42897.gpml; Mm_Wnt_Signaling_Pathway_and_Pluripotency_WP723_41353.gpml"
		XrefDatasource	"Entrez Gene"
		GraphId	"cc2; f4a"
	]
	node [
		id	438952521
		identifier	"L:20588"
		XrefStatus	"mapped"
		SourceDir	"wikipathways_analysis"
		ObjectType	"DATANODE"
		XrefId	"20588"
		Label	"Smarcc1"
		SourcePathway	"Mm_PluriNetWork_WP1763_41345.gpml"
		XrefDatasource	"Entrez Gene"
		GraphId	"n226"
	]
	node [
		id	723453586
		identifier	"L:212139"
		XrefStatus	"mapped"
		SourceDir	"wikipathways_analysis"
		canonicalName	"Cc2d1a"
		ObjectType	"DATANODE"
		XrefId	"212139"
		SourcePathway	"Mm_SIDS_Susceptibility_Pathways_WP1266_41328.gpml"
		XrefDatasource	"Entrez Gene"
		GraphId	"ad8a3"
	]
	node [
		id	439045583
		identifier	"L:23938"
		XrefStatus	"mapped"
		SourceDir	"wikipathways_analysis"
		canonicalName	"Map2k5"
		ObjectType	"DATANODE"
		XrefId	"23938"
		Label	"Map2k5"
		SourcePathway	"Mm_MicroRNAs_in_cardiomyocyte_hypertrophy_WP1560_41377.gpml; Mm_Focal_Adhesion_WP85_41365.gpml; Mm_MAPK_signaling_pathway_WP493_47770.gpml; Mm_Insulin_Signaling_WP65_41286.gpml"
		XrefDatasource	"Entrez Gene"
		GraphId	"eb09d; d9b; fe1; c54"
	]
	node [
		id	438269249
		identifier	"L:18787"
		XrefStatus	"mapped"
		SourceDir	"wikipathways_analysis"
		canonicalName	"Serpine1"
		ObjectType	"DATANODE"
		XrefId	"18787"
		Label	"Serpine1"
		SourcePathway	"Mm_Blood_Clotting_Cascade_WP460_41288.gpml; Mm_Senescence_and_Autophagy_WP1267_47750.gpml; Mm_Complement_and_Coagulation_Cascades_WP449_41301.gpml; Mm_TGF_Beta_Signaling_Pathway_WP113_41270.gpml"
		XrefDatasource	"Entrez Gene"
		GraphId	"f7b; eeae8; c2c; df4"
	]
	node [
		id	728282575
		identifier	"L:269424"
		XrefStatus	"mapped"
		SourceDir	"wikipathways_analysis"
		ObjectType	"DATANODE"
		XrefId	"269424"
		Label	"Phf17"
		SourcePathway	"Mm_PluriNetWork_WP1763_41345.gpml"
		XrefDatasource	"Entrez Gene"
		GraphId	"n20"
	]
	node [
		id	438952519
		identifier	"L:20586"
		XrefStatus	"mapped"
		SourceDir	"wikipathways_analysis"
		ObjectType	"DATANODE"
		XrefId	"20586"
		Label	"Smarca4"
		SourcePathway	"Mm_PluriNetWork_WP1763_41345.gpml"
		XrefDatasource	"Entrez Gene"
		GraphId	"n90"
	]
	node [
		id	438269250
		identifier	"L:18788"
		XrefStatus	"mapped"
		SourceDir	"wikipathways_analysis"
		canonicalName	"Serpinb2"
		ObjectType	"DATANODE"
		XrefId	"18788"
		Label	"Serpinb2"
		SourcePathway	"Mm_Blood_Clotting_Cascade_WP460_41288.gpml; Mm_Senescence_and_Autophagy_WP1267_47750.gpml"
		XrefDatasource	"Entrez Gene"
		GraphId	"f20; b3646"
	]
	node [
		id	438269276
		identifier	"L:18793"
		XrefStatus	"mapped"
		SourceDir	"wikipathways_analysis"
		ObjectType	"DATANODE"
		XrefId	"18793"
		Label	"Plaur"
		SourcePathway	"Mm_Complement_and_Coagulation_Cascades_WP449_41301.gpml"
		XrefDatasource	"Entrez Gene"
		GraphId	"d6d"
	]
	node [
		id	438091335
		identifier	"L:12842"
		XrefStatus	"mapped"
		SourceDir	"wikipathways_analysis"
		canonicalName	"Col1a1"
		ObjectType	"DATANODE"
		XrefId	"12842"
		Label	"Col1a1"
		SourcePathway	"Mm_Osteoblast_WP238_41255.gpml; Mm_Senescence_and_Autophagy_WP1267_47750.gpml; Mm_Focal_Adhesion_WP85_41365.gpml; Mm_Inflammatory_Response_Pathway_WP458_41294.gpml"
		XrefDatasource	"Entrez Gene"
		GraphId	"cda; aedfe; cbe; ccd"
	]
	node [
		id	438269279
		identifier	"L:18796"
		XrefStatus	"mapped"
		SourceDir	"wikipathways_analysis"
		ObjectType	"DATANODE"
		XrefId	"18796"
		SourcePathway	"Mm_MicroRNAs_in_cardiomyocyte_hypertrophy_WP1560_41377.gpml"
		XrefDatasource	"Entrez Gene"
		GraphId	"d2140"
	]
	node [
		id	439010918
		identifier	"L:22411"
		XrefStatus	"mapped"
		SourceDir	"wikipathways_analysis"
		canonicalName	"Wnt11"
		ObjectType	"DATANODE"
		XrefId	"22411"
		Label	"Wnt11"
		SourcePathway	"Mm_ESC_Pluripotency_Pathways_WP339_42897.gpml; Mm_Wnt_Signaling_Pathway_and_Pluripotency_WP723_41353.gpml"
		XrefDatasource	"Entrez Gene"
		GraphId	"e65; aad; bea"
	]
	node [
		id	725365131
		identifier	"L:234671"
		XrefStatus	"mapped"
		SourceDir	"wikipathways_analysis"
		ObjectType	"DATANODE"
		XrefId	"234671"
		SourcePathway	"Mm_Phase_I,_non_P450_WP1255_41309.gpml"
		XrefDatasource	"Entrez Gene"
		GraphId	"dd4"
	]
	node [
		id	439010919
		identifier	"L:22412"
		XrefStatus	"mapped"
		SourceDir	"wikipathways_analysis"
		canonicalName	"Wnt9b"
		ObjectType	"DATANODE"
		XrefId	"22412"
		SourcePathway	"Mm_ESC_Pluripotency_Pathways_WP339_42897.gpml; Mm_Wnt_Signaling_Pathway_and_Pluripotency_WP723_41353.gpml"
		XrefDatasource	"Entrez Gene"
		GraphId	"dbc; e56"
	]
	node [
		id	438269274
		identifier	"L:18791"
		XrefStatus	"mapped"
		SourceDir	"wikipathways_analysis"
		canonicalName	"Plat"
		ObjectType	"DATANODE"
		XrefId	"18791"
		Label	"Plat"
		SourcePathway	"Mm_Blood_Clotting_Cascade_WP460_41288.gpml; Mm_Senescence_and_Autophagy_WP1267_47750.gpml; Mm_Complement_and_Coagulation_Cascades_WP449_41301.gpml"
		XrefDatasource	"Entrez Gene"
		GraphId	"ef4; e8ddd; d9d"
	]
	node [
		id	439045584
		identifier	"L:23939"
		XrefStatus	"mapped"
		SourceDir	"wikipathways_analysis"
		canonicalName	"Mapk7"
		ObjectType	"DATANODE"
		XrefId	"23939"
		Label	"Mapk7"
		SourcePathway	"Mm_ESC_Pluripotency_Pathways_WP339_42897.gpml; Mm_MicroRNAs_in_cardiomyocyte_hypertrophy_WP1560_41377.gpml; Mm_Focal_Adhesion_WP85_41365.gpml; Mm_MAPK_signaling_pathway_WP493_47770.gpml; Mm_Signal_Transduction_of_S1P_Receptor_WP57_41348.gpml; Mm_Insulin_Signaling_WP65_41286.gpml"
		XrefDatasource	"Entrez Gene"
		GraphId	"c03; ba913; f08; d17; c16; d4f"
	]
	node [
		id	439010917
		identifier	"L:22410"
		XrefStatus	"mapped"
		SourceDir	"wikipathways_analysis"
		canonicalName	"Wnt10b"
		ObjectType	"DATANODE"
		XrefId	"22410"
		SourcePathway	"Mm_ESC_Pluripotency_Pathways_WP339_42897.gpml; Mm_Wnt_Signaling_Pathway_and_Pluripotency_WP723_41353.gpml"
		XrefDatasource	"Entrez Gene"
		GraphId	"f59; b70"
	]
	node [
		id	438269275
		identifier	"L:18792"
		XrefStatus	"mapped"
		SourceDir	"wikipathways_analysis"
		canonicalName	"Plau"
		ObjectType	"DATANODE"
		XrefId	"18792"
		Label	"Plau"
		SourcePathway	"Mm_Blood_Clotting_Cascade_WP460_41288.gpml; Mm_Wnt_Signaling_Pathway_and_Pluripotency_WP723_41353.gpml; Mm_Wnt_Signaling_Pathway_WP403_41302.gpml; Mm_Complement_and_Coagulation_Cascades_WP449_41301.gpml"
		XrefDatasource	"Entrez Gene"
		GraphId	"c85; cd8; a19; aa3"
	]
	node [
		id	439010922
		identifier	"L:22415"
		XrefStatus	"mapped"
		SourceDir	"wikipathways_analysis"
		canonicalName	"Wnt3"
		ObjectType	"DATANODE"
		XrefId	"22415"
		SourcePathway	"Mm_ESC_Pluripotency_Pathways_WP339_42897.gpml; Mm_Wnt_Signaling_Pathway_and_Pluripotency_WP723_41353.gpml"
		XrefDatasource	"Entrez Gene"
		GraphId	"a94; f74"
	]
	node [
		id	439010923
		identifier	"L:22416"
		XrefStatus	"mapped"
		SourceDir	"wikipathways_analysis"
		canonicalName	"Wnt3a"
		ObjectType	"DATANODE"
		XrefId	"22416"
		Label	"Wnt3a"
		SourcePathway	"Mm_ESC_Pluripotency_Pathways_WP339_42897.gpml; Mm_MicroRNAs_in_cardiomyocyte_hypertrophy_WP1560_41377.gpml; Mm_PluriNetWork_WP1763_41345.gpml; Mm_Wnt_Signaling_Pathway_and_Pluripotency_WP723_41353.gpml"
		XrefDatasource	"Entrez Gene"
		GraphId	"df4; a1f26; n202; bf4"
	]
	node [
		id	439010920
		identifier	"L:22413"
		XrefStatus	"mapped"
		SourceDir	"wikipathways_analysis"
		canonicalName	"Wnt2"
		ObjectType	"DATANODE"
		XrefId	"22413"
		SourcePathway	"Mm_ESC_Pluripotency_Pathways_WP339_42897.gpml; Mm_Wnt_Signaling_Pathway_and_Pluripotency_WP723_41353.gpml"
		XrefDatasource	"Entrez Gene"
		GraphId	"d89; cee"
	]
	node [
		id	-1338854019
		identifier	"L:100503585"
		XrefStatus	"mapped"
		SourceDir	"wikipathways_analysis"
		ObjectType	"DATANODE"
		XrefId	"100503585"
		Label	"Rps29"
		SourcePathway	"Mm_Cytoplasmic_Ribosomal_Proteins_WP163_41303.gpml"
		XrefDatasource	"Entrez Gene"
		GraphId	"ea3"
	]
	node [
		id	439010921
		identifier	"L:22414"
		XrefStatus	"mapped"
		SourceDir	"wikipathways_analysis"
		canonicalName	"Wnt2b"
		ObjectType	"DATANODE"
		XrefId	"22414"
		SourcePathway	"Mm_ESC_Pluripotency_Pathways_WP339_42897.gpml; Mm_Wnt_Signaling_Pathway_and_Pluripotency_WP723_41353.gpml"
		XrefDatasource	"Entrez Gene"
		GraphId	"fef; c87"
	]
	node [
		id	439010926
		identifier	"L:22419"
		XrefStatus	"mapped"
		SourceDir	"wikipathways_analysis"
		canonicalName	"Wnt5b"
		ObjectType	"DATANODE"
		XrefId	"22419"
		SourcePathway	"Mm_ESC_Pluripotency_Pathways_WP339_42897.gpml; Mm_Wnt_Signaling_Pathway_and_Pluripotency_WP723_41353.gpml"
		XrefDatasource	"Entrez Gene"
		GraphId	"aa2; ba9"
	]
	node [
		id	438091336
		identifier	"L:12843"
		XrefStatus	"mapped"
		SourceDir	"wikipathways_analysis"
		ObjectType	"DATANODE"
		XrefId	"12843"
		SourcePathway	"Mm_Focal_Adhesion_WP85_41365.gpml; Mm_Inflammatory_Response_Pathway_WP458_41294.gpml"
		XrefDatasource	"Entrez Gene"
		GraphId	"b68; d0c"
	]
	node [
		id	442827051
		identifier	"L:66713"
		XrefStatus	"mapped"
		SourceDir	"wikipathways_analysis"
		ObjectType	"DATANODE"
		XrefId	"66713"
		Label	"actr2"
		SourcePathway	"Mm_ESC_Pluripotency_Pathways_WP339_42897.gpml"
		XrefDatasource	"Entrez Gene"
		GraphId	"a18"
	]
	node [
		id	439010924
		identifier	"L:22417"
		XrefStatus	"mapped"
		SourceDir	"wikipathways_analysis"
		canonicalName	"Wnt4"
		ObjectType	"DATANODE"
		XrefId	"22417"
		SourcePathway	"Mm_ESC_Pluripotency_Pathways_WP339_42897.gpml; Mm_Wnt_Signaling_Pathway_and_Pluripotency_WP723_41353.gpml"
		XrefDatasource	"Entrez Gene"
		GraphId	"ee0; dec"
	]
	node [
		id	439010925
		identifier	"L:22418"
		XrefStatus	"mapped"
		SourceDir	"wikipathways_analysis"
		canonicalName	"Wnt5a"
		ObjectType	"DATANODE"
		XrefId	"22418"
		Label	"Wnt5a"
		SourcePathway	"Mm_ESC_Pluripotency_Pathways_WP339_42897.gpml; Mm_MicroRNAs_in_cardiomyocyte_hypertrophy_WP1560_41377.gpml; Mm_PluriNetWork_WP1763_41345.gpml; Mm_Wnt_Signaling_Pathway_and_Pluripotency_WP723_41353.gpml"
		XrefDatasource	"Entrez Gene"
		GraphId	"bf7; f84ec; n117; a8d"
	]
	node [
		id	438091339
		identifier	"L:12846"
		XrefStatus	"mapped"
		SourceDir	"wikipathways_analysis"
		ObjectType	"DATANODE"
		XrefId	"12846"
		SourcePathway	"Mm_methylation_WP1247_41393.gpml; Mm_Estrogen_metabolism_WP1264_41251.gpml"
		XrefDatasource	"Entrez Gene"
		GraphId	"fed14; a08d8; c6de6; d1c07"
	]
	node [
		id	752291366
		identifier	"L:319168"
		XrefStatus	"mapped"
		SourceDir	"wikipathways_analysis"
		ObjectType	"DATANODE"
		XrefId	"319168"
		Label	"Hist1h2ab"
		SourcePathway	"Mm_Proteasome_Degradation_WP519_41297.gpml"
		XrefDatasource	"Entrez Gene"
		GraphId	"a11"
	]
	node [
		id	752291365
		identifier	"L:319167"
		XrefStatus	"mapped"
		SourceDir	"wikipathways_analysis"
		ObjectType	"DATANODE"
		XrefId	"319167"
		Label	"Hist1h2ab"
		SourcePathway	"Mm_Proteasome_Degradation_WP519_41297.gpml"
		XrefDatasource	"Entrez Gene"
		GraphId	"a11"
	]
	node [
		id	752291364
		identifier	"L:319166"
		XrefStatus	"mapped"
		SourceDir	"wikipathways_analysis"
		ObjectType	"DATANODE"
		XrefId	"319166"
		Label	"Hist1h2ab"
		SourcePathway	"Mm_Proteasome_Degradation_WP519_41297.gpml"
		XrefDatasource	"Entrez Gene"
		GraphId	"a11"
	]
	node [
		id	752291363
		identifier	"L:319165"
		XrefStatus	"mapped"
		SourceDir	"wikipathways_analysis"
		ObjectType	"DATANODE"
		XrefId	"319165"
		Label	"Hist1h2ab"
		SourcePathway	"Mm_Proteasome_Degradation_WP519_41297.gpml"
		XrefDatasource	"Entrez Gene"
		GraphId	"a11"
	]
	node [
		id	752291362
		identifier	"L:319164"
		XrefStatus	"mapped"
		SourceDir	"wikipathways_analysis"
		ObjectType	"DATANODE"
		XrefId	"319164"
		Label	"Hist1h2ab"
		SourcePathway	"Mm_Proteasome_Degradation_WP519_41297.gpml"
		XrefDatasource	"Entrez Gene"
		GraphId	"a11"
	]
	node [
		id	-1478331851
		identifier	"L:100042918"
		XrefStatus	"mapped"
		SourceDir	"wikipathways_analysis"
		canonicalName	"Gm9763"
		ObjectType	"DATANODE"
		XrefId	"100042918"
		Label	"Gm9763"
		SourcePathway	"Mm_Electron_Transport_Chain_WP295_41324.gpml"
		XrefDatasource	"Entrez Gene"
		GraphId	"c54"
	]
	node [
		id	438083560
		identifier	"L:12018"
		XrefStatus	"mapped"
		SourceDir	"wikipathways_analysis"
		canonicalName	"Bak1"
		ObjectType	"DATANODE"
		XrefId	"12018"
		SourcePathway	"Mm_Oxidative_Damage_WP1496_43789.gpml; Mm_Apoptosis_WP1254_47745.gpml"
		XrefDatasource	"Entrez Gene"
		GraphId	"f980e; c02"
	]
	node [
		id	441755697
		identifier	"L:51869"
		XrefStatus	"mapped"
		SourceDir	"wikipathways_analysis"
		canonicalName	"Rif1"
		ObjectType	"DATANODE"
		XrefId	"51869"
		Label	"Rif1"
		SourcePathway	"Mm_PluriNetWork_WP1763_41345.gpml"
		XrefDatasource	"Entrez Gene"
		GraphId	"n143"
	]
	node [
		id	438083557
		identifier	"L:12015"
		XrefStatus	"mapped"
		SourceDir	"wikipathways_analysis"
		canonicalName	"Bad"
		ObjectType	"DATANODE"
		XrefId	"12015"
		Label	"Bad"
		SourcePathway	"Mm_Oxidative_Damage_WP1496_43789.gpml; Mm_Focal_Adhesion_WP85_41365.gpml; Mm_ErbB_signaling_pathway_WP1261_41378.gpml; Mm_Apoptosis_WP1254_47745.gpml"
		XrefDatasource	"Entrez Gene"
		GraphId	"ba28a; ab8; b0c56; d71; bd8"
	]
	node [
		id	438295934
		identifier	"L:19411"
		XrefStatus	"mapped"
		SourceDir	"wikipathways_analysis"
		canonicalName	"Rarg"
		ObjectType	"DATANODE"
		XrefId	"19411"
		SourcePathway	"Mm_Nuclear_receptors_in_lipid_metabolism_and_toxicity_WP431_47744.gpml; Mm_Retinol_metabolism_WP1259_47765.gpml"
		XrefDatasource	"Entrez Gene"
		GraphId	"db3; dd52d"
	]
	node [
		id	724525283
		identifier	"L:227095"
		XrefStatus	"mapped"
		SourceDir	"wikipathways_analysis"
		ObjectType	"DATANODE"
		XrefId	"227095"
		SourcePathway	"Mm_Amino_Acid_metabolism_WP662_42241.gpml"
		XrefDatasource	"Entrez Gene"
		GraphId	"b1d52"
	]
	node [
		id	-1478335731
		identifier	"L:100042503"
		XrefStatus	"mapped"
		SourceDir	"wikipathways_analysis"
		canonicalName	"Ndufb4"
		ObjectType	"DATANODE"
		XrefId	"100042503"
		Label	"Ndufb4"
		SourcePathway	"Mm_Electron_Transport_Chain_WP295_41324.gpml"
		XrefDatasource	"Entrez Gene"
		GraphId	"c9a"
	]
	node [
		id	438055939
		identifier	"L:11298"
		XrefStatus	"mapped"
		SourceDir	"wikipathways_analysis"
		ObjectType	"DATANODE"
		XrefId	"11298"
		SourcePathway	"Mm_Biogenic_Amine_Synthesis_WP522_41322.gpml"
		XrefDatasource	"Entrez Gene"
		GraphId	"dd5"
	]
	node [
		id	694052748
		identifier	"L:107435"
		XrefStatus	"mapped"
		SourceDir	"wikipathways_analysis"
		ObjectType	"DATANODE"
		XrefId	"107435"
		SourcePathway	"Mm_Histone_modifications_WP300_41360.gpml"
		XrefDatasource	"Entrez Gene"
		GraphId	"aee"
	]
	node [
		id	438083583
		identifier	"L:12020"
		XrefStatus	"mapped"
		SourceDir	"wikipathways_analysis"
		canonicalName	"Nkx3-2"
		ObjectType	"DATANODE"
		XrefId	"12020"
		Label	"Nkx3-2"
		SourcePathway	"Mm_Endochondral_Ossification_WP1270_41292.gpml"
		XrefDatasource	"Entrez Gene"
		GraphId	"f22e4"
	]
	node [
		id	723516236
		identifier	"L:214498"
		XrefStatus	"mapped"
		SourceDir	"wikipathways_analysis"
		canonicalName	"Cdc73"
		ObjectType	"DATANODE"
		XrefId	"214498"
		Label	"Cdc73"
		SourcePathway	"Mm_PluriNetWork_WP1763_41345.gpml"
		XrefDatasource	"Entrez Gene"
		GraphId	"n75"
	]
	node [
		id	438144251
		identifier	"L:14161"
		XrefStatus	"mapped"
		SourceDir	"wikipathways_analysis"
		ObjectType	"DATANODE"
		XrefId	"14161"
		SourcePathway	"Mm_Blood_Clotting_Cascade_WP460_41288.gpml"
		XrefDatasource	"Entrez Gene"
		GraphId	"fcc"
	]
	node [
		id	438144253
		identifier	"L:14163"
		XrefStatus	"mapped"
		SourceDir	"wikipathways_analysis"
		canonicalName	"Fgd1"
		ObjectType	"DATANODE"
		XrefId	"14163"
		Label	"Fgd1"
		SourcePathway	"Mm_Regulation_of_Actin_Cytoskeleton_WP523_47746.gpml"
		XrefDatasource	"Entrez Gene"
		GraphId	"a5f"
	]
	node [
		id	438144254
		identifier	"L:14164"
		XrefStatus	"mapped"
		SourceDir	"wikipathways_analysis"
		canonicalName	"Fgf1"
		ObjectType	"DATANODE"
		XrefId	"14164"
		SourcePathway	"Mm_ESC_Pluripotency_Pathways_WP339_42897.gpml"
		XrefDatasource	"Entrez Gene"
		GraphId	"a98"
	]
	node [
		id	438144255
		identifier	"L:14165"
		XrefStatus	"mapped"
		SourceDir	"wikipathways_analysis"
		canonicalName	"Fgf10"
		ObjectType	"DATANODE"
		XrefId	"14165"
		Label	"Fgf10"
		SourcePathway	"Mm_Ptf1a_related_regulatory_pathway_WP201_41299.gpml; Mm_ESC_Pluripotency_Pathways_WP339_42897.gpml; Mm_Heart_Development_WP2067_45788.gpml"
		XrefDatasource	"Entrez Gene"
		GraphId	"efb35; b4b; dee12"
	]
	node [
		id	752291390
		identifier	"L:319171"
		XrefStatus	"mapped"
		SourceDir	"wikipathways_analysis"
		ObjectType	"DATANODE"
		XrefId	"319171"
		Label	"Hist1h2ab"
		SourcePathway	"Mm_Proteasome_Degradation_WP519_41297.gpml"
		XrefDatasource	"Entrez Gene"
		GraphId	"a11"
	]
	node [
		id	752291391
		identifier	"L:319172"
		XrefStatus	"mapped"
		SourceDir	"wikipathways_analysis"
		ObjectType	"DATANODE"
		XrefId	"319172"
		Label	"Hist1h2ab"
		SourcePathway	"Mm_Proteasome_Degradation_WP519_41297.gpml"
		XrefDatasource	"Entrez Gene"
		GraphId	"a11"
	]
	node [
		id	-2063137452
		identifier	"L:PCNA"
		XrefStatus	"unmapped"
		SourceDir	"wikipathways_analysis"
		canonicalName	"PCNA"
		ObjectType	"DATANODE"
		XrefId	"PCNA"
		SourcePathway	"Mm_Oxidative_Damage_WP1496_43789.gpml"
		XrefDatasource	"Entrez Gene"
		GraphId	"a5a09"
	]
	node [
		id	752291389
		identifier	"L:319170"
		XrefStatus	"mapped"
		SourceDir	"wikipathways_analysis"
		ObjectType	"DATANODE"
		XrefId	"319170"
		Label	"Hist1h2ab"
		SourcePathway	"Mm_Proteasome_Degradation_WP519_41297.gpml"
		XrefDatasource	"Entrez Gene"
		GraphId	"a11"
	]
	node [
		id	438113351
		identifier	"L:13018"
		XrefStatus	"mapped"
		SourceDir	"wikipathways_analysis"
		ObjectType	"DATANODE"
		XrefId	"13018"
		Label	"Ctcf"
		SourcePathway	"Mm_PluriNetWork_WP1763_41345.gpml"
		XrefDatasource	"Entrez Gene"
		GraphId	"n228"
	]
	node [
		id	438952334
		identifier	"L:20527"
		XrefStatus	"mapped"
		SourceDir	"wikipathways_analysis"
		canonicalName	"Slc2a3"
		ObjectType	"DATANODE"
		XrefId	"20527"
		SourcePathway	"Mm_Glycolysis_and_Gluconeogenesis_WP157_43573.gpml"
		XrefDatasource	"Entrez Gene"
		GraphId	"c3e65"
	]
	node [
		id	438113350
		identifier	"L:13017"
		XrefStatus	"mapped"
		SourceDir	"wikipathways_analysis"
		ObjectType	"DATANODE"
		XrefId	"13017"
		Label	"Ctbp2"
		SourcePathway	"Mm_PluriNetWork_WP1763_41345.gpml; Mm_Wnt_Signaling_Pathway_and_Pluripotency_WP723_41353.gpml"
		XrefDatasource	"Entrez Gene"
		GraphId	"n25; ab8"
	]
	node [
		id	438952335
		identifier	"L:20528"
		XrefStatus	"mapped"
		SourceDir	"wikipathways_analysis"
		canonicalName	"Slc2a4"
		ObjectType	"DATANODE"
		XrefId	"20528"
		Label	"Slc2a4"
		SourcePathway	"Mm_Glycolysis_and_Gluconeogenesis_WP157_43573.gpml"
		XrefDatasource	"Entrez Gene"
		GraphId	"a120d"
	]
	node [
		id	438113349
		identifier	"L:13016"
		XrefStatus	"mapped"
		SourceDir	"wikipathways_analysis"
		canonicalName	"Ctbp1"
		ObjectType	"DATANODE"
		XrefId	"13016"
		Label	"Ctbp1"
		SourcePathway	"Mm_PluriNetWork_WP1763_41345.gpml; Mm_Wnt_Signaling_Pathway_and_Pluripotency_WP723_41353.gpml"
		XrefDatasource	"Entrez Gene"
		GraphId	"n100; b5a"
	]
	node [
		id	438952332
		identifier	"L:20525"
		XrefStatus	"mapped"
		SourceDir	"wikipathways_analysis"
		canonicalName	"Slc2a1"
		ObjectType	"DATANODE"
		XrefId	"20525"
		Label	"Slc2a1"
		SourcePathway	"Mm_Glycolysis_and_Gluconeogenesis_WP157_43573.gpml"
		XrefDatasource	"Entrez Gene"
		GraphId	"eca36"
	]
	node [
		id	438952333
		identifier	"L:20526"
		XrefStatus	"mapped"
		SourceDir	"wikipathways_analysis"
		canonicalName	"Slc2a2"
		ObjectType	"DATANODE"
		XrefId	"20526"
		Label	"Slc2a2"
		SourcePathway	"Mm_Glycolysis_and_Gluconeogenesis_WP157_43573.gpml"
		XrefDatasource	"Entrez Gene"
		GraphId	"a2379"
	]
	node [
		id	752291333
		identifier	"L:319156"
		XrefStatus	"mapped"
		SourceDir	"wikipathways_analysis"
		ObjectType	"DATANODE"
		XrefId	"319156"
		Label	"HIST2H4"
		SourcePathway	"Mm_Type_II_interferon_signaling_(IFNG)_WP1253_41385.gpml"
		XrefDatasource	"Entrez Gene"
		GraphId	"d2e1c"
	]
	node [
		id	752291332
		identifier	"L:319155"
		XrefStatus	"mapped"
		SourceDir	"wikipathways_analysis"
		ObjectType	"DATANODE"
		XrefId	"319155"
		Label	"HIST2H4"
		SourcePathway	"Mm_Type_II_interferon_signaling_(IFNG)_WP1253_41385.gpml"
		XrefDatasource	"Entrez Gene"
		GraphId	"d2e1c"
	]
	node [
		id	752291335
		identifier	"L:319158"
		XrefStatus	"mapped"
		SourceDir	"wikipathways_analysis"
		ObjectType	"DATANODE"
		XrefId	"319158"
		Label	"HIST2H4"
		SourcePathway	"Mm_Type_II_interferon_signaling_(IFNG)_WP1253_41385.gpml"
		XrefDatasource	"Entrez Gene"
		GraphId	"d2e1c"
	]
	node [
		id	693962567
		identifier	"L:104383"
		XrefStatus	"mapped"
		SourceDir	"wikipathways_analysis"
		ObjectType	"DATANODE"
		XrefId	"104383"
		Label	"Rcor2"
		SourcePathway	"Mm_PluriNetWork_WP1763_41345.gpml"
		XrefDatasource	"Entrez Gene"
		GraphId	"n139"
	]
	node [
		id	752291334
		identifier	"L:319157"
		XrefStatus	"mapped"
		SourceDir	"wikipathways_analysis"
		ObjectType	"DATANODE"
		XrefId	"319157"
		Label	"HIST2H4"
		SourcePathway	"Mm_Type_II_interferon_signaling_(IFNG)_WP1253_41385.gpml"
		XrefDatasource	"Entrez Gene"
		GraphId	"d2e1c"
	]
	node [
		id	723576655
		identifier	"L:216558"
		XrefStatus	"mapped"
		SourceDir	"wikipathways_analysis"
		canonicalName	"Ugp2"
		ObjectType	"DATANODE"
		XrefId	"216558"
		Label	"Ugp2"
		SourcePathway	"Mm_Glucuronidation_WP1241_41277.gpml; Mm_Glycogen_Metabolism_WP317_43575.gpml"
		XrefDatasource	"Entrez Gene"
		GraphId	"a3bc0; ced; b6f"
	]
	node [
		id	438295903
		identifier	"L:19401"
		XrefStatus	"mapped"
		SourceDir	"wikipathways_analysis"
		canonicalName	"Rara"
		ObjectType	"DATANODE"
		XrefId	"19401"
		SourcePathway	"Mm_Nuclear_receptors_in_lipid_metabolism_and_toxicity_WP431_47744.gpml; Mm_Retinol_metabolism_WP1259_47765.gpml"
		XrefDatasource	"Entrez Gene"
		GraphId	"a97; a4628"
	]
	node [
		id	438083527
		identifier	"L:12006"
		XrefStatus	"mapped"
		SourceDir	"wikipathways_analysis"
		canonicalName	"Axin2"
		ObjectType	"DATANODE"
		XrefId	"12006"
		Label	"Axin2"
		SourcePathway	"Mm_Wnt_Signaling_Pathway_and_Pluripotency_WP723_41353.gpml"
		XrefDatasource	"Entrez Gene"
		GraphId	"dc6"
	]
	node [
		id	438083526
		identifier	"L:12005"
		XrefStatus	"mapped"
		SourceDir	"wikipathways_analysis"
		canonicalName	"Axin1"
		ObjectType	"DATANODE"
		XrefId	"12005"
		Label	"Axin1"
		SourcePathway	"Mm_ESC_Pluripotency_Pathways_WP339_42897.gpml; Mm_PluriNetWork_WP1763_41345.gpml; Mm_Wnt_Signaling_Pathway_and_Pluripotency_WP723_41353.gpml; Mm_Wnt_Signaling_Pathway_WP403_41302.gpml"
		XrefDatasource	"Entrez Gene"
		GraphId	"dd4; n167; f3d; db1"
	]
	node [
		id	752291336
		identifier	"L:319159"
		XrefStatus	"mapped"
		SourceDir	"wikipathways_analysis"
		ObjectType	"DATANODE"
		XrefId	"319159"
		Label	"HIST2H4"
		SourcePathway	"Mm_Type_II_interferon_signaling_(IFNG)_WP1253_41385.gpml"
		XrefDatasource	"Entrez Gene"
		GraphId	"d2e1c"
	]
	node [
		id	723580525
		identifier	"L:216963"
		XrefStatus	"mapped"
		SourceDir	"wikipathways_analysis"
		canonicalName	"Git1"
		ObjectType	"DATANODE"
		XrefId	"216963"
		Label	"Git1"
		SourcePathway	"Mm_Regulation_of_Actin_Cytoskeleton_WP523_47746.gpml"
		XrefDatasource	"Entrez Gene"
		GraphId	"f98"
	]
	node [
		id	441782511
		identifier	"L:52538"
		XrefStatus	"mapped"
		SourceDir	"wikipathways_analysis"
		ObjectType	"DATANODE"
		XrefId	"52538"
		SourcePathway	"Mm_Fatty_Acid_Biosynthesis_WP336_41307.gpml"
		XrefDatasource	"Entrez Gene"
		GraphId	"ebd"
	]
	node [
		id	442879903
		identifier	"L:68010"
		XrefStatus	"mapped"
		SourceDir	"wikipathways_analysis"
		canonicalName	"Bambi"
		ObjectType	"DATANODE"
		XrefId	"68010"
		SourcePathway	"Mm_TGF_Beta_Signaling_Pathway_WP113_41270.gpml"
		XrefDatasource	"Entrez Gene"
		GraphId	"db7"
	]
	node [
		id	438144220
		identifier	"L:14151"
		XrefStatus	"mapped"
		SourceDir	"wikipathways_analysis"
		ObjectType	"DATANODE"
		XrefId	"14151"
		SourcePathway	"Mm_Heme_Biosynthesis_WP18_41372.gpml"
		XrefDatasource	"Entrez Gene"
		GraphId	"c3a"
	]
	node [
		id	752291358
		identifier	"L:319160"
		XrefStatus	"mapped"
		SourceDir	"wikipathways_analysis"
		ObjectType	"DATANODE"
		XrefId	"319160"
		Label	"HIST2H4"
		SourcePathway	"Mm_Type_II_interferon_signaling_(IFNG)_WP1253_41385.gpml"
		XrefDatasource	"Entrez Gene"
		GraphId	"d2e1c"
	]
	node [
		id	752291359
		identifier	"L:319161"
		XrefStatus	"mapped"
		SourceDir	"wikipathways_analysis"
		ObjectType	"DATANODE"
		XrefId	"319161"
		Label	"HIST2H4"
		SourcePathway	"Mm_Type_II_interferon_signaling_(IFNG)_WP1253_41385.gpml"
		XrefDatasource	"Entrez Gene"
		GraphId	"d2e1c"
	]
	node [
		id	438113380
		identifier	"L:13026"
		XrefStatus	"mapped"
		SourceDir	"wikipathways_analysis"
		ObjectType	"DATANODE"
		XrefId	"13026"
		SourcePathway	"Mm_Acetylcholine_Synthesis_WP175_42542.gpml"
		XrefDatasource	"Entrez Gene"
		GraphId	"a69"
	]
	node [
		id	-2063899227
		identifier	"L:7295"
		XrefStatus	"unmapped"
		SourceDir	"wikipathways_analysis"
		ObjectType	"DATANODE"
		XrefId	"7295"
		SourcePathway	"Mm_Folic_Acid_Network_WP1273_43782.gpml; Mm_selenium_WP1272_43804.gpml"
		XrefDatasource	"Entrez Gene"
		GraphId	"e2386; c78d6"
	]
	node [
		id	439066880
		identifier	"L:24088"
		XrefStatus	"mapped"
		SourceDir	"wikipathways_analysis"
		canonicalName	"Tlr2"
		ObjectType	"DATANODE"
		XrefId	"24088"
		SourcePathway	"Mm_Toll_Like_Receptor_signaling_WP88_41390.gpml"
		XrefDatasource	"Entrez Gene"
		GraphId	"e4beb"
	]
	node [
		id	-1478309724
		identifier	"L:100043121"
		XrefStatus	"mapped"
		SourceDir	"wikipathways_analysis"
		canonicalName	"Atp5g2"
		ObjectType	"DATANODE"
		XrefId	"100043121"
		Label	"Atp5g2"
		SourcePathway	"Mm_Electron_Transport_Chain_WP295_41324.gpml"
		XrefDatasource	"Entrez Gene"
		GraphId	"a6e"
	]
	node [
		id	438091210
		identifier	"L:12801"
		XrefStatus	"mapped"
		SourceDir	"wikipathways_analysis"
		ObjectType	"DATANODE"
		XrefId	"12801"
		SourcePathway	"Mm_Small_Ligand_GPCRs_WP353_41279.gpml"
		XrefDatasource	"Entrez Gene"
		GraphId	"cce"
	]
	node [
		id	438144164
		identifier	"L:14137"
		XrefStatus	"mapped"
		SourceDir	"wikipathways_analysis"
		ObjectType	"DATANODE"
		XrefId	"14137"
		SourcePathway	"Mm_Cholesterol_Biosynthesis_WP103_41337.gpml"
		XrefDatasource	"Entrez Gene"
		GraphId	"f32"
	]
	node [
		id	-1478153976
		identifier	"L:100048845"
		XrefStatus	"mapped"
		SourceDir	"wikipathways_analysis"
		ObjectType	"DATANODE"
		XrefId	"100048845"
		Label	"Cd28"
		SourcePathway	"Mm_Inflammatory_Response_Pathway_WP458_41294.gpml"
		XrefDatasource	"Entrez Gene"
		GraphId	"d21"
	]
	node [
		id	438952390
		identifier	"L:20541"
		XrefStatus	"mapped"
		SourceDir	"wikipathways_analysis"
		ObjectType	"DATANODE"
		XrefId	"20541"
		SourcePathway	"Mm_Myometrial_Relaxation_and_Contraction_Pathways_WP385_47772.gpml"
		XrefDatasource	"Entrez Gene"
		GraphId	"e40"
	]
	node [
		id	694056689
		identifier	"L:107869"
		XrefStatus	"mapped"
		SourceDir	"wikipathways_analysis"
		ObjectType	"DATANODE"
		XrefId	"107869"
		SourcePathway	"Mm_Amino_Acid_metabolism_WP662_42241.gpml"
		XrefDatasource	"Entrez Gene"
		GraphId	"e367b"
	]
	node [
		id	444586795
		identifier	"L:83961"
		XrefStatus	"mapped"
		SourceDir	"wikipathways_analysis"
		canonicalName	"Nrg4"
		ObjectType	"DATANODE"
		XrefId	"83961"
		SourcePathway	"Mm_ErbB_signaling_pathway_WP1261_41378.gpml"
		XrefDatasource	"Entrez Gene"
		GraphId	"a2372"
	]
	node [
		id	752291452
		identifier	"L:319191"
		XrefStatus	"mapped"
		SourceDir	"wikipathways_analysis"
		ObjectType	"DATANODE"
		XrefId	"319191"
		Label	"Hist1h2ab"
		SourcePathway	"Mm_Proteasome_Degradation_WP519_41297.gpml"
		XrefDatasource	"Entrez Gene"
		GraphId	"a11"
	]
	node [
		id	438952393
		identifier	"L:20544"
		XrefStatus	"mapped"
		SourceDir	"wikipathways_analysis"
		canonicalName	"Slc9a1"
		ObjectType	"DATANODE"
		XrefId	"20544"
		Label	"Slc9a1"
		SourcePathway	"Mm_Regulation_of_Actin_Cytoskeleton_WP523_47746.gpml; Mm_G_Protein_Signaling_Pathways_WP232_41275.gpml"
		XrefDatasource	"Entrez Gene"
		GraphId	"d18; ffc"
	]
	node [
		id	438948517
		identifier	"L:20133"
		XrefStatus	"mapped"
		SourceDir	"wikipathways_analysis"
		ObjectType	"DATANODE"
		XrefId	"20133"
		SourcePathway	"Mm_Nucleotide_Metabolism_WP87_41363.gpml"
		XrefDatasource	"Entrez Gene"
		GraphId	"aeb59; cd20c"
	]
	node [
		id	438091243
		identifier	"L:12813"
		XrefStatus	"mapped"
		SourceDir	"wikipathways_analysis"
		canonicalName	"Col10a1"
		ObjectType	"DATANODE"
		XrefId	"12813"
		Label	"Col10a1"
		SourcePathway	"Mm_Endochondral_Ossification_WP1270_41292.gpml"
		XrefDatasource	"Entrez Gene"
		GraphId	"e78"
	]
	node [
		id	438948519
		identifier	"L:20135"
		XrefStatus	"mapped"
		SourceDir	"wikipathways_analysis"
		ObjectType	"DATANODE"
		XrefId	"20135"
		SourcePathway	"Mm_Nucleotide_Metabolism_WP87_41363.gpml"
		XrefDatasource	"Entrez Gene"
		GraphId	"d54e6"
	]
	node [
		id	438091245
		identifier	"L:12815"
		XrefStatus	"mapped"
		SourceDir	"wikipathways_analysis"
		ObjectType	"DATANODE"
		XrefId	"12815"
		SourcePathway	"Mm_Focal_Adhesion_WP85_41365.gpml"
		XrefDatasource	"Entrez Gene"
		GraphId	"ade"
	]
	node [
		id	438238529
		identifier	"L:17698"
		XrefStatus	"mapped"
		SourceDir	"wikipathways_analysis"
		ObjectType	"DATANODE"
		XrefId	"17698"
		Label	"Msn"
		SourcePathway	"Mm_Regulation_of_Actin_Cytoskeleton_WP523_47746.gpml"
		XrefDatasource	"Entrez Gene"
		GraphId	"e91"
	]
	node [
		id	438091244
		identifier	"L:12814"
		XrefStatus	"mapped"
		SourceDir	"wikipathways_analysis"
		ObjectType	"DATANODE"
		XrefId	"12814"
		SourcePathway	"Mm_Focal_Adhesion_WP85_41365.gpml"
		XrefDatasource	"Entrez Gene"
		GraphId	"e8c"
	]
	node [
		id	438948514
		identifier	"L:20130"
		XrefStatus	"mapped"
		SourceDir	"wikipathways_analysis"
		canonicalName	"Rras"
		ObjectType	"DATANODE"
		XrefId	"20130"
		Label	"Rras"
		SourcePathway	"Mm_PluriNetWork_WP1763_41345.gpml; Mm_MAPK_Cascade_WP251_41289.gpml; Mm_G_Protein_Signaling_Pathways_WP232_41275.gpml"
		XrefDatasource	"Entrez Gene"
		GraphId	"n116; ec8; b26"
	]
	node [
		id	-1478157698
		identifier	"L:100048483"
		XrefStatus	"mapped"
		SourceDir	"wikipathways_analysis"
		canonicalName	"Cox8a"
		ObjectType	"DATANODE"
		XrefId	"100048483"
		Label	"Cox8a"
		SourcePathway	"Mm_Electron_Transport_Chain_WP295_41324.gpml"
		XrefDatasource	"Entrez Gene"
		GraphId	"e3d"
	]
	node [
		id	438118244
		identifier	"L:13543"
		XrefStatus	"mapped"
		SourceDir	"wikipathways_analysis"
		canonicalName	"Dvl2"
		ObjectType	"DATANODE"
		XrefId	"13543"
		Label	"Dvl2"
		SourcePathway	"Mm_ESC_Pluripotency_Pathways_WP339_42897.gpml; Mm_Wnt_Signaling_Pathway_and_Pluripotency_WP723_41353.gpml; Mm_Wnt_Signaling_Pathway_WP403_41302.gpml; Mm_Notch_Signaling_Pathway_WP29_41252.gpml"
		XrefDatasource	"Entrez Gene"
		GraphId	"e78; a66; cfb; b28"
	]
	node [
		id	438118245
		identifier	"L:13544"
		XrefStatus	"mapped"
		SourceDir	"wikipathways_analysis"
		canonicalName	"Dvl3"
		ObjectType	"DATANODE"
		XrefId	"13544"
		Label	"Dvl3"
		SourcePathway	"Mm_ESC_Pluripotency_Pathways_WP339_42897.gpml; Mm_Wnt_Signaling_Pathway_and_Pluripotency_WP723_41353.gpml; Mm_Wnt_Signaling_Pathway_WP403_41302.gpml; Mm_Notch_Signaling_Pathway_WP29_41252.gpml"
		XrefDatasource	"Entrez Gene"
		GraphId	"a16; c12; a09; ad5"
	]
	node [
		id	438118243
		identifier	"L:13542"
		XrefStatus	"mapped"
		SourceDir	"wikipathways_analysis"
		canonicalName	"Dvl1"
		ObjectType	"DATANODE"
		XrefId	"13542"
		Label	"Dvl1"
		SourcePathway	"Mm_ESC_Pluripotency_Pathways_WP339_42897.gpml; Mm_MicroRNAs_in_cardiomyocyte_hypertrophy_WP1560_41377.gpml; Mm_PluriNetWork_WP1763_41345.gpml; Mm_Wnt_Signaling_Pathway_and_Pluripotency_WP723_41353.gpml; Mm_Wnt_Signaling_Pathway_WP403_41302.gpml; Mm_Notch_Signaling_Pathway_WP29_41252.gpml"
		XrefDatasource	"Entrez Gene"
		GraphId	"b1c; b8d29; n199; acb; e15; b36"
	]
	node [
		id	439045738
		identifier	"L:23988"
		XrefStatus	"mapped"
		SourceDir	"wikipathways_analysis"
		canonicalName	"Pin1"
		ObjectType	"DATANODE"
		XrefId	"23988"
		SourcePathway	"Mm_PluriNetWork_WP1763_41345.gpml"
		XrefDatasource	"Entrez Gene"
		GraphId	"n280"
	]
	node [
		id	442826305
		identifier	"L:66681"
		XrefStatus	"mapped"
		SourceDir	"wikipathways_analysis"
		ObjectType	"DATANODE"
		XrefId	"66681"
		Label	"Pgm1"
		SourcePathway	"Mm_Glucuronidation_WP1241_41277.gpml"
		XrefDatasource	"Entrez Gene"
		GraphId	"b2d4e"
	]
	node [
		id	438948424
		identifier	"L:20103"
		XrefStatus	"mapped"
		SourceDir	"wikipathways_analysis"
		ObjectType	"DATANODE"
		XrefId	"20103"
		Label	"Rps5"
		SourcePathway	"Mm_Cytoplasmic_Ribosomal_Proteins_WP163_41303.gpml"
		XrefDatasource	"Entrez Gene"
		GraphId	"b20"
	]
	node [
		id	438948425
		identifier	"L:20104"
		XrefStatus	"mapped"
		SourceDir	"wikipathways_analysis"
		ObjectType	"DATANODE"
		XrefId	"20104"
		Label	"Rps6"
		SourcePathway	"Mm_Cytoplasmic_Ribosomal_Proteins_WP163_41303.gpml"
		XrefDatasource	"Entrez Gene"
		GraphId	"de2"
	]
	node [
		id	438118277
		identifier	"L:13555"
		XrefStatus	"mapped"
		SourceDir	"wikipathways_analysis"
		ObjectType	"DATANODE"
		XrefId	"13555"
		Label	"E2f1"
		SourcePathway	"Mm_Senescence_and_Autophagy_WP1267_47750.gpml"
		XrefDatasource	"Entrez Gene"
		GraphId	"d9301"
	]
	node [
		id	724499178
		identifier	"L:226442"
		XrefStatus	"mapped"
		SourceDir	"wikipathways_analysis"
		canonicalName	"Zfp281"
		ObjectType	"DATANODE"
		XrefId	"226442"
		Label	"Zfp281"
		SourcePathway	"Mm_PluriNetWork_WP1763_41345.gpml"
		XrefDatasource	"Entrez Gene"
		GraphId	"n144"
	]
	node [
		id	441724941
		identifier	"L:50765"
		XrefStatus	"mapped"
		SourceDir	"wikipathways_analysis"
		canonicalName	"Trfr2"
		ObjectType	"DATANODE"
		XrefId	"50765"
		SourcePathway	"Mm_Iron_Homeostasis_WP1596_43784.gpml"
		XrefDatasource	"Entrez Gene"
		GraphId	"af3ce"
	]
	node [
		id	441724940
		identifier	"L:50764"
		XrefStatus	"mapped"
		SourceDir	"wikipathways_analysis"
		ObjectType	"DATANODE"
		XrefId	"50764"
		Label	"Fbxo15"
		SourcePathway	"Mm_PluriNetWork_WP1763_41345.gpml"
		XrefDatasource	"Entrez Gene"
		GraphId	"n125"
	]
	node [
		id	438948423
		identifier	"L:20102"
		XrefStatus	"mapped"
		SourceDir	"wikipathways_analysis"
		ObjectType	"DATANODE"
		XrefId	"20102"
		Label	"Rps4x"
		SourcePathway	"Mm_Cytoplasmic_Ribosomal_Proteins_WP163_41303.gpml"
		XrefDatasource	"Entrez Gene"
		GraphId	"d43"
	]
	node [
		id	438113501
		identifier	"L:13063"
		XrefStatus	"mapped"
		SourceDir	"wikipathways_analysis"
		canonicalName	"Cycs"
		ObjectType	"DATANODE"
		XrefId	"13063"
		Label	"Cycs"
		SourcePathway	"Mm_Oxidative_Damage_WP1496_43789.gpml; Mm_Apoptosis_WP1254_47745.gpml"
		XrefDatasource	"Entrez Gene"
		GraphId	"da46a; a28"
	]
	node [
		id	441813227
		identifier	"L:53623"
		XrefStatus	"mapped"
		SourceDir	"wikipathways_analysis"
		ObjectType	"DATANODE"
		XrefId	"53623"
		Label	"Gria3"
		SourcePathway	"Mm_Hypothetical_Network_for_Drug_Addiction_WP1246_41287.gpml"
		XrefDatasource	"Entrez Gene"
		GraphId	"d2ce2"
	]
	node [
		id	438113475
		identifier	"L:13058"
		XrefStatus	"mapped"
		SourceDir	"wikipathways_analysis"
		ObjectType	"DATANODE"
		XrefId	"13058"
		SourcePathway	"Mm_Type_II_interferon_signaling_(IFNG)_WP1253_41385.gpml"
		XrefDatasource	"Entrez Gene"
		GraphId	"c35f3"
	]
	node [
		id	439045767
		identifier	"L:23996"
		XrefStatus	"mapped"
		SourceDir	"wikipathways_analysis"
		ObjectType	"DATANODE"
		XrefId	"23996"
		Label	"Psmc4"
		SourcePathway	"Mm_Proteasome_Degradation_WP519_41297.gpml"
		XrefDatasource	"Entrez Gene"
		GraphId	"f34"
	]
	node [
		id	438086692
		identifier	"L:12399"
		XrefStatus	"mapped"
		SourceDir	"wikipathways_analysis"
		ObjectType	"DATANODE"
		XrefId	"12399"
		SourcePathway	"Mm_Endochondral_Ossification_WP1270_41292.gpml"
		XrefDatasource	"Entrez Gene"
		GraphId	"b65a4"
	]
	node [
		id	439045768
		identifier	"L:23997"
		XrefStatus	"mapped"
		SourceDir	"wikipathways_analysis"
		ObjectType	"DATANODE"
		XrefId	"23997"
		Label	"Psmd13"
		SourcePathway	"Mm_TNF-alpha_NF-kB_Signaling_Pathway_WP246_41391.gpml; Mm_Proteasome_Degradation_WP519_41297.gpml"
		XrefDatasource	"Entrez Gene"
		GraphId	"dfb; dda"
	]
	node [
		id	438144127
		identifier	"L:14121"
		XrefStatus	"mapped"
		SourceDir	"wikipathways_analysis"
		ObjectType	"DATANODE"
		XrefId	"14121"
		Label	"Fbp1"
		SourcePathway	"Mm_Glycolysis_and_Gluconeogenesis_WP157_43573.gpml"
		XrefDatasource	"Entrez Gene"
		GraphId	"fbe75"
	]
	node [
		id	438144126
		identifier	"L:14120"
		XrefStatus	"mapped"
		SourceDir	"wikipathways_analysis"
		canonicalName	"Fbp2"
		ObjectType	"DATANODE"
		XrefId	"14120"
		SourcePathway	"Mm_Glycolysis_and_Gluconeogenesis_WP157_43573.gpml"
		XrefDatasource	"Entrez Gene"
		GraphId	"bfae7"
	]
	node [
		id	438144066
		identifier	"L:14102"
		XrefStatus	"mapped"
		SourceDir	"wikipathways_analysis"
		canonicalName	"Fas"
		ObjectType	"DATANODE"
		XrefId	"14102"
		Label	"Fas"
		SourcePathway	"Mm_Apoptosis_Modulation_by_HSP70_WP166_41376.gpml; Mm_MAPK_signaling_pathway_WP493_47770.gpml; Mm_FAS_pathway_and_Stress_induction_of_HSP_regulation_WP571_47743.gpml; Mm_Apoptosis_WP1254_47745.gpml"
		XrefDatasource	"Entrez Gene"
		GraphId	"b63; fe5; fc0; d44"
	]
	node [
		id	442826339
		identifier	"L:66694"
		XrefStatus	"mapped"
		SourceDir	"wikipathways_analysis"
		canonicalName	"Uqcrfs1"
		ObjectType	"DATANODE"
		XrefId	"66694"
		Label	"Uqcrfs1"
		SourcePathway	"Mm_Electron_Transport_Chain_WP295_41324.gpml"
		XrefDatasource	"Entrez Gene"
		GraphId	"b00"
	]
	node [
		id	438948457
		identifier	"L:20115"
		XrefStatus	"mapped"
		SourceDir	"wikipathways_analysis"
		ObjectType	"DATANODE"
		XrefId	"20115"
		Label	"Rps7"
		SourcePathway	"Mm_Cytoplasmic_Ribosomal_Proteins_WP163_41303.gpml"
		XrefDatasource	"Entrez Gene"
		GraphId	"b44"
	]
	node [
		id	438144067
		identifier	"L:14103"
		XrefStatus	"mapped"
		SourceDir	"wikipathways_analysis"
		canonicalName	"Fasl"
		ObjectType	"DATANODE"
		XrefId	"14103"
		SourcePathway	"Mm_MAPK_signaling_pathway_WP493_47770.gpml; Mm_FAS_pathway_and_Stress_induction_of_HSP_regulation_WP571_47743.gpml; Mm_Apoptosis_WP1254_47745.gpml"
		XrefDatasource	"Entrez Gene"
		GraphId	"af0; c5b; ff0"
	]
	node [
		id	438948458
		identifier	"L:20116"
		XrefStatus	"mapped"
		SourceDir	"wikipathways_analysis"
		ObjectType	"DATANODE"
		XrefId	"20116"
		Label	"Rps8"
		SourcePathway	"Mm_Cytoplasmic_Ribosomal_Proteins_WP163_41303.gpml"
		XrefDatasource	"Entrez Gene"
		GraphId	"cfb"
	]
	node [
		id	442646416
		identifier	"L:60525"
		XrefStatus	"mapped"
		SourceDir	"wikipathways_analysis"
		ObjectType	"DATANODE"
		XrefId	"60525"
		SourcePathway	"Mm_Fatty_Acid_Biosynthesis_WP336_41307.gpml; Mm_Fatty_Acid_Beta_Oxidation_WP1269_41314.gpml"
		XrefDatasource	"Entrez Gene"
		GraphId	"c63; caf"
	]
	node [
		id	438144070
		identifier	"L:14106"
		XrefStatus	"mapped"
		SourceDir	"wikipathways_analysis"
		ObjectType	"DATANODE"
		XrefId	"14106"
		Label	"Foxh1"
		SourcePathway	"Mm_Heart_Development_WP2067_45788.gpml"
		XrefDatasource	"Entrez Gene"
		GraphId	"ad570"
	]
	node [
		id	438144068
		identifier	"L:14104"
		XrefStatus	"mapped"
		SourceDir	"wikipathways_analysis"
		ObjectType	"DATANODE"
		XrefId	"14104"
		SourcePathway	"Mm_Fatty_Acid_Biosynthesis_WP336_41307.gpml"
		XrefDatasource	"Entrez Gene"
		GraphId	"da7; e08; ce0; f06; c2a; ab2; b16; d1e"
	]
	node [
		id	438086684
		identifier	"L:12391"
		XrefStatus	"mapped"
		SourceDir	"wikipathways_analysis"
		canonicalName	"Cav3"
		ObjectType	"DATANODE"
		XrefId	"12391"
		SourcePathway	"Mm_SIDS_Susceptibility_Pathways_WP1266_41328.gpml; Mm_Focal_Adhesion_WP85_41365.gpml; Mm_Integrin-mediated_cell_adhesion_WP6_41290.gpml"
		XrefDatasource	"Entrez Gene"
		GraphId	"c57d7; aa1; d4f"
	]
	node [
		id	438113531
		identifier	"L:13072"
		XrefStatus	"mapped"
		SourceDir	"wikipathways_analysis"
		ObjectType	"DATANODE"
		XrefId	"13072"
		SourcePathway	"Mm_Glucocorticoid_&_Mineralcorticoid_Metabolism_WP495_41327.gpml"
		XrefDatasource	"Entrez Gene"
		GraphId	"b2b"
	]
	node [
		id	724499147
		identifier	"L:226432"
		XrefStatus	"mapped"
		SourceDir	"wikipathways_analysis"
		canonicalName	"Ipo9"
		ObjectType	"DATANODE"
		XrefId	"226432"
		SourcePathway	"Mm_PluriNetWork_WP1763_41345.gpml"
		XrefDatasource	"Entrez Gene"
		GraphId	"n55"
	]
	node [
		id	441724969
		identifier	"L:50772"
		XrefStatus	"mapped"
		SourceDir	"wikipathways_analysis"
		canonicalName	"Mapk6"
		ObjectType	"DATANODE"
		XrefId	"50772"
		Label	"Mapk6"
		SourcePathway	"Mm_ESC_Pluripotency_Pathways_WP339_42897.gpml; Mm_Regulation_of_Actin_Cytoskeleton_WP523_47746.gpml; Mm_Focal_Adhesion_WP85_41365.gpml; Mm_MAPK_signaling_pathway_WP493_47770.gpml; Mm_Signal_Transduction_of_S1P_Receptor_WP57_41348.gpml; Mm_Insulin_Signaling_WP65_41286.gpml"
		XrefDatasource	"Entrez Gene"
		GraphId	"e10; f6b; bf9; d0f; f46; c8a"
	]
	node [
		id	438086686
		identifier	"L:12393"
		XrefStatus	"mapped"
		SourceDir	"wikipathways_analysis"
		canonicalName	"Runx2"
		ObjectType	"DATANODE"
		XrefId	"12393"
		Label	"Runx2"
		SourcePathway	"Mm_Endochondral_Ossification_WP1270_41292.gpml"
		XrefDatasource	"Entrez Gene"
		GraphId	"dcd; ced75; bdd89"
	]
	node [
		id	438144073
		identifier	"L:14109"
		XrefStatus	"mapped"
		SourceDir	"wikipathways_analysis"
		ObjectType	"DATANODE"
		XrefId	"14109"
		Label	"Fau"
		SourcePathway	"Mm_Cytoplasmic_Ribosomal_Proteins_WP163_41303.gpml"
		XrefDatasource	"Entrez Gene"
		GraphId	"b63"
	]
	node [
		id	438113533
		identifier	"L:13074"
		XrefStatus	"mapped"
		SourceDir	"wikipathways_analysis"
		ObjectType	"DATANODE"
		XrefId	"13074"
		SourcePathway	"Mm_Steroid_Biosynthesis_WP55_41344.gpml"
		XrefDatasource	"Entrez Gene"
		GraphId	"a96"
	]
	node [
		id	441899872
		identifier	"L:56373"
		XrefStatus	"mapped"
		SourceDir	"wikipathways_analysis"
		ObjectType	"DATANODE"
		XrefId	"56373"
		SourcePathway	"Mm_Complement_and_Coagulation_Cascades_WP449_41301.gpml"
		XrefDatasource	"Entrez Gene"
		GraphId	"da4"
	]
	node [
		id	842767502
		identifier	"L:668239"
		XrefStatus	"mapped"
		SourceDir	"wikipathways_analysis"
		ObjectType	"DATANODE"
		XrefId	"668239"
		Label	"RPS13"
		SourcePathway	"Mm_Cytoplasmic_Ribosomal_Proteins_WP163_41303.gpml; Mm_TNF-alpha_NF-kB_Signaling_Pathway_WP246_41391.gpml"
		XrefDatasource	"Entrez Gene"
		GraphId	"e3d; bfb"
	]
	node [
		id	438948453
		identifier	"L:20111"
		XrefStatus	"mapped"
		SourceDir	"wikipathways_analysis"
		canonicalName	"Rps6ka1"
		ObjectType	"DATANODE"
		XrefId	"20111"
		Label	"Rps6ka1"
		SourcePathway	"Mm_Cytoplasmic_Ribosomal_Proteins_WP163_41303.gpml; Mm_Insulin_Signaling_WP65_41286.gpml"
		XrefDatasource	"Entrez Gene"
		GraphId	"f33; a2e"
	]
	node [
		id	438113535
		identifier	"L:13076"
		XrefStatus	"mapped"
		SourceDir	"wikipathways_analysis"
		canonicalName	"Cyp1a1"
		ObjectType	"DATANODE"
		XrefId	"13076"
		Label	"Cyp1a1"
		SourcePathway	"Mm_Estrogen_metabolism_WP1264_41251.gpml; Mm_Oxidative_Stress_WP412_41381.gpml; Mm_Fatty_Acid_Omega_Oxidation_WP33_41272.gpml"
		XrefDatasource	"Entrez Gene"
		GraphId	"bab8d; ec856; c4f; f56"
	]
	node [
		id	438948454
		identifier	"L:20112"
		XrefStatus	"mapped"
		SourceDir	"wikipathways_analysis"
		canonicalName	"Rps6ka2"
		ObjectType	"DATANODE"
		XrefId	"20112"
		Label	"Rps6ka2"
		SourcePathway	"Mm_Cytoplasmic_Ribosomal_Proteins_WP163_41303.gpml; Mm_Insulin_Signaling_WP65_41286.gpml"
		XrefDatasource	"Entrez Gene"
		GraphId	"bbf; e87"
	]
	node [
		id	438086683
		identifier	"L:12390"
		XrefStatus	"mapped"
		SourceDir	"wikipathways_analysis"
		canonicalName	"Cav2"
		ObjectType	"DATANODE"
		XrefId	"12390"
		Label	"Cav2.2"
		SourcePathway	"Mm_Splicing_factor_NOVA_regulated_synpatic_proteins_WP1983_42575.gpml; Mm_Focal_Adhesion_WP85_41365.gpml; Mm_Integrin-mediated_cell_adhesion_WP6_41290.gpml"
		XrefDatasource	"Entrez Gene"
		GraphId	"c40fd; e95; cf0"
	]
	node [
		id	441899900
		identifier	"L:56380"
		XrefStatus	"mapped"
		SourceDir	"wikipathways_analysis"
		ObjectType	"DATANODE"
		XrefId	"56380"
		Label	"Arid3b"
		SourcePathway	"Mm_PluriNetWork_WP1763_41345.gpml"
		XrefDatasource	"Entrez Gene"
		GraphId	"n135"
	]
	node [
		id	438086661
		identifier	"L:12389"
		XrefStatus	"mapped"
		SourceDir	"wikipathways_analysis"
		canonicalName	"Cav"
		ObjectType	"DATANODE"
		XrefId	"12389"
		Label	"Cav1"
		SourcePathway	"Mm_TNF-alpha_NF-kB_Signaling_Pathway_WP246_41391.gpml; Mm_Focal_Adhesion_WP85_41365.gpml; Mm_Integrin-mediated_cell_adhesion_WP6_41290.gpml"
		XrefDatasource	"Entrez Gene"
		GraphId	"a3d; e9f; d79"
	]
	node [
		id	438086660
		identifier	"L:12388"
		XrefStatus	"mapped"
		SourceDir	"wikipathways_analysis"
		canonicalName	"Ctnnd1"
		ObjectType	"DATANODE"
		XrefId	"12388"
		SourcePathway	"Mm_Wnt_Signaling_Pathway_and_Pluripotency_WP723_41353.gpml"
		XrefDatasource	"Entrez Gene"
		GraphId	"e72"
	]
	node [
		id	438113505
		identifier	"L:13067"
		XrefStatus	"mapped"
		SourceDir	"wikipathways_analysis"
		canonicalName	"Cyct"
		ObjectType	"DATANODE"
		XrefId	"13067"
		Label	"Cyct"
		SourcePathway	"Mm_Oxidative_Damage_WP1496_43789.gpml; Mm_Apoptosis_WP1254_47745.gpml"
		XrefDatasource	"Entrez Gene"
		GraphId	"c79bb; a32"
	]
	node [
		id	724495333
		identifier	"L:226041"
		XrefStatus	"mapped"
		SourceDir	"wikipathways_analysis"
		canonicalName	"PGM5"
		ObjectType	"DATANODE"
		XrefId	"226041"
		Label	"PGM5"
		SourcePathway	"Mm_Glucuronidation_WP1241_41277.gpml"
		XrefDatasource	"Entrez Gene"
		GraphId	"b2ab0"
	]
	node [
		id	702248182
		identifier	"L:193740"
		XrefStatus	"mapped"
		SourceDir	"wikipathways_analysis"
		canonicalName	"Hspa1a"
		ObjectType	"DATANODE"
		XrefId	"193740"
		SourcePathway	"Mm_Apoptosis_Modulation_by_HSP70_WP166_41376.gpml; Mm_MAPK_signaling_pathway_WP493_47770.gpml"
		XrefDatasource	"Entrez Gene"
		GraphId	"c08; e7e; da2"
	]
	node [
		id	438086659
		identifier	"L:12387"
		XrefStatus	"mapped"
		SourceDir	"wikipathways_analysis"
		canonicalName	"Ctnnb1"
		ObjectType	"DATANODE"
		XrefId	"12387"
		Label	"Ctnnb1"
		SourcePathway	"Mm_Ptf1a_related_regulatory_pathway_WP201_41299.gpml; Mm_ESC_Pluripotency_Pathways_WP339_42897.gpml; Mm_MicroRNAs_in_cardiomyocyte_hypertrophy_WP1560_41377.gpml; Mm_PluriNetWork_WP1763_41345.gpml; Mm_Wnt_Signaling_Pathway_and_Pluripotency_WP723_41353.gpml; Mm_Wnt_Signaling_Pathway_WP403_41302.gpml; Mm_Heart_Development_WP2067_45788.gpml; Mm_TGF_Beta_Signaling_Pathway_WP113_41270.gpml"
		XrefDatasource	"Entrez Gene"
		GraphId	"ae0b5; e2e; f0e; b04; b50d6; n195; bac; c75; b4a10; ef9"
	]
	node [
		id	438984105
		identifier	"L:21743"
		XrefStatus	"mapped"
		SourceDir	"wikipathways_analysis"
		canonicalName	"Inmt"
		ObjectType	"DATANODE"
		XrefId	"21743"
		Label	"Inmt"
		SourcePathway	"Mm_methylation_WP1247_41393.gpml"
		XrefDatasource	"Entrez Gene"
		GraphId	"e11e3"
	]
	node [
		id	724412784
		identifier	"L:223775"
		XrefStatus	"mapped"
		SourceDir	"wikipathways_analysis"
		ObjectType	"DATANODE"
		XrefId	"223775"
		Label	"Pim3"
		SourcePathway	"Mm_PluriNetWork_WP1763_41345.gpml"
		XrefDatasource	"Entrez Gene"
		GraphId	"n268"
	]
	node [
		id	438956142
		identifier	"L:20912"
		XrefStatus	"mapped"
		SourceDir	"wikipathways_analysis"
		ObjectType	"DATANODE"
		XrefId	"20912"
		Label	"Stxbp3"
		SourcePathway	"Mm_Insulin_Signaling_WP65_41286.gpml"
		XrefDatasource	"Entrez Gene"
		GraphId	"b46"
	]
	node [
		id	438956143
		identifier	"L:20913"
		XrefStatus	"mapped"
		SourceDir	"wikipathways_analysis"
		ObjectType	"DATANODE"
		XrefId	"20913"
		Label	"Stxbp4"
		SourcePathway	"Mm_Insulin_Signaling_WP65_41286.gpml"
		XrefDatasource	"Entrez Gene"
		GraphId	"a30"
	]
	node [
		id	438956140
		identifier	"L:20910"
		XrefStatus	"mapped"
		SourceDir	"wikipathways_analysis"
		ObjectType	"DATANODE"
		XrefId	"20910"
		Label	"Stxbp1"
		SourcePathway	"Mm_Insulin_Signaling_WP65_41286.gpml"
		XrefDatasource	"Entrez Gene"
		GraphId	"a33"
	]
	node [
		id	438956141
		identifier	"L:20911"
		XrefStatus	"mapped"
		SourceDir	"wikipathways_analysis"
		canonicalName	"Munc18"
		ObjectType	"DATANODE"
		XrefId	"20911"
		Label	"Stxbp2"
		SourcePathway	"Mm_Splicing_factor_NOVA_regulated_synpatic_proteins_WP1983_42575.gpml; Mm_Insulin_Signaling_WP65_41286.gpml"
		XrefDatasource	"Entrez Gene"
		GraphId	"f5e8b; ac4"
	]
	node [
		id	442827301
		identifier	"L:66795"
		XrefStatus	"mapped"
		SourceDir	"wikipathways_analysis"
		canonicalName	"Atg10"
		ObjectType	"DATANODE"
		XrefId	"66795"
		SourcePathway	"Mm_Senescence_and_Autophagy_WP1267_47750.gpml"
		XrefDatasource	"Entrez Gene"
		GraphId	"b997a"
	]
	node [
		id	442822436
		identifier	"L:66277"
		XrefStatus	"mapped"
		SourceDir	"wikipathways_analysis"
		canonicalName	"KLF15"
		ObjectType	"DATANODE"
		XrefId	"66277"
		SourcePathway	"Mm_neural_retinal_development_WP535_43786.gpml"
		XrefDatasource	"Entrez Gene"
		GraphId	"dedac"
	]
	node [
		id	438984135
		identifier	"L:21752"
		XrefStatus	"mapped"
		SourceDir	"wikipathways_analysis"
		canonicalName	"Tert"
		ObjectType	"DATANODE"
		XrefId	"21752"
		SourcePathway	"Mm_PluriNetWork_WP1763_41345.gpml"
		XrefDatasource	"Entrez Gene"
		GraphId	"n101"
	]
	node [
		id	723399925
		identifier	"L:210789"
		XrefStatus	"mapped"
		SourceDir	"wikipathways_analysis"
		ObjectType	"DATANODE"
		XrefId	"210789"
		Label	"Tbc1d4"
		SourcePathway	"Mm_Insulin_Signaling_WP65_41286.gpml"
		XrefDatasource	"Entrez Gene"
		GraphId	"a17"
	]
	node [
		id	441813170
		identifier	"L:53608"
		XrefStatus	"mapped"
		SourceDir	"wikipathways_analysis"
		canonicalName	"Map3k6"
		ObjectType	"DATANODE"
		XrefId	"53608"
		Label	"Map3k6"
		SourcePathway	"Mm_Insulin_Signaling_WP65_41286.gpml"
		XrefDatasource	"Entrez Gene"
		GraphId	"ed1"
	]
	node [
		id	438984133
		identifier	"L:21750"
		XrefStatus	"mapped"
		SourceDir	"wikipathways_analysis"
		canonicalName	"Terf2"
		ObjectType	"DATANODE"
		XrefId	"21750"
		SourcePathway	"Mm_PluriNetWork_WP1763_41345.gpml"
		XrefDatasource	"Entrez Gene"
		GraphId	"n57"
	]
	node [
		id	438122211
		identifier	"L:13982"
		XrefStatus	"mapped"
		SourceDir	"wikipathways_analysis"
		canonicalName	"Esr1"
		ObjectType	"DATANODE"
		XrefId	"13982"
		Label	"Esr1"
		SourcePathway	"Mm_estrogen_signalling_WP1244_41249.gpml"
		XrefDatasource	"Entrez Gene"
		GraphId	"f5897; ab408; efdd2; d23be; da41f; b1f68; ace46; b6ed4"
	]
	node [
		id	445510315
		identifier	"L:93960"
		XrefStatus	"mapped"
		SourceDir	"wikipathways_analysis"
		ObjectType	"DATANODE"
		XrefId	"93960"
		Label	"Nkd1"
		SourcePathway	"Mm_PluriNetWork_WP1763_41345.gpml"
		XrefDatasource	"Entrez Gene"
		GraphId	"n36"
	]
	node [
		id	-1478340472
		identifier	"L:100042025"
		XrefStatus	"mapped"
		SourceDir	"wikipathways_analysis"
		ObjectType	"DATANODE"
		XrefId	"100042025"
		Label	"Gapdh"
		SourcePathway	"Mm_Glycolysis_and_Gluconeogenesis_WP157_43573.gpml"
		XrefDatasource	"Entrez Gene"
		GraphId	"d8e6b"
	]
	node [
		id	443778571
		identifier	"L:77559"
		XrefStatus	"mapped"
		SourceDir	"wikipathways_analysis"
		ObjectType	"DATANODE"
		XrefId	"77559"
		SourcePathway	"Mm_Glycogen_Metabolism_WP317_43575.gpml"
		XrefDatasource	"Entrez Gene"
		GraphId	"df1"
	]
	node [
		id	439131199
		identifier	"L:26562"
		XrefStatus	"mapped"
		SourceDir	"wikipathways_analysis"
		canonicalName	"neurochondrin"
		ObjectType	"DATANODE"
		XrefId	"26562"
		SourcePathway	"Mm_Splicing_factor_NOVA_regulated_synpatic_proteins_WP1983_42575.gpml"
		XrefDatasource	"Entrez Gene"
		GraphId	"ab198"
	]
	node [
		id	725240205
		identifier	"L:230075"
		XrefStatus	"mapped"
		SourceDir	"wikipathways_analysis"
		canonicalName	"Ndufb6"
		ObjectType	"DATANODE"
		XrefId	"230075"
		Label	"Ndufb6"
		SourcePathway	"Mm_Electron_Transport_Chain_WP295_41324.gpml"
		XrefDatasource	"Entrez Gene"
		GraphId	"a11"
	]
	node [
		id	441725029
		identifier	"L:50790"
		XrefStatus	"mapped"
		SourceDir	"wikipathways_analysis"
		ObjectType	"DATANODE"
		XrefId	"50790"
		SourcePathway	"Mm_Fatty_Acid_Biosynthesis_WP336_41307.gpml; Mm_Fatty_Acid_Beta_Oxidation_WP1269_41314.gpml"
		XrefDatasource	"Entrez Gene"
		GraphId	"bd8; e54"
	]
	node [
		id	442826274
		identifier	"L:66671"
		XrefStatus	"mapped"
		SourceDir	"wikipathways_analysis"
		ObjectType	"DATANODE"
		XrefId	"66671"
		SourcePathway	"Mm_G1_to_S_cell_cycle_control_WP413_41269.gpml"
		XrefDatasource	"Entrez Gene"
		GraphId	"acb"
	]
	node [
		id	442917630
		identifier	"L:69890"
		XrefStatus	"mapped"
		SourceDir	"wikipathways_analysis"
		canonicalName	"Zfp219"
		ObjectType	"DATANODE"
		XrefId	"69890"
		Label	"Zfp219"
		SourcePathway	"Mm_PluriNetWork_WP1763_41345.gpml"
		XrefDatasource	"Entrez Gene"
		GraphId	"n213"
	]
	node [
		id	724499087
		identifier	"L:226414"
		XrefStatus	"mapped"
		SourceDir	"wikipathways_analysis"
		ObjectType	"DATANODE"
		XrefId	"226414"
		SourcePathway	"Mm_Alanine_and_aspartate_metabolism_WP240_41253.gpml"
		XrefDatasource	"Entrez Gene"
		GraphId	"eac; b5b"
	]
	node [
		id	-1479050437
		identifier	"L:100039592"
		XrefStatus	"mapped"
		SourceDir	"wikipathways_analysis"
		ObjectType	"DATANODE"
		XrefId	"100039592"
		Label	"Kpna2"
		SourcePathway	"Mm_PluriNetWork_WP1763_41345.gpml"
		XrefDatasource	"Entrez Gene"
		GraphId	"n234"
	]
	node [
		id	694765720
		identifier	"L:110208"
		XrefStatus	"mapped"
		SourceDir	"wikipathways_analysis"
		ObjectType	"DATANODE"
		XrefId	"110208"
		SourcePathway	"Mm_Pentose_Phosphate_Pathway_WP63_45643.gpml"
		XrefDatasource	"Entrez Gene"
		GraphId	"f50"
	]
	node [
		id	441899810
		identifier	"L:56353"
		XrefStatus	"mapped"
		SourceDir	"wikipathways_analysis"
		canonicalName	"Rybp"
		ObjectType	"DATANODE"
		XrefId	"56353"
		Label	"Rybp"
		SourcePathway	"Mm_PluriNetWork_WP1763_41345.gpml"
		XrefDatasource	"Entrez Gene"
		GraphId	"n214"
	]
	node [
		id	723571935
		identifier	"L:216080"
		XrefStatus	"mapped"
		SourceDir	"wikipathways_analysis"
		ObjectType	"DATANODE"
		XrefId	"216080"
		SourcePathway	"Mm_Proteasome_Degradation_WP519_41297.gpml"
		XrefDatasource	"Entrez Gene"
		GraphId	"efa"
	]
	node [
		id	441725032
		identifier	"L:50793"
		XrefStatus	"mapped"
		SourceDir	"wikipathways_analysis"
		ObjectType	"DATANODE"
		XrefId	"50793"
		Label	"Orc3l"
		SourcePathway	"Mm_DNA_Replication_WP150_41336.gpml"
		XrefDatasource	"Entrez Gene"
		GraphId	"e7bb8"
	]
	node [
		id	438984166
		identifier	"L:21762"
		XrefStatus	"mapped"
		SourceDir	"wikipathways_analysis"
		ObjectType	"DATANODE"
		XrefId	"21762"
		Label	"Psmd2"
		SourcePathway	"Mm_Proteasome_Degradation_WP519_41297.gpml"
		XrefDatasource	"Entrez Gene"
		GraphId	"fde"
	]
	node [
		id	438118396
		identifier	"L:13590"
		XrefStatus	"mapped"
		SourceDir	"wikipathways_analysis"
		ObjectType	"DATANODE"
		XrefId	"13590"
		Label	"Lefty1"
		SourcePathway	"Mm_PluriNetWork_WP1763_41345.gpml"
		XrefDatasource	"Entrez Gene"
		GraphId	"n123"
	]
	node [
		id	438956118
		identifier	"L:20909"
		XrefStatus	"mapped"
		SourceDir	"wikipathways_analysis"
		ObjectType	"DATANODE"
		XrefId	"20909"
		Label	"Stx4a"
		SourcePathway	"Mm_Insulin_Signaling_WP65_41286.gpml"
		XrefDatasource	"Entrez Gene"
		GraphId	"d22"
	]
	node [
		id	441958308
		identifier	"L:58214"
		XrefStatus	"mapped"
		SourceDir	"wikipathways_analysis"
		canonicalName	"Cst10"
		ObjectType	"DATANODE"
		XrefId	"58214"
		SourcePathway	"Mm_Endochondral_Ossification_WP1270_41292.gpml"
		XrefDatasource	"Entrez Gene"
		GraphId	"f5e"
	]
	node [
		id	438295937
		identifier	"L:19414"
		XrefStatus	"mapped"
		SourceDir	"wikipathways_analysis"
		canonicalName	"Rasa3"
		ObjectType	"DATANODE"
		XrefId	"19414"
		SourcePathway	"Mm_MAPK_Cascade_WP251_41289.gpml"
		XrefDatasource	"Entrez Gene"
		GraphId	"ead"
	]
	node [
		id	722739461
		identifier	"L:209200"
		XrefStatus	"mapped"
		SourceDir	"wikipathways_analysis"
		ObjectType	"DATANODE"
		XrefId	"209200"
		Label	"Dtx3l"
		SourcePathway	"Mm_Notch_Signaling_Pathway_WP29_41252.gpml"
		XrefDatasource	"Entrez Gene"
		GraphId	"bc7"
	]
	node [
		id	438295940
		identifier	"L:19417"
		XrefStatus	"mapped"
		SourceDir	"wikipathways_analysis"
		canonicalName	"Rasgrf1"
		ObjectType	"DATANODE"
		XrefId	"19417"
		SourcePathway	"Mm_p38_MAPK_Signaling_Pathway_(BioCarta)_WP350_41398.gpml"
		XrefDatasource	"Entrez Gene"
		GraphId	"e3e"
	]
	node [
		id	438295941
		identifier	"L:19418"
		XrefStatus	"unmapped"
		SourceDir	"wikipathways_analysis"
		ObjectType	"DATANODE"
		XrefId	"19418"
		SourcePathway	"Mm_MAPK_signaling_pathway_WP493_47770.gpml"
		XrefDatasource	"Entrez Gene"
		GraphId	"a3f"
	]
	node [
		id	694087432
		identifier	"L:108960"
		XrefStatus	"mapped"
		SourceDir	"wikipathways_analysis"
		canonicalName	"IRAK-2"
		ObjectType	"DATANODE"
		XrefId	"108960"
		Label	"IRAK-2"
		SourcePathway	"Mm_Toll_Like_Receptor_signaling_WP88_41390.gpml"
		XrefDatasource	"Entrez Gene"
		GraphId	"f4a6c"
	]
	node [
		id	-1478219167
		identifier	"L:100046297"
		XrefStatus	"mapped"
		SourceDir	"wikipathways_analysis"
		ObjectType	"DATANODE"
		XrefId	"100046297"
		Label	"Rps26"
		SourcePathway	"Mm_Cytoplasmic_Ribosomal_Proteins_WP163_41303.gpml"
		XrefDatasource	"Entrez Gene"
		GraphId	"f2c"
	]
	node [
		id	438059656
		identifier	"L:11655"
		XrefStatus	"mapped"
		SourceDir	"wikipathways_analysis"
		ObjectType	"DATANODE"
		XrefId	"11655"
		SourcePathway	"Mm_Heme_Biosynthesis_WP18_41372.gpml"
		XrefDatasource	"Entrez Gene"
		GraphId	"dd6"
	]
	node [
		id	438059657
		identifier	"L:11656"
		XrefStatus	"mapped"
		SourceDir	"wikipathways_analysis"
		ObjectType	"DATANODE"
		XrefId	"11656"
		SourcePathway	"Mm_Heme_Biosynthesis_WP18_41372.gpml"
		XrefDatasource	"Entrez Gene"
		GraphId	"a6e"
	]
	node [
		id	438059652
		identifier	"L:11651"
		XrefStatus	"mapped"
		SourceDir	"wikipathways_analysis"
		canonicalName	"Akt1"
		ObjectType	"DATANODE"
		XrefId	"11651"
		Label	"Akt1"
		SourcePathway	"Mm_MicroRNAs_in_cardiomyocyte_hypertrophy_WP1560_41377.gpml; Mm_PluriNetWork_WP1763_41345.gpml; Mm_Endochondral_Ossification_WP1270_41292.gpml; Mm_EPO_Receptor_Signaling_WP1249_41283.gpml; Mm_Focal_Adhesion_WP85_41365.gpml; Mm_Integrin-mediated_cell_adhesion_WP6_41290.gpml; Mm_MAPK_signaling_pathway_WP493_47770.gpml; Mm_Leptin_Insulin_Overlap_WP578_43785.gpml; Mm_estrogen_signalling_WP1244_41249.gpml; Mm_Signal_Transduction_of_S1P_Receptor_WP57_41348.gpml; Mm_Apoptosis_WP1254_47745.gpml; Mm_Insulin_Signaling_WP65_41286.gpml"
		XrefDatasource	"Entrez Gene"
		GraphId	"fa617; n171; d08; fc2b9; f0a; f4a; cc7; c0662; c2162; e9f; d5d; ea6"
	]
	node [
		id	443633389
		identifier	"L:72930"
		XrefStatus	"mapped"
		SourceDir	"wikipathways_analysis"
		canonicalName	"Ppp2r2b"
		ObjectType	"DATANODE"
		XrefId	"72930"
		SourcePathway	"Mm_Wnt_Signaling_Pathway_and_Pluripotency_WP723_41353.gpml; Mm_Glycogen_Metabolism_WP317_43575.gpml"
		XrefDatasource	"Entrez Gene"
		GraphId	"dac; d5a"
	]
	node [
		id	438059653
		identifier	"L:11652"
		XrefStatus	"mapped"
		SourceDir	"wikipathways_analysis"
		canonicalName	"Akt2"
		ObjectType	"DATANODE"
		XrefId	"11652"
		Label	"Akt2"
		SourcePathway	"Mm_MicroRNAs_in_cardiomyocyte_hypertrophy_WP1560_41377.gpml; Mm_Focal_Adhesion_WP85_41365.gpml; Mm_Integrin-mediated_cell_adhesion_WP6_41290.gpml; Mm_MAPK_signaling_pathway_WP493_47770.gpml; Mm_Signal_Transduction_of_S1P_Receptor_WP57_41348.gpml; Mm_Insulin_Signaling_WP65_41286.gpml"
		XrefDatasource	"Entrez Gene"
		GraphId	"e6416; fcd; ecf; ab9; cd1; a92"
	]
	node [
		id	438239234
		identifier	"L:17710"
		XrefStatus	"mapped"
		SourceDir	"wikipathways_analysis"
		canonicalName	"COX3"
		ObjectType	"DATANODE"
		XrefId	"17710"
		Label	"COX3"
		SourcePathway	"Mm_Electron_Transport_Chain_WP295_41324.gpml"
		XrefDatasource	"Entrez Gene"
		GraphId	"e25"
	]
	node [
		id	438239235
		identifier	"L:17711"
		XrefStatus	"mapped"
		SourceDir	"wikipathways_analysis"
		canonicalName	"CYTB"
		ObjectType	"DATANODE"
		XrefId	"17711"
		Label	"CYTB"
		SourcePathway	"Mm_Electron_Transport_Chain_WP295_41324.gpml"
		XrefDatasource	"Entrez Gene"
		GraphId	"fd2"
	]
	node [
		id	438239240
		identifier	"L:17716"
		XrefStatus	"mapped"
		SourceDir	"wikipathways_analysis"
		ObjectType	"DATANODE"
		XrefId	"17716"
		Label	"ND1"
		SourcePathway	"Mm_Electron_Transport_Chain_WP295_41324.gpml"
		XrefDatasource	"Entrez Gene"
		GraphId	"e4e"
	]
	node [
		id	438239241
		identifier	"L:17717"
		XrefStatus	"mapped"
		SourceDir	"wikipathways_analysis"
		canonicalName	"ND2"
		ObjectType	"DATANODE"
		XrefId	"17717"
		Label	"ND2"
		SourcePathway	"Mm_Electron_Transport_Chain_WP295_41324.gpml"
		XrefDatasource	"Entrez Gene"
		GraphId	"cf6"
	]
	node [
		id	438239242
		identifier	"L:17718"
		XrefStatus	"mapped"
		SourceDir	"wikipathways_analysis"
		canonicalName	"ND3"
		ObjectType	"DATANODE"
		XrefId	"17718"
		Label	"ND3"
		SourcePathway	"Mm_Electron_Transport_Chain_WP295_41324.gpml"
		XrefDatasource	"Entrez Gene"
		GraphId	"fca"
	]
	node [
		id	438239243
		identifier	"L:17719"
		XrefStatus	"mapped"
		SourceDir	"wikipathways_analysis"
		canonicalName	"ND4"
		ObjectType	"DATANODE"
		XrefId	"17719"
		Label	"ND4"
		SourcePathway	"Mm_Electron_Transport_Chain_WP295_41324.gpml"
		XrefDatasource	"Entrez Gene"
		GraphId	"ec9"
	]
	node [
		id	-1478219196
		identifier	"L:100046289"
		XrefStatus	"mapped"
		SourceDir	"wikipathways_analysis"
		ObjectType	"DATANODE"
		XrefId	"100046289"
		Label	"Gtf2a2"
		SourcePathway	"Mm_estrogen_signalling_WP1244_41249.gpml"
		XrefDatasource	"Entrez Gene"
		GraphId	"e27cc"
	]
	node [
		id	438059690
		identifier	"L:11668"
		XrefStatus	"mapped"
		SourceDir	"wikipathways_analysis"
		canonicalName	"Aldh1a1"
		ObjectType	"DATANODE"
		XrefId	"11668"
		SourcePathway	"Mm_Amino_Acid_metabolism_WP662_42241.gpml; Mm_Fatty_Acid_Omega_Oxidation_WP33_41272.gpml"
		XrefDatasource	"Entrez Gene"
		GraphId	"b035f; e86"
	]
	node [
		id	438059691
		identifier	"L:11669"
		XrefStatus	"mapped"
		SourceDir	"wikipathways_analysis"
		ObjectType	"DATANODE"
		XrefId	"11669"
		SourcePathway	"Mm_Fatty_Acid_Omega_Oxidation_WP33_41272.gpml"
		XrefDatasource	"Entrez Gene"
		GraphId	"eda"
	]
	node [
		id	726226997
		identifier	"L:242425"
		XrefStatus	"mapped"
		SourceDir	"wikipathways_analysis"
		canonicalName	"GABAB2R"
		ObjectType	"DATANODE"
		XrefId	"242425"
		SourcePathway	"Mm_Splicing_factor_NOVA_regulated_synpatic_proteins_WP1983_42575.gpml"
		XrefDatasource	"Entrez Gene"
		GraphId	"a4e9e"
	]
	node [
		id	441903534
		identifier	"L:56717"
		XrefStatus	"mapped"
		SourceDir	"wikipathways_analysis"
		canonicalName	"Mtor; Frap1"
		ObjectType	"DATANODE"
		XrefId	"56717"
		Label	"Frap1"
		SourcePathway	"Mm_MicroRNAs_in_cardiomyocyte_hypertrophy_WP1560_41377.gpml; Mm_PluriNetWork_WP1763_41345.gpml; Mm_Senescence_and_Autophagy_WP1267_47750.gpml; Mm_ErbB_signaling_pathway_WP1261_41378.gpml; Mm_Insulin_Signaling_WP65_41286.gpml"
		XrefDatasource	"Entrez Gene"
		GraphId	"e8a17; n170; c562a; e5122; d38"
	]
	node [
		id	438203801
		identifier	"L:16150"
		XrefStatus	"mapped"
		SourceDir	"wikipathways_analysis"
		canonicalName	"Ikbkb; IKK2"
		ObjectType	"DATANODE"
		XrefId	"16150"
		Label	"Ikbkb"
		SourcePathway	"Mm_MicroRNAs_in_cardiomyocyte_hypertrophy_WP1560_41377.gpml; Mm_NLR_proteins_WP1256_41241.gpml; Mm_TNF-alpha_NF-kB_Signaling_Pathway_WP246_41391.gpml; Mm_MAPK_signaling_pathway_WP493_47770.gpml; Mm_Toll_Like_Receptor_signaling_WP88_41390.gpml; Mm_EBV_LMP1_signaling_WP1243_41295.gpml; Mm_estrogen_signalling_WP1244_41249.gpml; Mm_Apoptosis_WP1254_47745.gpml"
		XrefDatasource	"Entrez Gene"
		GraphId	"decda; ddac9; d5d; cab; c0011; d075b; b1cba; fd3"
	]
	node [
		id	438203802
		identifier	"L:16151"
		XrefStatus	"mapped"
		SourceDir	"wikipathways_analysis"
		canonicalName	"Ikbkg; NEMO"
		ObjectType	"DATANODE"
		XrefId	"16151"
		Label	"Ikbkg"
		SourcePathway	"Mm_MicroRNAs_in_cardiomyocyte_hypertrophy_WP1560_41377.gpml; Mm_NLR_proteins_WP1256_41241.gpml; Mm_TNF-alpha_NF-kB_Signaling_Pathway_WP246_41391.gpml; Mm_MAPK_signaling_pathway_WP493_47770.gpml; Mm_Toll_Like_Receptor_signaling_WP88_41390.gpml; Mm_EBV_LMP1_signaling_WP1243_41295.gpml; Mm_estrogen_signalling_WP1244_41249.gpml; Mm_Apoptosis_WP1254_47745.gpml"
		XrefDatasource	"Entrez Gene"
		GraphId	"b5cb5; baa78; a3b; f97; be2; b73f0; e30d7; cea05; e69"
	]
	node [
		id	438122240
		identifier	"L:13990"
		XrefStatus	"mapped"
		SourceDir	"wikipathways_analysis"
		ObjectType	"DATANODE"
		XrefId	"13990"
		Label	"Smarcad1"
		SourcePathway	"Mm_PluriNetWork_WP1763_41345.gpml"
		XrefDatasource	"Entrez Gene"
		GraphId	"n0"
	]
	node [
		id	782588869
		identifier	"L:433182"
		XrefStatus	"mapped"
		SourceDir	"wikipathways_analysis"
		ObjectType	"DATANODE"
		XrefId	"433182"
		Label	"Eno1"
		SourcePathway	"Mm_Glycolysis_and_Gluconeogenesis_WP157_43573.gpml"
		XrefDatasource	"Entrez Gene"
		GraphId	"a4983"
	]
	node [
		id	438209421
		identifier	"L:16709"
		XrefStatus	"mapped"
		SourceDir	"wikipathways_analysis"
		ObjectType	"DATANODE"
		XrefId	"16709"
		Label	"Ktn1"
		SourcePathway	"Mm_TNF-alpha_NF-kB_Signaling_Pathway_WP246_41391.gpml"
		XrefDatasource	"Entrez Gene"
		GraphId	"a30"
	]
	node [
		id	694078815
		identifier	"L:108071"
		XrefStatus	"mapped"
		SourceDir	"wikipathways_analysis"
		canonicalName	"Grm5"
		ObjectType	"DATANODE"
		XrefId	"108071"
		Label	"Grm5"
		SourcePathway	"Mm_Hypothetical_Network_for_Drug_Addiction_WP1246_41287.gpml"
		XrefDatasource	"Entrez Gene"
		GraphId	"caff3"
	]
	node [
		id	438203777
		identifier	"L:16147"
		XrefStatus	"mapped"
		SourceDir	"wikipathways_analysis"
		canonicalName	"Ihh"
		ObjectType	"DATANODE"
		XrefId	"16147"
		Label	"Ihh"
		SourcePathway	"Mm_Endochondral_Ossification_WP1270_41292.gpml"
		XrefDatasource	"Entrez Gene"
		GraphId	"a59"
	]
	node [
		id	438239266
		identifier	"L:17721"
		XrefStatus	"mapped"
		SourceDir	"wikipathways_analysis"
		canonicalName	"ND5"
		ObjectType	"DATANODE"
		XrefId	"17721"
		Label	"ND5"
		SourcePathway	"Mm_Electron_Transport_Chain_WP295_41324.gpml"
		XrefDatasource	"Entrez Gene"
		GraphId	"d89"
	]
	node [
		id	438239267
		identifier	"L:17722"
		XrefStatus	"mapped"
		SourceDir	"wikipathways_analysis"
		canonicalName	"ND6"
		ObjectType	"DATANODE"
		XrefId	"17722"
		Label	"ND6"
		SourcePathway	"Mm_Electron_Transport_Chain_WP295_41324.gpml"
		XrefDatasource	"Entrez Gene"
		GraphId	"cac"
	]
	node [
		id	438239265
		identifier	"L:17720"
		XrefStatus	"mapped"
		SourceDir	"wikipathways_analysis"
		canonicalName	"ND4L"
		ObjectType	"DATANODE"
		XrefId	"17720"
		SourcePathway	"Mm_Electron_Transport_Chain_WP295_41324.gpml"
		XrefDatasource	"Entrez Gene"
		GraphId	"b21"
	]
	node [
		id	-2063481443
		identifier	"L:Comp"
		XrefStatus	"unmapped"
		SourceDir	"wikipathways_analysis"
		ObjectType	"DATANODE"
		XrefId	"Comp"
		SourcePathway	"Mm_Focal_Adhesion_WP85_41365.gpml"
		XrefDatasource	"Entrez Gene"
		GraphId	"f25"
	]
	node [
		id	843511498
		identifier	"L:672195"
		XrefStatus	"mapped"
		SourceDir	"wikipathways_analysis"
		canonicalName	"Cycs"
		ObjectType	"DATANODE"
		XrefId	"672195"
		Label	"Cycs"
		SourcePathway	"Mm_Oxidative_Damage_WP1496_43789.gpml; Mm_Apoptosis_WP1254_47745.gpml"
		XrefDatasource	"Entrez Gene"
		GraphId	"da46a; a28"
	]
	node [
		id	438234429
		identifier	"L:17210"
		XrefStatus	"mapped"
		SourceDir	"wikipathways_analysis"
		ObjectType	"DATANODE"
		XrefId	"17210"
		Label	"Mcl1"
		SourcePathway	"Mm_Apoptosis_WP1254_47745.gpml"
		XrefDatasource	"Entrez Gene"
		GraphId	"fe5"
	]
	node [
		id	694078760
		identifier	"L:108058"
		XrefStatus	"mapped"
		SourceDir	"wikipathways_analysis"
		canonicalName	"Camk2d"
		ObjectType	"DATANODE"
		XrefId	"108058"
		Label	"Camk2d"
		SourcePathway	"Mm_MicroRNAs_in_cardiomyocyte_hypertrophy_WP1560_41377.gpml"
		XrefDatasource	"Entrez Gene"
		GraphId	"fab7c"
	]
	node [
		id	438234437
		identifier	"L:17218"
		XrefStatus	"mapped"
		SourceDir	"wikipathways_analysis"
		ObjectType	"DATANODE"
		XrefId	"17218"
		SourcePathway	"Mm_DNA_Replication_WP150_41336.gpml"
		XrefDatasource	"Entrez Gene"
		GraphId	"b0c80"
	]
	node [
		id	694114220
		identifier	"L:109624"
		XrefStatus	"mapped"
		SourceDir	"wikipathways_analysis"
		canonicalName	"Cald1"
		ObjectType	"DATANODE"
		XrefId	"109624"
		SourcePathway	"Mm_Myometrial_Relaxation_and_Contraction_Pathways_WP385_47772.gpml"
		XrefDatasource	"Entrez Gene"
		GraphId	"f73"
	]
	node [
		id	438234436
		identifier	"L:17217"
		XrefStatus	"mapped"
		SourceDir	"wikipathways_analysis"
		ObjectType	"DATANODE"
		XrefId	"17217"
		SourcePathway	"Mm_DNA_Replication_WP150_41336.gpml"
		XrefDatasource	"Entrez Gene"
		GraphId	"e238e"
	]
	node [
		id	694769688
		identifier	"L:110648"
		XrefStatus	"mapped"
		SourceDir	"wikipathways_analysis"
		canonicalName	"Lmx1a"
		ObjectType	"DATANODE"
		XrefId	"110648"
		Label	"Lmx1a"
		SourcePathway	"Mm_Dopminergic_Neurogenesis_WP1498_43780.gpml"
		XrefDatasource	"Entrez Gene"
		GraphId	"edabe"
	]
	node [
		id	438059720
		identifier	"L:11677"
		XrefStatus	"mapped"
		SourceDir	"wikipathways_analysis"
		ObjectType	"DATANODE"
		XrefId	"11677"
		SourcePathway	"Mm_Polyol_pathway_WP1265_41264.gpml"
		XrefDatasource	"Entrez Gene"
		GraphId	"c43b6"
	]
	node [
		id	438234438
		identifier	"L:17219"
		XrefStatus	"mapped"
		SourceDir	"wikipathways_analysis"
		ObjectType	"DATANODE"
		XrefId	"17219"
		SourcePathway	"Mm_DNA_Replication_WP150_41336.gpml"
		XrefDatasource	"Entrez Gene"
		GraphId	"b5c55"
	]
	node [
		id	443686156
		identifier	"L:74205"
		XrefStatus	"mapped"
		SourceDir	"wikipathways_analysis"
		ObjectType	"DATANODE"
		XrefId	"74205"
		SourcePathway	"Mm_Fatty_Acid_Biosynthesis_WP336_41307.gpml; Mm_Fatty_Acid_Beta_Oxidation_WP1269_41314.gpml"
		XrefDatasource	"Entrez Gene"
		GraphId	"dd3; f83"
	]
	node [
		id	438234435
		identifier	"L:17216"
		XrefStatus	"mapped"
		SourceDir	"wikipathways_analysis"
		ObjectType	"DATANODE"
		XrefId	"17216"
		SourcePathway	"Mm_DNA_Replication_WP150_41336.gpml"
		XrefDatasource	"Entrez Gene"
		GraphId	"d094e"
	]
	node [
		id	723603435
		identifier	"L:217214"
		XrefStatus	"mapped"
		SourceDir	"wikipathways_analysis"
		ObjectType	"DATANODE"
		XrefId	"217214"
		SourcePathway	"Mm_Urea_cycle_and_metabolism_of_amino_groups_WP426_45004.gpml"
		XrefDatasource	"Entrez Gene"
		GraphId	"bd2"
	]
	node [
		id	441903558
		identifier	"L:56720"
		XrefStatus	"mapped"
		SourceDir	"wikipathways_analysis"
		ObjectType	"DATANODE"
		XrefId	"56720"
		SourcePathway	"Mm_Amino_Acid_metabolism_WP662_42241.gpml"
		XrefDatasource	"Entrez Gene"
		GraphId	"f5f8e"
	]
	node [
		id	438234434
		identifier	"L:17215"
		XrefStatus	"mapped"
		SourceDir	"wikipathways_analysis"
		ObjectType	"DATANODE"
		XrefId	"17215"
		SourcePathway	"Mm_DNA_Replication_WP150_41336.gpml"
		XrefDatasource	"Entrez Gene"
		GraphId	"fd375"
	]
	node [
		id	438203903
		identifier	"L:16189"
		XrefStatus	"mapped"
		SourceDir	"wikipathways_analysis"
		ObjectType	"DATANODE"
		XrefId	"16189"
		SourcePathway	"Mm_Inflammatory_Response_Pathway_WP458_41294.gpml"
		XrefDatasource	"Entrez Gene"
		GraphId	"bfd"
	]
	node [
		id	-779851814
		identifier	"L:LOC330129"
		XrefStatus	"unmapped"
		SourceDir	"wikipathways_analysis"
		canonicalName	"LOC330129"
		ObjectType	"DATANODE"
		XrefId	"LOC330129"
		SourcePathway	"Mm_Notch_Signaling_Pathway_WP29_41252.gpml"
		XrefDatasource	"Entrez Gene"
		GraphId	"d05"
	]
	node [
		id	438203900
		identifier	"L:16186"
		XrefStatus	"mapped"
		SourceDir	"wikipathways_analysis"
		ObjectType	"DATANODE"
		XrefId	"16186"
		SourcePathway	"Mm_Inflammatory_Response_Pathway_WP458_41294.gpml"
		XrefDatasource	"Entrez Gene"
		GraphId	"bea"
	]
	node [
		id	442822309
		identifier	"L:66234"
		XrefStatus	"mapped"
		SourceDir	"wikipathways_analysis"
		canonicalName	"Sc4mol"
		ObjectType	"DATANODE"
		XrefId	"66234"
		Label	"Sc4mol"
		SourcePathway	"Mm_Cholesterol_Biosynthesis_WP103_41337.gpml"
		XrefDatasource	"Entrez Gene"
		GraphId	"b31"
	]
	node [
		id	438203898
		identifier	"L:16184"
		XrefStatus	"mapped"
		SourceDir	"wikipathways_analysis"
		ObjectType	"DATANODE"
		XrefId	"16184"
		SourcePathway	"Mm_Inflammatory_Response_Pathway_WP458_41294.gpml"
		XrefDatasource	"Entrez Gene"
		GraphId	"e9e"
	]
	node [
		id	438113537
		identifier	"L:13078"
		XrefStatus	"mapped"
		SourceDir	"wikipathways_analysis"
		ObjectType	"DATANODE"
		XrefId	"13078"
		SourcePathway	"Mm_Estrogen_metabolism_WP1264_41251.gpml"
		XrefDatasource	"Entrez Gene"
		GraphId	"ffa4f"
	]
	node [
		id	438203899
		identifier	"L:16185"
		XrefStatus	"mapped"
		SourceDir	"wikipathways_analysis"
		ObjectType	"DATANODE"
		XrefId	"16185"
		SourcePathway	"Mm_Inflammatory_Response_Pathway_WP458_41294.gpml"
		XrefDatasource	"Entrez Gene"
		GraphId	"b68"
	]
	node [
		id	438059719
		identifier	"L:11676"
		XrefStatus	"mapped"
		SourceDir	"wikipathways_analysis"
		canonicalName	"Aldoc"
		ObjectType	"DATANODE"
		XrefId	"11676"
		SourcePathway	"Mm_Glycolysis_and_Gluconeogenesis_WP157_43573.gpml"
		XrefDatasource	"Entrez Gene"
		GraphId	"f2724"
	]
	node [
		id	438113536
		identifier	"L:13077"
		XrefStatus	"mapped"
		SourceDir	"wikipathways_analysis"
		canonicalName	"Cyp1a2"
		ObjectType	"DATANODE"
		XrefId	"13077"
		Label	"Cyp1a2"
		SourcePathway	"Mm_Aflatoxin_B1_metabolism_WP1262_41368.gpml; Mm_Nuclear_receptors_in_lipid_metabolism_and_toxicity_WP431_47744.gpml; Mm_Estrogen_metabolism_WP1264_41251.gpml; Mm_Fatty_Acid_Omega_Oxidation_WP33_41272.gpml"
		XrefDatasource	"Entrez Gene"
		GraphId	"a6499; ca92d; d7dec; aca; a1522; d5254; e07"
	]
	node [
		id	438113538
		identifier	"L:13079"
		XrefStatus	"mapped"
		SourceDir	"wikipathways_analysis"
		ObjectType	"DATANODE"
		XrefId	"13079"
		SourcePathway	"Mm_Glucocorticoid_&_Mineralcorticoid_Metabolism_WP495_41327.gpml"
		XrefDatasource	"Entrez Gene"
		GraphId	"c29"
	]
	node [
		id	438203897
		identifier	"L:16183"
		XrefStatus	"mapped"
		SourceDir	"wikipathways_analysis"
		ObjectType	"DATANODE"
		XrefId	"16183"
		SourcePathway	"Mm_Cytokines_and_Inflammatory_Response_(BioCarta)_WP222_41319.gpml; Mm_Inflammatory_Response_Pathway_WP458_41294.gpml"
		XrefDatasource	"Entrez Gene"
		GraphId	"d60; cbd39; b39"
	]
	node [
		id	438059717
		identifier	"L:11674"
		XrefStatus	"mapped"
		SourceDir	"wikipathways_analysis"
		canonicalName	"Aldoa"
		ObjectType	"DATANODE"
		XrefId	"11674"
		Label	"Aldoa"
		SourcePathway	"Mm_Glycolysis_and_Gluconeogenesis_WP157_43573.gpml"
		XrefDatasource	"Entrez Gene"
		GraphId	"e5282"
	]
	node [
		id	438113561
		identifier	"L:13081"
		XrefStatus	"mapped"
		SourceDir	"wikipathways_analysis"
		ObjectType	"DATANODE"
		XrefId	"13081"
		Label	"Cyp24a1"
		SourcePathway	"Mm_Nuclear_receptors_in_lipid_metabolism_and_toxicity_WP431_47744.gpml"
		XrefDatasource	"Entrez Gene"
		GraphId	"ddc"
	]
	node [
		id	438113562
		identifier	"L:13082"
		XrefStatus	"mapped"
		SourceDir	"wikipathways_analysis"
		ObjectType	"DATANODE"
		XrefId	"13082"
		Label	"Cyp26a1"
		SourcePathway	"Mm_Nuclear_receptors_in_lipid_metabolism_and_toxicity_WP431_47744.gpml"
		XrefDatasource	"Entrez Gene"
		GraphId	"c25"
	]
	node [
		id	438203872
		identifier	"L:16179"
		XrefStatus	"mapped"
		SourceDir	"wikipathways_analysis"
		canonicalName	"Irak1"
		ObjectType	"DATANODE"
		XrefId	"16179"
		Label	"Irak1"
		SourcePathway	"Mm_Toll_Like_Receptor_signaling_WP88_41390.gpml; Mm_EBV_LMP1_signaling_WP1243_41295.gpml"
		XrefDatasource	"Entrez Gene"
		GraphId	"e20f3; d6f8a"
	]
	node [
		id	438234460
		identifier	"L:17220"
		XrefStatus	"mapped"
		SourceDir	"wikipathways_analysis"
		ObjectType	"DATANODE"
		XrefId	"17220"
		SourcePathway	"Mm_DNA_Replication_WP150_41336.gpml"
		XrefDatasource	"Entrez Gene"
		GraphId	"e00cf"
	]
	node [
		id	438234461
		identifier	"L:17221"
		XrefStatus	"mapped"
		SourceDir	"wikipathways_analysis"
		ObjectType	"DATANODE"
		XrefId	"17221"
		SourcePathway	"Mm_Complement_and_Coagulation_Cascades_WP449_41301.gpml"
		XrefDatasource	"Entrez Gene"
		GraphId	"f34"
	]
	node [
		id	-1338851230
		identifier	"L:100503854"
		XrefStatus	"mapped"
		SourceDir	"wikipathways_analysis"
		ObjectType	"DATANODE"
		XrefId	"100503854"
		Label	"Rps23"
		SourcePathway	"Mm_Cytoplasmic_Ribosomal_Proteins_WP163_41303.gpml"
		XrefDatasource	"Entrez Gene"
		GraphId	"f73"
	]
	node [
		id	438059752
		identifier	"L:11688"
		XrefStatus	"mapped"
		SourceDir	"wikipathways_analysis"
		ObjectType	"DATANODE"
		XrefId	"11688"
		SourcePathway	"Mm_Eicosanoid_Synthesis_WP318_41263.gpml"
		XrefDatasource	"Entrez Gene"
		GraphId	"cf8"
	]
	node [
		id	438059753
		identifier	"L:11689"
		XrefStatus	"mapped"
		SourceDir	"wikipathways_analysis"
		canonicalName	"Alox5"
		ObjectType	"DATANODE"
		XrefId	"11689"
		Label	"Alox5"
		SourcePathway	"Mm_Eicosanoid_Synthesis_WP318_41263.gpml"
		XrefDatasource	"Entrez Gene"
		GraphId	"b97; d87"
	]
	node [
		id	694769712
		identifier	"L:110651"
		XrefStatus	"mapped"
		SourceDir	"wikipathways_analysis"
		canonicalName	"Rps6ka3"
		ObjectType	"DATANODE"
		XrefId	"110651"
		Label	"Rps6ka3"
		SourcePathway	"Mm_Cytoplasmic_Ribosomal_Proteins_WP163_41303.gpml; Mm_MAPK_signaling_pathway_WP493_47770.gpml; Mm_Insulin_Signaling_WP65_41286.gpml"
		XrefDatasource	"Entrez Gene"
		GraphId	"de5; a51; a78"
	]
	node [
		id	438203868
		identifier	"L:16175"
		XrefStatus	"mapped"
		SourceDir	"wikipathways_analysis"
		canonicalName	"Il1a"
		ObjectType	"DATANODE"
		XrefId	"16175"
		Label	"Il1a"
		SourcePathway	"Mm_Senescence_and_Autophagy_WP1267_47750.gpml; Mm_MAPK_signaling_pathway_WP493_47770.gpml; Mm_Hypertrophy_Model_WP202_41285.gpml; Mm_FAS_pathway_and_Stress_induction_of_HSP_regulation_WP571_47743.gpml; Mm_Iron_Homeostasis_WP1596_43784.gpml"
		XrefDatasource	"Entrez Gene"
		GraphId	"c1ea8; c76; ba3; a2d; fc39a"
	]
	node [
		id	438203869
		identifier	"L:16176"
		XrefStatus	"mapped"
		SourceDir	"wikipathways_analysis"
		canonicalName	"Il1b"
		ObjectType	"DATANODE"
		XrefId	"16176"
		Label	"Il1b"
		SourcePathway	"Mm_Senescence_and_Autophagy_WP1267_47750.gpml; Mm_MAPK_signaling_pathway_WP493_47770.gpml; Mm_Type_II_interferon_signaling_(IFNG)_WP1253_41385.gpml"
		XrefDatasource	"Entrez Gene"
		GraphId	"bb0f9; f6b; db005"
	]
	node [
		id	438203870
		identifier	"L:16177"
		XrefStatus	"mapped"
		SourceDir	"wikipathways_analysis"
		canonicalName	"Il1r1"
		ObjectType	"DATANODE"
		XrefId	"16177"
		SourcePathway	"Mm_MAPK_signaling_pathway_WP493_47770.gpml; Mm_Hypertrophy_Model_WP202_41285.gpml"
		XrefDatasource	"Entrez Gene"
		GraphId	"a99; b62"
	]
	node [
		id	438203871
		identifier	"L:16178"
		XrefStatus	"mapped"
		SourceDir	"wikipathways_analysis"
		canonicalName	"Il1r2"
		ObjectType	"DATANODE"
		XrefId	"16178"
		Label	"Il1r2"
		SourcePathway	"Mm_MAPK_signaling_pathway_WP493_47770.gpml"
		XrefDatasource	"Entrez Gene"
		GraphId	"f03"
	]
	node [
		id	438203866
		identifier	"L:16173"
		XrefStatus	"mapped"
		SourceDir	"wikipathways_analysis"
		canonicalName	"Il18"
		ObjectType	"DATANODE"
		XrefId	"16173"
		SourcePathway	"Mm_Hypertrophy_Model_WP202_41285.gpml"
		XrefDatasource	"Entrez Gene"
		GraphId	"fb0"
	]
	node [
		id	438113568
		identifier	"L:13088"
		XrefStatus	"mapped"
		SourceDir	"wikipathways_analysis"
		ObjectType	"DATANODE"
		XrefId	"13088"
		Label	"Cyp2b10"
		SourcePathway	"Mm_Nuclear_receptors_in_lipid_metabolism_and_toxicity_WP431_47744.gpml"
		XrefDatasource	"Entrez Gene"
		GraphId	"c70; db1"
	]
	node [
		id	443633296
		identifier	"L:72900"
		XrefStatus	"mapped"
		SourceDir	"wikipathways_analysis"
		canonicalName	"Ndufv2"
		ObjectType	"DATANODE"
		XrefId	"72900"
		Label	"Ndufv2"
		SourcePathway	"Mm_Electron_Transport_Chain_WP295_41324.gpml"
		XrefDatasource	"Entrez Gene"
		GraphId	"ae6"
	]
	node [
		id	442912800
		identifier	"L:69386"
		XrefStatus	"mapped"
		SourceDir	"wikipathways_analysis"
		ObjectType	"DATANODE"
		XrefId	"69386"
		Label	"HIST2H4"
		SourcePathway	"Mm_Type_II_interferon_signaling_(IFNG)_WP1253_41385.gpml"
		XrefDatasource	"Entrez Gene"
		GraphId	"d2e1c"
	]
	node [
		id	438059775
		identifier	"L:11690"
		XrefStatus	"mapped"
		SourceDir	"wikipathways_analysis"
		canonicalName	"Alox5ap"
		ObjectType	"DATANODE"
		XrefId	"11690"
		Label	"Alox5ap"
		SourcePathway	"Mm_Eicosanoid_Synthesis_WP318_41263.gpml"
		XrefDatasource	"Entrez Gene"
		GraphId	"a08; f23"
	]
	node [
		id	843604494
		identifier	"L:675521"
		XrefStatus	"mapped"
		SourceDir	"wikipathways_analysis"
		canonicalName	"C4; C4b"
		ObjectType	"DATANODE"
		XrefId	"675521"
		Label	"C4"
		SourcePathway	"Mm_Complement_and_Coagulation_Cascades_WP449_41301.gpml; Mm_Complement_Activation,_Classical_Pathway_WP200_41395.gpml"
		XrefDatasource	"Entrez Gene"
		GraphId	"e6f; ee8"
	]
	node [
		id	840682162
		identifier	"L:640248"
		XrefStatus	"mapped"
		SourceDir	"wikipathways_analysis"
		ObjectType	"DATANODE"
		XrefId	"640248"
		SourcePathway	"Mm_Amino_Acid_metabolism_WP662_42241.gpml"
		XrefDatasource	"Entrez Gene"
		GraphId	"cd8ce"
	]
	node [
		id	438239391
		identifier	"L:17762"
		XrefStatus	"mapped"
		SourceDir	"wikipathways_analysis"
		ObjectType	"DATANODE"
		XrefId	"17762"
		SourcePathway	"Mm_MAPK_signaling_pathway_WP493_47770.gpml"
		XrefDatasource	"Entrez Gene"
		GraphId	"e9e"
	]
	node [
		id	438265401
		identifier	"L:18383"
		XrefStatus	"mapped"
		SourceDir	"wikipathways_analysis"
		canonicalName	"Osteoprotegerin; OPG"
		ObjectType	"DATANODE"
		XrefId	"18383"
		Label	"Osteoprotegerin"
		SourcePathway	"Mm_Osteoblast_WP238_41255.gpml; Mm_Osteoclast_WP454_41262.gpml"
		XrefDatasource	"Entrez Gene"
		GraphId	"a41; fad; b5e"
	]
	node [
		id	438948701
		identifier	"L:20191"
		XrefStatus	"mapped"
		SourceDir	"wikipathways_analysis"
		ObjectType	"DATANODE"
		XrefId	"20191"
		SourcePathway	"Mm_Calcium_Regulation_in_the_Cardiac_Cell_WP553_47774.gpml"
		XrefDatasource	"Entrez Gene"
		GraphId	"b6d"
	]
	node [
		id	438948700
		identifier	"L:20190"
		XrefStatus	"mapped"
		SourceDir	"wikipathways_analysis"
		ObjectType	"DATANODE"
		XrefId	"20190"
		SourcePathway	"Mm_Calcium_Regulation_in_the_Cardiac_Cell_WP553_47774.gpml"
		XrefDatasource	"Entrez Gene"
		GraphId	"a3f"
	]
	node [
		id	438948702
		identifier	"L:20192"
		XrefStatus	"mapped"
		SourceDir	"wikipathways_analysis"
		ObjectType	"DATANODE"
		XrefId	"20192"
		SourcePathway	"Mm_Calcium_Regulation_in_the_Cardiac_Cell_WP553_47774.gpml"
		XrefDatasource	"Entrez Gene"
		GraphId	"f0f"
	]
	node [
		id	442822251
		identifier	"L:66218"
		XrefStatus	"mapped"
		SourceDir	"wikipathways_analysis"
		canonicalName	"Ndufb9"
		ObjectType	"DATANODE"
		XrefId	"66218"
		Label	"Ndufb9"
		SourcePathway	"Mm_Electron_Transport_Chain_WP295_41324.gpml"
		XrefDatasource	"Entrez Gene"
		GraphId	"af8"
	]
	node [
		id	438059531
		identifier	"L:11614"
		XrefStatus	"mapped"
		SourceDir	"wikipathways_analysis"
		canonicalName	"Nr0b1"
		ObjectType	"DATANODE"
		XrefId	"11614"
		Label	"Nr0b1"
		SourcePathway	"Mm_PluriNetWork_WP1763_41345.gpml"
		XrefDatasource	"Entrez Gene"
		GraphId	"n146"
	]
	node [
		id	438059528
		identifier	"L:11611"
		XrefStatus	"mapped"
		SourceDir	"wikipathways_analysis"
		ObjectType	"DATANODE"
		XrefId	"11611"
		SourcePathway	"Mm_Alanine_and_aspartate_metabolism_WP240_41253.gpml"
		XrefDatasource	"Entrez Gene"
		GraphId	"f91"
	]
	node [
		id	438948672
		identifier	"L:20183"
		XrefStatus	"mapped"
		SourceDir	"wikipathways_analysis"
		canonicalName	"Rxrg"
		ObjectType	"DATANODE"
		XrefId	"20183"
		SourcePathway	"Mm_Retinol_metabolism_WP1259_47765.gpml"
		XrefDatasource	"Entrez Gene"
		GraphId	"ef3c3"
	]
	node [
		id	438239364
		identifier	"L:17756"
		XrefStatus	"mapped"
		SourceDir	"wikipathways_analysis"
		ObjectType	"DATANODE"
		XrefId	"17756"
		Label	"Mtap2"
		SourcePathway	"Mm_MAPK_Cascade_WP251_41289.gpml"
		XrefDatasource	"Entrez Gene"
		GraphId	"c80"
	]
	node [
		id	438948674
		identifier	"L:20185"
		XrefStatus	"mapped"
		SourceDir	"wikipathways_analysis"
		canonicalName	"Ncor1"
		ObjectType	"DATANODE"
		XrefId	"20185"
		SourcePathway	"Mm_estrogen_signalling_WP1244_41249.gpml"
		XrefDatasource	"Entrez Gene"
		GraphId	"b2617"
	]
	node [
		id	438948675
		identifier	"L:20186"
		XrefStatus	"mapped"
		SourceDir	"wikipathways_analysis"
		canonicalName	"Nr1h4"
		ObjectType	"DATANODE"
		XrefId	"20186"
		SourcePathway	"Mm_Nuclear_receptors_in_lipid_metabolism_and_toxicity_WP431_47744.gpml"
		XrefDatasource	"Entrez Gene"
		GraphId	"e8c"
	]
	node [
		id	438239423
		identifier	"L:17773"
		XrefStatus	"mapped"
		SourceDir	"wikipathways_analysis"
		ObjectType	"DATANODE"
		XrefId	"17773"
		SourcePathway	"Mm_Small_Ligand_GPCRs_WP353_41279.gpml"
		XrefDatasource	"Entrez Gene"
		GraphId	"a12"
	]
	node [
		id	438148195
		identifier	"L:14598"
		XrefStatus	"mapped"
		SourceDir	"wikipathways_analysis"
		canonicalName	"Ggt1"
		ObjectType	"DATANODE"
		XrefId	"14598"
		Label	"Ggt1"
		SourcePathway	"Mm_Eicosanoid_Synthesis_WP318_41263.gpml; Mm_Glutathione_metabolism_WP164_41383.gpml"
		XrefDatasource	"Entrez Gene"
		GraphId	"c93; c9b; d17; a6d"
	]
	node [
		id	445685249
		identifier	"L:99571"
		XrefStatus	"mapped"
		SourceDir	"wikipathways_analysis"
		ObjectType	"DATANODE"
		XrefId	"99571"
		SourcePathway	"Mm_Blood_Clotting_Cascade_WP460_41288.gpml"
		XrefDatasource	"Entrez Gene"
		GraphId	"aa3"
	]
	node [
		id	438144344
		identifier	"L:14191"
		XrefStatus	"mapped"
		SourceDir	"wikipathways_analysis"
		canonicalName	"Fgr"
		ObjectType	"DATANODE"
		XrefId	"14191"
		Label	"Fgr"
		SourcePathway	"Mm_Focal_Adhesion_WP85_41365.gpml"
		XrefDatasource	"Entrez Gene"
		GraphId	"fe9"
	]
	node [
		id	438234528
		identifier	"L:17246"
		XrefStatus	"mapped"
		SourceDir	"wikipathways_analysis"
		canonicalName	"Mdm2"
		ObjectType	"DATANODE"
		XrefId	"17246"
		Label	"Mdm2"
		SourcePathway	"Mm_PluriNetWork_WP1763_41345.gpml; Mm_Senescence_and_Autophagy_WP1267_47750.gpml; Mm_G1_to_S_cell_cycle_control_WP413_41269.gpml; Mm_Apoptosis_WP1254_47745.gpml"
		XrefDatasource	"Entrez Gene"
		GraphId	"n103; c5b43; c6c; f68"
	]
	node [
		id	438144347
		identifier	"L:14194"
		XrefStatus	"mapped"
		SourceDir	"wikipathways_analysis"
		ObjectType	"DATANODE"
		XrefId	"14194"
		SourcePathway	"Mm_TCA_Cycle_WP434_44777.gpml; Mm_Amino_Acid_metabolism_WP662_42241.gpml"
		XrefDatasource	"Entrez Gene"
		GraphId	"fbddc; e2aab"
	]
	node [
		id	438234553
		identifier	"L:17250"
		XrefStatus	"mapped"
		SourceDir	"wikipathways_analysis"
		canonicalName	"Abcc1"
		ObjectType	"DATANODE"
		XrefId	"17250"
		SourcePathway	"Mm_Irinotecan_Pathway_WP475_41333.gpml"
		XrefDatasource	"Entrez Gene"
		GraphId	"d30; be5; c8f"
	]
	node [
		id	438239398
		identifier	"L:17769"
		XrefStatus	"mapped"
		SourceDir	"wikipathways_analysis"
		ObjectType	"DATANODE"
		XrefId	"17769"
		Label	"Mthfr"
		SourcePathway	"Mm_selenium_WP1272_43804.gpml"
		XrefDatasource	"Entrez Gene"
		GraphId	"c582a"
	]
	node [
		id	438948704
		identifier	"L:20194"
		XrefStatus	"mapped"
		SourceDir	"wikipathways_analysis"
		canonicalName	"S100a10"
		ObjectType	"DATANODE"
		XrefId	"20194"
		SourcePathway	"Mm_Prostaglandin_Synthesis_and_Regulation_WP374_41394.gpml"
		XrefDatasource	"Entrez Gene"
		GraphId	"ac1"
	]
	node [
		id	438239397
		identifier	"L:17768"
		XrefStatus	"mapped"
		SourceDir	"wikipathways_analysis"
		ObjectType	"DATANODE"
		XrefId	"17768"
		Label	"Mthfd2"
		SourcePathway	"Mm_Nucleotide_Metabolism_WP87_41363.gpml"
		XrefDatasource	"Entrez Gene"
		GraphId	"d41"
	]
	node [
		id	438239394
		identifier	"L:17765"
		XrefStatus	"mapped"
		SourceDir	"wikipathways_analysis"
		canonicalName	"Mtf2"
		ObjectType	"DATANODE"
		XrefId	"17765"
		Label	"Mtf2"
		SourcePathway	"Mm_PluriNetWork_WP1763_41345.gpml"
		XrefDatasource	"Entrez Gene"
		GraphId	"n40"
	]
	node [
		id	442883907
		identifier	"L:68465"
		XrefStatus	"mapped"
		SourceDir	"wikipathways_analysis"
		canonicalName	"Adipor2"
		ObjectType	"DATANODE"
		XrefId	"68465"
		Label	"Adipor2"
		SourcePathway	"Mm_Leptin_and_adiponectin_WP683_41298.gpml"
		XrefDatasource	"Entrez Gene"
		GraphId	"c7cbc"
	]
	node [
		id	438148100
		identifier	"L:14566"
		XrefStatus	"mapped"
		SourceDir	"wikipathways_analysis"
		ObjectType	"DATANODE"
		XrefId	"14566"
		Label	"Gdf9"
		SourcePathway	"Mm_PluriNetWork_WP1763_41345.gpml; Mm_Ovarian_Infertility_Genes_WP273_41282.gpml"
		XrefDatasource	"Entrez Gene"
		GraphId	"n39; bb7"
	]
	node [
		id	443686279
		identifier	"L:74244"
		XrefStatus	"mapped"
		SourceDir	"wikipathways_analysis"
		canonicalName	"Atg7"
		ObjectType	"DATANODE"
		XrefId	"74244"
		Label	"Atg7"
		SourcePathway	"Mm_Senescence_and_Autophagy_WP1267_47750.gpml"
		XrefDatasource	"Entrez Gene"
		GraphId	"a9098; b429e"
	]
	node [
		id	438144318
		identifier	"L:14186"
		XrefStatus	"mapped"
		SourceDir	"wikipathways_analysis"
		canonicalName	"Fgfr4"
		ObjectType	"DATANODE"
		XrefId	"14186"
		Label	"Fgfr4"
		SourcePathway	"Mm_ESC_Pluripotency_Pathways_WP339_42897.gpml"
		XrefDatasource	"Entrez Gene"
		GraphId	"cc8"
	]
	node [
		id	726223337
		identifier	"L:242083"
		XrefStatus	"mapped"
		SourceDir	"wikipathways_analysis"
		canonicalName	"pdhp"
		ObjectType	"DATANODE"
		XrefId	"242083"
		SourcePathway	"Mm_Amino_Acid_metabolism_WP662_42241.gpml"
		XrefDatasource	"Entrez Gene"
		GraphId	"bf0c4"
	]
	node [
		id	438144316
		identifier	"L:14184"
		XrefStatus	"mapped"
		SourceDir	"wikipathways_analysis"
		canonicalName	"Fgfr3"
		ObjectType	"DATANODE"
		XrefId	"14184"
		Label	"Fgfr3"
		SourcePathway	"Mm_ESC_Pluripotency_Pathways_WP339_42897.gpml; Mm_Endochondral_Ossification_WP1270_41292.gpml"
		XrefDatasource	"Entrez Gene"
		GraphId	"bdf; a3044"
	]
	node [
		id	438144315
		identifier	"L:14183"
		XrefStatus	"mapped"
		SourceDir	"wikipathways_analysis"
		canonicalName	"Fgfr2"
		ObjectType	"DATANODE"
		XrefId	"14183"
		Label	"Fgfr2"
		SourcePathway	"Mm_ESC_Pluripotency_Pathways_WP339_42897.gpml; Mm_MicroRNAs_in_cardiomyocyte_hypertrophy_WP1560_41377.gpml"
		XrefDatasource	"Entrez Gene"
		GraphId	"cd5; d3396"
	]
	node [
		id	438144314
		identifier	"L:14182"
		XrefStatus	"mapped"
		SourceDir	"wikipathways_analysis"
		canonicalName	"Fgfr1"
		ObjectType	"DATANODE"
		XrefId	"14182"
		Label	"Fgfr1"
		SourcePathway	"Mm_ESC_Pluripotency_Pathways_WP339_42897.gpml; Mm_PluriNetWork_WP1763_41345.gpml"
		XrefDatasource	"Entrez Gene"
		GraphId	"ae6; n190"
	]
	node [
		id	723457453
		identifier	"L:212541"
		XrefStatus	"mapped"
		SourceDir	"wikipathways_analysis"
		canonicalName	"Rho"
		ObjectType	"DATANODE"
		XrefId	"212541"
		Label	"rho"
		SourcePathway	"Mm_Integrin-mediated_cell_adhesion_WP6_41290.gpml; Mm_neural_retinal_development_WP535_43786.gpml"
		XrefDatasource	"Entrez Gene"
		GraphId	"d5d; aec12"
	]
	node [
		id	438144312
		identifier	"L:14180"
		XrefStatus	"mapped"
		SourceDir	"wikipathways_analysis"
		canonicalName	"Fgf9"
		ObjectType	"DATANODE"
		XrefId	"14180"
		SourcePathway	"Mm_ESC_Pluripotency_Pathways_WP339_42897.gpml"
		XrefDatasource	"Entrez Gene"
		GraphId	"b54"
	]
	node [
		id	723638215
		identifier	"L:218772"
		XrefStatus	"mapped"
		SourceDir	"wikipathways_analysis"
		canonicalName	"Rarb"
		ObjectType	"DATANODE"
		XrefId	"218772"
		SourcePathway	"Mm_Nuclear_receptors_in_lipid_metabolism_and_toxicity_WP431_47744.gpml; Mm_Retinol_metabolism_WP1259_47765.gpml"
		XrefDatasource	"Entrez Gene"
		GraphId	"cdc; fc7ce"
	]
	node [
		id	443567118
		identifier	"L:70247"
		XrefStatus	"mapped"
		SourceDir	"wikipathways_analysis"
		ObjectType	"DATANODE"
		XrefId	"70247"
		Label	"Psmd1"
		SourcePathway	"Mm_TNF-alpha_NF-kB_Signaling_Pathway_WP246_41391.gpml; Mm_Proteasome_Degradation_WP519_41297.gpml"
		XrefDatasource	"Entrez Gene"
		GraphId	"b80; fae"
	]
	node [
		id	438234585
		identifier	"L:17261"
		XrefStatus	"mapped"
		SourceDir	"wikipathways_analysis"
		ObjectType	"DATANODE"
		XrefId	"17261"
		Label	"Mef2d"
		SourcePathway	"Mm_PluriNetWork_WP1763_41345.gpml; Mm_p38_MAPK_Signaling_Pathway_(BioCarta)_WP350_41398.gpml"
		XrefDatasource	"Entrez Gene"
		GraphId	"n64; b4f"
	]
	node [
		id	438144290
		identifier	"L:14179"
		XrefStatus	"mapped"
		SourceDir	"wikipathways_analysis"
		canonicalName	"Fgf8"
		ObjectType	"DATANODE"
		XrefId	"14179"
		Label	"Fgf8"
		SourcePathway	"Mm_ESC_Pluripotency_Pathways_WP339_42897.gpml; Mm_Heart_Development_WP2067_45788.gpml; Mm_Dopminergic_Neurogenesis_WP1498_43780.gpml"
		XrefDatasource	"Entrez Gene"
		GraphId	"fc7; acc16; dc48f"
	]
	node [
		id	445689125
		identifier	"L:99982"
		XrefStatus	"mapped"
		SourceDir	"wikipathways_analysis"
		ObjectType	"DATANODE"
		XrefId	"99982"
		Label	"Kdm1a"
		SourcePathway	"Mm_PluriNetWork_WP1763_41345.gpml"
		XrefDatasource	"Entrez Gene"
		GraphId	"n88"
	]
	node [
		id	438234584
		identifier	"L:17260"
		XrefStatus	"mapped"
		SourceDir	"wikipathways_analysis"
		canonicalName	"Mef2c"
		ObjectType	"DATANODE"
		XrefId	"17260"
		Label	"Mef2c"
		SourcePathway	"Mm_PluriNetWork_WP1763_41345.gpml; Mm_Endochondral_Ossification_WP1270_41292.gpml; Mm_Heart_Development_WP2067_45788.gpml"
		XrefDatasource	"Entrez Gene"
		GraphId	"n63; b134c; bab20; bfdd3"
	]
	node [
		id	438144288
		identifier	"L:14177"
		XrefStatus	"mapped"
		SourceDir	"wikipathways_analysis"
		canonicalName	"Fgf6"
		ObjectType	"DATANODE"
		XrefId	"14177"
		SourcePathway	"Mm_ESC_Pluripotency_Pathways_WP339_42897.gpml"
		XrefDatasource	"Entrez Gene"
		GraphId	"ab5"
	]
	node [
		id	-1479054554
		identifier	"L:100039108"
		XrefStatus	"mapped"
		SourceDir	"wikipathways_analysis"
		canonicalName	"Atp5g2"
		ObjectType	"DATANODE"
		XrefId	"100039108"
		Label	"Atp5g2"
		SourcePathway	"Mm_Electron_Transport_Chain_WP295_41324.gpml"
		XrefDatasource	"Entrez Gene"
		GraphId	"a6e"
	]
	node [
		id	438956395
		identifier	"L:20997"
		XrefStatus	"mapped"
		SourceDir	"wikipathways_analysis"
		canonicalName	"T"
		ObjectType	"DATANODE"
		XrefId	"20997"
		SourcePathway	"Mm_PluriNetWork_WP1763_41345.gpml"
		XrefDatasource	"Entrez Gene"
		GraphId	"n274"
	]
	node [
		id	438144289
		identifier	"L:14178"
		XrefStatus	"mapped"
		SourceDir	"wikipathways_analysis"
		canonicalName	"Fgf7"
		ObjectType	"DATANODE"
		XrefId	"14178"
		SourcePathway	"Mm_ESC_Pluripotency_Pathways_WP339_42897.gpml"
		XrefDatasource	"Entrez Gene"
		GraphId	"fb0"
	]
	node [
		id	438148126
		identifier	"L:14571"
		XrefStatus	"mapped"
		SourceDir	"wikipathways_analysis"
		ObjectType	"DATANODE"
		XrefId	"14571"
		SourcePathway	"Mm_Fatty_Acid_Beta_Oxidation_WP1269_41314.gpml"
		XrefDatasource	"Entrez Gene"
		GraphId	"bd8"
	]
	node [
		id	438948613
		identifier	"L:20166"
		XrefStatus	"mapped"
		SourceDir	"wikipathways_analysis"
		ObjectType	"DATANODE"
		XrefId	"20166"
		Label	"Rtkn"
		SourcePathway	"Mm_G13_Signaling_Pathway_WP298_41392.gpml"
		XrefDatasource	"Entrez Gene"
		GraphId	"a04"
	]
	node [
		id	438148125
		identifier	"L:14570"
		XrefStatus	"mapped"
		SourceDir	"wikipathways_analysis"
		canonicalName	"Arhgdig"
		ObjectType	"DATANODE"
		XrefId	"14570"
		SourcePathway	"Mm_G13_Signaling_Pathway_WP298_41392.gpml"
		XrefDatasource	"Entrez Gene"
		GraphId	"efa"
	]
	node [
		id	438948671
		identifier	"L:20182"
		XrefStatus	"mapped"
		SourceDir	"wikipathways_analysis"
		canonicalName	"Rxrb"
		ObjectType	"DATANODE"
		XrefId	"20182"
		SourcePathway	"Mm_Retinol_metabolism_WP1259_47765.gpml"
		XrefDatasource	"Entrez Gene"
		GraphId	"c3ba7"
	]
	node [
		id	439066818
		identifier	"L:24068"
		XrefStatus	"mapped"
		SourceDir	"wikipathways_analysis"
		ObjectType	"DATANODE"
		XrefId	"24068"
		Label	"Sra1"
		SourcePathway	"Mm_G13_Signaling_Pathway_WP298_41392.gpml"
		XrefDatasource	"Entrez Gene"
		GraphId	"b1f"
	]
	node [
		id	694078851
		identifier	"L:108086"
		XrefStatus	"mapped"
		SourceDir	"wikipathways_analysis"
		ObjectType	"DATANODE"
		XrefId	"108086"
		Label	"Rnf216"
		SourcePathway	"Mm_TNF-alpha_NF-kB_Signaling_Pathway_WP246_41391.gpml"
		XrefDatasource	"Entrez Gene"
		GraphId	"ed1"
	]
	node [
		id	723545873
		identifier	"L:215449"
		XrefStatus	"mapped"
		SourceDir	"wikipathways_analysis"
		canonicalName	"Rap1b"
		ObjectType	"DATANODE"
		XrefId	"215449"
		Label	"Rap1b"
		SourcePathway	"Mm_Focal_Adhesion_WP85_41365.gpml; Mm_Integrin-mediated_cell_adhesion_WP6_41290.gpml; Mm_MAPK_signaling_pathway_WP493_47770.gpml; Mm_Signaling_of_Hepatocyte_Growth_Factor_Receptor_WP193_41367.gpml"
		XrefDatasource	"Entrez Gene"
		GraphId	"da3; e6b; f2f; a5c"
	]
	node [
		id	438948670
		identifier	"L:20181"
		XrefStatus	"mapped"
		SourceDir	"wikipathways_analysis"
		canonicalName	"Rxra"
		ObjectType	"DATANODE"
		XrefId	"20181"
		SourcePathway	"Mm_Retinol_metabolism_WP1259_47765.gpml"
		XrefDatasource	"Entrez Gene"
		GraphId	"ca8ba"
	]
	node [
		id	694769840
		identifier	"L:110695"
		XrefStatus	"mapped"
		SourceDir	"wikipathways_analysis"
		ObjectType	"DATANODE"
		XrefId	"110695"
		SourcePathway	"Mm_Amino_Acid_metabolism_WP662_42241.gpml"
		XrefDatasource	"Entrez Gene"
		GraphId	"d1228; dd6d3"
	]
	node [
		id	439066819
		identifier	"L:24069"
		XrefStatus	"mapped"
		SourceDir	"wikipathways_analysis"
		ObjectType	"DATANODE"
		XrefId	"24069"
		Label	"Sufu"
		SourcePathway	"Mm_Hedgehog_Signaling_Pathway_WP116_41332.gpml"
		XrefDatasource	"Entrez Gene"
		GraphId	"e70"
	]
	node [
		id	694078848
		identifier	"L:108083"
		XrefStatus	"mapped"
		SourceDir	"wikipathways_analysis"
		ObjectType	"DATANODE"
		XrefId	"108083"
		Label	"Pip4k2b"
		SourcePathway	"Mm_Regulation_of_Actin_Cytoskeleton_WP523_47746.gpml"
		XrefDatasource	"Entrez Gene"
		GraphId	"a13"
	]
	node [
		id	438265432
		identifier	"L:18393"
		XrefStatus	"mapped"
		SourceDir	"wikipathways_analysis"
		canonicalName	"Orc2l"
		ObjectType	"DATANODE"
		XrefId	"18393"
		SourcePathway	"Mm_DNA_Replication_WP150_41336.gpml"
		XrefDatasource	"Entrez Gene"
		GraphId	"d9da3"
	]
	node [
		id	-1338857868
		identifier	"L:100503180"
		XrefStatus	"mapped"
		SourceDir	"wikipathways_analysis"
		canonicalName	"Acaca"
		ObjectType	"DATANODE"
		XrefId	"100503180"
		Label	"Acc1"
		SourcePathway	"Mm_Fatty_Acid_Biosynthesis_WP336_41307.gpml; Mm_Leptin_and_adiponectin_WP683_41298.gpml"
		XrefDatasource	"Entrez Gene"
		GraphId	"baf; d931c"
	]
	node [
		id	-1338857865
		identifier	"L:100503183"
		XrefStatus	"mapped"
		SourceDir	"wikipathways_analysis"
		ObjectType	"DATANODE"
		XrefId	"100503183"
		Label	"Eno1"
		SourcePathway	"Mm_Glycolysis_and_Gluconeogenesis_WP157_43573.gpml"
		XrefDatasource	"Entrez Gene"
		GraphId	"a4983"
	]
	node [
		id	438144285
		identifier	"L:14174"
		XrefStatus	"mapped"
		SourceDir	"wikipathways_analysis"
		canonicalName	"Fgf3"
		ObjectType	"DATANODE"
		XrefId	"14174"
		SourcePathway	"Mm_ESC_Pluripotency_Pathways_WP339_42897.gpml"
		XrefDatasource	"Entrez Gene"
		GraphId	"f88"
	]
	node [
		id	438144284
		identifier	"L:14173"
		XrefStatus	"mapped"
		SourceDir	"wikipathways_analysis"
		canonicalName	"Fgf2"
		ObjectType	"DATANODE"
		XrefId	"14173"
		SourcePathway	"Mm_ESC_Pluripotency_Pathways_WP339_42897.gpml; Mm_MicroRNAs_in_cardiomyocyte_hypertrophy_WP1560_41377.gpml; Mm_Endochondral_Ossification_WP1270_41292.gpml"
		XrefDatasource	"Entrez Gene"
		GraphId	"ef7; e9bdf; c68ba"
	]
	node [
		id	725302577
		identifier	"L:232345"
		XrefStatus	"mapped"
		SourceDir	"wikipathways_analysis"
		canonicalName	"A2m"
		ObjectType	"DATANODE"
		XrefId	"232345"
		SourcePathway	"Mm_Complement_and_Coagulation_Cascades_WP449_41301.gpml"
		XrefDatasource	"Entrez Gene"
		GraphId	"ab8"
	]
	node [
		id	438144287
		identifier	"L:14176"
		XrefStatus	"mapped"
		SourceDir	"wikipathways_analysis"
		canonicalName	"Fgf5"
		ObjectType	"DATANODE"
		XrefId	"14176"
		Label	"Fgf5"
		SourcePathway	"Mm_ESC_Pluripotency_Pathways_WP339_42897.gpml; Mm_PluriNetWork_WP1763_41345.gpml"
		XrefDatasource	"Entrez Gene"
		GraphId	"e3c; n263"
	]
	node [
		id	443686312
		identifier	"L:74256"
		XrefStatus	"mapped"
		SourceDir	"wikipathways_analysis"
		canonicalName	"Cyld"
		ObjectType	"DATANODE"
		XrefId	"74256"
		Label	"Cyld"
		SourcePathway	"Mm_TNF-alpha_NF-kB_Signaling_Pathway_WP246_41391.gpml"
		XrefDatasource	"Entrez Gene"
		GraphId	"b57"
	]
	node [
		id	438059627
		identifier	"L:11647"
		XrefStatus	"mapped"
		SourceDir	"wikipathways_analysis"
		canonicalName	"Alpl"
		ObjectType	"DATANODE"
		XrefId	"11647"
		Label	"Alpl"
		SourcePathway	"Mm_TNF-alpha_NF-kB_Signaling_Pathway_WP246_41391.gpml"
		XrefDatasource	"Entrez Gene"
		GraphId	"f06"
	]
	node [
		id	752947542
		identifier	"L:320207"
		XrefStatus	"mapped"
		SourceDir	"wikipathways_analysis"
		ObjectType	"DATANODE"
		XrefId	"320207"
		Label	"Pik3r5"
		SourcePathway	"Mm_Focal_Adhesion_WP85_41365.gpml; Mm_ErbB_signaling_pathway_WP1261_41378.gpml"
		XrefDatasource	"Entrez Gene"
		GraphId	"b72; a55c9"
	]
	node [
		id	438144286
		identifier	"L:14175"
		XrefStatus	"mapped"
		SourceDir	"wikipathways_analysis"
		canonicalName	"Fgf4"
		ObjectType	"DATANODE"
		XrefId	"14175"
		Label	"Fgf4"
		SourcePathway	"Mm_ESC_Pluripotency_Pathways_WP339_42897.gpml; Mm_PluriNetWork_WP1763_41345.gpml; Mm_MAPK_signaling_pathway_WP493_47770.gpml"
		XrefDatasource	"Entrez Gene"
		GraphId	"fe6; n110; adf"
	]
	node [
		id	438144281
		identifier	"L:14170"
		XrefStatus	"mapped"
		SourceDir	"wikipathways_analysis"
		canonicalName	"Fgf15"
		ObjectType	"DATANODE"
		XrefId	"14170"
		SourcePathway	"Mm_ESC_Pluripotency_Pathways_WP339_42897.gpml"
		XrefDatasource	"Entrez Gene"
		GraphId	"ac1"
	]
	node [
		id	438265431
		identifier	"L:18392"
		XrefStatus	"mapped"
		SourceDir	"wikipathways_analysis"
		ObjectType	"DATANODE"
		XrefId	"18392"
		SourcePathway	"Mm_DNA_Replication_WP150_41336.gpml"
		XrefDatasource	"Entrez Gene"
		GraphId	"f4802"
	]
	node [
		id	438144283
		identifier	"L:14172"
		XrefStatus	"mapped"
		SourceDir	"wikipathways_analysis"
		canonicalName	"Fgf18"
		ObjectType	"DATANODE"
		XrefId	"14172"
		SourcePathway	"Mm_ESC_Pluripotency_Pathways_WP339_42897.gpml; Mm_Endochondral_Ossification_WP1270_41292.gpml"
		XrefDatasource	"Entrez Gene"
		GraphId	"c78; b8e60"
	]
	node [
		id	438144282
		identifier	"L:14171"
		XrefStatus	"mapped"
		SourceDir	"wikipathways_analysis"
		canonicalName	"Fgf17"
		ObjectType	"DATANODE"
		XrefId	"14171"
		SourcePathway	"Mm_ESC_Pluripotency_Pathways_WP339_42897.gpml"
		XrefDatasource	"Entrez Gene"
		GraphId	"c1d"
	]
	node [
		id	438144256
		identifier	"L:14166"
		XrefStatus	"mapped"
		SourceDir	"wikipathways_analysis"
		canonicalName	"Fgf11"
		ObjectType	"DATANODE"
		XrefId	"14166"
		SourcePathway	"Mm_ESC_Pluripotency_Pathways_WP339_42897.gpml"
		XrefDatasource	"Entrez Gene"
		GraphId	"bc5"
	]
	node [
		id	438144257
		identifier	"L:14167"
		XrefStatus	"mapped"
		SourceDir	"wikipathways_analysis"
		canonicalName	"Fgf12"
		ObjectType	"DATANODE"
		XrefId	"14167"
		SourcePathway	"Mm_ESC_Pluripotency_Pathways_WP339_42897.gpml"
		XrefDatasource	"Entrez Gene"
		GraphId	"f15"
	]
	node [
		id	438144258
		identifier	"L:14168"
		XrefStatus	"mapped"
		SourceDir	"wikipathways_analysis"
		canonicalName	"Fgf13"
		ObjectType	"DATANODE"
		XrefId	"14168"
		SourcePathway	"Mm_ESC_Pluripotency_Pathways_WP339_42897.gpml"
		XrefDatasource	"Entrez Gene"
		GraphId	"f8a"
	]
	node [
		id	438144259
		identifier	"L:14169"
		XrefStatus	"mapped"
		SourceDir	"wikipathways_analysis"
		canonicalName	"Fgf14"
		ObjectType	"DATANODE"
		XrefId	"14169"
		SourcePathway	"Mm_ESC_Pluripotency_Pathways_WP339_42897.gpml"
		XrefDatasource	"Entrez Gene"
		GraphId	"def"
	]
	node [
		id	438207553
		identifier	"L:16521"
		XrefStatus	"mapped"
		SourceDir	"wikipathways_analysis"
		ObjectType	"DATANODE"
		XrefId	"16521"
		SourcePathway	"Mm_Calcium_Regulation_in_the_Cardiac_Cell_WP553_47774.gpml"
		XrefDatasource	"Entrez Gene"
		GraphId	"df0"
	]
	node [
		id	438062445
		identifier	"L:11924"
		XrefStatus	"mapped"
		SourceDir	"wikipathways_analysis"
		canonicalName	"ngn2"
		ObjectType	"DATANODE"
		XrefId	"11924"
		Label	"ngn2"
		SourcePathway	"Mm_Dopminergic_Neurogenesis_WP1498_43780.gpml"
		XrefDatasource	"Entrez Gene"
		GraphId	"b9411"
	]
	node [
		id	-2063541940
		identifier	"L:C1QA"
		XrefStatus	"unmapped"
		SourceDir	"wikipathways_analysis"
		canonicalName	"C1qa"
		ObjectType	"DATANODE"
		XrefId	"C1QA"
		SourcePathway	"Mm_Oxidative_Damage_WP1496_43789.gpml"
		XrefDatasource	"Entrez Gene"
		GraphId	"f7649"
	]
	node [
		id	438088575
		identifier	"L:12581"
		XrefStatus	"mapped"
		SourceDir	"wikipathways_analysis"
		canonicalName	"Cdkn2d"
		ObjectType	"DATANODE"
		XrefId	"12581"
		SourcePathway	"Mm_G1_to_S_cell_cycle_control_WP413_41269.gpml"
		XrefDatasource	"Entrez Gene"
		GraphId	"e7a"
	]
	node [
		id	438062444
		identifier	"L:11923"
		XrefStatus	"mapped"
		SourceDir	"wikipathways_analysis"
		ObjectType	"DATANODE"
		XrefId	"11923"
		SourcePathway	"Mm_neural_retinal_development_WP535_43786.gpml"
		XrefDatasource	"Entrez Gene"
		GraphId	"e1359"
	]
	node [
		id	438207554
		identifier	"L:16522"
		XrefStatus	"mapped"
		SourceDir	"wikipathways_analysis"
		ObjectType	"DATANODE"
		XrefId	"16522"
		Label	"GIRK2"
		SourcePathway	"Mm_Splicing_factor_NOVA_regulated_synpatic_proteins_WP1983_42575.gpml"
		XrefDatasource	"Entrez Gene"
		GraphId	"b32d1"
	]
	node [
		id	-2063541939
		identifier	"L:C1QB"
		XrefStatus	"unmapped"
		SourceDir	"wikipathways_analysis"
		canonicalName	"C1qb"
		ObjectType	"DATANODE"
		XrefId	"C1QB"
		SourcePathway	"Mm_Oxidative_Damage_WP1496_43789.gpml"
		XrefDatasource	"Entrez Gene"
		GraphId	"aa0dc"
	]
	node [
		id	438088574
		identifier	"L:12580"
		XrefStatus	"mapped"
		SourceDir	"wikipathways_analysis"
		canonicalName	"Cdkn2c"
		ObjectType	"DATANODE"
		XrefId	"12580"
		SourcePathway	"Mm_G1_to_S_cell_cycle_control_WP413_41269.gpml"
		XrefDatasource	"Entrez Gene"
		GraphId	"c96"
	]
	node [
		id	438270048
		identifier	"L:18830"
		XrefStatus	"mapped"
		SourceDir	"wikipathways_analysis"
		canonicalName	"Pltp"
		ObjectType	"DATANODE"
		XrefId	"18830"
		SourcePathway	"Mm_Statin_Pathway_WP1_41296.gpml"
		XrefDatasource	"Entrez Gene"
		GraphId	"c4e"
	]
	node [
		id	438062441
		identifier	"L:11920"
		XrefStatus	"mapped"
		SourceDir	"wikipathways_analysis"
		canonicalName	"Atm"
		ObjectType	"DATANODE"
		XrefId	"11920"
		SourcePathway	"Mm_G1_to_S_cell_cycle_control_WP413_41269.gpml"
		XrefDatasource	"Entrez Gene"
		GraphId	"fe2"
	]
	node [
		id	700311742
		identifier	"L:170736"
		XrefStatus	"mapped"
		SourceDir	"wikipathways_analysis"
		canonicalName	"Parvb"
		ObjectType	"DATANODE"
		XrefId	"170736"
		Label	"Parvb"
		SourcePathway	"Mm_Focal_Adhesion_WP85_41365.gpml"
		XrefDatasource	"Entrez Gene"
		GraphId	"c9d"
	]
	node [
		id	442888708
		identifier	"L:68961"
		XrefStatus	"mapped"
		SourceDir	"wikipathways_analysis"
		canonicalName	"Phkg2"
		ObjectType	"DATANODE"
		XrefId	"68961"
		SourcePathway	"Mm_Glycogen_Metabolism_WP317_43575.gpml"
		XrefDatasource	"Entrez Gene"
		GraphId	"a9b"
	]
	node [
		id	438266204
		identifier	"L:18430"
		XrefStatus	"mapped"
		SourceDir	"wikipathways_analysis"
		canonicalName	"Oxtr"
		ObjectType	"DATANODE"
		XrefId	"18430"
		Label	"Oxtr"
		SourcePathway	"Mm_Myometrial_Relaxation_and_Contraction_Pathways_WP385_47772.gpml"
		XrefDatasource	"Entrez Gene"
		GraphId	"e66; bae"
	]
	node [
		id	694114311
		identifier	"L:109652"
		XrefStatus	"mapped"
		SourceDir	"wikipathways_analysis"
		ObjectType	"DATANODE"
		XrefId	"109652"
		SourcePathway	"Mm_Urea_cycle_and_metabolism_of_amino_groups_WP426_45004.gpml"
		XrefDatasource	"Entrez Gene"
		GraphId	"a69"
	]
	node [
		id	438266182
		identifier	"L:18429"
		XrefStatus	"mapped"
		SourceDir	"wikipathways_analysis"
		canonicalName	"Oxt"
		ObjectType	"DATANODE"
		XrefId	"18429"
		SourcePathway	"Mm_Myometrial_Relaxation_and_Contraction_Pathways_WP385_47772.gpml"
		XrefDatasource	"Entrez Gene"
		GraphId	"a65"
	]
	node [
		id	438088552
		identifier	"L:12579"
		XrefStatus	"mapped"
		SourceDir	"wikipathways_analysis"
		canonicalName	"Cdkn2b"
		ObjectType	"DATANODE"
		XrefId	"12579"
		SourcePathway	"Mm_G1_to_S_cell_cycle_control_WP413_41269.gpml"
		XrefDatasource	"Entrez Gene"
		GraphId	"f5e"
	]
	node [
		id	438266177
		identifier	"L:18424"
		XrefStatus	"mapped"
		SourceDir	"wikipathways_analysis"
		canonicalName	"Otx2"
		ObjectType	"DATANODE"
		XrefId	"18424"
		Label	"Otx2"
		SourcePathway	"Mm_PluriNetWork_WP1763_41345.gpml; Mm_Dopminergic_Neurogenesis_WP1498_43780.gpml"
		XrefDatasource	"Entrez Gene"
		GraphId	"n212; e4d7b; a8714"
	]
	node [
		id	438262300
		identifier	"L:18012"
		XrefStatus	"mapped"
		SourceDir	"wikipathways_analysis"
		ObjectType	"DATANODE"
		XrefId	"18012"
		Label	"Neurod1"
		SourcePathway	"Mm_Dopminergic_Neurogenesis_WP1498_43780.gpml"
		XrefDatasource	"Entrez Gene"
		GraphId	"a5a44"
	]
	node [
		id	438088548
		identifier	"L:12575"
		XrefStatus	"mapped"
		SourceDir	"wikipathways_analysis"
		canonicalName	"Cdkn1a"
		ObjectType	"DATANODE"
		XrefId	"12575"
		Label	"Cdkn1a"
		SourcePathway	"Mm_PluriNetWork_WP1763_41345.gpml; Mm_Senescence_and_Autophagy_WP1267_47750.gpml; Mm_G1_to_S_cell_cycle_control_WP413_41269.gpml; Mm_ErbB_signaling_pathway_WP1261_41378.gpml"
		XrefDatasource	"Entrez Gene"
		GraphId	"n104; e6101; a4d18; f61f4; f6b6e; a30; ca5da"
	]
	node [
		id	1228468642
		identifier	"L:CDKN1A"
		XrefStatus	"unmapped"
		SourceDir	"wikipathways_analysis"
		ObjectType	"DATANODE"
		XrefId	"CDKN1A"
		Label	"Cdkn1a"
		SourcePathway	"Mm_Oxidative_Damage_WP1496_43789.gpml"
		XrefDatasource	"Entrez Gene"
		GraphId	"c5710"
	]
	node [
		id	1228468643
		identifier	"L:CDKN1B"
		XrefStatus	"unmapped"
		SourceDir	"wikipathways_analysis"
		ObjectType	"DATANODE"
		XrefId	"CDKN1B"
		Label	"Cdkn1b"
		SourcePathway	"Mm_Oxidative_Damage_WP1496_43789.gpml"
		XrefDatasource	"Entrez Gene"
		GraphId	"e414f"
	]
	node [
		id	438088549
		identifier	"L:12576"
		XrefStatus	"mapped"
		SourceDir	"wikipathways_analysis"
		canonicalName	"Cdkn1b"
		ObjectType	"DATANODE"
		XrefId	"12576"
		Label	"Cdkn1b"
		SourcePathway	"Mm_G1_to_S_cell_cycle_control_WP413_41269.gpml; Mm_ErbB_signaling_pathway_WP1261_41378.gpml"
		XrefDatasource	"Entrez Gene"
		GraphId	"e3c; e17d9"
	]
	node [
		id	438088550
		identifier	"L:12577"
		XrefStatus	"mapped"
		SourceDir	"wikipathways_analysis"
		canonicalName	"Cdkn1c; p57Kip2"
		ObjectType	"DATANODE"
		XrefId	"12577"
		Label	"p57Kip2"
		SourcePathway	"Mm_G1_to_S_cell_cycle_control_WP413_41269.gpml; Mm_Dopminergic_Neurogenesis_WP1498_43780.gpml"
		XrefDatasource	"Entrez Gene"
		GraphId	"dc2; aaf65"
	]
	node [
		id	438088551
		identifier	"L:12578"
		XrefStatus	"mapped"
		SourceDir	"wikipathways_analysis"
		canonicalName	"Cdkn2a"
		ObjectType	"DATANODE"
		XrefId	"12578"
		Label	"Cdkn2a"
		SourcePathway	"Mm_PluriNetWork_WP1763_41345.gpml; Mm_Senescence_and_Autophagy_WP1267_47750.gpml; Mm_G1_to_S_cell_cycle_control_WP413_41269.gpml; Mm_Apoptosis_WP1254_47745.gpml"
		XrefDatasource	"Entrez Gene"
		GraphId	"n102; fe761; f7e8f; a00a0; be4cb; e0e5d; aa1; b98"
	]
	node [
		id	839943983
		identifier	"L:636901"
		XrefStatus	"mapped"
		SourceDir	"wikipathways_analysis"
		ObjectType	"DATANODE"
		XrefId	"636901"
		Label	"Lamr1"
		SourcePathway	"Mm_Cytoplasmic_Ribosomal_Proteins_WP163_41303.gpml"
		XrefDatasource	"Entrez Gene"
		GraphId	"d9d"
	]
	node [
		id	438088545
		identifier	"L:12572"
		XrefStatus	"mapped"
		SourceDir	"wikipathways_analysis"
		ObjectType	"DATANODE"
		XrefId	"12572"
		SourcePathway	"Mm_MicroRNAs_in_cardiomyocyte_hypertrophy_WP1560_41377.gpml; Mm_G1_to_S_cell_cycle_control_WP413_41269.gpml"
		XrefDatasource	"Entrez Gene"
		GraphId	"b23bc; a33"
	]
	node [
		id	1228468644
		identifier	"L:CDKN1C"
		XrefStatus	"unmapped"
		SourceDir	"wikipathways_analysis"
		ObjectType	"DATANODE"
		XrefId	"CDKN1C"
		Label	"Cdkn1c"
		SourcePathway	"Mm_Oxidative_Damage_WP1496_43789.gpml"
		XrefDatasource	"Entrez Gene"
		GraphId	"a92e0"
	]
	node [
		id	442760871
		identifier	"L:64058"
		XrefStatus	"mapped"
		SourceDir	"wikipathways_analysis"
		ObjectType	"DATANODE"
		XrefId	"64058"
		Label	"Perp"
		SourcePathway	"Mm_PluriNetWork_WP1763_41345.gpml"
		XrefDatasource	"Entrez Gene"
		GraphId	"n288"
	]
	node [
		id	-1338857123
		identifier	"L:100503211"
		XrefStatus	"mapped"
		SourceDir	"wikipathways_analysis"
		ObjectType	"DATANODE"
		XrefId	"100503211"
		Label	"Rps12"
		SourcePathway	"Mm_Cytoplasmic_Ribosomal_Proteins_WP163_41303.gpml"
		XrefDatasource	"Entrez Gene"
		GraphId	"bdb"
	]
	node [
		id	438207584
		identifier	"L:16531"
		XrefStatus	"mapped"
		SourceDir	"wikipathways_analysis"
		ObjectType	"DATANODE"
		XrefId	"16531"
		Label	"Slo"
		SourcePathway	"Mm_Splicing_factor_NOVA_regulated_synpatic_proteins_WP1983_42575.gpml"
		XrefDatasource	"Entrez Gene"
		GraphId	"a90b3"
	]
	node [
		id	438262307
		identifier	"L:18019"
		XrefStatus	"mapped"
		SourceDir	"wikipathways_analysis"
		canonicalName	"Nfatc2"
		ObjectType	"DATANODE"
		XrefId	"18019"
		Label	"Nfatc2"
		SourcePathway	"Mm_Heart_Development_WP2067_45788.gpml"
		XrefDatasource	"Entrez Gene"
		GraphId	"ea8fb"
	]
	node [
		id	438270018
		identifier	"L:18821"
		XrefStatus	"mapped"
		SourceDir	"wikipathways_analysis"
		ObjectType	"DATANODE"
		XrefId	"18821"
		SourcePathway	"Mm_Calcium_Regulation_in_the_Cardiac_Cell_WP553_47774.gpml"
		XrefDatasource	"Entrez Gene"
		GraphId	"c5b"
	]
	node [
		id	438262306
		identifier	"L:18018"
		XrefStatus	"mapped"
		SourceDir	"wikipathways_analysis"
		canonicalName	"Nfatc1"
		ObjectType	"DATANODE"
		XrefId	"18018"
		Label	"Nfatc1"
		SourcePathway	"Mm_Heart_Development_WP2067_45788.gpml"
		XrefDatasource	"Entrez Gene"
		GraphId	"d39f4"
	]
	node [
		id	438062411
		identifier	"L:11911"
		XrefStatus	"mapped"
		SourceDir	"wikipathways_analysis"
		ObjectType	"DATANODE"
		XrefId	"11911"
		SourcePathway	"Mm_MAPK_signaling_pathway_WP493_47770.gpml"
		XrefDatasource	"Entrez Gene"
		GraphId	"d5a"
	]
	node [
		id	438062410
		identifier	"L:11910"
		XrefStatus	"mapped"
		SourceDir	"wikipathways_analysis"
		canonicalName	"Atf3"
		ObjectType	"DATANODE"
		XrefId	"11910"
		SourcePathway	"Mm_Hypertrophy_Model_WP202_41285.gpml"
		XrefDatasource	"Entrez Gene"
		GraphId	"cbb"
	]
	node [
		id	438207588
		identifier	"L:16535"
		XrefStatus	"mapped"
		SourceDir	"wikipathways_analysis"
		ObjectType	"DATANODE"
		XrefId	"16535"
		Label	"Kcnq1"
		SourcePathway	"Mm_TNF-alpha_NF-kB_Signaling_Pathway_WP246_41391.gpml"
		XrefDatasource	"Entrez Gene"
		GraphId	"e34"
	]
	node [
		id	438266237
		identifier	"L:18442"
		XrefStatus	"mapped"
		SourceDir	"wikipathways_analysis"
		ObjectType	"DATANODE"
		XrefId	"18442"
		SourcePathway	"Mm_Nucleotide_GPCRs_WP207_41362.gpml"
		XrefDatasource	"Entrez Gene"
		GraphId	"f37"
	]
	node [
		id	438266236
		identifier	"L:18441"
		XrefStatus	"mapped"
		SourceDir	"wikipathways_analysis"
		ObjectType	"DATANODE"
		XrefId	"18441"
		SourcePathway	"Mm_Nucleotide_GPCRs_WP207_41362.gpml"
		XrefDatasource	"Entrez Gene"
		GraphId	"fa1"
	]
	node [
		id	843607470
		identifier	"L:675851"
		XrefStatus	"mapped"
		SourceDir	"wikipathways_analysis"
		canonicalName	"Ndufc2"
		ObjectType	"DATANODE"
		XrefId	"675851"
		Label	"Ndufc2"
		SourcePathway	"Mm_Electron_Transport_Chain_WP295_41324.gpml"
		XrefDatasource	"Entrez Gene"
		GraphId	"ecf"
	]
	node [
		id	438088518
		identifier	"L:12566"
		XrefStatus	"mapped"
		SourceDir	"wikipathways_analysis"
		ObjectType	"DATANODE"
		XrefId	"12566"
		Label	"Cdk2"
		SourcePathway	"Mm_PluriNetWork_WP1763_41345.gpml; Mm_DNA_Replication_WP150_41336.gpml; Mm_G1_to_S_cell_cycle_control_WP413_41269.gpml"
		XrefDatasource	"Entrez Gene"
		GraphId	"n79; d0ab8; f98"
	]
	node [
		id	700311682
		identifier	"L:170718"
		XrefStatus	"mapped"
		SourceDir	"wikipathways_analysis"
		canonicalName	"Idh3b"
		ObjectType	"DATANODE"
		XrefId	"170718"
		Label	"Idh3b"
		SourcePathway	"Mm_TCA_Cycle_WP434_44777.gpml"
		XrefDatasource	"Entrez Gene"
		GraphId	"a61f3"
	]
	node [
		id	455261522
		identifier	"L:CDC42"
		XrefStatus	"unmapped"
		SourceDir	"wikipathways_analysis"
		canonicalName	"Cdc42"
		ObjectType	"DATANODE"
		XrefId	"CDC42"
		Label	"Cdc42"
		SourcePathway	"Mm_Oxidative_Damage_WP1496_43789.gpml"
		XrefDatasource	"Entrez Gene"
		GraphId	"c3494"
	]
	node [
		id	438262333
		identifier	"L:18024"
		XrefStatus	"mapped"
		SourceDir	"wikipathways_analysis"
		canonicalName	"Nfe2l2"
		ObjectType	"DATANODE"
		XrefId	"18024"
		Label	"Nfe2l2"
		SourcePathway	"Mm_Keap1-Nrf2_WP1245_41366.gpml"
		XrefDatasource	"Entrez Gene"
		GraphId	"b68db; d3b16; fbb3a"
	]
	node [
		id	726169489
		identifier	"L:240672"
		XrefStatus	"mapped"
		SourceDir	"wikipathways_analysis"
		canonicalName	"Dusp5"
		ObjectType	"DATANODE"
		XrefId	"240672"
		SourcePathway	"Mm_MAPK_signaling_pathway_WP493_47770.gpml"
		XrefDatasource	"Entrez Gene"
		GraphId	"e09"
	]
	node [
		id	438262330
		identifier	"L:18021"
		XrefStatus	"mapped"
		SourceDir	"wikipathways_analysis"
		canonicalName	"Nfatc3"
		ObjectType	"DATANODE"
		XrefId	"18021"
		Label	"Nfatc3"
		SourcePathway	"Mm_Heart_Development_WP2067_45788.gpml"
		XrefDatasource	"Entrez Gene"
		GraphId	"f7f21"
	]
	node [
		id	-1338857149
		identifier	"L:100503206"
		XrefStatus	"mapped"
		SourceDir	"wikipathways_analysis"
		canonicalName	"Acaca"
		ObjectType	"DATANODE"
		XrefId	"100503206"
		Label	"Acc1"
		SourcePathway	"Mm_Fatty_Acid_Biosynthesis_WP336_41307.gpml; Mm_Leptin_and_adiponectin_WP683_41298.gpml"
		XrefDatasource	"Entrez Gene"
		GraphId	"baf; d931c"
	]
	node [
		id	694769658
		identifier	"L:110639"
		XrefStatus	"mapped"
		SourceDir	"wikipathways_analysis"
		ObjectType	"DATANODE"
		XrefId	"110639"
		Label	"Prps2"
		SourcePathway	"Mm_Nucleotide_Metabolism_WP87_41363.gpml"
		XrefDatasource	"Entrez Gene"
		GraphId	"a50"
	]
	node [
		id	700311806
		identifier	"L:170758"
		XrefStatus	"mapped"
		SourceDir	"wikipathways_analysis"
		canonicalName	"Rac3"
		ObjectType	"DATANODE"
		XrefId	"170758"
		Label	"Rac3"
		SourcePathway	"Mm_Regulation_of_Actin_Cytoskeleton_WP523_47746.gpml; Mm_Focal_Adhesion_WP85_41365.gpml"
		XrefDatasource	"Entrez Gene"
		GraphId	"b36; ad0"
	]
	node [
		id	442854142
		identifier	"L:67470"
		XrefStatus	"mapped"
		SourceDir	"wikipathways_analysis"
		ObjectType	"DATANODE"
		XrefId	"67470"
		SourcePathway	"Mm_Retinol_metabolism_WP1259_47765.gpml"
		XrefDatasource	"Entrez Gene"
		GraphId	"a631d"
	]
	node [
		id	443691148
		identifier	"L:74766"
		XrefStatus	"mapped"
		SourceDir	"wikipathways_analysis"
		canonicalName	"Carm1"
		ObjectType	"DATANODE"
		XrefId	"74766"
		SourcePathway	"Mm_PluriNetWork_WP1763_41345.gpml"
		XrefDatasource	"Entrez Gene"
		GraphId	"n77"
	]
	node [
		id	438269991
		identifier	"L:18815"
		XrefStatus	"mapped"
		SourceDir	"wikipathways_analysis"
		ObjectType	"DATANODE"
		XrefId	"18815"
		Label	"Plg"
		SourcePathway	"Mm_Blood_Clotting_Cascade_WP460_41288.gpml; Mm_Complement_and_Coagulation_Cascades_WP449_41301.gpml"
		XrefDatasource	"Entrez Gene"
		GraphId	"b6a; b0e"
	]
	node [
		id	443691151
		identifier	"L:74769"
		XrefStatus	"mapped"
		SourceDir	"wikipathways_analysis"
		canonicalName	"Pik3cb"
		ObjectType	"DATANODE"
		XrefId	"74769"
		Label	"Pik3cb"
		SourcePathway	"Mm_MicroRNAs_in_cardiomyocyte_hypertrophy_WP1560_41377.gpml; Mm_Focal_Adhesion_WP85_41365.gpml; Mm_G13_Signaling_Pathway_WP298_41392.gpml; Mm_Insulin_Signaling_WP65_41286.gpml"
		XrefDatasource	"Entrez Gene"
		GraphId	"e3d86; f14; c6f; f1e"
	]
	node [
		id	438984948
		identifier	"L:21809"
		XrefStatus	"mapped"
		SourceDir	"wikipathways_analysis"
		canonicalName	"Tgfb3"
		ObjectType	"DATANODE"
		XrefId	"21809"
		SourcePathway	"Mm_MAPK_signaling_pathway_WP493_47770.gpml"
		XrefDatasource	"Entrez Gene"
		GraphId	"c40"
	]
	node [
		id	442880032
		identifier	"L:68055"
		XrefStatus	"mapped"
		SourceDir	"wikipathways_analysis"
		ObjectType	"DATANODE"
		XrefId	"68055"
		Label	"Atp5s"
		SourcePathway	"Mm_Electron_Transport_Chain_WP295_41324.gpml"
		XrefDatasource	"Entrez Gene"
		GraphId	"cb0"
	]
	node [
		id	694114373
		identifier	"L:109672"
		XrefStatus	"mapped"
		SourceDir	"wikipathways_analysis"
		canonicalName	"Cyb5"
		ObjectType	"DATANODE"
		XrefId	"109672"
		Label	"Cyb5"
		SourcePathway	"Mm_cytochrome_P450_WP1274_42733.gpml"
		XrefDatasource	"Entrez Gene"
		GraphId	"ab3; fad; f95"
	]
	node [
		id	438269992
		identifier	"L:18816"
		XrefStatus	"mapped"
		SourceDir	"wikipathways_analysis"
		canonicalName	"Serpinf2"
		ObjectType	"DATANODE"
		XrefId	"18816"
		SourcePathway	"Mm_Blood_Clotting_Cascade_WP460_41288.gpml; Mm_Complement_and_Coagulation_Cascades_WP449_41301.gpml"
		XrefDatasource	"Entrez Gene"
		GraphId	"edf; d81"
	]
	node [
		id	441902634
		identifier	"L:56636"
		XrefStatus	"mapped"
		SourceDir	"wikipathways_analysis"
		canonicalName	"Fgf21"
		ObjectType	"DATANODE"
		XrefId	"56636"
		SourcePathway	"Mm_ESC_Pluripotency_Pathways_WP339_42897.gpml"
		XrefDatasource	"Entrez Gene"
		GraphId	"f2a"
	]
	node [
		id	441902635
		identifier	"L:56637"
		XrefStatus	"mapped"
		SourceDir	"wikipathways_analysis"
		canonicalName	"Gsk3b"
		ObjectType	"DATANODE"
		XrefId	"56637"
		Label	"Gsk3b"
		SourcePathway	"Mm_ESC_Pluripotency_Pathways_WP339_42897.gpml; Mm_MicroRNAs_in_cardiomyocyte_hypertrophy_WP1560_41377.gpml; Mm_PluriNetWork_WP1763_41345.gpml; Mm_Wnt_Signaling_Pathway_and_Pluripotency_WP723_41353.gpml; Mm_Wnt_Signaling_Pathway_WP403_41302.gpml; Mm_Senescence_and_Autophagy_WP1267_47750.gpml; Mm_Focal_Adhesion_WP85_41365.gpml; Mm_Glycogen_Metabolism_WP317_43575.gpml; Mm_ErbB_signaling_pathway_WP1261_41378.gpml; Mm_Insulin_Signaling_WP65_41286.gpml"
		XrefDatasource	"Entrez Gene"
		GraphId	"a5c; e4003; ba2a2; n198; b46; a7e; fece6; a41; ea5; a17c1; c8f"
	]
	node [
		id	724554886
		identifier	"L:228033"
		XrefStatus	"mapped"
		SourceDir	"wikipathways_analysis"
		canonicalName	"Atp5g3"
		ObjectType	"DATANODE"
		XrefId	"228033"
		Label	"Atp5g3"
		SourcePathway	"Mm_Electron_Transport_Chain_WP295_41324.gpml"
		XrefDatasource	"Entrez Gene"
		GraphId	"e79"
	]
	node [
		id	438984947
		identifier	"L:21808"
		XrefStatus	"mapped"
		SourceDir	"wikipathways_analysis"
		canonicalName	"Tgfb2"
		ObjectType	"DATANODE"
		XrefId	"21808"
		Label	"Tgfb2"
		SourcePathway	"Mm_Endochondral_Ossification_WP1270_41292.gpml; Mm_MAPK_signaling_pathway_WP493_47770.gpml; Mm_p38_MAPK_Signaling_Pathway_(BioCarta)_WP350_41398.gpml"
		XrefDatasource	"Entrez Gene"
		GraphId	"cf8; d92; ed6"
	]
	node [
		id	438207498
		identifier	"L:16508"
		XrefStatus	"mapped"
		SourceDir	"wikipathways_analysis"
		ObjectType	"DATANODE"
		XrefId	"16508"
		Label	"Kcnd2"
		SourcePathway	"Mm_miR-1_in_cardiac_development_WP608_41375.gpml"
		XrefDatasource	"Entrez Gene"
		GraphId	"d7557"
	]
	node [
		id	438984941
		identifier	"L:21802"
		XrefStatus	"mapped"
		SourceDir	"wikipathways_analysis"
		canonicalName	"Tgfa"
		ObjectType	"DATANODE"
		XrefId	"21802"
		SourcePathway	"Mm_ErbB_signaling_pathway_WP1261_41378.gpml"
		XrefDatasource	"Entrez Gene"
		GraphId	"b7bcc"
	]
	node [
		id	438088489
		identifier	"L:12558"
		XrefStatus	"mapped"
		SourceDir	"wikipathways_analysis"
		canonicalName	"N-Cadherin"
		ObjectType	"DATANODE"
		XrefId	"12558"
		Label	"N-Cadherin"
		SourcePathway	"Mm_Splicing_factor_NOVA_regulated_synpatic_proteins_WP1983_42575.gpml"
		XrefDatasource	"Entrez Gene"
		GraphId	"a6857; a00d1"
	]
	node [
		id	438984942
		identifier	"L:21803"
		XrefStatus	"mapped"
		SourceDir	"wikipathways_analysis"
		canonicalName	"Tgfb1; TGFbeta1"
		ObjectType	"DATANODE"
		XrefId	"21803"
		Label	"Tgfb1"
		SourcePathway	"Mm_PluriNetWork_WP1763_41345.gpml; Mm_Endochondral_Ossification_WP1270_41292.gpml; Mm_MAPK_signaling_pathway_WP493_47770.gpml; Mm_TGF_Beta_Signaling_Pathway_WP113_41270.gpml; Mm_Dopminergic_Neurogenesis_WP1498_43780.gpml"
		XrefDatasource	"Entrez Gene"
		GraphId	"n223; e99; e6c; a29; ebc; f8117"
	]
	node [
		id	441929696
		identifier	"L:57385"
		XrefStatus	"mapped"
		SourceDir	"wikipathways_analysis"
		ObjectType	"DATANODE"
		XrefId	"57385"
		SourcePathway	"Mm_Nucleotide_GPCRs_WP207_41362.gpml"
		XrefDatasource	"Entrez Gene"
		GraphId	"e4c"
	]
	node [
		id	439012104
		identifier	"L:22589"
		XrefStatus	"mapped"
		SourceDir	"wikipathways_analysis"
		canonicalName	"Atrx"
		ObjectType	"DATANODE"
		XrefId	"22589"
		SourcePathway	"Mm_PluriNetWork_WP1763_41345.gpml"
		XrefDatasource	"Entrez Gene"
		GraphId	"n35"
	]
	node [
		id	438057645
		identifier	"L:11429"
		XrefStatus	"mapped"
		SourceDir	"wikipathways_analysis"
		ObjectType	"DATANODE"
		XrefId	"11429"
		SourcePathway	"Mm_TCA_Cycle_WP434_44777.gpml; Mm_Amino_Acid_metabolism_WP662_42241.gpml"
		XrefDatasource	"Entrez Gene"
		GraphId	"bdef5; ec15a"
	]
	node [
		id	438088481
		identifier	"L:12550"
		XrefStatus	"mapped"
		SourceDir	"wikipathways_analysis"
		canonicalName	"Cdh1"
		ObjectType	"DATANODE"
		XrefId	"12550"
		SourcePathway	"Mm_PluriNetWork_WP1763_41345.gpml"
		XrefDatasource	"Entrez Gene"
		GraphId	"n194"
	]
	node [
		id	438262362
		identifier	"L:18032"
		XrefStatus	"mapped"
		SourceDir	"wikipathways_analysis"
		canonicalName	"Nfix"
		ObjectType	"DATANODE"
		XrefId	"18032"
		SourcePathway	"Mm_Oxidative_Stress_WP412_41381.gpml"
		XrefDatasource	"Entrez Gene"
		GraphId	"c87"
	]
	node [
		id	438062384
		identifier	"L:11905"
		XrefStatus	"mapped"
		SourceDir	"wikipathways_analysis"
		canonicalName	"Serpinc1"
		ObjectType	"DATANODE"
		XrefId	"11905"
		SourcePathway	"Mm_Complement_and_Coagulation_Cascades_WP449_41301.gpml"
		XrefDatasource	"Entrez Gene"
		GraphId	"b5f"
	]
	node [
		id	438149157
		identifier	"L:14699"
		XrefStatus	"mapped"
		SourceDir	"wikipathways_analysis"
		canonicalName	"Gngt1"
		ObjectType	"DATANODE"
		XrefId	"14699"
		SourcePathway	"Mm_estrogen_signalling_WP1244_41249.gpml"
		XrefDatasource	"Entrez Gene"
		GraphId	"f1622"
	]
	node [
		id	438262363
		identifier	"L:18033"
		XrefStatus	"mapped"
		SourceDir	"wikipathways_analysis"
		canonicalName	"Nfkb1"
		ObjectType	"DATANODE"
		XrefId	"18033"
		Label	"Nfkb1"
		SourcePathway	"Mm_MicroRNAs_in_cardiomyocyte_hypertrophy_WP1560_41377.gpml; Mm_Apoptosis_Modulation_by_HSP70_WP166_41376.gpml; Mm_PluriNetWork_WP1763_41345.gpml; Mm_MAPK_signaling_pathway_WP493_47770.gpml; Mm_Toll_Like_Receptor_signaling_WP88_41390.gpml; Mm_EBV_LMP1_signaling_WP1243_41295.gpml; Mm_TGF_Beta_Signaling_Pathway_WP113_41270.gpml; Mm_estrogen_signalling_WP1244_41249.gpml; Mm_Oxidative_Stress_WP412_41381.gpml; Mm_Apoptosis_WP1254_47745.gpml"
		XrefDatasource	"Entrez Gene"
		GraphId	"c0be7; feba0; bee; n122; e7c; c07f0; dbae8; ec132; d6a50; d8d5e; fd2e9; d70; ddcce; df654; f18; b67; e75"
	]
	node [
		id	438262364
		identifier	"L:18034"
		XrefStatus	"mapped"
		SourceDir	"wikipathways_analysis"
		canonicalName	"Nfkb2"
		ObjectType	"DATANODE"
		XrefId	"18034"
		Label	"Nfkb2"
		SourcePathway	"Mm_Toll_Like_Receptor_signaling_WP88_41390.gpml; Mm_EBV_LMP1_signaling_WP1243_41295.gpml"
		XrefDatasource	"Entrez Gene"
		GraphId	"c855c; ad91d; bfb9c; a90a5"
	]
	node [
		id	725299820
		identifier	"L:232087"
		XrefStatus	"mapped"
		SourceDir	"wikipathways_analysis"
		canonicalName	"Mat2a"
		ObjectType	"DATANODE"
		XrefId	"232087"
		Label	"Mat2a"
		SourcePathway	"Mm_methylation_WP1247_41393.gpml"
		XrefDatasource	"Entrez Gene"
		GraphId	"afc8a"
	]
	node [
		id	438262365
		identifier	"L:18035"
		XrefStatus	"mapped"
		SourceDir	"wikipathways_analysis"
		canonicalName	"Nfkbia"
		ObjectType	"DATANODE"
		XrefId	"18035"
		Label	"Nfkbia"
		SourcePathway	"Mm_TNF-alpha_NF-kB_Signaling_Pathway_WP246_41391.gpml; Mm_Apoptosis_WP1254_47745.gpml"
		XrefDatasource	"Entrez Gene"
		GraphId	"b36; d21; f31"
	]
	node [
		id	438262366
		identifier	"L:18036"
		XrefStatus	"mapped"
		SourceDir	"wikipathways_analysis"
		canonicalName	"Nfkbib"
		ObjectType	"DATANODE"
		XrefId	"18036"
		Label	"Nfkbib"
		SourcePathway	"Mm_Apoptosis_WP1254_47745.gpml"
		XrefDatasource	"Entrez Gene"
		GraphId	"aa1; d93"
	]
	node [
		id	438057637
		identifier	"L:11421"
		XrefStatus	"mapped"
		SourceDir	"wikipathways_analysis"
		canonicalName	"Ace"
		ObjectType	"DATANODE"
		XrefId	"11421"
		SourcePathway	"Mm_ACE_Inhibitor_Pathway_WP396_41266.gpml"
		XrefDatasource	"Entrez Gene"
		GraphId	"a36; c80"
	]
	node [
		id	438062388
		identifier	"L:11909"
		XrefStatus	"mapped"
		SourceDir	"wikipathways_analysis"
		ObjectType	"DATANODE"
		XrefId	"11909"
		Label	"Atf2"
		SourcePathway	"Mm_PluriNetWork_WP1763_41345.gpml; Mm_p38_MAPK_Signaling_Pathway_(BioCarta)_WP350_41398.gpml"
		XrefDatasource	"Entrez Gene"
		GraphId	"n27; b55"
	]
	node [
		id	438149152
		identifier	"L:14694"
		XrefStatus	"mapped"
		SourceDir	"wikipathways_analysis"
		canonicalName	"Gnb2l1"
		ObjectType	"DATANODE"
		XrefId	"14694"
		SourcePathway	"Mm_TNF-alpha_NF-kB_Signaling_Pathway_WP246_41391.gpml"
		XrefDatasource	"Entrez Gene"
		GraphId	"c3b"
	]
	node [
		id	438262367
		identifier	"L:18037"
		XrefStatus	"mapped"
		SourceDir	"wikipathways_analysis"
		canonicalName	"Nfkbie"
		ObjectType	"DATANODE"
		XrefId	"18037"
		Label	"Nfkbie"
		SourcePathway	"Mm_Oxidative_Damage_WP1496_43789.gpml; Mm_Apoptosis_WP1254_47745.gpml"
		XrefDatasource	"Entrez Gene"
		GraphId	"ea760; dd3; db3"
	]
	node [
		id	438269958
		identifier	"L:18803"
		XrefStatus	"mapped"
		SourceDir	"wikipathways_analysis"
		ObjectType	"DATANODE"
		XrefId	"18803"
		Label	"Plcg1"
		SourcePathway	"Mm_ErbB_signaling_pathway_WP1261_41378.gpml"
		XrefDatasource	"Entrez Gene"
		GraphId	"a7787"
	]
	node [
		id	442854111
		identifier	"L:67460"
		XrefStatus	"mapped"
		SourceDir	"wikipathways_analysis"
		ObjectType	"DATANODE"
		XrefId	"67460"
		SourcePathway	"Mm_Fatty_Acid_Biosynthesis_WP336_41307.gpml; Mm_Fatty_Acid_Beta_Oxidation_WP1269_41314.gpml"
		XrefDatasource	"Entrez Gene"
		GraphId	"fb8; d32"
	]
	node [
		id	842737764
		identifier	"L:667250"
		XrefStatus	"mapped"
		SourceDir	"wikipathways_analysis"
		ObjectType	"DATANODE"
		XrefId	"667250"
		Label	"H3f3a"
		SourcePathway	"Mm_PluriNetWork_WP1763_41345.gpml"
		XrefDatasource	"Entrez Gene"
		GraphId	"n34"
	]
	node [
		id	438207530
		identifier	"L:16519"
		XrefStatus	"mapped"
		SourceDir	"wikipathways_analysis"
		ObjectType	"DATANODE"
		XrefId	"16519"
		Label	"Kcnj3"
		SourcePathway	"Mm_Calcium_Regulation_in_the_Cardiac_Cell_WP553_47774.gpml; Mm_G_Protein_Signaling_Pathways_WP232_41275.gpml"
		XrefDatasource	"Entrez Gene"
		GraphId	"d23; c9e"
	]
	node [
		id	438266144
		identifier	"L:18412"
		XrefStatus	"mapped"
		SourceDir	"wikipathways_analysis"
		canonicalName	"Sqstm1"
		ObjectType	"DATANODE"
		XrefId	"18412"
		SourcePathway	"Mm_Senescence_and_Autophagy_WP1267_47750.gpml"
		XrefDatasource	"Entrez Gene"
		GraphId	"a14c4"
	]
	node [
		id	725391142
		identifier	"L:235293"
		XrefStatus	"mapped"
		SourceDir	"wikipathways_analysis"
		ObjectType	"DATANODE"
		XrefId	"235293"
		SourcePathway	"Mm_Cholesterol_Biosynthesis_WP103_41337.gpml"
		XrefDatasource	"Entrez Gene"
		GraphId	"f2b"
	]
	node [
		id	438266148
		identifier	"L:18416"
		XrefStatus	"mapped"
		SourceDir	"wikipathways_analysis"
		ObjectType	"DATANODE"
		XrefId	"18416"
		SourcePathway	"Mm_Amino_Acid_metabolism_WP662_42241.gpml; Mm_Urea_cycle_and_metabolism_of_amino_groups_WP426_45004.gpml"
		XrefDatasource	"Entrez Gene"
		GraphId	"f7fb0; c3b"
	]
	node [
		id	442880029
		identifier	"L:68052"
		XrefStatus	"mapped"
		SourceDir	"wikipathways_analysis"
		ObjectType	"DATANODE"
		XrefId	"68052"
		Label	"RPS13"
		SourcePathway	"Mm_Cytoplasmic_Ribosomal_Proteins_WP163_41303.gpml; Mm_TNF-alpha_NF-kB_Signaling_Pathway_WP246_41391.gpml"
		XrefDatasource	"Entrez Gene"
		GraphId	"e3d; bfb"
	]
	node [
		id	438149124
		identifier	"L:14687"
		XrefStatus	"mapped"
		SourceDir	"wikipathways_analysis"
		canonicalName	"Gnaz"
		ObjectType	"DATANODE"
		XrefId	"14687"
		SourcePathway	"Mm_G_Protein_Signaling_Pathways_WP232_41275.gpml"
		XrefDatasource	"Entrez Gene"
		GraphId	"b4c"
	]
	node [
		id	438088450
		identifier	"L:12540"
		XrefStatus	"mapped"
		SourceDir	"wikipathways_analysis"
		canonicalName	"Cdc42"
		ObjectType	"DATANODE"
		XrefId	"12540"
		Label	"Cdc42"
		SourcePathway	"Mm_Regulation_of_Actin_Cytoskeleton_WP523_47746.gpml; Mm_Focal_Adhesion_WP85_41365.gpml; Mm_MAPK_signaling_pathway_WP493_47770.gpml; Mm_p38_MAPK_Signaling_Pathway_(BioCarta)_WP350_41398.gpml; Mm_G13_Signaling_Pathway_WP298_41392.gpml"
		XrefDatasource	"Entrez Gene"
		GraphId	"c11; de4; cef; d7c; f7b"
	]
	node [
		id	753214884
		identifier	"L:329165"
		XrefStatus	"mapped"
		SourceDir	"wikipathways_analysis"
		canonicalName	"Abi2"
		ObjectType	"DATANODE"
		XrefId	"329165"
		Label	"Abi2"
		SourcePathway	"Mm_Regulation_of_Actin_Cytoskeleton_WP523_47746.gpml"
		XrefDatasource	"Entrez Gene"
		GraphId	"abe"
	]
	node [
		id	439012128
		identifier	"L:22592"
		XrefStatus	"mapped"
		SourceDir	"wikipathways_analysis"
		ObjectType	"DATANODE"
		XrefId	"22592"
		Label	"Ercc5"
		SourcePathway	"Mm_PluriNetWork_WP1763_41345.gpml"
		XrefDatasource	"Entrez Gene"
		GraphId	"n140"
	]
	node [
		id	438149120
		identifier	"L:14683"
		XrefStatus	"mapped"
		SourceDir	"wikipathways_analysis"
		canonicalName	"Gnas"
		ObjectType	"DATANODE"
		XrefId	"14683"
		SourcePathway	"Mm_Calcium_Regulation_in_the_Cardiac_Cell_WP553_47774.gpml; Mm_Myometrial_Relaxation_and_Contraction_Pathways_WP385_47772.gpml; Mm_G_Protein_Signaling_Pathways_WP232_41275.gpml"
		XrefDatasource	"Entrez Gene"
		GraphId	"d09; b72; ac0"
	]
	node [
		id	438088454
		identifier	"L:12544"
		XrefStatus	"mapped"
		SourceDir	"wikipathways_analysis"
		ObjectType	"DATANODE"
		XrefId	"12544"
		SourcePathway	"Mm_DNA_Replication_WP150_41336.gpml"
		XrefDatasource	"Entrez Gene"
		GraphId	"b0f3a"
	]
	node [
		id	438088455
		identifier	"L:12545"
		XrefStatus	"mapped"
		SourceDir	"wikipathways_analysis"
		ObjectType	"DATANODE"
		XrefId	"12545"
		SourcePathway	"Mm_DNA_Replication_WP150_41336.gpml"
		XrefDatasource	"Entrez Gene"
		GraphId	"b1b69"
	]
	node [
		id	438266330
		identifier	"L:18472"
		XrefStatus	"mapped"
		SourceDir	"wikipathways_analysis"
		ObjectType	"DATANODE"
		XrefId	"18472"
		SourcePathway	"Mm_Wnt_Signaling_Pathway_and_Pluripotency_WP723_41353.gpml; Mm_Wnt_Signaling_Pathway_WP403_41302.gpml"
		XrefDatasource	"Entrez Gene"
		GraphId	"d03; cf7"
	]
	node [
		id	438207684
		identifier	"L:16568"
		XrefStatus	"mapped"
		SourceDir	"wikipathways_analysis"
		ObjectType	"DATANODE"
		XrefId	"16568"
		Label	"Kif3a"
		SourcePathway	"Mm_Endochondral_Ossification_WP1270_41292.gpml; Mm_Insulin_Signaling_WP65_41286.gpml"
		XrefDatasource	"Entrez Gene"
		GraphId	"c91; a23"
	]
	node [
		id	438293275
		identifier	"L:19188"
		XrefStatus	"mapped"
		SourceDir	"wikipathways_analysis"
		canonicalName	"Psme2"
		ObjectType	"DATANODE"
		XrefId	"19188"
		Label	"Psme2"
		SourcePathway	"Mm_Proteasome_Degradation_WP519_41297.gpml"
		XrefDatasource	"Entrez Gene"
		GraphId	"f9a"
	]
	node [
		id	438293272
		identifier	"L:19185"
		XrefStatus	"mapped"
		SourceDir	"wikipathways_analysis"
		ObjectType	"DATANODE"
		XrefId	"19185"
		Label	"Psmd4"
		SourcePathway	"Mm_Proteasome_Degradation_WP519_41297.gpml"
		XrefDatasource	"Entrez Gene"
		GraphId	"f37"
	]
	node [
		id	697541329
		identifier	"L:140781"
		XrefStatus	"mapped"
		SourceDir	"wikipathways_analysis"
		ObjectType	"DATANODE"
		XrefId	"140781"
		SourcePathway	"Mm_Cardiac_Hypertrophy-_miR-208_WP1526_41320.gpml"
		XrefDatasource	"Entrez Gene"
		GraphId	"b45cb"
	]
	node [
		id	438207710
		identifier	"L:16573"
		XrefStatus	"mapped"
		SourceDir	"wikipathways_analysis"
		ObjectType	"DATANODE"
		XrefId	"16573"
		Label	"Kif5b"
		SourcePathway	"Mm_Insulin_Signaling_WP65_41286.gpml"
		XrefDatasource	"Entrez Gene"
		GraphId	"c58"
	]
	node [
		id	438293273
		identifier	"L:19186"
		XrefStatus	"mapped"
		SourceDir	"wikipathways_analysis"
		canonicalName	"Psme1"
		ObjectType	"DATANODE"
		XrefId	"19186"
		Label	"Psme1"
		SourcePathway	"Mm_Proteasome_Degradation_WP519_41297.gpml"
		XrefDatasource	"Entrez Gene"
		GraphId	"ae8"
	]
	node [
		id	-1338826149
		identifier	"L:100504386"
		XrefStatus	"mapped"
		SourceDir	"wikipathways_analysis"
		ObjectType	"DATANODE"
		XrefId	"100504386"
		SourcePathway	"Mm_Polyol_pathway_WP1265_41264.gpml"
		XrefDatasource	"Entrez Gene"
		GraphId	"c43b6"
	]
	node [
		id	443603730
		identifier	"L:71978"
		XrefStatus	"mapped"
		SourceDir	"wikipathways_analysis"
		canonicalName	"Ppp2r2a"
		ObjectType	"DATANODE"
		XrefId	"71978"
		SourcePathway	"Mm_Wnt_Signaling_Pathway_and_Pluripotency_WP723_41353.gpml; Mm_Glycogen_Metabolism_WP317_43575.gpml"
		XrefDatasource	"Entrez Gene"
		GraphId	"a4a; e1e"
	]
	node [
		id	438293271
		identifier	"L:19184"
		XrefStatus	"mapped"
		SourceDir	"wikipathways_analysis"
		ObjectType	"DATANODE"
		XrefId	"19184"
		Label	"Psmc5"
		SourcePathway	"Mm_Proteasome_Degradation_WP519_41297.gpml"
		XrefDatasource	"Entrez Gene"
		GraphId	"bd0; ffd"
	]
	node [
		id	438057583
		identifier	"L:11409"
		XrefStatus	"mapped"
		SourceDir	"wikipathways_analysis"
		ObjectType	"DATANODE"
		XrefId	"11409"
		SourcePathway	"Mm_Fatty_Acid_Beta_Oxidation_WP1269_41314.gpml"
		XrefDatasource	"Entrez Gene"
		GraphId	"e6e; a9b"
	]
	node [
		id	71981462
		identifier	"L:C1R"
		XrefStatus	"unmapped"
		SourceDir	"wikipathways_analysis"
		canonicalName	"C1r"
		ObjectType	"DATANODE"
		XrefId	"C1R"
		SourcePathway	"Mm_Oxidative_Damage_WP1496_43789.gpml"
		XrefDatasource	"Entrez Gene"
		GraphId	"d721b"
	]
	node [
		id	438293268
		identifier	"L:19181"
		XrefStatus	"mapped"
		SourceDir	"wikipathways_analysis"
		ObjectType	"DATANODE"
		XrefId	"19181"
		Label	"Psmc2"
		SourcePathway	"Mm_TNF-alpha_NF-kB_Signaling_Pathway_WP246_41391.gpml; Mm_Proteasome_Degradation_WP519_41297.gpml"
		XrefDatasource	"Entrez Gene"
		GraphId	"e52; fc6"
	]
	node [
		id	441929506
		identifier	"L:57321"
		XrefStatus	"mapped"
		SourceDir	"wikipathways_analysis"
		canonicalName	"Terf2ip"
		ObjectType	"DATANODE"
		XrefId	"57321"
		Label	"Terf2ip"
		SourcePathway	"Mm_Splicing_factor_NOVA_regulated_synpatic_proteins_WP1983_42575.gpml; Mm_Hypothetical_Network_for_Drug_Addiction_WP1246_41287.gpml"
		XrefDatasource	"Entrez Gene"
		GraphId	"c6a39; b9c58"
	]
	node [
		id	71981463
		identifier	"L:C1S"
		XrefStatus	"unmapped"
		SourceDir	"wikipathways_analysis"
		canonicalName	"C1s"
		ObjectType	"DATANODE"
		XrefId	"C1S"
		SourcePathway	"Mm_Oxidative_Damage_WP1496_43789.gpml"
		XrefDatasource	"Entrez Gene"
		GraphId	"cc98e"
	]
	node [
		id	438293269
		identifier	"L:19182"
		XrefStatus	"mapped"
		SourceDir	"wikipathways_analysis"
		ObjectType	"DATANODE"
		XrefId	"19182"
		Label	"Psmc3"
		SourcePathway	"Mm_TNF-alpha_NF-kB_Signaling_Pathway_WP246_41391.gpml; Mm_Proteasome_Degradation_WP519_41297.gpml"
		XrefDatasource	"Entrez Gene"
		GraphId	"a69; c87"
	]
	node [
		id	-1338826147
		identifier	"L:100504388"
		XrefStatus	"mapped"
		SourceDir	"wikipathways_analysis"
		canonicalName	"Kat2b; PCAF"
		ObjectType	"DATANODE"
		XrefId	"100504388"
		SourcePathway	"Mm_Ptf1a_related_regulatory_pathway_WP201_41299.gpml; Mm_Notch_Signaling_Pathway_WP29_41252.gpml"
		XrefDatasource	"Entrez Gene"
		GraphId	"d8015; cd5"
	]
	node [
		id	438062534
		identifier	"L:11950"
		XrefStatus	"mapped"
		SourceDir	"wikipathways_analysis"
		canonicalName	"Atp5f1"
		ObjectType	"DATANODE"
		XrefId	"11950"
		Label	"Atp5f1"
		SourcePathway	"Mm_Electron_Transport_Chain_WP295_41324.gpml"
		XrefDatasource	"Entrez Gene"
		GraphId	"f59"
	]
	node [
		id	694023982
		identifier	"L:106557"
		XrefStatus	"mapped"
		SourceDir	"wikipathways_analysis"
		canonicalName	"Ldhal6b"
		ObjectType	"DATANODE"
		XrefId	"106557"
		SourcePathway	"Mm_Glycolysis_and_Gluconeogenesis_WP157_43573.gpml"
		XrefDatasource	"Entrez Gene"
		GraphId	"a718b"
	]
	node [
		id	438062535
		identifier	"L:11951"
		XrefStatus	"mapped"
		SourceDir	"wikipathways_analysis"
		canonicalName	"Atp5g1"
		ObjectType	"DATANODE"
		XrefId	"11951"
		Label	"Atp5g1"
		SourcePathway	"Mm_Electron_Transport_Chain_WP295_41324.gpml"
		XrefDatasource	"Entrez Gene"
		GraphId	"c96"
	]
	node [
		id	438266360
		identifier	"L:18481"
		XrefStatus	"mapped"
		SourceDir	"wikipathways_analysis"
		canonicalName	"Pak3"
		ObjectType	"DATANODE"
		XrefId	"18481"
		Label	"Pak3"
		SourcePathway	"Mm_Regulation_of_Actin_Cytoskeleton_WP523_47746.gpml; Mm_Focal_Adhesion_WP85_41365.gpml; Mm_G13_Signaling_Pathway_WP298_41392.gpml"
		XrefDatasource	"Entrez Gene"
		GraphId	"c6a; ba1; d40"
	]
	node [
		id	438062541
		identifier	"L:11957"
		XrefStatus	"mapped"
		SourceDir	"wikipathways_analysis"
		canonicalName	"Atp5j"
		ObjectType	"DATANODE"
		XrefId	"11957"
		SourcePathway	"Mm_Electron_Transport_Chain_WP295_41324.gpml"
		XrefDatasource	"Entrez Gene"
		GraphId	"b61"
	]
	node [
		id	438062542
		identifier	"L:11958"
		XrefStatus	"mapped"
		SourceDir	"wikipathways_analysis"
		canonicalName	"Atp5k"
		ObjectType	"DATANODE"
		XrefId	"11958"
		Label	"Atp5k"
		SourcePathway	"Mm_Electron_Transport_Chain_WP295_41324.gpml"
		XrefDatasource	"Entrez Gene"
		GraphId	"a12"
	]
	node [
		id	724554858
		identifier	"L:228026"
		XrefStatus	"mapped"
		SourceDir	"wikipathways_analysis"
		canonicalName	"Pdk1"
		ObjectType	"DATANODE"
		XrefId	"228026"
		SourcePathway	"Mm_TCA_Cycle_WP434_44777.gpml; Mm_EPO_Receptor_Signaling_WP1249_41283.gpml"
		XrefDatasource	"Entrez Gene"
		GraphId	"d1200; d1fdf"
	]
	node [
		id	438293300
		identifier	"L:19192"
		XrefStatus	"mapped"
		SourceDir	"wikipathways_analysis"
		canonicalName	"Psme3"
		ObjectType	"DATANODE"
		XrefId	"19192"
		Label	"Psme3"
		SourcePathway	"Mm_Proteasome_Degradation_WP519_41297.gpml"
		XrefDatasource	"Entrez Gene"
		GraphId	"eb9"
	]
	node [
		id	438266337
		identifier	"L:18479"
		XrefStatus	"mapped"
		SourceDir	"wikipathways_analysis"
		canonicalName	"Pak1"
		ObjectType	"DATANODE"
		XrefId	"18479"
		Label	"Pak1"
		SourcePathway	"Mm_Regulation_of_Actin_Cytoskeleton_WP523_47746.gpml; Mm_Focal_Adhesion_WP85_41365.gpml; Mm_MAPK_signaling_pathway_WP493_47770.gpml; Mm_FAS_pathway_and_Stress_induction_of_HSP_regulation_WP571_47743.gpml; Mm_Signaling_of_Hepatocyte_Growth_Factor_Receptor_WP193_41367.gpml"
		XrefDatasource	"Entrez Gene"
		GraphId	"a42; b7a; eec; aea; d46"
	]
	node [
		id	438266336
		identifier	"L:18478"
		XrefStatus	"mapped"
		SourceDir	"wikipathways_analysis"
[truncated: 1,991,331 more chars]
