# Supplementary material for: Network signatures link hepatic effects of anti-diabetic interventions with systemic disease parameters
Source: BMC Syst Biol. 2014 Sep 11;8:108. doi: 10.1186/s12918-014-0108-0 (PMC4363943; doi:10.1186/s12918-014-0108-0)
Supplement: Additional file 9: — Disease parameters. Excel table containing the measurements on the disease parameters from the ADT study. [file s12918-014-0108-0-S9.xlsx]

## Sheet: disease.parameters.ADT
												Body weight		liver (total)	heart (total)	visceral WAT	gonadal WAT	subcutaneous WAT	WAT (total)	ratio visc/sub WAT	kidneys	kidney (left)	kidney (right)		liver		venes		urine		plasma												Sensitivity indices
												(g)		(mg)											triglycerides (mmol/mg liver)		total atherosclerotic lesion area (um2)		glucose (mM)		cholesterol (mM)	triglycerides (mM)	glucose (mM)	insulin (ng/ml)	glucagon (pg/ml)	E-selectin (ng/ml)	VCAM (ug/ml)	MCP-1 (pg/ml)	adiponectin (ug/ml)	sLeptin (ng/ml)	sResistin (ng/ml)		HOMA-IR	QUICKI (=Quantitative insulin sensitivity check index)
												non-fasted		non-fasted											non-fasted		non-fasted		non-fasted		fasted	fasted	fasted	fasted	non-fasted	fasted	fasted	non-fasted	fasted	non-fasted	non-fasted		HOMA -IR = (fasting plasma glucose x fasting plasma insulin) / 22.5	1/[log I (in uU/ml)+log G (in mg/dl)]
mouse nr.	group	treatment	species	strain	genotype	gender	Earmark L	Earmark R	cage	No. mice in cage	BeadChipBarcode liver transcriptomics	termination t=16/t=9		termination t=16/t=9											termination t=16/t=9		termination t=16/t=9		t=15/t=9		t=15/t=9	t=15/t=9	t=15/t=9	t=15/t=9	t=16/t=9	t=15/t=9	t=15/t=9	t=16/t=9	t=15/t=9	t=16/t=9	t=16/t=9		glucose in mmol/l en insuline in mU/l	glucose in mg/dl en insulin in mU/l			albumine/creatinine ratio
mouse	group	treatment	species	strain	genotype	gender	Earmark L	Earmark.R	cage	No.mice.in.cage	BeadChipBarcode.liver.transcriptomics	body.weight		liver.total	heart.total	visceral.WAT	gonadal.WAT	subcutaneous.WAT	WAT.total	ratio.visc.sub.WAT	kidneys	kidney.left	kidney.right		liver.triglycerides		venes.total.atherosclerotic.lesion.area		urine.glucose		cholesterol	triglycerides	glucose	insulin	glucagon	E.selectin	VCAM	MCP1	adiponectin	sLeptin	sResistin		HOMA	QUICKI			albumine.creatinine.ratio
315	1	chow	Mus musculus	C57BL6/J	LDLr-/-	male	0	0	46	3	5388876125_A			1488	150	273	350	236	859	1.15678	400	192	208		0.0548644		4837.13		0.884244		6.01	1.265	9.65463	0.39	138	56	1.81	159.6	5.77	2.788	156		4.78134	0.304228			44.6666
316	1	chow	Mus musculus	C57BL6/J	LDLr-/-	male	1	0	46	3	5511176057_C	28.5		1442	134	250	393	306	949	0.816993	355	175	180		0.0641481		5488.8		0.986066		6.96	1.185	10.8531	1.24	122	52	1.79	143.2	5.79	3.68	152.4		17.0893	0.260405			56.1719
317	1	chow	Mus musculus	C57BL6/J	LDLr-/-	male	0	1	46	3	5511176060_C	31.5		1540	156	332	515	320	1167	1.0375	417	199	218		0.0791476		38.6167		0.744909		6.175	1.185	12	0	91.6	70	1.64	190	7.36	3.728	160.4		0				72.5933
318	1	chow	Mus musculus	C57BL6/J	LDLr-/-	male	0	0	47	3		30.4		1581	159	194	343	190	727	1.02105	450	201	249		0.0640719		2790.76		1.17899		5.555	0.945	11.1394	0.79	105.2	74	2.1	516		1.708	152		11.1747	0.273546			58.8997
319	1	chow	Mus musculus	C57BL6/J	LDLr-/-	male	1	0	47	3	5511176069_B	33.1		1729	153	325	547	326	1198	0.996933	465	235	230		0.0960177		4530.29		0.846731		6.09	1.265	12.6307	1.39	124.4	68	1.99	408	7.47	3.012	149.2		22.2942	0.252803			66.4737
320	1	chow	Mus musculus	C57BL6/J	LDLr-/-	male	0	1	47	3	5535688034_B	32.3		1563	177	396	832	377	1605	1.0504	443	214	229		0.105325		9194.75		0.996785		6.05	1.185	11.9397	0.3	111.6	79	1.66	359.2	8.36	5.08	132.8		4.54844	0.306249			69.729
321	1	chow	Mus musculus	C57BL6/J	LDLr-/-	male	0	0	48	3	5535688041_F	29.2		1471	136	196	441	238	875	0.823529	413	205	208		0.0828148		2983.64		0.857449		5.72	1.105	9.70561	0.44	71.6	77	1.89	307.6	8.84	1.744	136		5.42282	0.299251			70.6716
322	1	chow	Mus musculus	C57BL6/J	LDLr-/-	male	1	0	48	3	5535688020_F	27		1373	163	87		166		0.524096	390	199	191		0.0762186		3016.08		0.819936		4.27	0.975	11.153	0	167.2	93	1.79	295.6	8.54	0.532	192.4		0				106.267
323	1	chow	Mus musculus	C57BL6/J	LDLr-/-	male	0	1	48	3	5511176050_F	26.7		1248	133	196	226	209	631	0.937799	400	193	207		0.0798529		5888.68		0.755627		5.305	1.08	11.0153	1.27	130	86	1.57	368	6.67	1.092	152.8		17.7644	0.259269			43.3002
201	2	HF - 16wk	Mus musculus	C57BL6/J	LDLr-/-	male	0	0	1	3		36.1		1307	134	320	1786	530	2636	0.603774	423	206	217		0.113154		5741.64		1.01822		15.3	1.695	15.0024	0.67	131.2	123	2.46	316.4	8.01	18.88	238		12.764	0.269292			165.39
202	2	HF - 16wk	Mus musculus	C57BL6/J	LDLr-/-	male	1	0	1	3	5511176057_F	49.2		2815	185	1421	2348	1698	5467	0.836867	466	228	238		0.30784		21321.2		1.97213		21.045	1.75	14.0451	5.38	133.6	93	2.4	359.2	6.27	51.6	246.8		95.9528	0.217888			193.575
203	2	HF - 16wk	Mus musculus	C57BL6/J	LDLr-/-	male	0	1	1	3		40.5		1549	147	449	2059	1313	3821	0.341965	413	203	210		0.121475		32529.1		1.99893		20.675	1.56	13.2665	2.76	126	98	1.89	133.6	8.65	30.08	212.8		46.4959	0.233925			209.853
204	2	HF - 16wk	Mus musculus	C57BL6/J	LDLr-/-	male	0	0	2	3		49.6		2227	179	1282	2368	1496	5146	0.856952	475	266	209		0.303404		46034.4		1.07717		22.04	3.655	16.4939	10.86	163.6	105	2.62	326.8	8.55	72.8	342		227.459	0.201436			187.421
205	2	HF - 16wk	Mus musculus	C57BL6/J	LDLr-/-	male	1	0	2	3	5535688016_H	38.7		1448	162	703	1984	1000	3687	0.703	469	241	228		0.354817		9722.93				18.275	3.03	12.8975	2.71	135.6	114	3.74	152.4	11.07	19.6	165.2		44.3837	0.235035			229.009
206	2	HF - 16wk	Mus musculus	C57BL6/J	LDLr-/-	male	0	1	2	3		47.6		1999	186	328	2832	1484	4644	0.221024	427	216	211		0.145681		23207		1.65059		19.89	4.495	14.7997	10.91	186.4	91	2.4	333.6	8.91	50.8	334.8		205.034	0.203282			125.857
207	2	HF - 16wk	Mus musculus	C57BL6/J	LDLr-/-	male	1	0	3	2	5511176050_B	43.3		1504	153	699	2046	179	2924	3.90503	416	207	209		0.184243		24015		1.57556		19.89	3.135	17.539	3.86	120	98	2.73	400	11	39.2	296.4		85.969	0.220177			192.191
208	2	HF - 16wk	Mus musculus	C57BL6/J	LDLr-/-	male	0	1	3	2	5535688034_E	43		1528	145	694	2622	1548	4864	0.44832	420	216	204		0.147368		44663.4		1.35584		26.34	5.42	16.4047	5.27	166	104	2.7	428	11.62	47.2	245.6		109.781	0.215147			166.057
209	2	HF - 16wk	Mus musculus	C57BL6/J	LDLr-/-	male	0	0	4	1	5535688040_G	44.3		1871	224	663	2859	1239	4761	0.535109	568	259	309		0.108791		2148.51		1.08789		15.425	2.945	16.6024	1.54	188	109	2.84	368	11.96	31.8	312		32.467	0.242783			289.989
210	2	HF - 16wk	Mus musculus	C57BL6/J	LDLr-/-	male	0	0	5	3		43.9		1903	147	972	2878	1355	5205	0.717343	443	212	231		0.240654		36561.6		1.96141		25.265	4.875	17.2615	2.56	153.6	100	2.32	254	11.04	44.4	257.2		56.1135	0.229541			223.882
211	2	HF - 16wk	Mus musculus	C57BL6/J	LDLr-/-	male	1	0	5	3	5388876117_A	33.8		1237	136	367	1041	575	1983	0.638261	371	187	184		0.120923		8912.39		1.02358		15.215	3.9	14.3945	1.62		100	1.99	165.2	9.94				29.6116	0.245163			118.006
212	2	HF - 16wk	Mus musculus	C57BL6/J	LDLr-/-	male	0	1	5	3		50.1		2791	157	985	2526	1879	5390	0.524215	510	246	264		0.296552		58194		1.55413		33.66	6.725	16.0306	1.82		97	2.27	357.2	6.84				37.0484	0.239451			213.734
213	2	HF - 16wk	Mus musculus	C57BL6/J	LDLr-/-	male	0	0	6	3	5511176064_D	47.2		1733	230	738	3285	1318	5341	0.559939	525	253	272		0.112481		1152.39		1.16292		16.045	1.205	15.6978	3.81	119.6	122	2.78	347.2	11.23	37.56	256.4		75.9474	0.222818			174.8
214	2	HF - 16wk	Mus musculus	C57BL6/J	LDLr-/-	male	1	0	6	3	5511176060_A	34.7		1420	173	351	1644	638	2633	0.550157	474	241	233		0.0899563		28524.3		1.12004		12.655	0.58	10.6251	2.7	102.8	90	2.02	384.8	5.81	15.28	163.6		36.4289	0.239871			185.058
215	2	HF - 16wk	Mus musculus	C57BL6/J	LDLr-/-	male	0	1	6	3		39.2		1383	141	482	1928	1087	3497	0.443422	415	194	221		0.098539		15062.3		1.37192		22.295	1.125	13.9756	8.36	136.4	86	2.11	253.2	9.14	23.32	226.4		148.363	0.209258			156.968
22	3	HF - 9wk	Mus musculus	C57BL6/J	LDLr-/-	male	0	0		1	5535688001_H	42.5		1787	186	798	2101	1166	4065	0.684391	448	212	236		0.119906		not yet determined		1.10397		24.784	1.448	13.1247	5.22	159.6	91	2.6	217.6	9.69	35.48	220		86.998	0.219927
41	3	HF - 9wk	Mus musculus	C57BL6/J	LDLr-/-	male	1	0		1	5535688040_H	48.5		2129	218	864	2722	1505	5091	0.574086	449	239	210		0.372174		not yet determined		0.878885		15.976	2.036	13.7995	7.13	256.4	82	2.49	199.2	8.2	68.4	230.8		124.94	0.212578
50	3	HF - 9wk	Mus musculus	C57BL6/J	LDLr-/-	male	1	0		1	5535688034_G	31.2		1380	166	284	718	333	1335	0.852853	419	190	229		0.0763116		not yet determined				6.064	0.9	11.082	2.46	168.8	114	2.9	372	7.17	4.88	259.2		34.6182	0.241152
76	3	HF - 9wk	Mus musculus	C57BL6/J	LDLr-/-	male	0	0		3		34.1		1475	171	391	835	382	1608	1.02356	435	208	227		0.0842975		not yet determined		1.26474		8.432	1.108	12.7286	0.41	116	137	2.66	492	7.91	9.84	240.8		6.62696	0.29165
77	3	HF - 9wk	Mus musculus	C57BL6/J	LDLr-/-	male	1	0		3	5511176050_C	29.6		1336	144	210	529	167	906	1.25749	405	207	198		0.0726316		not yet determined		1.04502		8.368	1.264	11.0235	0.48	153.6		2.41	444	6.41	1.56	206.4		6.71911	0.291141
78	3	HF - 9wk	Mus musculus	C57BL6/J	LDLr-/-	male	0	1		3	5511176060_B	33.3		1293	150	300	1279	520	2099	0.576923	376	200	176		0.0807175		not yet determined		1.22722		12.92	1.464	13.8239	2.69	102.8	113	2.45	359.2	9.36	12.68	160.8		47.2206	0.233558
81	3	HF - 9wk	Mus musculus	C57BL6/J	LDLr-/-	male	0	1		1	5535688020_D	36.4		1425	124	516	1651	645	2812	0.8	428	224	204		0.0857353		not yet determined				20.548	4.392	12.8057	2.38	102.4	91	2.46	444	8.78	19.16	155.6		38.7016	0.238369
103	3	HF - 9wk	Mus musculus	C57BL6/J	LDLr-/-	male	0	0		1	5535688016_E	32.2		1480	134	204	339	232	775	0.87931	421	206	215		0.0530903		not yet determined		0.605573		9.588	1.84	8.35272	0.32		247	2.6	311.2	7.4				3.39412	0.318656
120	3	HF - 9wk	Mus musculus	C57BL6/J	LDLr-/-	male	0	1		1	5511176057_B	42.3		1494	152	502	2960	1306	4768	0.38438	400	198	202		0.0908373		not yet determined		1.02358		17.052	2.26	15.956	4.85	174	117	2.93	444	12.72	33.44	408		98.2686	0.217397
306	4	Lifestyle (chow)	Mus musculus	C57BL6/J	LDLr-/-	male	0	0	41	3	5511176069_E	29.5		1284	140	188	294	237	719	0.793249	354	184	170		0.0450156		11119.4		0.632369		5.225	1.055	11.7711	0.39	128.8	103	2.03	333.6	6.85	1.412	136.8		5.82951	0.296464			61.4206
307	4	Lifestyle (chow)	Mus musculus	C57BL6/J	LDLr-/-	male	1	0	41	3	5535688016_D	32.7		1375	126	296	727	437	1460	0.677346	398	201	197		0.0815634		24827.5		1.32369		7.21	1.35	11.7541	1.24	146.4	86	1.79	280.8	5.29	5.16	131.2		18.508	0.258077			47.559
308	4	Lifestyle (chow)	Mus musculus	C57BL6/J	LDLr-/-	male	0	1	41	3		34.6		1550	172	319	818	476	1613	0.670168	455	212	243		0.075744		23941.1		1.00214		6.835	1.215	12.5575	0	134.8	91	1.87	456	5.01	6.24	132.4		0				67.0344
309	4	Lifestyle (chow)	Mus musculus	C57BL6/J	LDLr-/-	male	1	0	42	2	5388876117_D	28.4		1477	149	171	236	266	673	0.642857	405	210	195		0.0659193		1327.14		0.85209		5.305	1.135	12.6307	0.79	113.6	77	2.34	236	4.53	1.852	84		12.6708	0.269523			72.7652
310	4	Lifestyle (chow)	Mus musculus	C57BL6/J	LDLr-/-	male	0	1	42	2	5511176069_H	29.3		1438	135	264	594	294	1152	0.897959	389	191	198		0.063253		2491.97		0.62701		5.8	1.08	11.8673	1.39	131.2	88	1.98	372.4	5.77	2.16	172.8		20.9466	0.254546			51.0868
311	4	Lifestyle (chow)	Mus musculus	C57BL6/J	LDLr-/-	male	0	0	43	2	5388876125_F	31.3		1646	175	275	354	213	842	1.29108	424	224	200		0.0785607		32760.8		1.07181		6.09	1.055	10.0698	0.3	60.4	70	1.62	124	7.83	1.116	133.6		3.83612	0.313347			44.6668
312	4	Lifestyle (chow)	Mus musculus	C57BL6/J	LDLr-/-	male	1	0	43	2	5388876125_D	31.4		1654	166	306	460	247	1013	1.23887	412	212	200		0.0750371		23670.7		0.653805		7.25	1.16	10.9347	0.44	122.4	74	1.71	372.4	7.29	2.564	104.4		6.10957	0.294684			41.8222
313	4	Lifestyle (chow)	Mus musculus	C57BL6/J	LDLr-/-	male	0	1	44	1	5535688040_C	31.4		1729	199	233	566	133	932	1.75188	505	231	274		0.0827372		10447.5		1.05573		7.25	1.185	12.4384	0	66.4	72	1.97	245.2	6.57	1.976	120.4		0				58.9301
314	4	Lifestyle (chow)	Mus musculus	C57BL6/J	LDLr-/-	male	0	0	45	1	5535688001_D	26.3		1428	148	191	346	179	716	1.06704	413	198	215		0.0571219		15389.7		1.13612		6.38	1.08	12.2548	1.27	77.2	78	1.92	316.4	10.09	1.448	165.6		19.7633	0.256193			62.491
216	5	Metformin	Mus musculus	C57BL6/J	LDLr-/-	male	0	0	7	3	5388876117_G	50.5		2216	170	936	2533	1838	5307	0.509249	447	228	219		0.272543		21508.5		1.35584		20.055	0.99	11.7219	6.16	142.8	86	2.2	324.8	7.63	66.4	420		91.6913	0.218829			140.016
217	5	Metformin	Mus musculus	C57BL6/J	LDLr-/-	male	1	0	7	3	5535688001_C	20.5		2288	148	1047	3384	2033	6464	0.515002	456	251	205		0.290667		13407.6		1.43087		24.025	2.185	15.5041	8.51	146.4	88	2.26	428	7.45	59.6	274.4		167.542	0.206972			128.327
218	5	Metformin	Mus musculus	C57BL6/J	LDLr-/-	male	0	1	7	3	5511176066_B	44.3		1769	161	651	3092	1570	5313	0.41465	454	214	240		0.233733		34357		1.44159		17.575	1.75	15.358	4.89	94	86	2.17	333.6	8.43	37.84	185.2		95.3656	0.218015			166.673
219	5	Metformin	Mus musculus	C57BL6/J	LDLr-/-	male	0	0	8	3		42.4		1630	155	406	2401	1373	4180	0.295703	408	175	233		0.273355		11552.3		1.76849		17.325	0.8	13.1932	2.27	133.6	79	2.45	316.4	8.34	33.28	280		38.0298	0.238801			221.727
220	5	Metformin	Mus musculus	C57BL6/J	LDLr-/-	male	1	0	8	3	5535688041_E	37.1		1393	147	272	1980	1177	3429	0.231096	390	195	195		0.183697		52965.5		1.31297		15.715	8.845	13.1664	0.91	102.8	82	2.41	199.2	8.85	24.6	242		15.2145	0.263872			176.194
221	5	Metformin	Mus musculus	C57BL6/J	LDLr-/-	male	0	1	8	3	5535688040_D	38.9		1688	169	693	1577	762	3032	0.909449	445	222	223		0.136601		7559.73				11.04	0.555	14.5057	1.25	148	72	2.1	231.6	7.93	20.4	162.8		23.0249	0.251911			nd
222	5	Metformin	Mus musculus	C57BL6/J	LDLr-/-	male	0	0	9	3	5511176069_G	33.8		1356	165	340	1292	548	2180	0.620438	383	178	205		0.146687		20408.6		1.44695		9.1	0.365	15.8084	2.46	128	92	1.92	133.6	6.95	11.32	277.6		49.3823	0.232503			150.214
223	5	Metformin	Mus musculus	C57BL6/J	LDLr-/-	male	1	0	9	3	5511176064_A	38.1		1656	179	421	1506	582	2509	0.723368	450	220	230		0.118297		5244.84		1.01286		10.175	0.8	14.0531	1.44	160.4	98	2.07	500	7.73	19.4	146		25.6971	0.248921			153.596
224	5	Metformin	Mus musculus	C57BL6/J	LDLr-/-	male	0	1	9	3	5535688020_A	39.5		1761	158	512	1596	669	2777	0.765321	444	224	220		0.14195		3632.93		1.29153		8.31	0.39	10.0742	1.55		97	2.13	253.2	7.82				19.8286	0.256099			118.827
261	6	Sitagliptin	Mus musculus	C57BL6/J	LDLr-/-	male	0	0	24	3	5511176050_A	50.7		2470	152	1186	2578	2323	6087	0.510547	436	198	238		0.253425		26651.7		1.65059		28.63	5.41	20.0156	10.24	135.6	76	2.18	384.8	7.36	52.4	284		260.266	0.199089			164.28
262	6	Sitagliptin	Mus musculus	C57BL6/J	LDLr-/-	male	1	0	24	3	5388876125_H	44		1516	158	760	2956	1262	4978	0.602219	403	205	198		0.215543		6783.91		1.44159		20.195	2.15	14.9951	4.23	131.6	90	2.41	180.8	9.74	43.2	228		80.545	0.221558			180.133
263	6	Sitagliptin	Mus musculus	C57BL6/J	LDLr-/-	male	0	1	24	3	5535688040_F	41.5		1362	131	600	2314	1331	4245	0.450789	401	209	192		0.210269		126275				17.63	2.15	14.8313	2.01		92	2.11	231.6	11.49				37.8551	0.238916
264	6	Sitagliptin	Mus musculus	C57BL6/J	LDLr-/-	male	0	0	25	3		47.3		2362	162	1571	2488	174	4233	9.02874	457	216	241		0.22032		55400.9		0.969989		30.86	6.265	16.8117	8.43	71.6	105	2.76	280.8	7.71	45.6	270		179.966	0.205649			113.975
265	6	Sitagliptin	Mus musculus	C57BL6/J	LDLr-/-	male	1	0	25	3	5535688020_H	53.8		2949	162	1921	2152	2589	6662	0.741985	442	228	214		0.229687		84237.5				25.9	4.85	18.9619	13.4	135.6	94	2.92	185.2	7.75	44.4	289.2		322.652	0.195458
266	6	Sitagliptin	Mus musculus	C57BL6/J	LDLr-/-	male	0	1	25	3	5511176066_A	41.9		1463	177	362	2633	1445	4440	0.250519	454	222	232		0.229037		4368.56		1.40407		16.595	3.595	17.6597	3.36	97.2	105	2.21	540	13.12	36.92	240.4		75.348	0.222989			325.664
267	6	Sitagliptin	Mus musculus	C57BL6/J	LDLr-/-	male	0	0	26	3	5511176066_C	35.5		1508	161	373	893	428	1694	0.871495	443	211	232		0.0840323		8317.55		0.551983		9.03	3.005	10.3202	2.56	158.4	199	2.06	316.4	9.5	10.56	350.8		33.5488	0.241947			225.328
268	6	Sitagliptin	Mus musculus	C57BL6/J	LDLr-/-	male	1	0	26	3	5535688001_A	37.3		1649	176	290	1106	522	1918	0.555556	470	236	234		0.0780059		1654.61		0.600214		10.105	2.47	10.8892	2.02	106.4	225	2.15	180.8	8.15	9.72	240		27.9317	0.246697			239.446
269	6	Sitagliptin	Mus musculus	C57BL6/J	LDLr-/-	male	0	1	26	3	5535688034_A	34.5		1400	156	322	1119	571	2012	0.563923	456	231	225		0.0816199		12311.7		0.755627		9.855	1.535	9.89059	1.67	126	154	1.99	231.6	6.88	15.12	277.6		20.9743	0.254508			286.115
252	7	Glibenclamide	Mus musculus	C57BL6/J	LDLr-/-	male	0	0	21	3	5535688041_D	53.2		2173	223	712	245	1959	2916	0.363451	458	212	246		0.179971		5371.16		1.83816		17.82	2.32	33.7555	4.07	146.4	106	2.6	236	9.57	55.6	248		174.457	0.206222			217.693
253	7	Glibenclamide	Mus musculus	C57BL6/J	LDLr-/-	male	1	0	21	3		34.4		1413	150	632	2025	984	3641	0.642276	511	242	269		0.157647		29320				19.805	3.19	20.6404	2.29	120	89	2.36	1556	9.31	26.68	243.6		60.0209	0.228011
254	7	Glibenclamide	Mus musculus	C57BL6/J	LDLr-/-	male	0	1	21	3	5535688034_F	35		1331	161	429	1267	692	2388	0.619942	383	204	179		0.110837		8333.56		1.01286		11.745	1.585	22.9442	3.34	118.8	89	2.61	387.2	7.77	13.44	229.6		97.3126	0.217598			138.612
255	7	Glibenclamide	Mus musculus	C57BL6/J	LDLr-/-	male	0	0	22	3	5511176069_C	42.4		1727	140	653	2372	1140	4165	0.572807	404	197	207		0.207567		13945.8		3.10289		15.465	2.455	20.2125	1.33	209.2	80	2.43	242.4	9.45	25.36	292.4		34.1366	0.241506			125.919
256	7	Glibenclamide	Mus musculus	C57BL6/J	LDLr-/-	male	1	0	22	3	5511176060_E	37.2		1462	141	477	1826	926	3229	0.515119	389	192	197		0.104167		21197.7		0.932476		15.215	1.885	23.7346	1.92	160.4	90	2.07	333.6	8.43	32.04	185.2		57.8672	0.228839			133.749
257	7	Glibenclamide	Mus musculus	C57BL6/J	LDLr-/-	male	0	1	22	3	5511176066_F	33		1396	121	469	1008	595	2072	0.788235	383	184	199		0.0984076		16923.2		1.66131		10.01	0.715	15.1014	0.67	27.72	76	1.91	190	6.48	10.72	203.6		12.8481	0.269085			105.216
258	7	Glibenclamide	Mus musculus	C57BL6/J	LDLr-/-	male	0	0	23	3	5535688001_F	37.2		1621	163	407	2008	1155	3570	0.352381	422	206	216		0.255789		58433.1		2.31511		15.05	2.05	24.6829	1	206	72	1.86	326.8	8.54	39.16	324.8		31.3433	0.243688			154.97
259	7	Glibenclamide	Mus musculus	C57BL6/J	LDLr-/-	male	1	0	23	3	5511176057_G	31.4		1361	127	439	1116	652	2207	0.673313	392	185	207		0.143567		11193.2		2.1865		10.67	1.425	16.5114	0.68	114	89	2.07	237.2	7.68	11.04	175.2		14.2574	0.265852			181.285
260	7	Glibenclamide	Mus musculus	C57BL6/J	LDLr-/-	male	0	1	23	3	5388876117_E	45.9		2114	155	952	2213	1552	4717	0.613402	452	191	261		0.200632		28513		6.17899		15.59	2.35	22.6985	5.08	128	89	2.24	194.8	7.99	41.6	290		146.424	0.209509			168.261
279	8	Pioglitazone	Mus musculus	C57BL6/J	LDLr-/-	male	1	0	30	1	5388876125_E	39.8		1521	169	481	1932	1116	3529	0.431004	426	192	234		0.182421		49196.4		0.73955		25.695	5.675	13.4692	1.41	144.8	91	2.32	57.2	36.9	24.8	298.8		24.1163	0.250641			122.515
280	8	Pioglitazone	Mus musculus	C57BL6/J	LDLr-/-	male	0	0	31	3	5511176057_E	45.6		1771	144	860	2774	1793	5427	0.479643	387	180	207		0.236529		82299.6		1.93998		24.165	4.155	12.2633	4.76	144.8	78	2.22	316.4	24.3	60.4	320		74.125	0.223343			130.106
281	8	Pioglitazone	Mus musculus	C57BL6/J	LDLr-/-	male	1	0	31	3	5535688001_B	38.5		1374	134	513	2077	1052	3642	0.487643	367	198	169		0.192582		51623.9		1.62915		21.06	4.475	12.0463	1.57	130	92	2.29	171.2	34.7	31.44	211.6		24.016	0.250755			111.186
282	8	Pioglitazone	Mus musculus	C57BL6/J	LDLr-/-	male	0	1	31	3	5535688034_D	39.6		1456	150	549	2093	999	3641	0.54955	377	187	190		0.189672		26296.6		0.969989		28.135	8.75	11.1453	2.69	202.4	94	2.29	1092	28.3	30.4	131.2		38.0709	0.238775			121.302
283	8	Pioglitazone	Mus musculus	C57BL6/J	LDLr-/-	male	0	0	32	3		48.2		1872	188	623	2121	1800	4544	0.346111	454	201	253		0.225749		2971.29		1.37192		15.725	2.63	11.1638	5.06	100.8	138	2.31	236	19.8	35.2	190		71.7319	0.224056			182.693
284	8	Pioglitazone	Mus musculus	C57BL6/J	LDLr-/-	male	1	0	32	3	5511176066_H	31.9		1264	142	193	552	359	1104	0.537604	405	212	193		0.0675987		10873.7		0.857449		9.11	0.945	8.522	0	105.2	97	1.52	280.8	15.3	4.96	174.8		0	#NUM!			175.951
285	8	Pioglitazone	Mus musculus	C57BL6/J	LDLr-/-	male	0	1	32	3	5388876117_C	33.9		1113	184	296	1366	743	2405	0.398385	391	225	166		0.0757447		1958.74		0.889603		11.92	1.43	11.2989	1.77	152.8	127	2.08	306	34.8	11.8	195.2		25.3957	0.249239			148.414
286	8	Pioglitazone	Mus musculus	C57BL6/J	LDLr-/-	male	0	0	33	2	5511176060_D	49.8		2230	236	595	2861	1970	5426	0.30203	423	213	210		0.262158		37292.5		0.643087		29.21	12.705	15.7896	1.86	105.2	118	2.3	199.2	31.6	33.72	130		37.2935	0.239287			164.644
287	8	Pioglitazone	Mus musculus	C57BL6/J	LDLr-/-	male	1	0	33	2	5511176064_B	52.8		2576	203	953	2106	2669	5728	0.357063	507	270	237		0.269545		46141.6		0.900322		19.405	3.755	14.0978	5.19	93.2	107	2.24	274.4	18.1	70.8	348.4		92.9112	0.218554			137.445
270	9	Rosiglitazone	Mus musculus	C57BL6/J	LDLr-/-	male	0	0	27	3	5388876125_C	43.5		1620	222	512	1626	986	3124	0.51927	456	218	238		0.0928453		3474.27		0.718114		11.095	2.095	9.72847	1.63	106.4	104	2.19	198.8	41.6	19.08	276		20.1364	0.255661			143.982
271	9	Rosiglitazone	Mus musculus	C57BL6/J	LDLr-/-	male	1	0	27	3	5511176069_D	46.6			208	425	1845	1686	3956	0.252076	421	194	227		0.105007		11618.7		1.07717		15.025	3.7	11.2297	1.71	111.6	110	2.38	236	32.34	32.28	263.6		24.3845	0.25034			135.394
272	9	Rosiglitazone	Mus musculus	C57BL6/J	LDLr-/-	male	0	1	27	3	5511176050_E	45.3		1623	197	491	2154	1913	4558	0.256665	383	193	190		0.103267		130777		1.1522		27.885	12.09	11.267	1.19	137.6	86	2.04	272	50.8	34.8	307.2		17.0258	0.260514			150.313
273	9	Rosiglitazone	Mus musculus	C57BL6/J	LDLr-/-	male	0	0	28	3	5388876117_H	45		1753	181	610	1977	1943	4530	0.313948	411	202	209		0.178549		107164		0.878885		26.725	4.875	10.8044	1.32	82	97	2.12	199.2	51.1	32.24	169.6		18.1102	0.258707			85.6962
274	9	Rosiglitazone	Mus musculus	C57BL6/J	LDLr-/-	male	1	0	28	3	5535688041_B	45.8		1065	249	487	2062	2046	4595	0.238025	391	187	204		0.15574		59725.8		0.991426		22.55	4.45	9.63733	1.57	136.4	117	1.81	312	55.4	31	268.8		19.2135	0.256999			168.845
275	9	Rosiglitazone	Mus musculus	C57BL6/J	LDLr-/-	male	0	1	28	3	5511176069_F	39.9		1369	178	250	1423	1221	2894	0.20475	390	194	196		0.133387		31049.3		1.23794		15.77	2.175	10.7299	0.78	140	100	1.93	142.8	42.2	23.08	351.2		10.6277	0.275187			109.079
276	9	Rosiglitazone	Mus musculus	C57BL6/J	LDLr-/-	male	0	0	29	3		46.6		1342	263	534	1179	1638	3351	0.326007	588	320	268		0.0786834		132898		1.58628		23.09	12.6	9.91687	1.8	80.8	83	2.28	66.8	89.5	17.84	213.2		22.6671	0.252344			66.2193
277	9	Rosiglitazone	Mus musculus	C57BL6/J	LDLr-/-	male	1	0	29	3	5511176064_C	45.4		1785	191	532	1941	1615	4088	0.329412	474	265	209		0.180608		38301.9		0.916399		19.74	3.06	10.9694	0.22	111.6	92	1.8	95.6	56.7	21.68	257.6		3.06447	0.323226			57.2851
278	9	Rosiglitazone	Mus musculus	C57BL6/J	LDLr-/-	male	0	1	29	3	5535688016_F	51		2080	209	806	2152	2530	5488	0.318577	447	219	228		0.216887		8854.75		1.85423		23.875	3.43	11.1794	2.38	147.2	106	2.07	316.4	44.1	29.2	236.4		33.7866	0.241768			128.668
234	10	Atorvastatin	Mus musculus	C57BL6/J	LDLr-/-	male	0	0	14	3	5511176057_H	51.4		2597	162	1006	2573	1875	5454	0.536533	431	204	227		0.220462		8204.83		1.07717		27	7.08	15.7334	11.87	167.2	94	2.38	272	7.47	48.8	297.6		237.15	0.200703			140.039
235	10	Atorvastatin	Mus musculus	C57BL6/J	LDLr-/-	male	1	0	14	3	5535688041_A	47.4		2152	176	1133	2117	1606	4856	0.705479	444	206	238		0.231936		17652.1		0.889603		24.52	12.515	15.1181	11.15	63.6	93	2.36	342.4	8.4	62	354.8		214.054	0.202512			175.603
236	10	Atorvastatin	Mus musculus	C57BL6/J	LDLr-/-	male	0	1	14	3	5511176060_H	44.8		1732	169	1138	2408	1512	5058	0.752646	437	210	227		0.17328		19704.1		1.30761		21.295	5.555	16.4939	7.22		89	2.35	347.2	9.27				151.22	0.208896			205.445
237	10	Atorvastatin	Mus musculus	C57BL6/J	LDLr-/-	male	0	1	15	1		41.8		1640	140	568	2104	968	3640	0.586777	421	190	231		0.21087		17550.2				17.16	2.32	14.9686	2.49	137.6	87	2.29	190	11.49	31.6	228.8		47.3294	0.233504			125.552
238	10	Atorvastatin	Mus musculus	C57BL6/J	LDLr-/-	male	0	0	16	1	5511176069_A	28		1226	141	163	554	284	1001	0.573944	372	180	192		0.125665		8849.51		1.48982		10.75	2.92	13.4343	0.74	45.2	98	2.51	199.2	9.36	4.68	176.4		12.6239	0.26964			177.254
239	10	Atorvastatin	Mus musculus	C57BL6/J	LDLr-/-	male	1	0	16A	1	5388876125_G	45		1803	166	760	2552	1195	4507	0.635983	514	257	257		0.185387		11746.3		1.70954		17.12	3.325	17.8045	5.76	131.2	74	2.24	416	8.82	33.24	238		130.227	0.211768			168.162
240	10	Atorvastatin	Mus musculus	C57BL6/J	LDLr-/-	male	0	0	17	3	5511176066_E	38.3		1559	173	479	1472	776	2727	0.617268	448	199	249		0.181649		5904.38		0.900322		11.04	2.13	12.346	0.92		99	1.93	387.2	8.04				14.4232	0.265497			130.48
241	10	Atorvastatin	Mus musculus	C57BL6/J	LDLr-/-	male	1	0	17	3	5535688020_C	41.5		1587	145	482	2230	1189	3901	0.405383	436	193	243		0.305802		22065.9		1.2433		18.44	2.65	13.7117	2.43	113.6	79	2.06	90.8	8.04	24.16	203.2		42.3103	0.236189			170.51
242	10	Atorvastatin	Mus musculus	C57BL6/J	LDLr-/-	male	0	1	17	3	5511176057_D	42		1649	167	593	2305	1129	4027	0.525244	519	230	289		0.228935		5686.39		1.23258		11.455	1.585	12.9204	3.63	140	103	2.66	326.8	11.83	26.76	259.6		59.557	0.228186			108.843
225	11	Fenofibrate	Mus musculus	C57BL6/J	LDLr-/-	male	0	0	10	3		46.2		2744	154	927	2728	1755	5410	0.528205	507	244	263		0.292881		147528				50.32	8.06	13.0709	5.77	102.4	114	2.52	436	9.39	31.6	197.2		95.7703	0.217927			94.3771
226	11	Fenofibrate	Mus musculus	C57BL6/J	LDLr-/-	male	1	0	10	3	5535688040_A	41.8		2648	170	674	2035	856	3565	0.787383	515	263	252		0.396481		90568.5		1.13076		43.745	8.82	10.3929	2.63	118	94	2.15	393.2	6.87	23.2	193.2		34.7091	0.241086			112.212
227	11	Fenofibrate	Mus musculus	C57BL6/J	LDLr-/-	male	0	1	10	3	5535688020_B	41.5		2667	149	608	1951	1169	3728	0.520103	499	247	252		0.364918		80630.5		0.192926		49.12	15.835	12.1157	4.97	98.4	104	2.38	359.2	7.62	22.04	187.2		76.4633	0.222672			108.064
228	11	Fenofibrate	Mus musculus	C57BL6/J	LDLr-/-	male	0	0	11	2	5535688041_G	34.1		2143	131	319	1327	717	2363	0.444909	448	217	231		0.283416		133378		2.57771		47.015	12.95	11.6323	1.75	23.68	91	2.01	249.6	7.88	19.56	150.4		25.8496	0.248762			128.64
229	11	Fenofibrate	Mus musculus	C57BL6/J	LDLr-/-	male	0	1	11	2	5511176060_F	40.6		2532	155	437	2047	1050	3534	0.41619	451	220	231		0.267584		42309.9		1.52197		51.77	21.19	11.8431	10.1	152.8	101	2.25	347.2	7.14	30.24	218.4		151.893	0.208812			98.0299
230	11	Fenofibrate	Mus musculus	C57BL6/J	LDLr-/-	male	0	1	12	1	5535688016_C	30.6		2183	138	247	364	362	973	0.68232	437	215	222		0.213008		34576.8		1.31297		29.025	6.945	12.6646	0.43	108.4	111	2.28	424	8.29	4.28	138.8		6.9153	0.290085			93.9227
231	11	Fenofibrate	Mus musculus	C57BL6/J	LDLr-/-	male	0	0	13	3	5388876117_F	33.6		2721	162	302	495	431	1228	0.700696	486	233	253		0.189672		6520.6		1.15756		22.165	2.455	12.8012	1	95.2	134	2.36	217.6	6.99	4.64	137.6		16.2555	0.261886			82.6072
232	11	Fenofibrate	Mus musculus	C57BL6/J	LDLr-/-	male	1	0	13	3	5511176066_D	36.7		2584	156	356	947	676	1979	0.526627	517	256	261		0.209385		27961.3		1.13612		23.405	3.57	12.3695	0.81		87	1.93	274.4	9.41				12.723	0.269393			74.3847
233	11	Fenofibrate	Mus musculus	C57BL6/J	LDLr-/-	male	0	1	13	3	5535688016_G	33.3		2578	168	254	641	328	1223	0.77439	487	250	237		0.273431		4549.82		0.927117		16.665	1.395	11.6621	0.53	162	84	2.34	372.4	7.44	6.6	183.2		7.84878	0.28553			69.5937
243	12	T0901317	Mus musculus	C57BL6/J	LDLr-/-	male	0	0	18	3	5535688001_E	28.8		2653	125	306	475	243	1024	1.25926	311	163	148		0.311446		82167.8				26.875	26	11.4266	1.23	74.4	102	2.21	1808	6.09	0.968	123.2		17.8472	0.259133			104.806
244	12	T0901317	Mus musculus	C57BL6/J	LDLr-/-	male	1	0	18	3	5511176064_G	32.3		3308	155	174	436	324	934	0.537037	349	172	177		0.24374		95323.3		1.09325		27.455	36.715	10.4176	1.17	212.8	111	2.65	347.2	5.48	1.848	95.6		15.4775	0.263355			128.408
245	12	T0901317	Mus musculus	C57BL6/J	LDLr-/-	male	0	1	18	3	5535688034_C	31.5		3007	148	213	437	500	1150	0.426	327	181	146		0.553704		120436		1.08789		26.42	36.385	10.8287	2.63	162	86	1.95	852	5.1	3.404	151.6		36.1645	0.240054
246	12	T0901317	Mus musculus	C57BL6/J	LDLr-/-	male	0	0	19	3	5511176050_D	27.9		2879	140	232	369	341	942	0.680352	301	154	147		0.197969		66882.1		1.46838		27.33	34.43	10.1295	1.33	103.6	89	2.16	408	4.86	0.704	148.4		17.1076	0.260373			131.406
247	12	T0901317	Mus musculus	C57BL6/J	LDLr-/-	male	1	0	19	3	5535688016_B	24.3		3520	175	254	605	548	1407	0.463504	381	186	195		0.18754		151623		0.771704		23.115	29.455	9.22762	1.36	168.8	97	2.07	152.4	4.88	2.408	165.2		15.9359	0.262479			99.9715
248	12	T0901317	Mus musculus	C57BL6/J	LDLr-/-	male	0	1	19	3	5388876117_B	26.1		2491	117	170	249	248	667	0.685484	264	134	130		0.185093		55503.6		1.41479		35.52	36.415	9.13657	0.08	133.6	91	1.99	428	5.36	0.796	148.8		0.92816	0.388338			91.4361
249	12	T0901317	Mus musculus	C57BL6/J	LDLr-/-	male	0	0	20	3
250	12	T0901317	Mus musculus	C57BL6/J	LDLr-/-	male	1	0	20	3	5511176064_E	30.4		2765	135	220	616	487	1323	0.451745	399	197	202		0.180377		79208.8				39.445	36.47	9.82173	1.21	76.8	84	1.86	171.2	4.99	2.672	150.4		15.0912	0.264119
251	12	T0901317	Mus musculus	C57BL6/J	LDLr-/-	male	0	1	20	3	5511176050_G	30.2		2840	162	226	480	320	1026	0.70625	392	193	199		0.229455		33765.7		1.0075		33.41	30.43	10.1369	0.14		94	2.33	336.8	5.2				1.80212	0.349255			118.387
297	13	Salicylate	Mus musculus	C57BL6/J	LDLr-/-	male	0	0	38	3		52		2391	188	1147	1796	1901	4844	0.603367	442	203	239		0.39577		27146		1.07717		18.665	2.015	18.7188	9.87	115.2	93	2.57	274.4	6.81	56.4	384		234.609	0.200892			154.137
298	13	Salicylate	Mus musculus	C57BL6/J	LDLr-/-	male	1	0	38	3	5535688001_G	47		2001	132	888	2208	1512	4608	0.587302	424	212	212		0.350076		37591.6		1.27546		18.25	2.55	15.8318	9.22	113.6	89	2.32	254	6.46	38.72	347.6		185.358	0.205109			184.611
299	13	Salicylate	Mus musculus	C57BL6/J	LDLr-/-	male	0	1	38	3	5535688040_B	48.8		2137	172	1229	2326				494	244	250		0.391618		84790.5		1.17363		31.1	5.945	14.9212	12.07	120	80	2.41	263.2	6.48	44	194.8		228.698	0.20134			184.044
300	13	Salicylate	Mus musculus	C57BL6/J	LDLr-/-	male	0	0	39	3	5511176066_G	36.7		1541	138	641	1951	1090	3682	0.588073	404	215	189		0.203828		15188		1.17363		18.25	3.94	14.043	2.21	277.6	93	2.23	272	10.46	34.4	336.4		39.4096	0.237922			134.235
301	13	Salicylate	Mus musculus	C57BL6/J	LDLr-/-	male	1	0	39	3	5511176064_F	41.4		1520	139	636	2600	1176	4412	0.540816	411	197	214		0.18121		13398.3		1.65595		20.525	3.885	16.4294	4.58	123.2	88	2.38	142.8	10.26	33.8	257.2		95.5512	0.217975			128.237
302	13	Salicylate	Mus musculus	C57BL6/J	LDLr-/-	male	0	1	39	3	5535688041_H	32.4		1254	158	296	1228	551	2075	0.537205	397	181	216		0.213804		80937.5		1.02894		13.865	1.43	13.0954	2.37	130	87	2.09	199.2	10.09	16.76	236		39.4108	0.237921			157.667
303	13	Salicylate	Mus musculus	C57BL6/J	LDLr-/-	male	0	0	40	3	5511176057_A	28.3		1140	192	177	333	236	746	0.75	394	188	206		0.085		9274.35		0.476956		7.785	1.16	9.36419	0.65	152.8	232	2.24	280	6.7	11.8	195.2		7.72917	0.286075			101.172
304	13	Salicylate	Mus musculus	C57BL6/J	LDLr-/-	male	1	0	40	3	5535688020_E	30.9		1531	193	208	406	250	864	0.832	451	211	240		0.0777273		203.66		0.460879		7.91	0.975	9.89059	0.69	0	277	2.32	316.4	5.48	1.364	156		8.66604	0.282066
305	13	Salicylate	Mus musculus	C57BL6/J	LDLr-/-	male	0	1	40	3	5535688034_H	35		1617	170	436	922	403	1761	1.08189	439	220	219		0.0904192		2893.11		0.943194		9.605	1.535	11.7728	0.54	146.4	203	2.45	608	6.94	10.16	274		8.07275	0.284537			207.461
288	14	Vioxx	Mus musculus	C57BL6/J	LDLr-/-	male	0	0	34	3	5535688040_E	37		1284	150	507	2030	982	3519	0.516293	394	213	181		0.0828239		38588.3		1.75241		13.535	3.485	12.4352	2.69	126	131	2.6	516	8.4	23.2	196.4		42.4771	0.236094			141.967
289	14	Vioxx	Mus musculus	C57BL6/J	LDLr-/-	male	1	0	34	3		49.5		2164	155	1616	2416	218	4250	7.41284	455	238	217		0.326875		57706.8		1.16827		24.165	3.805	15.7848	9.7	194.8	111	2.83	412	8.93	42.4	360		194.429	0.204239			124.703
290	14	Vioxx	Mus musculus	C57BL6/J	LDLr-/-	male	0	1	34	3	5511176064_H	46.7		1804	162	1208	2464	1328	5000	0.909639	440	225	215		0.287758		27514.9		1.0075		17.63	2.095	15.8318	6.47	144.8	102	2.29	143.2	8.73	43.2	271.6		130.072	0.211791			168.332
291	14	Vioxx	Mus musculus	C57BL6/J	LDLr-/-	male	0	0	35	2	5535688020_G	40.2		1497	192	535	2392	1228	4155	0.435668	427	208	219		0.164664		4152.55		1.40943		15.935	3.43	14.9212	5.04	122.4	88	2.3	187.6	7.99	26.52	272.4		95.496	0.217986			140.636
292	14	Vioxx	Mus musculus	C57BL6/J	LDLr-/-	male	0	1	35	2	5535688041_C	45.5		1880	160	1010	2486	1609	5105	0.627719	451	230	221		0.199344		48581.8		1.62379		22.26	4.85	14.8953	11.19	120	71	2.17	152.4	8.05	68	412		211.655	0.202713			150.209
293	14	Vioxx	Mus musculus	C57BL6/J	LDLr-/-	male	0	0	36	3	5511176050_H	49.3		2066	177	1084	2633	1386	5103	0.782107	487	233	254		0.208217		3686.3		0.573419		14.445	2.125	13.3612	2.87	162	104	2.17	217.6	8.91	51.2	330		48.6942	0.232833			265.532
294	14	Vioxx	Mus musculus	C57BL6/J	LDLr-/-	male	1	0	36	3	5388876125_B	41.1		1655	169	599	1932	608	3139	0.985197	489	231	258		0.133988		21750.5		1.1522		13.99	2.095	14.2352	3.89	91.6	105	2.21	190	12.28	15.64	202.4		70.3174	0.224491			168.082
295	14	Vioxx	Mus musculus	C57BL6/J	LDLr-/-	male	0	1	36	3	5535688016_A	42.2		1518	153	505	2885	1253	4643	0.403033	426	216	210		0.127436		14241.1		1.67738		15.85	2.39	12.6191	1.33	156	103	2.42	220.8	12.43	21.68	240		21.3123	0.25406			153.044
296	14	Vioxx	Mus musculus	C57BL6/J	LDLr-/-	male	1	0	37	1	5511176060_G	32.6		1468	164	296	1024	497	1817	0.595573	430	220	210		0.0946903		4295.3		1.52733		9.03	0.865	11.8187	0.53	163.6	123	3.09	892	9.48	4.4	135.6		7.95415	0.285059			145.167
