# Supplementary material for: Network signatures link hepatic effects of anti-diabetic interventions with systemic disease parameters
Source: BMC Syst Biol. 2014 Sep 11;8:108. doi: 10.1186/s12918-014-0108-0 (PMC4363943; doi:10.1186/s12918-014-0108-0)
Supplement: Additional file 10: — Cytoscape network visualizations. Cytoscape session file containing the network visualizations as displayed in Figure 4, supplementary Figure S3, and supplementary Figure S4. This file format can be opened using Cytoscape (http://www.cytoscape.org) version 2.8. [file s12918-014-0108-0-S10.zip]

Archive with 1 entries (1 files):
- 1677336797128292_MOESM10_ESM.cys
